# Supplementary material for: Transcriptome analysis of genes involved in defense against alkaline stress in roots of wild jujube (Ziziphus acidojujuba)
Source: PLoS One. 2017 Oct 4;12(10):e0185732. doi: 10.1371/journal.pone.0185732 (PMC5627934; doi:10.1371/journal.pone.0185732)
Supplement: S1 Table — (XLSX) [file pone.0185732.s001.xlsx]

## Sheet: 0 vs. 1 h
Gene ID	Gene name	Description	GO_id	GO_term	KO_ID	KO_Description	kegg_id	kegg_term	locus	g1 (0 h)	g2 (1 h)	log2(FC)	Pvalue	Qvalue	DOWNUP
107403272	LOC107403272	putative disease resistance protein RGA3	GO:0005576|GO:0050896|GO:0006950|GO:0005515|GO:0006952|GO:0000166|GO:0017076|GO:0043531|GO:0005524|GO:0030554	extracellular region|response to stimulus|response to stress|protein binding|defense response|nucleotide binding|purine nucleotide binding|ADP binding|ATP binding|adenyl nucleotide binding	-	-	-	-	NW_015453590.1:50146-54112	0.902007	3.78416	2.06876	5.29e-07	3.02e-05	UP
107403307	LOC107403307	TMV resistance protein N-like	GO:0005623|GO:0023052|GO:0050896|GO:0006950|GO:0051716|GO:0005622|GO:0007165|GO:0043231|GO:0006952|GO:0007154|GO:0000166|GO:0017076|GO:0005634|GO:0043531|GO:0030554	cell|signaling|response to stimulus|response to stress|cellular response to stimulus|intracellular|signal transduction|intracellular membrane-bounded organelle|defense response|cell communication|nucleotide binding|purine nucleotide binding|nucleus|ADP binding|adenyl nucleotide binding	-	-	-	-	NW_015453593.1:104967-112139	0.012257	0.390547	4.99381	3.3e-06	0.000153227	UP
107403330	LOC107403330	UPF0481 protein At3g47200-like	GO:0016020|GO:0005623|GO:0071944|GO:0005886	membrane|cell|cell periphery|plasma membrane	-	-	-	-	NW_015453597.1:89394-91076	0.356373	3.72563	3.38602	0.000175199	0.00487842	UP
107403333	LOC107403333	nodulation-signaling pathway 1 protein-like	GO:0005623|GO:0008152|GO:0003700|GO:0005622|GO:0044237|GO:0009058|GO:0006807|GO:0044238|GO:0043231|GO:0006139|GO:0006725|GO:0019438|GO:0010467|GO:0005634|GO:0010468|GO:0051252|GO:0016070|GO:0032774|GO:0006351|GO:2001141|GO:0006355|GO:1903506	cell|metabolic process|transcription factor activity, sequence-specific DNA binding|intracellular|cellular metabolic process|biosynthetic process|nitrogen compound metabolic process|primary metabolic process|intracellular membrane-bounded organelle|nucleobase-containing compound metabolic process|cellular aromatic compound metabolic process|aromatic compound biosynthetic process|gene expression|n…	-	-	-	-	chr1:37873349-37875052	13.2091	2.3827	-2.47086	1.88e-05	0.000692537	DOWN
107403352	LOC107403352	receptor-like protein 12	GO:0016020|GO:0023052|GO:0050896|GO:0006950|GO:0051716|GO:0007165|GO:0006952|GO:0007154	membrane|signaling|response to stimulus|response to stress|cellular response to stimulus|signal transduction|defense response|cell communication	-	-	-	-	NW_015453601.1:125053-127554	0.186304	3.64107	4.28864	7.48e-09	6.97e-07	UP
107403440	LOC107403440	uncharacterized LOC107403440	GO:0005623|GO:0008152|GO:0003824|GO:0016787|GO:0005622|GO:0005737	cell|metabolic process|catalytic activity|hydrolase activity|intracellular|cytoplasm	-	-	-	-	NW_015453613.1:38218-40695	2.36595	9.49399	2.0046	0.000548633	0.0125565	UP
107403513	LOC107403513	receptor-like protein 12	GO:0016020|GO:0005623|GO:0023052|GO:0050896|GO:0003824|GO:0016740|GO:0006950|GO:0051716|GO:0071944|GO:0005886|GO:0007165|GO:0006952|GO:0016772|GO:0007154|GO:0016301	membrane|cell|signaling|response to stimulus|catalytic activity|transferase activity|response to stress|cellular response to stimulus|cell periphery|plasma membrane|signal transduction|defense response|transferase activity, transferring phosphorus-containing groups|cell communication|kinase activity	-	-	-	-	NW_015453619.1:75867-76910	0.318984	2.65142	3.05521	0.0028264	0.0475821	UP
107403590	LOC107403590	putative receptor protein kinase ZmPK1	GO:0016020|GO:0005623|GO:0030054|GO:0023052|GO:0004871|GO:0050896|GO:0008152|GO:0003824|GO:0016740|GO:0051716|GO:0044237|GO:0004872|GO:0009506|GO:0071944|GO:0005911|GO:0038023|GO:0044238|GO:0005886|GO:0005515|GO:0009725|GO:0004888|GO:0019899|GO:0007165|GO:0019538|GO:0070887|GO:0006793|GO:0001653|GO:0016772|GO:0007154|GO:0016773|GO:0019199|GO:0016301|GO:0007166|GO:0044267|GO:0006796|GO:0009755|GO:…	membrane|cell|cell junction|signaling|signal transducer activity|response to stimulus|metabolic process|catalytic activity|transferase activity|cellular response to stimulus|cellular metabolic process|receptor activity|plasmodesma|cell periphery|cell-cell junction|signaling receptor activity|primary metabolic process|plasma membrane|protein binding|response to hormone|transmembrane signaling rece…	-	-	-	-	NW_015453626.1:106467-109319	0.721635	3.62253	2.32765	0.0029898	0.0497157	UP
107403681	LOC107403681	probable LRR receptor-like serine/threonine-protein kinase At1g05700	GO:0016020|GO:0005623|GO:0008152|GO:0003824|GO:0016740|GO:0044237|GO:0071944|GO:0044238|GO:0005886|GO:0019538|GO:0006793|GO:0016772|GO:0000166|GO:0016773|GO:0017076|GO:0016301|GO:0044267|GO:0006796|GO:0005524|GO:0006464|GO:0016310|GO:0004672|GO:0030554|GO:0006468	membrane|cell|metabolic process|catalytic activity|transferase activity|cellular metabolic process|cell periphery|primary metabolic process|plasma membrane|protein metabolic process|phosphorus metabolic process|transferase activity, transferring phosphorus-containing groups|nucleotide binding|phosphotransferase activity, alcohol group as acceptor|purine nucleotide binding|kinase activity|cellular…	-	-	-	-	chr1:38433268-38437207	10.7159	2.40106	-2.15801	0.00113924	0.02287	DOWN
107403685	LOC107403685	uncharacterized LOC107403685	GO:0005623|GO:0005622|GO:0043231|GO:0005634	cell|intracellular|intracellular membrane-bounded organelle|nucleus	-	-	-	-	NW_015453634.1:119828-120878	10.705	2.67337	-2.00156	0.000536738	0.0123401	DOWN
107403768	LOC107403768	uncharacterized LOC107403768	-	-	-	-	-	-	NW_015453644.1:103128-105704	3.01509	0.345382	-3.12594	0.00145457	0.0280285	DOWN
107403772	LOC107403772	probable LRR receptor-like serine/threonine-protein kinase At1g51880	GO:0016020|GO:0005623|GO:0023052|GO:0050896|GO:0003824|GO:0016740|GO:0042995|GO:0006950|GO:0051716|GO:0071944|GO:0009607|GO:0051707|GO:0005886|GO:0009725|GO:0009620|GO:0007165|GO:0090406|GO:0006952|GO:0070887|GO:0009968|GO:0016772|GO:0007154|GO:0009966|GO:0000166|GO:0009737|GO:0009788|GO:0017076|GO:0016301|GO:0009755|GO:0009787|GO:0050832|GO:0005524|GO:0009738|GO:0030554|GO:0071215	membrane|cell|signaling|response to stimulus|catalytic activity|transferase activity|cell projection|response to stress|cellular response to stimulus|cell periphery|response to biotic stimulus|response to other organism|plasma membrane|response to hormone|response to fungus|signal transduction|pollen tube|defense response|cellular response to chemical stimulus|negative regulation of signal transd…	-	-	-	-	chr1:38354847-38358940	1.61181	25.9614	4.00962	6.77e-16	2.55e-13	UP
107403782	LOC107403782	inorganic pyrophosphatase 1-like	GO:0005623|GO:0050896|GO:0003824|GO:0016787|GO:0006950|GO:0051716|GO:0005622|GO:0042594|GO:0043231|GO:0043169|GO:0016817|GO:0007154|GO:0016818|GO:0005634|GO:0006461|GO:0046872|GO:0009267|GO:0031669|GO:0016036|GO:0016462|GO:0051259|GO:0004427|GO:0051262	cell|response to stimulus|catalytic activity|hydrolase activity|response to stress|cellular response to stimulus|intracellular|response to starvation|intracellular membrane-bounded organelle|cation binding|hydrolase activity, acting on acid anhydrides|cell communication|hydrolase activity, acting on acid anhydrides, in phosphorus-containing anhydrides|nucleus|protein complex assembly|metal ion bi…	-	-	ko01100|ko00750	Metabolic pathways|Vitamin B6 metabolism	chr1:38658766-38660727	1.73528	166.394	6.58329	9.34e-53	2.53e-48	UP
107403838	LOC107403838	wall-associated receptor kinase-like 10	GO:0008152|GO:0003824|GO:0016740|GO:0044237|GO:0044238|GO:0019538|GO:0006793|GO:0016772|GO:0016773|GO:0016301|GO:0044267|GO:0006796|GO:0006464|GO:0016310|GO:0004672|GO:0006468|GO:0004674|GO:0046777	metabolic process|catalytic activity|transferase activity|cellular metabolic process|primary metabolic process|protein metabolic process|phosphorus metabolic process|transferase activity, transferring phosphorus-containing groups|phosphotransferase activity, alcohol group as acceptor|kinase activity|cellular protein metabolic process|phosphate-containing compound metabolic process|cellular protei…	-	-	-	-	NW_015453654.1:40985-42831	9.24879	0.189765	-5.60698	5.63e-05	0.00183233	DOWN
107403849	LOC107403849	anoctamin-like protein At1g73020	GO:0016020|GO:0005215|GO:0031224|GO:0022857|GO:0043234|GO:0016021|GO:0022891|GO:0015075|GO:0015267|GO:0034707|GO:0008509|GO:0005216|GO:0015103|GO:0005253|GO:0005254	membrane|transporter activity|intrinsic component of membrane|transmembrane transporter activity|protein complex|integral component of membrane|substrate-specific transmembrane transporter activity|ion transmembrane transporter activity|channel activity|chloride channel complex|anion transmembrane transporter activity|ion channel activity|inorganic anion transmembrane transporter activity|anion c…	-	-	-	-	chr1:38559472-38564353	0.0204042	1.07526	5.71968	1.01e-06	5.44e-05	UP
107403930	LOC107403930	late embryogenesis abundant protein At1g64065-like	GO:0016020|GO:0005623|GO:0071944|GO:0005886	membrane|cell|cell periphery|plasma membrane	-	-	-	-	NW_015453669.1:1663-2265	1.33498	9.10754	2.77025	0.000135844	0.00392356	UP
107403962	LOC107403962	flavonoid 3',5'-hydroxylase 1-like	GO:0005576|GO:0016020|GO:0005623|GO:0050896|GO:0008152|GO:0003824|GO:0016491|GO:0042175|GO:0031090|GO:0019825|GO:0031224|GO:0005622|GO:0005789|GO:0009058|GO:0012505|GO:0009725|GO:0098588|GO:0043231|GO:0016021|GO:0009812|GO:0046906|GO:0043169|GO:0005737|GO:0055114|GO:0005783|GO:0004497|GO:0009314|GO:0016705|GO:0009733|GO:0009416|GO:0046872|GO:0016709|GO:0009813|GO:0020037|GO:0016711|GO:0009411|GO:…	extracellular region|membrane|cell|response to stimulus|metabolic process|catalytic activity|oxidoreductase activity|nuclear outer membrane-endoplasmic reticulum membrane network|organelle membrane|oxygen binding|intrinsic component of membrane|intracellular|endoplasmic reticulum membrane|biosynthetic process|endomembrane system|response to hormone|bounding membrane of organelle|intracellular mem…	-	-	ko01100|ko01110|ko00941	Metabolic pathways|Biosynthesis of secondary metabolites|Flavonoid biosynthesis	NW_015453672.1:3399-5202	1.05862	7.54673	2.83367	9.81e-08	6.91e-06	UP
107403967	LOC107403967	alpha-glucosidase YihQ-like	GO:0008152|GO:0003824|GO:0016787|GO:0044237|GO:0030246|GO:0044238|GO:0044262|GO:0016798|GO:0005975|GO:0009311|GO:0000023|GO:0004553|GO:0015926|GO:0004558|GO:0032450	metabolic process|catalytic activity|hydrolase activity|cellular metabolic process|carbohydrate binding|primary metabolic process|cellular carbohydrate metabolic process|hydrolase activity, acting on glycosyl bonds|carbohydrate metabolic process|oligosaccharide metabolic process|maltose metabolic process|hydrolase activity, hydrolyzing O-glycosyl compounds|glucosidase activity|alpha-1,4-glucosida…	-	-	ko01100|ko00500|ko00052	Metabolic pathways|Starch and sucrose metabolism|Galactose metabolism	NW_015453672.1:95865-100205	2.11936	11.3795	2.42473	6.29e-10	7.35e-08	UP
107404027	LOC107404027	protein ACCELERATED CELL DEATH 6-like	-	-	-	-	-	-	NW_015453682.1:58653-64080	0.246519	9.23958	5.22806	7.06e-17	3.14e-14	UP
107404073	LOC107404073	uncharacterized LOC107404073	GO:0005623|GO:0008152|GO:0003824|GO:0016787|GO:0005622|GO:0012505|GO:0043231|GO:0005737|GO:0005783	cell|metabolic process|catalytic activity|hydrolase activity|intracellular|endomembrane system|intracellular membrane-bounded organelle|cytoplasm|endoplasmic reticulum	-	-	-	-	NW_015453687.1:95840-98331	3.22638	0.0864897	-5.22124	5.98e-06	0.00025752	DOWN
107404138	LOC107404138	germin-like protein subfamily 1 member 14	GO:0005576|GO:0005623|GO:0050896|GO:0008152|GO:0003824|GO:0006950|GO:0044237|GO:0071944|GO:0016829|GO:0005618|GO:0044281|GO:0016831|GO:0046564|GO:0019752|GO:0033609	extracellular region|cell|response to stimulus|metabolic process|catalytic activity|response to stress|cellular metabolic process|cell periphery|lyase activity|cell wall|small molecule metabolic process|carboxy-lyase activity|oxalate decarboxylase activity|carboxylic acid metabolic process|oxalate metabolic process	-	-	-	-	NW_015453697.1:52014-52828	0.210247	2.69435	3.67978	0.000135801	0.00392356	UP
107404188	LOC107404188	uncharacterized LOC107404188	-	-	-	-	-	-	NW_015453705.1:30053-31158	3.81111	20.1746	2.40426	0.000116686	0.00346241	UP
107404189	LOC107404189	zinc finger CCCH domain-containing protein 29-like	GO:0005623|GO:0050896|GO:0008152|GO:0003700|GO:0006950|GO:0005622|GO:0044237|GO:0009607|GO:0009058|GO:0006807|GO:0051707|GO:0044238|GO:0009620|GO:0043231|GO:0009266|GO:0006952|GO:0043169|GO:0003676|GO:0009409|GO:0006139|GO:0006725|GO:0019438|GO:0010467|GO:0005634|GO:0003677|GO:0046872|GO:0010468|GO:0010200|GO:0051252|GO:0050832|GO:0016070|GO:0032774|GO:0006351|GO:2001141|GO:0006355|GO:1903506	cell|response to stimulus|metabolic process|transcription factor activity, sequence-specific DNA binding|response to stress|intracellular|cellular metabolic process|response to biotic stimulus|biosynthetic process|nitrogen compound metabolic process|response to other organism|primary metabolic process|response to fungus|intracellular membrane-bounded organelle|response to temperature stimulus|def…	-	-	-	-	NW_015453705.1:31622-34008	37.5288	266.492	2.82802	2.84e-17	1.4e-14	UP
107404206	LOC107404206	Werner Syndrome-like exonuclease	GO:0005623|GO:0008152|GO:0003824|GO:0016787|GO:0005622|GO:0044237|GO:0006807|GO:0044238|GO:0043231|GO:0006139|GO:0006725|GO:0016788|GO:0005737|GO:0005634|GO:0004518|GO:0090305|GO:0004527|GO:0008408	cell|metabolic process|catalytic activity|hydrolase activity|intracellular|cellular metabolic process|nitrogen compound metabolic process|primary metabolic process|intracellular membrane-bounded organelle|nucleobase-containing compound metabolic process|cellular aromatic compound metabolic process|hydrolase activity, acting on ester bonds|cytoplasm|nucleus|nuclease activity|nucleic acid phosphodi…	-	-	-	-	NW_015453707.1:74214-75143	0.119339	4.62111	5.2751	9.78e-05	0.00296312	UP
107404367	LOC107404367	uncharacterized LOC107404367	GO:0005623|GO:0005622|GO:0043231|GO:0005737|GO:0005739	cell|intracellular|intracellular membrane-bounded organelle|cytoplasm|mitochondrion	-	-	-	-	NW_015453735.1:36918-44492	0.343151	2.32033	2.75741	0.00044474	0.0105991	UP
107404390	LOC107404390	putative leucine-rich repeat receptor-like protein kinase At2g19210	GO:0016020|GO:0005623|GO:0023052|GO:0050896|GO:0003824|GO:0016740|GO:0042995|GO:0006950|GO:0051716|GO:0071944|GO:0009607|GO:0051707|GO:0005886|GO:0009725|GO:0009620|GO:0007165|GO:0090406|GO:0006952|GO:0070887|GO:0009968|GO:0016772|GO:0007154|GO:0009966|GO:0000166|GO:0009737|GO:0009788|GO:0017076|GO:0016301|GO:0009755|GO:0009787|GO:0050832|GO:0005524|GO:0009738|GO:0030554|GO:0071215	membrane|cell|signaling|response to stimulus|catalytic activity|transferase activity|cell projection|response to stress|cellular response to stimulus|cell periphery|response to biotic stimulus|response to other organism|plasma membrane|response to hormone|response to fungus|signal transduction|pollen tube|defense response|cellular response to chemical stimulus|negative regulation of signal transd…	-	-	-	-	NW_015453738.1:53413-59301	0.246587	9.10227	5.20606	2.12e-22	2.73e-19	UP
107404474	LOC107404474	amino acid permease 3-like	GO:0051179|GO:0016020|GO:0005623|GO:0005215|GO:0031224|GO:0071944|GO:0022857|GO:0005886|GO:0016021|GO:0006810|GO:0022891|GO:0005887|GO:0031226|GO:0071702|GO:0006811|GO:0015075|GO:0005342|GO:0015711|GO:0015293|GO:0008509|GO:0006865|GO:0006820|GO:0015800|GO:0015171|GO:0008514|GO:0015804	localization|membrane|cell|transporter activity|intrinsic component of membrane|cell periphery|transmembrane transporter activity|plasma membrane|integral component of membrane|transport|substrate-specific transmembrane transporter activity|integral component of plasma membrane|intrinsic component of plasma membrane|organic substance transport|ion transport|ion transmembrane transporter activity|…	-	-	-	-	NW_015453751.1:64422-66523	0.198607	2.27633	3.51872	0.000160557	0.00455013	UP
107404475	LOC107404475	uncharacterized LOC107404475	GO:0016020|GO:0005623|GO:0050896|GO:0006950|GO:0005622|GO:0071944|GO:0005886|GO:0006970|GO:0009266|GO:0009409|GO:0005737|GO:0009415|GO:0009414|GO:0009314|GO:0009416|GO:0009651|GO:0009642|GO:0009644	membrane|cell|response to stimulus|response to stress|intracellular|cell periphery|plasma membrane|response to osmotic stress|response to temperature stimulus|response to cold|cytoplasm|response to water|response to water deprivation|response to radiation|response to light stimulus|response to salt stress|response to light intensity|response to high light intensity	-	-	ko04144	Endocytosis	NW_015453751.1:66693-69880	3.5848	32.2681	3.17014	6.42e-12	1.13e-09	UP
107404544	LOC107404544	putative calcium-binding protein CML19	GO:0016020|GO:0005623|GO:0050896|GO:0006950|GO:0005622|GO:0071944|GO:0005886|GO:0043231|GO:0043169|GO:0009611|GO:0005634|GO:0046872|GO:0005509	membrane|cell|response to stimulus|response to stress|intracellular|cell periphery|plasma membrane|intracellular membrane-bounded organelle|cation binding|response to wounding|nucleus|metal ion binding|calcium ion binding	-	-	ko04626|ko04114|ko04070|ko04922|ko04014|ko04022|ko04024|ko04020|ko04015|ko04750|ko04713|ko04924|ko04740|ko04744|ko04925|ko04745	Plant-pathogen interaction|Oocyte meiosis|Phosphatidylinositol signaling system|Glucagon signaling pathway|Ras signaling pathway|cGMP-PKG signaling pathway|cAMP signaling pathway|Calcium signaling pathway|Rap1 signaling pathway|Inflammatory mediator regulation of TRP channels|Circadian entrainment|Renin secretion|Olfactory transduction|Phototransduction|Aldosterone synthesis and secretion|Phototr…	NW_015453759.1:46996-47711	1.82978	28.3451	3.95336	8.09e-14	2.09e-11	UP
107404583	LOC107404583	uncharacterized LOC107404583	-	-	-	-	-	-	NW_015453762.1:86074-89799	1.93773	0.332609	-2.54247	0.00258816	0.0444244	DOWN
107404636	LOC107404636	WAT1-related protein At1g21890-like	GO:0051179|GO:0016020|GO:0005623|GO:0005215|GO:0071944|GO:0022857|GO:0005886|GO:0006810|GO:0022891|GO:0071702|GO:0006811|GO:0015075|GO:0005342|GO:0015711|GO:0008509|GO:0006865|GO:0006820|GO:0055081|GO:0043090|GO:0032973|GO:0015171|GO:0008514|GO:0080144	localization|membrane|cell|transporter activity|cell periphery|transmembrane transporter activity|plasma membrane|transport|substrate-specific transmembrane transporter activity|organic substance transport|ion transport|ion transmembrane transporter activity|organic acid transmembrane transporter activity|organic anion transport|anion transmembrane transporter activity|amino acid transport|anion …	-	-	-	-	NW_015453771.1:32221-35803	0.356991	5.00846	3.81041	0.00235248	0.0412956	UP
107404691	LOC107404691	cell wall / vacuolar inhibitor of fructosidase 1-like	GO:0005576|GO:0005623|GO:0003824|GO:0016787|GO:0030234|GO:0071944|GO:0016788|GO:0004857|GO:0052689|GO:0046910|GO:0030599	extracellular region|cell|catalytic activity|hydrolase activity|enzyme regulator activity|cell periphery|hydrolase activity, acting on ester bonds|enzyme inhibitor activity|carboxylic ester hydrolase activity|pectinesterase inhibitor activity|pectinesterase activity	-	-	-	-	NW_015453776.1:85646-86554	6.06949	0.984834	-2.62362	0.000643571	0.0142717	DOWN
107404738	LOC107404738	probable purine permease 11	GO:0051179|GO:0016020|GO:0005623|GO:0005215|GO:0050896|GO:0031224|GO:0005622|GO:0009607|GO:0022857|GO:0051707|GO:0016021|GO:0009624|GO:0006810|GO:0005737|GO:0022891|GO:0055085|GO:0071702|GO:0015205|GO:0015851|GO:0006863|GO:0005345	localization|membrane|cell|transporter activity|response to stimulus|intrinsic component of membrane|intracellular|response to biotic stimulus|transmembrane transporter activity|response to other organism|integral component of membrane|response to nematode|transport|cytoplasm|substrate-specific transmembrane transporter activity|transmembrane transport|organic substance transport|nucleobase trans…	-	-	-	-	NW_015453785.1:17536-19488	0.933269	6.13169	2.71592	6.69e-05	0.00212361	UP
107404751	LOC107404751	uncharacterized LOC107404751	-	-	-	-	-	-	NW_015453787.1:62380-65307	0.0669688	1.49175	4.47737	0.000740556	0.0160626	UP
107404760	LOC107404760	uncharacterized LOC107404760	-	-	-	-	-	-	NW_015453787.1:53788-56602	0.502152	2.97646	2.5674	5.97e-05	0.0019286	UP
107404852	LOC107404852	subtilisin-like protease SBT1.9	GO:0005623|GO:0003824|GO:0016787|GO:0071944|GO:0005618|GO:0008233|GO:0008236|GO:0004175|GO:0004252	cell|catalytic activity|hydrolase activity|cell periphery|cell wall|peptidase activity|serine-type peptidase activity|endopeptidase activity|serine-type endopeptidase activity	-	-	-	-	NW_015453806.1:67714-69999	22.0521	4.97122	-2.14924	3.73e-08	2.93e-06	DOWN
107404853	LOC107404853	subtilisin-like protease SBT1.9	GO:0005623|GO:0003824|GO:0016787|GO:0071944|GO:0005618|GO:0008233|GO:0008236|GO:0004175|GO:0004252	cell|catalytic activity|hydrolase activity|cell periphery|cell wall|peptidase activity|serine-type peptidase activity|endopeptidase activity|serine-type endopeptidase activity	-	-	-	-	NW_015453806.1:73290-81260	0.0164399	1.26048	6.26063	3.87e-07	2.27e-05	UP
107404855	LOC107404855	late embryogenesis abundant protein At1g64065-like	GO:0016020|GO:0005623|GO:0071944|GO:0005886	membrane|cell|cell periphery|plasma membrane	-	-	-	-	NW_015453807.1:21665-22267	4.74135	48.8821	3.36594	2.78e-09	2.85e-07	UP
107404878	LOC107404878	amino-acid permease BAT1 homolog	GO:0051179|GO:0016020|GO:0005623|GO:0005215|GO:0031224|GO:0071944|GO:0022857|GO:0005886|GO:0016021|GO:0006810|GO:0022891|GO:0005887|GO:0055085|GO:0031226|GO:0071702|GO:0006811|GO:0015075|GO:0005342|GO:0034220|GO:1903825|GO:0015711|GO:0008509|GO:0098656|GO:0015297|GO:0006865|GO:0006820|GO:0003333|GO:0015171|GO:0008514|GO:0015807|GO:0015179|GO:1902475	localization|membrane|cell|transporter activity|intrinsic component of membrane|cell periphery|transmembrane transporter activity|plasma membrane|integral component of membrane|transport|substrate-specific transmembrane transporter activity|integral component of plasma membrane|transmembrane transport|intrinsic component of plasma membrane|organic substance transport|ion transport|ion transmembra…	-	-	-	-	NW_015453811.1:60763-65114	8.04284	33.2616	2.04808	3.79e-09	3.79e-07	UP
107404914	LOC107404914	putative calcium-transporting ATPase 13, plasma membrane-type	GO:0051179|GO:0016020|GO:0005623|GO:0005215|GO:0003824|GO:0016787|GO:0031224|GO:0005622|GO:0071944|GO:0022857|GO:0005886|GO:0005515|GO:0043231|GO:0016021|GO:0006810|GO:0022891|GO:0005887|GO:0055085|GO:0016817|GO:0031226|GO:0005516|GO:0006811|GO:0015075|GO:0016818|GO:0034220|GO:0016820|GO:0015399|GO:0042626|GO:0006812|GO:0016462|GO:0008324|GO:0098655|GO:0015662|GO:0017111|GO:0019829|GO:0016887|GO:…	localization|membrane|cell|transporter activity|catalytic activity|hydrolase activity|intrinsic component of membrane|intracellular|cell periphery|transmembrane transporter activity|plasma membrane|protein binding|intracellular membrane-bounded organelle|integral component of membrane|transport|substrate-specific transmembrane transporter activity|integral component of plasma membrane|transmembra…	-	-	-	-	NW_015453818.1:54659-58954	0.469514	4.0326	3.10247	9.05e-10	1.04e-07	UP
107404949	LOC107404949	uncharacterized LOC107404949	GO:0048511|GO:0005623|GO:0005622|GO:0007623|GO:0043231|GO:0005634	rhythmic process|cell|intracellular|circadian rhythm|intracellular membrane-bounded organelle|nucleus	-	-	-	-	NW_015453827.1:32440-33930	5.35457	55.5046	3.37376	3.26e-18	2.01e-15	UP
107404955	LOC107404955	wall-associated receptor kinase 2-like	GO:0032502|GO:0016020|GO:0005623|GO:0040007|GO:0050896|GO:0008152|GO:0003824|GO:0016740|GO:0009653|GO:0044237|GO:0071944|GO:0016049|GO:0044238|GO:0048589|GO:0005886|GO:0060560|GO:0019538|GO:0009826|GO:0019725|GO:0006793|GO:0005975|GO:0016772|GO:0048869|GO:0016773|GO:0008361|GO:0006884|GO:0016301|GO:0044267|GO:0006796|GO:0009751|GO:0009311|GO:0000902|GO:0006464|GO:0030104|GO:0016310|GO:0009992|GO:…	developmental process|membrane|cell|growth|response to stimulus|metabolic process|catalytic activity|transferase activity|anatomical structure morphogenesis|cellular metabolic process|cell periphery|cell growth|primary metabolic process|developmental growth|plasma membrane|developmental growth involved in morphogenesis|protein metabolic process|unidimensional cell growth|cellular homeostasis|phos…	-	-	-	-	NW_015453828.1:34899-39323	0.135265	3.57706	4.72491	2.94e-07	1.79e-05	UP
107404975	LOC107404975	ethylene-responsive transcription factor ERF017	GO:0005623|GO:0023052|GO:0050896|GO:0008152|GO:0003700|GO:0051716|GO:0005622|GO:0044237|GO:0009058|GO:0006807|GO:0044238|GO:0009725|GO:0007165|GO:0043231|GO:0003676|GO:0006139|GO:0006725|GO:0070887|GO:0007154|GO:0009723|GO:0019438|GO:0010467|GO:0005634|GO:0003677|GO:0010468|GO:0009755|GO:0051252|GO:0035556|GO:0016070|GO:0000160|GO:0009873|GO:0032774|GO:0006351|GO:2001141|GO:0006355|GO:0071369|GO:…	cell|signaling|response to stimulus|metabolic process|transcription factor activity, sequence-specific DNA binding|cellular response to stimulus|intracellular|cellular metabolic process|biosynthetic process|nitrogen compound metabolic process|primary metabolic process|response to hormone|signal transduction|intracellular membrane-bounded organelle|nucleic acid binding|nucleobase-containing compou…	-	-	-	-	NW_015453831.1:39673-40826	0.403927	2.67545	2.72761	0.00152588	0.0290409	UP
107404979	LOC107404979	uncharacterized LOC107404979	-	-	-	-	-	-	NW_015453831.1:28159-29239	82.0342	20.0347	-2.03372	9.24e-08	6.53e-06	DOWN
107404986	LOC107404986	ethylene-responsive transcription factor ERF018-like	GO:0032502|GO:0005623|GO:0023052|GO:0050896|GO:0008152|GO:0003700|GO:0006950|GO:0051716|GO:0005622|GO:0044237|GO:0009607|GO:0009058|GO:0006807|GO:0051707|GO:0044238|GO:0009725|GO:0009625|GO:0007165|GO:0043231|GO:0007275|GO:0006952|GO:0003676|GO:0006139|GO:0006725|GO:0070887|GO:0009611|GO:0007154|GO:0051301|GO:0009723|GO:0001944|GO:0019438|GO:0010467|GO:0002213|GO:0005634|GO:0003677|GO:0010468|GO:…	developmental process|cell|signaling|response to stimulus|metabolic process|transcription factor activity, sequence-specific DNA binding|response to stress|cellular response to stimulus|intracellular|cellular metabolic process|response to biotic stimulus|biosynthetic process|nitrogen compound metabolic process|response to other organism|primary metabolic process|response to hormone|response to in…	-	-	-	-	NW_015453831.1:37568-38251	0.413805	3.52047	3.08874	0.00132221	0.0259102	UP
107405023	LOC107405023	uncharacterized LOC107405023	GO:0005623|GO:0005622|GO:0043231|GO:0005737|GO:0009536|GO:0009507	cell|intracellular|intracellular membrane-bounded organelle|cytoplasm|plastid|chloroplast	-	-	-	-	NW_015453844.1:58194-59882	24.3801	2.69572	-3.17696	1.77e-10	2.32e-08	DOWN
107405052	LOC107405052	ethylene-responsive transcription factor ERF027-like	GO:0005623|GO:0023052|GO:0050896|GO:0008152|GO:0003700|GO:0006950|GO:0051716|GO:0005622|GO:0044237|GO:0009607|GO:0009058|GO:0006807|GO:0051707|GO:0044238|GO:0009725|GO:0009620|GO:0007165|GO:0043231|GO:0006952|GO:0003676|GO:0006139|GO:0006725|GO:0070887|GO:0007154|GO:0009723|GO:0019438|GO:0010467|GO:0005634|GO:0003677|GO:0010468|GO:0009755|GO:0051252|GO:0035556|GO:0050832|GO:0016070|GO:0000160|GO:…	cell|signaling|response to stimulus|metabolic process|transcription factor activity, sequence-specific DNA binding|response to stress|cellular response to stimulus|intracellular|cellular metabolic process|response to biotic stimulus|biosynthetic process|nitrogen compound metabolic process|response to other organism|primary metabolic process|response to hormone|response to fungus|signal transducti…	-	-	-	-	NW_015453851.1:68757-71047	1.96902	21.3653	3.43972	2.12e-13	4.99e-11	UP
107405053	LOC107405053	dehydration-responsive element-binding protein 1A-like	GO:0005623|GO:0023052|GO:0050896|GO:0008152|GO:0003700|GO:0051716|GO:0005622|GO:0044237|GO:0009058|GO:0006807|GO:0044238|GO:0009725|GO:0007165|GO:0043231|GO:0003676|GO:0006139|GO:0006725|GO:0070887|GO:0007154|GO:0009737|GO:0019438|GO:0010467|GO:0005634|GO:0003677|GO:0010468|GO:0009755|GO:0051252|GO:0016070|GO:0009738|GO:0032774|GO:0006351|GO:2001141|GO:0006355|GO:0071215|GO:1903506	cell|signaling|response to stimulus|metabolic process|transcription factor activity, sequence-specific DNA binding|cellular response to stimulus|intracellular|cellular metabolic process|biosynthetic process|nitrogen compound metabolic process|primary metabolic process|response to hormone|signal transduction|intracellular membrane-bounded organelle|nucleic acid binding|nucleobase-containing compou…	-	-	-	-	NW_015453851.1:75409-76721	0.131041	19.3885	7.20904	8.62e-25	1.56e-21	UP
107405186	LOC107405186	pectinesterase-like	GO:0005576|GO:0005623|GO:0008152|GO:0003824|GO:0016787|GO:0071554|GO:0030234|GO:0071944|GO:0044238|GO:0005618|GO:0016788|GO:0005975|GO:0004857|GO:0071555|GO:0009505|GO:0016052|GO:0052689|GO:0046910|GO:0042545|GO:0005976|GO:0030599|GO:0000272|GO:0045488|GO:0045490	extracellular region|cell|metabolic process|catalytic activity|hydrolase activity|cell wall organization or biogenesis|enzyme regulator activity|cell periphery|primary metabolic process|cell wall|hydrolase activity, acting on ester bonds|carbohydrate metabolic process|enzyme inhibitor activity|cell wall organization|plant-type cell wall|carbohydrate catabolic process|carboxylic ester hydrolase ac…	-	-	ko01100|ko00500|ko00040	Metabolic pathways|Starch and sucrose metabolism|Pentose and glucuronate interconversions	NW_015453878.1:59783-61896	0.326877	7.56835	4.53316	1.31e-13	3.22e-11	UP
107405209	LOC107405209	TMV resistance protein N-like	GO:0005623|GO:0023052|GO:0050896|GO:0006950|GO:0051716|GO:0005622|GO:0007165|GO:0043231|GO:0006952|GO:0007154|GO:0000166|GO:0017076|GO:0005634|GO:0043531|GO:0030554	cell|signaling|response to stimulus|response to stress|cellular response to stimulus|intracellular|signal transduction|intracellular membrane-bounded organelle|defense response|cell communication|nucleotide binding|purine nucleotide binding|nucleus|ADP binding|adenyl nucleotide binding	-	-	-	-	NW_015453884.1:48234-56239	0.0234072	0.532183	4.5069	8.39e-06	0.000342134	UP
107405253	LOC107405253	phospholipase D beta 1-like	GO:0051179|GO:0016020|GO:0005623|GO:0030054|GO:0023052|GO:0050896|GO:0008152|GO:0003824|GO:0016787|GO:0008289|GO:0006950|GO:0051716|GO:0005622|GO:0044237|GO:0009506|GO:0071944|GO:0009607|GO:0005911|GO:0051707|GO:0044238|GO:0006955|GO:0005886|GO:0005515|GO:0007165|GO:0043231|GO:0060627|GO:0006952|GO:0006810|GO:0016788|GO:0006793|GO:0044255|GO:0031982|GO:0006629|GO:0009617|GO:0045087|GO:0032940|GO:…	localization|membrane|cell|cell junction|signaling|response to stimulus|metabolic process|catalytic activity|hydrolase activity|lipid binding|response to stress|cellular response to stimulus|intracellular|cellular metabolic process|plasmodesma|cell periphery|response to biotic stimulus|cell-cell junction|response to other organism|primary metabolic process|immune response|plasma membrane|protein …	-	-	ko01100|ko01110|ko04144|ko00564|ko04071|ko04014|ko04072|ko00565|ko04024	Metabolic pathways|Biosynthesis of secondary metabolites|Endocytosis|Glycerophospholipid metabolism|Sphingolipid signaling pathway|Ras signaling pathway|Phospholipase D signaling pathway|Ether lipid metabolism|cAMP signaling pathway	NW_015453893.1:51356-56126	5.50635	32.8115	2.57503	1.83e-13	4.38e-11	UP
107405271	LOC107405271	protein EXORDIUM-like	GO:0005576|GO:0005623|GO:0050896|GO:0005622|GO:0071944|GO:0012505|GO:0005615|GO:0048046|GO:0009725|GO:0005618|GO:0043231|GO:0005737|GO:0005794|GO:0009505|GO:0005829|GO:0009741	extracellular region|cell|response to stimulus|intracellular|cell periphery|endomembrane system|extracellular space|apoplast|response to hormone|cell wall|intracellular membrane-bounded organelle|cytoplasm|Golgi apparatus|plant-type cell wall|cytosol|response to brassinosteroid	-	-	-	-	NW_015453898.1:65786-67067	15.7722	72.1817	2.19425	3.45e-06	0.000160087	UP
107405273	LOC107405273	7-deoxyloganetin glucosyltransferase-like	GO:0003824|GO:0016740|GO:0016757|GO:0008194|GO:0016758|GO:0046527|GO:0035251	catalytic activity|transferase activity|transferase activity, transferring glycosyl groups|UDP-glycosyltransferase activity|transferase activity, transferring hexosyl groups|glucosyltransferase activity|UDP-glucosyltransferase activity	-	-	-	-	NW_015453898.1:9327-11442	0.611934	5.97799	3.28821	1.05e-06	5.64e-05	UP
107405275	LOC107405275	protein EXORDIUM-like	GO:0005576|GO:0005623|GO:0050896|GO:0005622|GO:0071944|GO:0012505|GO:0005615|GO:0048046|GO:0009725|GO:0005618|GO:0043231|GO:0005737|GO:0005794|GO:0009505|GO:0005829|GO:0009741	extracellular region|cell|response to stimulus|intracellular|cell periphery|endomembrane system|extracellular space|apoplast|response to hormone|cell wall|intracellular membrane-bounded organelle|cytoplasm|Golgi apparatus|plant-type cell wall|cytosol|response to brassinosteroid	-	-	-	-	NW_015453898.1:54149-55200	22.3366	3.75072	-2.57417	8.15e-06	0.000334379	DOWN
107405319	LOC107405319	plant cysteine oxidase 2-like	GO:0005623|GO:0050896|GO:0008152|GO:0003824|GO:0016491|GO:0006950|GO:0005622|GO:0044237|GO:0044238|GO:0070482|GO:0001666|GO:0043231|GO:0019538|GO:0043169|GO:0006091|GO:0051213|GO:0005737|GO:0055114|GO:0016701|GO:0005829|GO:0016702|GO:0005634|GO:0018171|GO:0070483|GO:0044267|GO:0046872|GO:0045333|GO:0047800|GO:0009061|GO:0006464|GO:0017172	cell|response to stimulus|metabolic process|catalytic activity|oxidoreductase activity|response to stress|intracellular|cellular metabolic process|primary metabolic process|response to oxygen levels|response to hypoxia|intracellular membrane-bounded organelle|protein metabolic process|cation binding|generation of precursor metabolites and energy|dioxygenase activity|cytoplasm|oxidation-reduction …	-	-	ko01100|ko00430	Metabolic pathways|Taurine and hypotaurine metabolism	NW_015453905.1:26719-29213	80.4189	10.9323	-2.87893	1.54e-13	3.76e-11	DOWN
107405329	LOC107405329	protein SIEVE ELEMENT OCCLUSION B-like	GO:0032502|GO:0005623|GO:0005622|GO:0005515|GO:0043231|GO:0043621|GO:0042802|GO:0046983|GO:0042803|GO:0005634|GO:0010087|GO:0010088	developmental process|cell|intracellular|protein binding|intracellular membrane-bounded organelle|protein self-association|identical protein binding|protein dimerization activity|protein homodimerization activity|nucleus|phloem or xylem histogenesis|phloem development	-	-	-	-	NW_015453910.1:27442-29987	4.06565	19.7804	2.28251	0.000157536	0.00446918	UP
107405411	LOC107405411	uncharacterized LOC107405411	GO:0050896|GO:0006950|GO:0006979	response to stimulus|response to stress|response to oxidative stress	-	-	-	-	NW_015453926.1:1414-1876	5.14214	32.3558	2.65358	1.18e-05	0.000462015	UP
107405489	LOC107405489	pentatricopeptide repeat-containing protein At2g37320-like	GO:0005623|GO:0005622|GO:0043231|GO:0005737|GO:0005739	cell|intracellular|intracellular membrane-bounded organelle|cytoplasm|mitochondrion	-	-	-	-	NW_015453945.1:49991-53077	1.68491	0.102349	-4.04109	3.68e-05	0.00124803	DOWN
107405535	LOC107405535	probable inorganic phosphate transporter 1-7	-	-	-	-	-	-	NW_015453957.1:41922-45419	0.28929	6.16957	4.41458	1.6e-12	3.11e-10	UP
107405549	LOC107405549	acidic endochitinase-like	-	-	-	-	-	-	NW_015453959.1:5801-6899	0.651564	4.49166	2.78527	0.000120053	0.00354679	UP
107405556	LOC107405556	uncharacterized N-acetyltransferase p20-like	GO:0005623|GO:0008152|GO:0003824|GO:0016740|GO:0005622|GO:0044237|GO:0044238|GO:0016746|GO:0019538|GO:0005737|GO:0016747|GO:0044267|GO:0016410|GO:0006464|GO:0016407|GO:0008080|GO:0031365|GO:0006473|GO:0006474	cell|metabolic process|catalytic activity|transferase activity|intracellular|cellular metabolic process|primary metabolic process|transferase activity, transferring acyl groups|protein metabolic process|cytoplasm|transferase activity, transferring acyl groups other than amino-acyl groups|cellular protein metabolic process|N-acyltransferase activity|cellular protein modification process|acetyltran…	-	-	-	-	NW_015453960.1:54753-55771	2.10202	14.9034	2.82579	0.002356	0.0413306	UP
107405576	LOC107405576	myb-related protein Zm38-like	GO:0005623|GO:0050896|GO:0008152|GO:0003700|GO:0006950|GO:0005622|GO:0044237|GO:0009058|GO:0006807|GO:0044238|GO:0003682|GO:0043231|GO:0044281|GO:0009812|GO:0006970|GO:0003676|GO:0006139|GO:0006725|GO:0019748|GO:0044255|GO:0006629|GO:0000166|GO:0009698|GO:0006631|GO:0019438|GO:0010467|GO:0017076|GO:0005634|GO:0003677|GO:0009699|GO:0044550|GO:0010468|GO:0009813|GO:0051252|GO:0008610|GO:0016070|GO:…	cell|response to stimulus|metabolic process|transcription factor activity, sequence-specific DNA binding|response to stress|intracellular|cellular metabolic process|biosynthetic process|nitrogen compound metabolic process|primary metabolic process|chromatin binding|intracellular membrane-bounded organelle|small molecule metabolic process|flavonoid metabolic process|response to osmotic stress|nucl…	-	-	-	-	NW_015453963.1:16111-17548	6.62537	1.21645	-2.44533	0.000218904	0.00592405	DOWN
107405596	LOC107405596	cysteine-rich receptor-like protein kinase 29	GO:0005576|GO:0016020|GO:0005623|GO:0030054|GO:0050896|GO:0008152|GO:0003824|GO:0016740|GO:0006950|GO:0051716|GO:0044237|GO:0009506|GO:0071944|GO:0009607|GO:0005911|GO:0051707|GO:0044238|GO:0006955|GO:0005886|GO:0005515|GO:0019899|GO:0008219|GO:0019538|GO:0006952|GO:0006793|GO:0009617|GO:0045087|GO:0016772|GO:0016773|GO:0002237|GO:0009626|GO:0016301|GO:0044267|GO:0006796|GO:0012501|GO:0042742|GO:…	extracellular region|membrane|cell|cell junction|response to stimulus|metabolic process|catalytic activity|transferase activity|response to stress|cellular response to stimulus|cellular metabolic process|plasmodesma|cell periphery|response to biotic stimulus|cell-cell junction|response to other organism|primary metabolic process|immune response|plasma membrane|protein binding|enzyme binding|cell …	-	-	-	-	NW_015453967.1:25128-27014	0.223005	1.65158	2.8887	0.00211187	0.037881	UP
107405700	LOC107405700	U-box domain-containing protein 18-like	GO:0032502|GO:0008152|GO:0003824|GO:0016740|GO:0044237|GO:0016874|GO:0050793|GO:0044238|GO:2000026|GO:0009791|GO:0007275|GO:0019538|GO:0043169|GO:0009845|GO:0019787|GO:0010029|GO:0004842|GO:0044267|GO:0046872|GO:0090351|GO:1900140|GO:0006464|GO:0046914|GO:0070647|GO:0008270|GO:0016567	developmental process|metabolic process|catalytic activity|transferase activity|cellular metabolic process|ligase activity|regulation of developmental process|primary metabolic process|regulation of multicellular organismal development|post-embryonic development|multicellular organism development|protein metabolic process|cation binding|seed germination|ubiquitin-like protein transferase activity…	-	-	-	-	NW_015453990.1:10905-12144	0.0984517	3.95605	5.3285	1.39e-07	9.4e-06	UP
107405711	LOC107405711	cysteine-rich receptor-like protein kinase 29	GO:0005576|GO:0016020|GO:0005623|GO:0030054|GO:0050896|GO:0008152|GO:0003824|GO:0016740|GO:0006950|GO:0051716|GO:0044237|GO:0009506|GO:0071944|GO:0009607|GO:0005911|GO:0051707|GO:0044238|GO:0006955|GO:0005886|GO:0005515|GO:0019899|GO:0008219|GO:0019538|GO:0006952|GO:0006793|GO:0009617|GO:0045087|GO:0016772|GO:0016773|GO:0002237|GO:0009626|GO:0016301|GO:0044267|GO:0006796|GO:0012501|GO:0042742|GO:…	extracellular region|membrane|cell|cell junction|response to stimulus|metabolic process|catalytic activity|transferase activity|response to stress|cellular response to stimulus|cellular metabolic process|plasmodesma|cell periphery|response to biotic stimulus|cell-cell junction|response to other organism|primary metabolic process|immune response|plasma membrane|protein binding|enzyme binding|cell …	-	-	-	-	NW_015453991.1:31845-33731	0.147057	2.55642	4.11967	0.000171212	0.00479216	UP
107405729	LOC107405729	ankyrin repeat, PH and SEC7 domain containing protein secG-like	GO:0005623|GO:0005622|GO:0005737	cell|intracellular|cytoplasm	-	-	-	-	NW_015453998.1:40922-42622	0.0574448	2.02794	5.14169	0.000171427	0.00479306	UP
107405735	LOC107405735	cytochrome P450 81D1-like	GO:0016020|GO:0050896|GO:0008152|GO:0019825|GO:0031224|GO:0006950|GO:0009607|GO:0051707|GO:0009625|GO:0016021|GO:0006952|GO:0055114|GO:0002213	membrane|response to stimulus|metabolic process|oxygen binding|intrinsic component of membrane|response to stress|response to biotic stimulus|response to other organism|response to insect|integral component of membrane|defense response|oxidation-reduction process|defense response to insect	-	-	ko01100|ko01110|ko01120|ko00627|ko00945|ko00903|ko00363|ko00624	Metabolic pathways|Biosynthesis of secondary metabolites|Microbial metabolism in diverse environments|Aminobenzoate degradation|Stilbenoid, diarylheptanoid and gingerol biosynthesis|Limonene and pinene degradation|Bisphenol degradation|Polycyclic aromatic hydrocarbon degradation	NW_015454000.1:9862-10582	17.8779	4.3881	-2.02651	0.000117282	0.00347629	DOWN
107405741	LOC107405741	cytochrome P450 81D11-like	GO:0005576|GO:0016020|GO:0005623|GO:0050896|GO:0019825|GO:0005622|GO:0071944|GO:0012505|GO:0005886|GO:0043231|GO:0080167|GO:0005737|GO:0005783	extracellular region|membrane|cell|response to stimulus|oxygen binding|intracellular|cell periphery|endomembrane system|plasma membrane|intracellular membrane-bounded organelle|response to karrikin|cytoplasm|endoplasmic reticulum	-	-	ko01100|ko01110|ko01120|ko00627|ko00945|ko00903|ko00363|ko00624	Metabolic pathways|Biosynthesis of secondary metabolites|Microbial metabolism in diverse environments|Aminobenzoate degradation|Stilbenoid, diarylheptanoid and gingerol biosynthesis|Limonene and pinene degradation|Bisphenol degradation|Polycyclic aromatic hydrocarbon degradation	NW_015454000.1:7-7937	21.5481	5.1307	-2.07034	3.47e-06	0.00016028	DOWN
107405836	LOC107405836	fatty acid desaturase 4, chloroplastic-like	GO:0016020|GO:0005623|GO:0050896|GO:0008152|GO:0003824|GO:0016491|GO:0031090|GO:0005622|GO:0044237|GO:0009058|GO:0044238|GO:0043231|GO:0044281|GO:0080167|GO:0005737|GO:0055114|GO:0006793|GO:0044255|GO:0042170|GO:0006629|GO:0016705|GO:0006631|GO:0052637|GO:0031969|GO:0009526|GO:0006796|GO:0046486|GO:0006644|GO:0008610|GO:0009536|GO:0006633|GO:0006650|GO:0019752|GO:0009507|GO:0009941|GO:0046471|GO:…	membrane|cell|response to stimulus|metabolic process|catalytic activity|oxidoreductase activity|organelle membrane|intracellular|cellular metabolic process|biosynthetic process|primary metabolic process|intracellular membrane-bounded organelle|small molecule metabolic process|response to karrikin|cytoplasm|oxidation-reduction process|phosphorus metabolic process|cellular lipid metabolic process|p…	-	-	-	-	NW_015454022.1:9166-10588	0.234026	2.01476	3.10587	0.00107934	0.0219272	UP
107405906	LOC107405906	heat shock cognate 70 kDa protein-like	GO:0016020|GO:0005623|GO:0050896|GO:0006457|GO:0006950|GO:0005622|GO:0071944|GO:0009607|GO:0051707|GO:0005886|GO:0009615|GO:0009408|GO:0005618|GO:0043231|GO:0009266|GO:0005737|GO:0000166|GO:0005829|GO:0017076|GO:0009536|GO:0005524|GO:0030554|GO:0009507	membrane|cell|response to stimulus|protein folding|response to stress|intracellular|cell periphery|response to biotic stimulus|response to other organism|plasma membrane|response to virus|response to heat|cell wall|intracellular membrane-bounded organelle|response to temperature stimulus|cytoplasm|nucleotide binding|cytosol|purine nucleotide binding|plastid|ATP binding|adenyl nucleotide binding|c…	-	-	ko03040|ko04141|ko04144|ko04010|ko04213	Spliceosome|Protein processing in endoplasmic reticulum|Endocytosis|MAPK signaling pathway|Longevity regulating pathway - multiple species	chr1:40123468-40125896	0.0753762	4.05193	5.74835	3.76e-09	3.78e-07	UP
107406019	LOC107406019	endochitinase EP3-like	GO:0032502|GO:0005576|GO:0005623|GO:0000003|GO:0050896|GO:0003824|GO:0016787|GO:0003006|GO:0006950|GO:0051716|GO:0071944|GO:0009607|GO:0051707|GO:0006955|GO:0005618|GO:0009791|GO:0008219|GO:0007275|GO:0006952|GO:0008061|GO:0016798|GO:0009611|GO:0048316|GO:0009617|GO:0045087|GO:0009793|GO:0010262|GO:0010154|GO:0009626|GO:0009790|GO:0012501|GO:0004553|GO:0004568	developmental process|extracellular region|cell|reproduction|response to stimulus|catalytic activity|hydrolase activity|developmental process involved in reproduction|response to stress|cellular response to stimulus|cell periphery|response to biotic stimulus|response to other organism|immune response|cell wall|post-embryonic development|cell death|multicellular organism development|defense respon…	-	-	ko01100|ko00520	Metabolic pathways|Amino sugar and nucleotide sugar metabolism	chr1:40441277-40442491	6.87301	53.8693	2.97045	1.1e-14	3.35e-12	UP
107406029	LOC107406029	ethylene-responsive transcription factor ERF014	GO:0005623|GO:0023052|GO:0050896|GO:0008152|GO:0003700|GO:0006950|GO:0051716|GO:0005622|GO:0044237|GO:0009058|GO:0006807|GO:0044238|GO:0009725|GO:0009408|GO:0007165|GO:0043231|GO:0009266|GO:0003676|GO:0009409|GO:0006139|GO:0006725|GO:0070887|GO:0007154|GO:0009723|GO:0034605|GO:0070417|GO:0019438|GO:0010467|GO:0050826|GO:0005634|GO:0003677|GO:0009753|GO:0010468|GO:0009755|GO:0010628|GO:0051252|GO:…	cell|signaling|response to stimulus|metabolic process|transcription factor activity, sequence-specific DNA binding|response to stress|cellular response to stimulus|intracellular|cellular metabolic process|biosynthetic process|nitrogen compound metabolic process|primary metabolic process|response to hormone|response to heat|signal transduction|intracellular membrane-bounded organelle|response to t…	-	-	-	-	NW_015454072.1:5367-6736	1.04958	10.43	3.31286	1.88e-06	9.37e-05	UP
107406066	LOC107406066	lysine histidine transporter-like 8	GO:0051179|GO:0016020|GO:0005623|GO:0005215|GO:0031224|GO:0071944|GO:0022857|GO:0005886|GO:0016021|GO:0006810|GO:0022891|GO:0071702|GO:0006811|GO:0015075|GO:0005342|GO:0015711|GO:0008509|GO:0006865|GO:0006820|GO:0015171|GO:0008514	localization|membrane|cell|transporter activity|intrinsic component of membrane|cell periphery|transmembrane transporter activity|plasma membrane|integral component of membrane|transport|substrate-specific transmembrane transporter activity|organic substance transport|ion transport|ion transmembrane transporter activity|organic acid transmembrane transporter activity|organic anion transport|anion…	-	-	-	-	NW_015454081.1:39901-41622	41.5487	282.871	2.76727	9.58e-16	3.42e-13	UP
107406092	LOC107406092	putative wall-associated receptor kinase-like 16	GO:0032502|GO:0016020|GO:0005623|GO:0040007|GO:0050896|GO:0008152|GO:0003824|GO:0016740|GO:0009653|GO:0044237|GO:0071944|GO:0016049|GO:0044238|GO:0048589|GO:0005886|GO:0060560|GO:0019538|GO:0009826|GO:0019725|GO:0006793|GO:0005975|GO:0016772|GO:0048869|GO:0016773|GO:0008361|GO:0006884|GO:0016301|GO:0044267|GO:0006796|GO:0009751|GO:0009311|GO:0000902|GO:0006464|GO:0030104|GO:0016310|GO:0009992|GO:…	developmental process|membrane|cell|growth|response to stimulus|metabolic process|catalytic activity|transferase activity|anatomical structure morphogenesis|cellular metabolic process|cell periphery|cell growth|primary metabolic process|developmental growth|plasma membrane|developmental growth involved in morphogenesis|protein metabolic process|unidimensional cell growth|cellular homeostasis|phos…	-	-	-	-	chr1:40590721-40593522	0.024345	2.45877	6.65816	8.6e-08	6.14e-06	UP
107406133	LOC107406133	U-box domain-containing protein 19-like	GO:0032502|GO:0005623|GO:0008152|GO:0003824|GO:0016740|GO:0005622|GO:0044237|GO:0016874|GO:0050793|GO:0044238|GO:2000026|GO:0009791|GO:0043231|GO:0007275|GO:0019538|GO:0043169|GO:0009845|GO:0019787|GO:0010029|GO:0005634|GO:0004842|GO:0044267|GO:0046872|GO:0090351|GO:1900140|GO:0006464|GO:0046914|GO:0070647|GO:0008270|GO:0016567	developmental process|cell|metabolic process|catalytic activity|transferase activity|intracellular|cellular metabolic process|ligase activity|regulation of developmental process|primary metabolic process|regulation of multicellular organismal development|post-embryonic development|intracellular membrane-bounded organelle|multicellular organism development|protein metabolic process|cation binding|…	-	-	-	-	NW_015454106.1:667-2551	0.053026	6.11279	6.84899	6.89e-15	2.17e-12	UP
107406144	LOC107406144	putative wall-associated receptor kinase-like 16	GO:0005576|GO:0016020|GO:0005623|GO:0008152|GO:0003824|GO:0016740|GO:0044237|GO:0071944|GO:0044238|GO:0005886|GO:0019538|GO:0006793|GO:0016772|GO:0016773|GO:0016301|GO:0044267|GO:0006796|GO:0006464|GO:0016310|GO:0004672|GO:0006468|GO:0004674	extracellular region|membrane|cell|metabolic process|catalytic activity|transferase activity|cellular metabolic process|cell periphery|primary metabolic process|plasma membrane|protein metabolic process|phosphorus metabolic process|transferase activity, transferring phosphorus-containing groups|phosphotransferase activity, alcohol group as acceptor|kinase activity|cellular protein metabolic proce…	-	-	-	-	chr1:40314629-40317415	0.532459	7.14422	3.74603	1.89e-07	1.22e-05	UP
107406178	LOC107406178	wall-associated receptor kinase 1-like	GO:0032502|GO:0016020|GO:0005623|GO:0040007|GO:0050896|GO:0008152|GO:0003824|GO:0016740|GO:0009653|GO:0044237|GO:0071944|GO:0016049|GO:0044238|GO:0048589|GO:0005886|GO:0060560|GO:0019538|GO:0009826|GO:0019725|GO:0006793|GO:0005975|GO:0016772|GO:0048869|GO:0016773|GO:0008361|GO:0006884|GO:0016301|GO:0044267|GO:0006796|GO:0009751|GO:0009311|GO:0000902|GO:0006464|GO:0030104|GO:0016310|GO:0009992|GO:…	developmental process|membrane|cell|growth|response to stimulus|metabolic process|catalytic activity|transferase activity|anatomical structure morphogenesis|cellular metabolic process|cell periphery|cell growth|primary metabolic process|developmental growth|plasma membrane|developmental growth involved in morphogenesis|protein metabolic process|unidimensional cell growth|cellular homeostasis|phos…	-	-	-	-	chr1:40575019-40578240	0.920396	4.47752	2.28237	0.00261471	0.0447404	UP
107406290	LOC107406290	probable WRKY transcription factor 70	GO:0032502|GO:0005623|GO:0023052|GO:0050896|GO:0008152|GO:0003700|GO:0006950|GO:0051716|GO:0005622|GO:0009892|GO:0044237|GO:0009607|GO:0009058|GO:0006807|GO:0050793|GO:0051707|GO:0044238|GO:0006955|GO:0005515|GO:0009725|GO:0009864|GO:2000026|GO:0009620|GO:0007165|GO:0043231|GO:0031349|GO:0007275|GO:0050776|GO:0006952|GO:0003676|GO:0006139|GO:0007568|GO:0006725|GO:1900056|GO:0070887|GO:0009617|GO:…	developmental process|cell|signaling|response to stimulus|metabolic process|transcription factor activity, sequence-specific DNA binding|response to stress|cellular response to stimulus|intracellular|negative regulation of metabolic process|cellular metabolic process|response to biotic stimulus|biosynthetic process|nitrogen compound metabolic process|regulation of developmental process|response t…	-	-	-	-	NW_015454161.1:10180-12261	5.98072	65.9537	3.46306	8.43e-21	7.89e-18	UP
107406295	LOC107406295	shikimate O-hydroxycinnamoyltransferase-like	-	-	-	-	-	-	chr1:40118265-40121483	0.199441	4.16444	4.38409	2.65e-11	4.08e-09	UP
107406310	LOC107406310	uncharacterized LOC107406310	-	-	-	-	ko04626	Plant-pathogen interaction	NW_015454170.1:4762-5722	0.600548	11.1549	4.21526	5.24e-06	0.000229203	UP
107406365	LOC107406365	probable calcium-binding protein CML23	GO:0032502|GO:0005623|GO:0040007|GO:0050896|GO:0006950|GO:0009653|GO:0005622|GO:0016049|GO:0048589|GO:0060560|GO:0043231|GO:0009266|GO:0007275|GO:0043169|GO:0009409|GO:0005737|GO:0010015|GO:0048364|GO:0048869|GO:0048767|GO:0005634|GO:0030154|GO:0046872|GO:0080147|GO:0010053|GO:0090558|GO:0022622|GO:0010054|GO:0005509|GO:0090627|GO:0048765	developmental process|cell|growth|response to stimulus|response to stress|anatomical structure morphogenesis|intracellular|cell growth|developmental growth|developmental growth involved in morphogenesis|intracellular membrane-bounded organelle|response to temperature stimulus|multicellular organism development|cation binding|response to cold|cytoplasm|root morphogenesis|root development|cellular …	-	-	ko04626|ko04114|ko04070|ko04922|ko04014|ko04022|ko04024|ko04020|ko04015|ko04750|ko04713|ko04924|ko04740|ko04744|ko04925|ko04745	Plant-pathogen interaction|Oocyte meiosis|Phosphatidylinositol signaling system|Glucagon signaling pathway|Ras signaling pathway|cGMP-PKG signaling pathway|cAMP signaling pathway|Calcium signaling pathway|Rap1 signaling pathway|Inflammatory mediator regulation of TRP channels|Circadian entrainment|Renin secretion|Olfactory transduction|Phototransduction|Aldosterone synthesis and secretion|Phototr…	NW_015454190.1:29218-30192	0.848326	3.83301	2.17579	0.00178072	0.0329062	UP
107406439	LOC107406439	uncharacterized LOC107406439	GO:0005623|GO:0050896|GO:0006950|GO:0051716|GO:0005622|GO:0070482|GO:0001666|GO:0043231|GO:0070887|GO:0005634|GO:0071456	cell|response to stimulus|response to stress|cellular response to stimulus|intracellular|response to oxygen levels|response to hypoxia|intracellular membrane-bounded organelle|cellular response to chemical stimulus|nucleus|cellular response to hypoxia	-	-	-	-	NW_015454223.1:12878-13848	0.486068	11.1361	4.51794	1.25e-08	1.11e-06	UP
107406481	LOC107406481	heat shock 70 kDa protein-like	GO:0016020|GO:0005623|GO:0050896|GO:0006457|GO:0006950|GO:0005622|GO:0071944|GO:0009607|GO:0051707|GO:0005886|GO:0009615|GO:0009408|GO:0005618|GO:0043231|GO:0009266|GO:0005737|GO:0000166|GO:0005829|GO:0017076|GO:0009536|GO:0005524|GO:0030554|GO:0009507	membrane|cell|response to stimulus|protein folding|response to stress|intracellular|cell periphery|response to biotic stimulus|response to other organism|plasma membrane|response to virus|response to heat|cell wall|intracellular membrane-bounded organelle|response to temperature stimulus|cytoplasm|nucleotide binding|cytosol|purine nucleotide binding|plastid|ATP binding|adenyl nucleotide binding|c…	-	-	ko03040|ko04141|ko04144|ko04010|ko04213	Spliceosome|Protein processing in endoplasmic reticulum|Endocytosis|MAPK signaling pathway|Longevity regulating pathway - multiple species	chr1:40127705-40130207	0.274936	3.65008	3.73076	3.95e-08	3.08e-06	UP
107406516	LOC107406516	pectinesterase-like	GO:0005576|GO:0005623|GO:0008152|GO:0003824|GO:0016787|GO:0071554|GO:0030234|GO:0071944|GO:0044238|GO:0005618|GO:0016788|GO:0005975|GO:0004857|GO:0071555|GO:0009505|GO:0016052|GO:0052689|GO:0046910|GO:0042545|GO:0005976|GO:0030599|GO:0000272|GO:0045488|GO:0045490	extracellular region|cell|metabolic process|catalytic activity|hydrolase activity|cell wall organization or biogenesis|enzyme regulator activity|cell periphery|primary metabolic process|cell wall|hydrolase activity, acting on ester bonds|carbohydrate metabolic process|enzyme inhibitor activity|cell wall organization|plant-type cell wall|carbohydrate catabolic process|carboxylic ester hydrolase ac…	-	-	ko01100|ko00500|ko00040	Metabolic pathways|Starch and sucrose metabolism|Pentose and glucuronate interconversions	NW_015454252.1:15167-17235	0.348602	7.61744	4.44965	1.59e-12	3.11e-10	UP
107406558	LOC107406558	transcription factor bHLH19-like	GO:0005623|GO:0008152|GO:0003700|GO:0005622|GO:0044237|GO:0009058|GO:0006807|GO:0044238|GO:0005515|GO:0043231|GO:0003676|GO:0006139|GO:0006725|GO:0046983|GO:0019438|GO:0010467|GO:0005634|GO:0003677|GO:0010468|GO:0051252|GO:0016070|GO:0032774|GO:0006351|GO:2001141|GO:0006355|GO:1903506	cell|metabolic process|transcription factor activity, sequence-specific DNA binding|intracellular|cellular metabolic process|biosynthetic process|nitrogen compound metabolic process|primary metabolic process|protein binding|intracellular membrane-bounded organelle|nucleic acid binding|nucleobase-containing compound metabolic process|cellular aromatic compound metabolic process|protein dimerizatio…	-	-	-	-	NW_015454266.1:22443-24105	0.169556	2.73015	4.00915	0.00040563	0.00989307	UP
107406559	LOC107406559	transcription factor bHLH18-like	GO:0005623|GO:0008152|GO:0003700|GO:0005622|GO:0044237|GO:0009058|GO:0006807|GO:0044238|GO:0005515|GO:0043231|GO:0003676|GO:0006139|GO:0006725|GO:0046983|GO:0019438|GO:0010467|GO:0005634|GO:0003677|GO:0010468|GO:0051252|GO:0016070|GO:0032774|GO:0006351|GO:2001141|GO:0006355|GO:1903506	cell|metabolic process|transcription factor activity, sequence-specific DNA binding|intracellular|cellular metabolic process|biosynthetic process|nitrogen compound metabolic process|primary metabolic process|protein binding|intracellular membrane-bounded organelle|nucleic acid binding|nucleobase-containing compound metabolic process|cellular aromatic compound metabolic process|protein dimerizatio…	-	-	-	-	NW_015454266.1:24550-26404	0.256776	4.90714	4.2563	9.59e-07	5.22e-05	UP
107406625	LOC107406625	pectinesterase-like	GO:0005576|GO:0005623|GO:0008152|GO:0003824|GO:0016787|GO:0071554|GO:0030234|GO:0071944|GO:0044238|GO:0005618|GO:0016788|GO:0005975|GO:0004857|GO:0071555|GO:0009505|GO:0016052|GO:0052689|GO:0046910|GO:0042545|GO:0005976|GO:0030599|GO:0000272|GO:0045488|GO:0045490	extracellular region|cell|metabolic process|catalytic activity|hydrolase activity|cell wall organization or biogenesis|enzyme regulator activity|cell periphery|primary metabolic process|cell wall|hydrolase activity, acting on ester bonds|carbohydrate metabolic process|enzyme inhibitor activity|cell wall organization|plant-type cell wall|carbohydrate catabolic process|carboxylic ester hydrolase ac…	-	-	ko01100|ko00500|ko00040	Metabolic pathways|Starch and sucrose metabolism|Pentose and glucuronate interconversions	NW_015454294.1:12858-14926	0.334385	6.8672	4.36014	1.17e-11	1.99e-09	UP
107406740	LOC107406740	protein NRT1/ PTR FAMILY 5.2-like	GO:0051179|GO:0016020|GO:0005623|GO:0005215|GO:0050896|GO:0031224|GO:0006950|GO:0071944|GO:0009607|GO:0051707|GO:0005886|GO:0009725|GO:0016021|GO:0006970|GO:0006952|GO:0006810|GO:0009611|GO:0015197|GO:0009617|GO:0071702|GO:0015198|GO:0006972|GO:0009737|GO:0009753|GO:0009751|GO:0009651|GO:0042742|GO:0080053|GO:0015833|GO:0042538|GO:0043201|GO:0080052|GO:0042936|GO:0042937|GO:0006857|GO:0042938|GO:…	localization|membrane|cell|transporter activity|response to stimulus|intrinsic component of membrane|response to stress|cell periphery|response to biotic stimulus|response to other organism|plasma membrane|response to hormone|integral component of membrane|response to osmotic stress|defense response|transport|response to wounding|peptide transporter activity|response to bacterium|organic substanc…	-	-	-	-	NW_015454344.1:17739-22750	2.2821	9.43308	2.04736	0.0021489	0.0383423	UP
107406742	LOC107406742	uncharacterized LOC107406742	-	-	-	-	-	-	NW_015454345.1:12073-12517	2.38498	12.1843	2.35297	0.000147868	0.00424373	UP
107406765	LOC107406765	probable purine permease 4	GO:0051179|GO:0016020|GO:0005215|GO:0031224|GO:0022857|GO:0016021|GO:0006810|GO:0022891|GO:0055085|GO:0071702|GO:0015205|GO:0015851|GO:0006863|GO:0005345	localization|membrane|transporter activity|intrinsic component of membrane|transmembrane transporter activity|integral component of membrane|transport|substrate-specific transmembrane transporter activity|transmembrane transport|organic substance transport|nucleobase transmembrane transporter activity|nucleobase transport|purine nucleobase transport|purine nucleobase transmembrane transporter act…	-	-	-	-	chr1:3009331-3010846	4.18169	0.905893	-2.20667	0.0012813	0.0252545	DOWN
107406855	LOC107406855	uncharacterized LOC107406855	GO:0005623|GO:0005622|GO:0043231|GO:0005737|GO:0009536|GO:0009507	cell|intracellular|intracellular membrane-bounded organelle|cytoplasm|plastid|chloroplast	-	-	-	-	NW_015454400.1:7509-9365	2.25517	0.128071	-4.13821	0.00299608	0.0497897	DOWN
107406861	LOC107406861	ankyrin repeat-containing protein At3g12360-like	-	-	-	-	-	-	NW_015454402.1:5394-7634	0.407618	1.98527	2.28405	0.00300275	0.0498394	UP
107406871	LOC107406871	syntaxin-121-like	GO:0051179|GO:0016020|GO:0005623|GO:0030054|GO:0023052|GO:0050896|GO:0051641|GO:0006950|GO:0051716|GO:0005622|GO:0009506|GO:0071944|GO:0009607|GO:0005911|GO:0051707|GO:0012505|GO:0006955|GO:0005886|GO:0043234|GO:0005515|GO:0009725|GO:0060548|GO:0009620|GO:0007165|GO:0043231|GO:0008219|GO:0050776|GO:0006952|GO:0006810|GO:0005484|GO:0031201|GO:0008104|GO:0005737|GO:0070887|GO:0010119|GO:0010256|GO:…	localization|membrane|cell|cell junction|signaling|response to stimulus|cellular localization|response to stress|cellular response to stimulus|intracellular|plasmodesma|cell periphery|response to biotic stimulus|cell-cell junction|response to other organism|endomembrane system|immune response|plasma membrane|protein complex|protein binding|response to hormone|negative regulation of cell death|res…	-	-	ko04130	SNARE interactions in vesicular transport	NW_015454404.1:10769-12624	11.2835	51.1701	2.18109	4.5e-10	5.35e-08	UP
107406931	LOC107406931	photosynthetic NDH subunit of subcomplex B 1, chloroplastic-like	GO:0051179|GO:0016020|GO:0005623|GO:0008152|GO:0005622|GO:0044237|GO:0043234|GO:0022900|GO:0042651|GO:0010598|GO:0043231|GO:0006810|GO:0009579|GO:0006091|GO:0005737|GO:0055114|GO:0015979|GO:0009767|GO:0019684|GO:0009536|GO:0055035|GO:0009535|GO:0009773|GO:0009534|GO:0009507	localization|membrane|cell|metabolic process|intracellular|cellular metabolic process|protein complex|electron transport chain|thylakoid membrane|NAD(P)H dehydrogenase complex (plastoquinone)|intracellular membrane-bounded organelle|transport|thylakoid|generation of precursor metabolites and energy|cytoplasm|oxidation-reduction process|photosynthesis|photosynthetic electron transport chain|photos…	-	-	-	-	NW_015454434.1:4976-7654	0.379404	4.20651	3.47082	2.24e-06	0.000109834	UP
107406932	LOC107406932	probable GMP synthase [glutamine-hydrolyzing]	GO:0005623|GO:0050896|GO:0008152|GO:0003824|GO:0016787|GO:0006950|GO:0051716|GO:0005622|GO:0044237|GO:0006807|GO:0044238|GO:0043231|GO:0006139|GO:0016798|GO:0006725|GO:0006281|GO:0006974|GO:0005634|GO:0006284|GO:0006259|GO:0016799|GO:0019104|GO:0003905|GO:0008725	cell|response to stimulus|metabolic process|catalytic activity|hydrolase activity|response to stress|cellular response to stimulus|intracellular|cellular metabolic process|nitrogen compound metabolic process|primary metabolic process|intracellular membrane-bounded organelle|nucleobase-containing compound metabolic process|hydrolase activity, acting on glycosyl bonds|cellular aromatic compound met…	-	-	ko03410	Base excision repair	NW_015454434.1:7773-12144	0.814336	3.31643	2.02593	0.000223204	0.00600546	UP
107406933	LOC107406933	probable WRKY transcription factor 40	GO:0005623|GO:0050896|GO:0008152|GO:0003700|GO:0006950|GO:0005622|GO:0044237|GO:0009607|GO:0009058|GO:0006807|GO:0051707|GO:0044238|GO:0005515|GO:0009615|GO:0009620|GO:0043231|GO:0051607|GO:0006952|GO:0003676|GO:0006139|GO:0006725|GO:0009611|GO:0009617|GO:0050688|GO:0050691|GO:0002237|GO:0019438|GO:0010467|GO:0005634|GO:0003677|GO:0031347|GO:0010468|GO:0010200|GO:0051252|GO:0009751|GO:0050832|GO:…	cell|response to stimulus|metabolic process|transcription factor activity, sequence-specific DNA binding|response to stress|intracellular|cellular metabolic process|response to biotic stimulus|biosynthetic process|nitrogen compound metabolic process|response to other organism|primary metabolic process|protein binding|response to virus|response to fungus|intracellular membrane-bounded organelle|de…	-	-	-	-	NW_015454434.1:11750-14130	6.3476	67.4725	3.41002	5.91e-20	4.44e-17	UP
107406963	LOC107406963	pentatricopeptide repeat-containing protein At1g08070, chloroplastic-like	GO:0005623|GO:0008152|GO:0005622|GO:0044237|GO:0006807|GO:0044238|GO:0043231|GO:0006139|GO:0006725|GO:0005737|GO:0010467|GO:0009536|GO:0016070|GO:0006396|GO:0016071|GO:0009507|GO:0006397|GO:0031425	cell|metabolic process|intracellular|cellular metabolic process|nitrogen compound metabolic process|primary metabolic process|intracellular membrane-bounded organelle|nucleobase-containing compound metabolic process|cellular aromatic compound metabolic process|cytoplasm|gene expression|plastid|RNA metabolic process|RNA processing|mRNA metabolic process|chloroplast|mRNA processing|chloroplast RNA …	-	-	-	-	NW_015454446.1:16335-18437	0.258714	1.73855	2.74846	0.000509953	0.0118716	UP
107407013	LOC107407013	UDP-glycosyltransferase 74F2-like	GO:0005623|GO:0008152|GO:0003824|GO:0016740|GO:0005622|GO:0044237|GO:0006807|GO:0044238|GO:0044281|GO:0016757|GO:0006725|GO:0005737|GO:0006520|GO:0008194|GO:0016758|GO:0046527|GO:0009696|GO:0018874|GO:0035251|GO:0019752|GO:0046482|GO:0052641|GO:0052639|GO:0052640|GO:0080002	cell|metabolic process|catalytic activity|transferase activity|intracellular|cellular metabolic process|nitrogen compound metabolic process|primary metabolic process|small molecule metabolic process|transferase activity, transferring glycosyl groups|cellular aromatic compound metabolic process|cytoplasm|cellular amino acid metabolic process|UDP-glycosyltransferase activity|transferase activity, t…	-	-	-	-	chr1:41097675-41099662	1.54345	7.27355	2.2365	0.000986948	0.020398	UP
107407063	LOC107407063	uncharacterized N-acetyltransferase p20-like	GO:0005623|GO:0008152|GO:0003824|GO:0016740|GO:0005622|GO:0044237|GO:0044238|GO:0016746|GO:0019538|GO:0005737|GO:0016747|GO:0044267|GO:0016410|GO:0006464|GO:0016407|GO:0008080|GO:0031365|GO:0006473|GO:0006474	cell|metabolic process|catalytic activity|transferase activity|intracellular|cellular metabolic process|primary metabolic process|transferase activity, transferring acyl groups|protein metabolic process|cytoplasm|transferase activity, transferring acyl groups other than amino-acyl groups|cellular protein metabolic process|N-acyltransferase activity|cellular protein modification process|acetyltran…	-	-	-	-	NW_015454490.1:3424-4100	0.237759	2.79449	3.55502	0.00163455	0.0306998	UP
107407086	LOC107407086	CBL-interacting serine/threonine-protein kinase 9-like	GO:0051179|GO:0016020|GO:0005623|GO:0005215|GO:0050896|GO:0008152|GO:0003824|GO:0016740|GO:0006950|GO:0005622|GO:0044237|GO:0071944|GO:0022857|GO:0044238|GO:0005886|GO:0005515|GO:0043231|GO:0019538|GO:0007584|GO:0006810|GO:0005737|GO:0022891|GO:0006793|GO:0055085|GO:0009415|GO:0009414|GO:0016772|GO:0000166|GO:0010118|GO:0016773|GO:0006811|GO:0015075|GO:0005829|GO:0017076|GO:0005634|GO:0034220|GO:…	localization|membrane|cell|transporter activity|response to stimulus|metabolic process|catalytic activity|transferase activity|response to stress|intracellular|cellular metabolic process|cell periphery|transmembrane transporter activity|primary metabolic process|plasma membrane|protein binding|intracellular membrane-bounded organelle|protein metabolic process|response to nutrient|transport|cytopl…	-	-	-	-	NW_015454503.1:9457-14197	24.5036	109.791	2.1637	7.6e-08	5.47e-06	UP
107407104	LOC107407104	pentatricopeptide repeat-containing protein At1g08070, chloroplastic-like	GO:0005623|GO:0008152|GO:0005622|GO:0044237|GO:0006807|GO:0044238|GO:0043231|GO:0006139|GO:0006725|GO:0005737|GO:0010467|GO:0009536|GO:0016070|GO:0006396|GO:0016071|GO:0009507|GO:0006397|GO:0031425	cell|metabolic process|intracellular|cellular metabolic process|nitrogen compound metabolic process|primary metabolic process|intracellular membrane-bounded organelle|nucleobase-containing compound metabolic process|cellular aromatic compound metabolic process|cytoplasm|gene expression|plastid|RNA metabolic process|RNA processing|mRNA metabolic process|chloroplast|mRNA processing|chloroplast RNA …	-	-	-	-	NW_015454516.1:11197-13299	0.211159	1.52316	2.85066	0.000950456	0.0198287	UP
107407197	LOC107407197	monogalactosyldiacylglycerol synthase 2, chloroplastic-like	GO:0016020|GO:0005623|GO:0050896|GO:0008152|GO:0003824|GO:0019867|GO:0031090|GO:0016740|GO:0006950|GO:0051716|GO:0005622|GO:0044237|GO:0009058|GO:0030246|GO:0044238|GO:0042594|GO:0098588|GO:0043231|GO:0044281|GO:0016757|GO:0005737|GO:1901135|GO:0005975|GO:0044255|GO:0042170|GO:0006629|GO:0007154|GO:0006643|GO:0009527|GO:0006631|GO:0008194|GO:0031969|GO:0009526|GO:0046467|GO:0009267|GO:0008610|GO:…	membrane|cell|response to stimulus|metabolic process|catalytic activity|outer membrane|organelle membrane|transferase activity|response to stress|cellular response to stimulus|intracellular|cellular metabolic process|biosynthetic process|carbohydrate binding|primary metabolic process|response to starvation|bounding membrane of organelle|intracellular membrane-bounded organelle|small molecule meta…	-	-	ko01100|ko00561	Metabolic pathways|Glycerolipid metabolism	NW_015454568.1:5825-12028	1.83789	65.1053	5.14665	1.49e-40	1.34e-36	UP
107407230	LOC107407230	photosynthetic NDH subunit of subcomplex B 1, chloroplastic-like	GO:0051179|GO:0016020|GO:0005623|GO:0008152|GO:0005622|GO:0044237|GO:0043234|GO:0022900|GO:0042651|GO:0010598|GO:0043231|GO:0006810|GO:0009579|GO:0006091|GO:0005737|GO:0055114|GO:0015979|GO:0009767|GO:0019684|GO:0009536|GO:0055035|GO:0009535|GO:0009773|GO:0009534|GO:0009507	localization|membrane|cell|metabolic process|intracellular|cellular metabolic process|protein complex|electron transport chain|thylakoid membrane|NAD(P)H dehydrogenase complex (plastoquinone)|intracellular membrane-bounded organelle|transport|thylakoid|generation of precursor metabolites and energy|cytoplasm|oxidation-reduction process|photosynthesis|photosynthetic electron transport chain|photos…	-	-	-	-	NW_015454595.1:7136-9802	0.482772	3.2406	2.74685	0.000119693	0.00354003	UP
107407231	LOC107407231	probable GMP synthase [glutamine-hydrolyzing]	GO:0005623|GO:0050896|GO:0008152|GO:0003824|GO:0016787|GO:0006950|GO:0051716|GO:0005622|GO:0044237|GO:0006807|GO:0044238|GO:0043231|GO:0006139|GO:0016798|GO:0006725|GO:0006281|GO:0006974|GO:0005634|GO:0006284|GO:0006259|GO:0016799|GO:0019104|GO:0003905|GO:0008725	cell|response to stimulus|metabolic process|catalytic activity|hydrolase activity|response to stress|cellular response to stimulus|intracellular|cellular metabolic process|nitrogen compound metabolic process|primary metabolic process|intracellular membrane-bounded organelle|nucleobase-containing compound metabolic process|hydrolase activity, acting on glycosyl bonds|cellular aromatic compound met…	-	-	ko03410	Base excision repair	NW_015454595.1:2624-7008	0.958813	5.59697	2.54532	4.56e-07	2.65e-05	UP
107407232	LOC107407232	probable WRKY transcription factor 40	GO:0005623|GO:0050896|GO:0008152|GO:0003700|GO:0006950|GO:0005622|GO:0044237|GO:0009607|GO:0009058|GO:0006807|GO:0051707|GO:0044238|GO:0005515|GO:0009615|GO:0009620|GO:0043231|GO:0051607|GO:0006952|GO:0003676|GO:0006139|GO:0006725|GO:0009611|GO:0009617|GO:0050688|GO:0050691|GO:0002237|GO:0019438|GO:0010467|GO:0005634|GO:0003677|GO:0031347|GO:0010468|GO:0010200|GO:0051252|GO:0009751|GO:0050832|GO:…	cell|response to stimulus|metabolic process|transcription factor activity, sequence-specific DNA binding|response to stress|intracellular|cellular metabolic process|response to biotic stimulus|biosynthetic process|nitrogen compound metabolic process|response to other organism|primary metabolic process|protein binding|response to virus|response to fungus|intracellular membrane-bounded organelle|de…	-	-	-	-	NW_015454595.1:516-2740	7.86307	77.0946	3.29346	5.97e-20	4.44e-17	UP
107407250	LOC107407250	inorganic phosphate transporter 1-4-like	-	-	-	-	-	-	NW_015454604.1:2687-9399	0.56755	6.78632	3.57981	1.59e-10	2.1e-08	UP
107407253	LOC107407253	uncharacterized LOC107407253	-	-	-	-	-	-	NW_015454606.1:13548-14268	7.87715	0.973481	-3.01645	0.000632583	0.0141204	DOWN
107407304	LOC107407304	probable WRKY transcription factor 40	GO:0005623|GO:0050896|GO:0008152|GO:0003700|GO:0006950|GO:0005622|GO:0044237|GO:0009607|GO:0009058|GO:0006807|GO:0051707|GO:0044238|GO:0005515|GO:0009615|GO:0009620|GO:0043231|GO:0051607|GO:0006952|GO:0003676|GO:0006139|GO:0006725|GO:0009611|GO:0009617|GO:0050688|GO:0050691|GO:0002237|GO:0019438|GO:0010467|GO:0005634|GO:0003677|GO:0031347|GO:0010468|GO:0010200|GO:0051252|GO:0009751|GO:0050832|GO:…	cell|response to stimulus|metabolic process|transcription factor activity, sequence-specific DNA binding|response to stress|intracellular|cellular metabolic process|response to biotic stimulus|biosynthetic process|nitrogen compound metabolic process|response to other organism|primary metabolic process|protein binding|response to virus|response to fungus|intracellular membrane-bounded organelle|de…	-	-	-	-	NW_015454643.1:10965-13366	11.8761	59.3734	2.32176	7.97e-12	1.38e-09	UP
107407358	LOC107407358	(-)-isopiperitenol/(-)-carveol dehydrogenase, mitochondrial-like	GO:0008152|GO:0003824|GO:0016491|GO:0044237|GO:0009058|GO:0044238|GO:0016614|GO:0044281|GO:0044255|GO:0006629|GO:0000166|GO:0006720|GO:0016616|GO:0006066|GO:0008610|GO:0008299|GO:0018459|GO:0016114|GO:0018458|GO:0016099|GO:0031525	metabolic process|catalytic activity|oxidoreductase activity|cellular metabolic process|biosynthetic process|primary metabolic process|oxidoreductase activity, acting on CH-OH group of donors|small molecule metabolic process|cellular lipid metabolic process|lipid metabolic process|nucleotide binding|isoprenoid metabolic process|oxidoreductase activity, acting on the CH-OH group of donors, NAD or …	-	-	ko01100|ko01110|ko01130|ko00280	Metabolic pathways|Biosynthesis of secondary metabolites|Biosynthesis of antibiotics|Valine, leucine and isoleucine degradation	NW_015454677.1:2937-4010	3.74399	0.173599	-4.43075	0.000220407	0.00594791	DOWN
107407364	LOC107407364	probable WRKY transcription factor 51	GO:0005623|GO:0023052|GO:0050896|GO:0008152|GO:0003700|GO:0006950|GO:0051716|GO:0005622|GO:0044237|GO:0009607|GO:0009058|GO:0006807|GO:0051707|GO:0044238|GO:0005515|GO:0009725|GO:0009620|GO:0007165|GO:0043231|GO:0006952|GO:0006139|GO:0006725|GO:0070887|GO:0009617|GO:0007154|GO:0019438|GO:0010467|GO:0005634|GO:0009753|GO:0010468|GO:0009755|GO:0051252|GO:0050832|GO:0016070|GO:0042742|GO:0009867|GO:…	cell|signaling|response to stimulus|metabolic process|transcription factor activity, sequence-specific DNA binding|response to stress|cellular response to stimulus|intracellular|cellular metabolic process|response to biotic stimulus|biosynthetic process|nitrogen compound metabolic process|response to other organism|primary metabolic process|protein binding|response to hormone|response to fungus|s…	-	-	-	-	NW_015454680.1:3023-8182	1.56371	7.05664	2.17401	0.000715454	0.0155979	UP
107407428	LOC107407428	3-ketoacyl-CoA synthase 17-like	GO:0016020|GO:0008152|GO:0003824|GO:0016740|GO:0031224|GO:0044237|GO:0009058|GO:0044238|GO:0016746|GO:0016021|GO:0044281|GO:0044255|GO:0006629|GO:0016747|GO:0006631|GO:0008610|GO:0006633|GO:0000038|GO:0019752|GO:0030497	membrane|metabolic process|catalytic activity|transferase activity|intrinsic component of membrane|cellular metabolic process|biosynthetic process|primary metabolic process|transferase activity, transferring acyl groups|integral component of membrane|small molecule metabolic process|cellular lipid metabolic process|lipid metabolic process|transferase activity, transferring acyl groups other than …	-	-	ko01110|ko00062	Biosynthesis of secondary metabolites|Fatty acid elongation	NW_015454724.1:7952-9052	2.59151	0.102829	-4.65547	1.48e-05	0.00055716	DOWN
107407516	LOC107407516	uncharacterized LOC107407516	GO:0005623|GO:0005622|GO:0043231|GO:0005634	cell|intracellular|intracellular membrane-bounded organelle|nucleus	-	-	-	-	NW_015454775.1:1063-3074	0.997093	9.33504	3.22686	9.89e-08	6.95e-06	UP
107407601	LOC107407601	uncharacterized LOC107407601	-	-	-	-	ko03015|ko04152|ko04151|ko04071	mRNA surveillance pathway|AMPK signaling pathway|PI3K-Akt signaling pathway|Sphingolipid signaling pathway	NW_015454832.1:4298-6682	0.522501	2.37921	2.18698	0.00290459	0.0486268	UP
107407619	LOC107407619	uncharacterized LOC107407619	GO:0005623|GO:0008152|GO:0005622|GO:0044237|GO:0043231|GO:0006091|GO:0005737|GO:0055114|GO:0045333|GO:0005739|GO:0009061	cell|metabolic process|intracellular|cellular metabolic process|intracellular membrane-bounded organelle|generation of precursor metabolites and energy|cytoplasm|oxidation-reduction process|cellular respiration|mitochondrion|anaerobic respiration	-	-	-	-	NW_015454842.1:2158-3003	12.5453	2.88441	-2.1208	0.000172048	0.00480548	DOWN
107407677	LOC107407677	protein TIFY 6B-like	GO:0005623|GO:0023052|GO:0050896|GO:0008152|GO:0000989|GO:0006950|GO:0051716|GO:0005622|GO:0009892|GO:0044237|GO:0009058|GO:0006807|GO:0044238|GO:0005515|GO:0009725|GO:0003712|GO:0007165|GO:0043231|GO:0006952|GO:0006139|GO:0006725|GO:0070887|GO:0009611|GO:0042802|GO:0007154|GO:0009966|GO:0003714|GO:0019438|GO:0005634|GO:0009753|GO:0031347|GO:0009755|GO:0051252|GO:0016070|GO:2000022|GO:0009867|GO:…	cell|signaling|response to stimulus|metabolic process|transcription factor activity, transcription factor binding|response to stress|cellular response to stimulus|intracellular|negative regulation of metabolic process|cellular metabolic process|biosynthetic process|nitrogen compound metabolic process|primary metabolic process|protein binding|response to hormone|transcription cofactor activity|sig…	-	-	-	-	NW_015454890.1:1322-2684	1.43704	15.3516	3.41722	0.000726485	0.0157877	UP
107407776	LOC107407776	uncharacterized LOC107407776	GO:0005576|GO:0005623|GO:0005622|GO:0043231|GO:0005737|GO:0005773	extracellular region|cell|intracellular|intracellular membrane-bounded organelle|cytoplasm|vacuole	-	-	-	-	NW_015454941.1:6838-9234	17.4307	90.0036	2.36836	5.19e-13	1.08e-10	UP
107407811	LOC107407811	uncharacterized LOC107407811	GO:0005576|GO:0005623|GO:0005622|GO:0043231|GO:0005737|GO:0005773	extracellular region|cell|intracellular|intracellular membrane-bounded organelle|cytoplasm|vacuole	-	-	-	-	NW_015454956.1:6455-9083	20.1144	90.4627	2.1691	4.09e-11	6.1e-09	UP
107407914	LOC107407914	leucine-rich repeat receptor-like tyrosine-protein kinase PXC3	GO:0016020|GO:0005623|GO:0008152|GO:0003824|GO:0016740|GO:0044237|GO:0071944|GO:0044238|GO:0005886|GO:0019538|GO:0006793|GO:0016772|GO:0016773|GO:0016301|GO:0044267|GO:0006796|GO:0006464|GO:0016310|GO:0004672|GO:0006468	membrane|cell|metabolic process|catalytic activity|transferase activity|cellular metabolic process|cell periphery|primary metabolic process|plasma membrane|protein metabolic process|phosphorus metabolic process|transferase activity, transferring phosphorus-containing groups|phosphotransferase activity, alcohol group as acceptor|kinase activity|cellular protein metabolic process|phosphate-containi…	-	-	-	-	NW_015455030.1:116-4098	1.06879	5.2965	2.30905	2.88e-07	1.76e-05	UP
107407922	LOC107407922	ethylene-responsive transcription factor ERF039-like	GO:0005623|GO:0040007|GO:0008152|GO:0003700|GO:0005622|GO:0044237|GO:0009058|GO:0006807|GO:0016049|GO:0044238|GO:0043231|GO:0003676|GO:0006139|GO:0006725|GO:0009825|GO:0019438|GO:0010467|GO:0005634|GO:0003677|GO:0010468|GO:0051252|GO:0016070|GO:0032774|GO:0006351|GO:2001141|GO:0006355|GO:1903506	cell|growth|metabolic process|transcription factor activity, sequence-specific DNA binding|intracellular|cellular metabolic process|biosynthetic process|nitrogen compound metabolic process|cell growth|primary metabolic process|intracellular membrane-bounded organelle|nucleic acid binding|nucleobase-containing compound metabolic process|cellular aromatic compound metabolic process|multidimensional…	-	-	-	-	NW_015455035.1:5478-6634	3.35374	35.7963	3.41596	2.55e-16	1e-13	UP
107407960	LOC107407960	uncharacterized LOC107407960	GO:0005623|GO:0008152|GO:0005622|GO:0044237|GO:0009058|GO:0006807|GO:0044238|GO:0043231|GO:0003676|GO:0006139|GO:0006725|GO:0019438|GO:0010467|GO:0005634|GO:0003677|GO:0016070|GO:0032774|GO:0043565|GO:0006351	cell|metabolic process|intracellular|cellular metabolic process|biosynthetic process|nitrogen compound metabolic process|primary metabolic process|intracellular membrane-bounded organelle|nucleic acid binding|nucleobase-containing compound metabolic process|cellular aromatic compound metabolic process|aromatic compound biosynthetic process|gene expression|nucleus|DNA binding|RNA metabolic process…	-	-	-	-	chr1:41354555-41357489	0.130889	1.75037	3.74124	6.56e-05	0.0020892	UP
107407963	LOC107407963	ethylene-responsive transcription factor ERF039-like	GO:0005623|GO:0040007|GO:0008152|GO:0003700|GO:0005622|GO:0044237|GO:0009058|GO:0006807|GO:0016049|GO:0044238|GO:0043231|GO:0003676|GO:0006139|GO:0006725|GO:0009825|GO:0019438|GO:0010467|GO:0005634|GO:0003677|GO:0010468|GO:0051252|GO:0016070|GO:0032774|GO:0006351|GO:2001141|GO:0006355|GO:1903506	cell|growth|metabolic process|transcription factor activity, sequence-specific DNA binding|intracellular|cellular metabolic process|biosynthetic process|nitrogen compound metabolic process|cell growth|primary metabolic process|intracellular membrane-bounded organelle|nucleic acid binding|nucleobase-containing compound metabolic process|cellular aromatic compound metabolic process|multidimensional…	-	-	-	-	NW_015455070.1:5442-6598	3.91537	37.113	3.2447	5.67e-15	1.81e-12	UP
107407995	LOC107407995	26.5 kDa heat shock protein, mitochondrial	GO:0005623|GO:0050896|GO:0006950|GO:0005622|GO:0009408|GO:0043231|GO:0009266|GO:0006979|GO:0005737|GO:0009314|GO:0009416|GO:0042542|GO:0005739|GO:0009536|GO:0000302|GO:0009642|GO:0009507|GO:0009644	cell|response to stimulus|response to stress|intracellular|response to heat|intracellular membrane-bounded organelle|response to temperature stimulus|response to oxidative stress|cytoplasm|response to radiation|response to light stimulus|response to hydrogen peroxide|mitochondrion|plastid|response to reactive oxygen species|response to light intensity|chloroplast|response to high light intensity	-	-	ko04141	Protein processing in endoplasmic reticulum	chr1:41451014-41452258	0.958901	13.7081	3.83751	6.22e-09	5.98e-07	UP
107408006	LOC107408006	ethylene-responsive transcription factor ERF039-like	GO:0005623|GO:0040007|GO:0008152|GO:0003700|GO:0005622|GO:0044237|GO:0009058|GO:0006807|GO:0016049|GO:0044238|GO:0043231|GO:0003676|GO:0006139|GO:0006725|GO:0009825|GO:0019438|GO:0010467|GO:0005634|GO:0003677|GO:0010468|GO:0051252|GO:0016070|GO:0032774|GO:0006351|GO:2001141|GO:0006355|GO:1903506	cell|growth|metabolic process|transcription factor activity, sequence-specific DNA binding|intracellular|cellular metabolic process|biosynthetic process|nitrogen compound metabolic process|cell growth|primary metabolic process|intracellular membrane-bounded organelle|nucleic acid binding|nucleobase-containing compound metabolic process|cellular aromatic compound metabolic process|multidimensional…	-	-	-	-	NW_015455102.1:5474-6335	0.759931	11.2471	3.88754	2.11e-07	1.34e-05	UP
107408165	LOC107408165	uncharacterized LOC107408165	-	-	-	-	-	-	NW_015455238.1:1903-2614	2.72655	11.8234	2.1165	4.92e-05	0.00162295	UP
107408288	LOC107408288	uncharacterized LOC107408288	-	-	-	-	-	-	NW_015455352.1:1543-4673	5.72397	1.12968	-2.3411	0.00151259	0.0288811	DOWN
107408404	LOC107408404	C2 domain-containing protein At1g53590-like	GO:0005576|GO:0005623|GO:0005622|GO:0043231|GO:0005737|GO:0009536|GO:0009507	extracellular region|cell|intracellular|intracellular membrane-bounded organelle|cytoplasm|plastid|chloroplast	-	-	-	-	NW_015455458.1:21-3782	21.336	101.948	2.25647	2.65e-09	2.74e-07	UP
107408413	LOC107408413	probable CCR4-associated factor 1 homolog 9	GO:0005623|GO:0050896|GO:0008152|GO:0003824|GO:0016787|GO:0006950|GO:0005622|GO:0009892|GO:0044237|GO:0009607|GO:0009058|GO:0006807|GO:0051707|GO:0044238|GO:0043234|GO:0009625|GO:0043231|GO:0019538|GO:0006952|GO:0030015|GO:0006139|GO:0006725|GO:0016788|GO:0005737|GO:0009611|GO:0030014|GO:0009617|GO:0030529|GO:0006518|GO:0019439|GO:0051246|GO:0010467|GO:0002213|GO:0005634|GO:0004518|GO:0044267|GO:…	cell|response to stimulus|metabolic process|catalytic activity|hydrolase activity|response to stress|intracellular|negative regulation of metabolic process|cellular metabolic process|response to biotic stimulus|biosynthetic process|nitrogen compound metabolic process|response to other organism|primary metabolic process|protein complex|response to insect|intracellular membrane-bounded organelle|pr…	-	-	ko03018	RNA degradation	NW_015455466.1:1647-2807	10.6425	48.211	2.17953	1.01e-09	1.12e-07	UP
107408446	LOC107408446	3-ketoacyl-CoA synthase 17-like	GO:0016020|GO:0008152|GO:0003824|GO:0016740|GO:0031224|GO:0044237|GO:0009058|GO:0044238|GO:0016746|GO:0016021|GO:0044281|GO:0044255|GO:0006629|GO:0016747|GO:0006631|GO:0008610|GO:0006633|GO:0000038|GO:0019752|GO:0030497	membrane|metabolic process|catalytic activity|transferase activity|intrinsic component of membrane|cellular metabolic process|biosynthetic process|primary metabolic process|transferase activity, transferring acyl groups|integral component of membrane|small molecule metabolic process|cellular lipid metabolic process|lipid metabolic process|transferase activity, transferring acyl groups other than …	-	-	ko01110|ko00062	Biosynthesis of secondary metabolites|Fatty acid elongation	NW_015455499.1:3215-4315	4.33098	0.199194	-4.44245	2.91e-06	0.000137028	DOWN
107408689	LOC107408689	leucine-rich repeat receptor-like tyrosine-protein kinase PXC3	GO:0016020|GO:0005623|GO:0008152|GO:0003824|GO:0016740|GO:0044237|GO:0071944|GO:0044238|GO:0005886|GO:0019538|GO:0006793|GO:0016772|GO:0016773|GO:0016301|GO:0044267|GO:0006796|GO:0006464|GO:0016310|GO:0004672|GO:0006468	membrane|cell|metabolic process|catalytic activity|transferase activity|cellular metabolic process|cell periphery|primary metabolic process|plasma membrane|protein metabolic process|phosphorus metabolic process|transferase activity, transferring phosphorus-containing groups|phosphotransferase activity, alcohol group as acceptor|kinase activity|cellular protein metabolic process|phosphate-containi…	-	-	-	-	NW_015455789.1:486-4468	0.970195	6.20268	2.67655	7.35e-10	8.52e-08	UP
107408732	LOC107408732	calcium-dependent protein kinase 26-like	GO:0016020|GO:0005623|GO:0008152|GO:0003824|GO:0042175|GO:0031090|GO:0016740|GO:0005622|GO:0005789|GO:0044237|GO:0012505|GO:0044238|GO:0098588|GO:0043231|GO:0019538|GO:0005737|GO:0006793|GO:0005783|GO:0016772|GO:0016773|GO:0005634|GO:0016301|GO:0044267|GO:0006796|GO:0006464|GO:0016310|GO:0004672|GO:0006468|GO:0004674|GO:0004683	membrane|cell|metabolic process|catalytic activity|nuclear outer membrane-endoplasmic reticulum membrane network|organelle membrane|transferase activity|intracellular|endoplasmic reticulum membrane|cellular metabolic process|endomembrane system|primary metabolic process|bounding membrane of organelle|intracellular membrane-bounded organelle|protein metabolic process|cytoplasm|phosphorus metabolic…	-	-	ko04626	Plant-pathogen interaction	NW_015455832.1:35-3442	0.805585	11.6361	3.85243	4.35e-14	1.17e-11	UP
107408757	LOC107408757	leucine-rich repeat receptor-like tyrosine-protein kinase PXC3	GO:0016020|GO:0005623|GO:0008152|GO:0003824|GO:0016740|GO:0044237|GO:0071944|GO:0044238|GO:0005886|GO:0019538|GO:0006793|GO:0016772|GO:0016773|GO:0016301|GO:0044267|GO:0006796|GO:0006464|GO:0016310|GO:0004672|GO:0006468	membrane|cell|metabolic process|catalytic activity|transferase activity|cellular metabolic process|cell periphery|primary metabolic process|plasma membrane|protein metabolic process|phosphorus metabolic process|transferase activity, transferring phosphorus-containing groups|phosphotransferase activity, alcohol group as acceptor|kinase activity|cellular protein metabolic process|phosphate-containi…	-	-	-	-	NW_015455866.1:202-4220	1.5334	7.85542	2.35695	6.99e-08	5.11e-06	UP
107408760	LOC107408760	cinnamoyl-CoA reductase 1-like	GO:0048511|GO:0005623|GO:0050896|GO:0008152|GO:0003824|GO:0016491|GO:0006950|GO:0005622|GO:0044237|GO:0048037|GO:0009058|GO:0007623|GO:0009266|GO:0009409|GO:0006725|GO:0005737|GO:0055114|GO:0019748|GO:0050662|GO:0009698|GO:0009808|GO:0005829|GO:0019438|GO:0009699|GO:0044550|GO:0016620|GO:0009809|GO:0016621	rhythmic process|cell|response to stimulus|metabolic process|catalytic activity|oxidoreductase activity|response to stress|intracellular|cellular metabolic process|cofactor binding|biosynthetic process|circadian rhythm|response to temperature stimulus|response to cold|cellular aromatic compound metabolic process|cytoplasm|oxidation-reduction process|secondary metabolic process|coenzyme binding|ph…	-	-	ko01100|ko01110|ko00940	Metabolic pathways|Biosynthesis of secondary metabolites|Phenylpropanoid biosynthesis	chr1:41977637-41980305	5.00561	28.673	2.51807	2.5e-09	2.62e-07	UP
107408777	LOC107408777	glutamate receptor 2.8-like	GO:0016020|GO:0005623|GO:0071944|GO:0005886	membrane|cell|cell periphery|plasma membrane	-	-	-	-	NW_015455889.1:326-3856	0.0581078	0.644147	3.47059	0.00108976	0.0220893	UP
107408799	LOC107408799	probable L-type lectin-domain containing receptor kinase VI.1	GO:0016020|GO:0005623|GO:0003824|GO:0016740|GO:0071944|GO:0005886|GO:0016772|GO:0016301	membrane|cell|catalytic activity|transferase activity|cell periphery|plasma membrane|transferase activity, transferring phosphorus-containing groups|kinase activity	-	-	-	-	NW_015455910.1:1194-3399	0.412626	3.33737	3.01581	9.81e-06	0.000391646	UP
107408937	LOC107408937	lysine histidine transporter-like 8	GO:0051179|GO:0016020|GO:0005623|GO:0005215|GO:0031224|GO:0071944|GO:0022857|GO:0005886|GO:0016021|GO:0006810|GO:0022891|GO:0071702|GO:0006811|GO:0015075|GO:0005342|GO:0015711|GO:0008509|GO:0006865|GO:0006820|GO:0015171|GO:0008514	localization|membrane|cell|transporter activity|intrinsic component of membrane|cell periphery|transmembrane transporter activity|plasma membrane|integral component of membrane|transport|substrate-specific transmembrane transporter activity|organic substance transport|ion transport|ion transmembrane transporter activity|organic acid transmembrane transporter activity|organic anion transport|anion…	-	-	-	-	NW_015456068.1:104-971	19.1094	146.91	2.94257	2.21e-17	1.15e-14	UP
107409089	LOC107409089	annexin D5-like	GO:0032502|GO:0000003|GO:0040007|GO:0050896|GO:0008289|GO:0003006|GO:0006950|GO:0009653|GO:0016049|GO:0048589|GO:0005515|GO:0060560|GO:0009856|GO:0009408|GO:0009846|GO:0006970|GO:0009266|GO:0007275|GO:0009826|GO:0043169|GO:0009409|GO:0009860|GO:0009415|GO:0009414|GO:0008092|GO:0009314|GO:0005543|GO:0032403|GO:0048869|GO:0048868|GO:0000904|GO:0009932|GO:0005544|GO:0030154|GO:0048229|GO:0051015|GO:…	developmental process|reproduction|growth|response to stimulus|lipid binding|developmental process involved in reproduction|response to stress|anatomical structure morphogenesis|cell growth|developmental growth|protein binding|developmental growth involved in morphogenesis|pollination|response to heat|pollen germination|response to osmotic stress|response to temperature stimulus|multicellular org…	-	-	-	-	NW_015456283.1:914-3281	3.47422	16.1011	2.2124	1.73e-05	0.000642331	UP
107409104	LOC107409104	probable serine/threonine-protein kinase At1g18390	GO:0016020|GO:0005623|GO:0030054|GO:0023052|GO:0004871|GO:0050896|GO:0008152|GO:0003824|GO:0016740|GO:0051716|GO:0044237|GO:0004872|GO:0009506|GO:0071944|GO:0005911|GO:0038023|GO:0044238|GO:0005886|GO:0005515|GO:0009725|GO:0004888|GO:0019899|GO:0007165|GO:0019538|GO:0070887|GO:0006793|GO:0001653|GO:0016772|GO:0007154|GO:0016773|GO:0019199|GO:0016301|GO:0007166|GO:0044267|GO:0006796|GO:0009755|GO:…	membrane|cell|cell junction|signaling|signal transducer activity|response to stimulus|metabolic process|catalytic activity|transferase activity|cellular response to stimulus|cellular metabolic process|receptor activity|plasmodesma|cell periphery|cell-cell junction|signaling receptor activity|primary metabolic process|plasma membrane|protein binding|response to hormone|transmembrane signaling rece…	-	-	-	-	NW_015456303.1:555-2836	0.128834	1.09804	3.09134	0.00284204	0.0477433	UP
107409331	LOC107409331	lysine histidine transporter-like 8	GO:0051179|GO:0016020|GO:0005623|GO:0005215|GO:0031224|GO:0071944|GO:0022857|GO:0005886|GO:0016021|GO:0006810|GO:0022891|GO:0071702|GO:0006811|GO:0015075|GO:0005342|GO:0015711|GO:0008509|GO:0006865|GO:0006820|GO:0015171|GO:0008514	localization|membrane|cell|transporter activity|intrinsic component of membrane|cell periphery|transmembrane transporter activity|plasma membrane|integral component of membrane|transport|substrate-specific transmembrane transporter activity|organic substance transport|ion transport|ion transmembrane transporter activity|organic acid transmembrane transporter activity|organic anion transport|anion…	-	-	-	-	NW_015456664.1:499-1367	44.3151	255.545	2.52771	1.95e-13	4.63e-11	UP
107409351	LOC107409351	retrovirus-related Pol polyprotein from transposon TNT 1-94	GO:0005623|GO:0005622|GO:0043231|GO:0005634	cell|intracellular|intracellular membrane-bounded organelle|nucleus	-	-	-	-	NW_015456693.1:1128-2368	0.733483	8.44816	3.5258	1.05e-06	5.64e-05	UP
107409355	LOC107409355	MLO-like protein 6	GO:0016020|GO:0005623|GO:0050896|GO:0031224|GO:0006950|GO:0005622|GO:0071944|GO:0009607|GO:0051707|GO:0006955|GO:0005886|GO:0005515|GO:0009620|GO:0043231|GO:0016021|GO:0006952|GO:0005737|GO:0045087|GO:0005516|GO:0009814|GO:0005739|GO:0050832|GO:0009817	membrane|cell|response to stimulus|intrinsic component of membrane|response to stress|intracellular|cell periphery|response to biotic stimulus|response to other organism|immune response|plasma membrane|protein binding|response to fungus|intracellular membrane-bounded organelle|integral component of membrane|defense response|cytoplasm|innate immune response|calmodulin binding|defense response, inc…	-	-	-	-	NW_015456702.1:20-2691	0.0339748	0.735027	4.43526	0.00284478	0.0477433	UP
107409391	LOC107409391	subtilisin-like protease SBT4.10	-	-	-	-	-	-	chr2:30396-34956	0.0154393	1.27275	6.3652	3.58e-07	2.12e-05	UP
107409602	LOC107409602	scarecrow-like protein 14	GO:0005623|GO:0050896|GO:0008152|GO:0003700|GO:0005622|GO:0044237|GO:0009058|GO:0006807|GO:0044238|GO:0043231|GO:0009410|GO:0006139|GO:0006725|GO:0005737|GO:0005829|GO:0019438|GO:0010467|GO:0005634|GO:0010468|GO:0010628|GO:0051252|GO:0016070|GO:0045893|GO:0032774|GO:0006351|GO:2001141|GO:0006355|GO:1903506	cell|response to stimulus|metabolic process|transcription factor activity, sequence-specific DNA binding|intracellular|cellular metabolic process|biosynthetic process|nitrogen compound metabolic process|primary metabolic process|intracellular membrane-bounded organelle|response to xenobiotic stimulus|nucleobase-containing compound metabolic process|cellular aromatic compound metabolic process|cyt…	-	-	-	-	NW_015457173.1:7-2172	11.8853	84.23	2.82515	1.27e-13	3.16e-11	UP
107409618	LOC107409618	probable inorganic phosphate transporter 1-7	-	-	-	-	-	-	NW_015457203.1:7-2132	0.522183	8.42415	4.0119	5.56e-13	1.15e-10	UP
107409623	LOC107409623	uncharacterized protein At4g19900	GO:0005623|GO:0003824|GO:0016740|GO:0005622|GO:0012505|GO:0043231|GO:0016757|GO:0005737|GO:0005794	cell|catalytic activity|transferase activity|intracellular|endomembrane system|intracellular membrane-bounded organelle|transferase activity, transferring glycosyl groups|cytoplasm|Golgi apparatus	-	-	ko01100|ko00603	Metabolic pathways|Glycosphingolipid biosynthesis - globo series	NW_015457208.1:46-1857	53.3708	11.2063	-2.25174	3.33e-10	4.13e-08	DOWN
107409673	LOC107409673	F-box protein At2g27310	-	-	-	-	-	-	chr2:454168-455767	12.2058	78.8767	2.69203	2.61e-15	8.86e-13	UP
107409833	LOC107409833	putative aminoacrylate hydrolase RutD	GO:0005623|GO:0008152|GO:0003824|GO:0016787|GO:0005622|GO:0005737	cell|metabolic process|catalytic activity|hydrolase activity|intracellular|cytoplasm	-	-	-	-	NW_015457569.1:6-1721	8.42991	51.1973	2.60248	3.62e-11	5.45e-09	UP
107409894	LOC107409894	NAC domain-containing protein 2-like	GO:0032502|GO:0005623|GO:0023052|GO:0050896|GO:0008152|GO:0003700|GO:0006950|GO:0051716|GO:0005622|GO:0044237|GO:0009058|GO:0006807|GO:0044238|GO:0009725|GO:0007165|GO:0043231|GO:0007275|GO:0003676|GO:0006139|GO:0006725|GO:0070887|GO:0009611|GO:0009968|GO:0007154|GO:0009966|GO:0009737|GO:0009788|GO:0019438|GO:0010467|GO:0005634|GO:0003677|GO:0010468|GO:0009755|GO:0051252|GO:0009787|GO:0016070|GO:…	developmental process|cell|signaling|response to stimulus|metabolic process|transcription factor activity, sequence-specific DNA binding|response to stress|cellular response to stimulus|intracellular|cellular metabolic process|biosynthetic process|nitrogen compound metabolic process|primary metabolic process|response to hormone|signal transduction|intracellular membrane-bounded organelle|multicel…	-	-	-	-	NW_015457635.1:182-1623	20.4106	169.09	3.0504	3.97e-19	2.76e-16	UP
107409901	LOC107409901	F-box protein At1g61340-like	GO:0005623|GO:0008152|GO:0005622|GO:0044237|GO:0044238|GO:0043231|GO:0019538|GO:0005634|GO:0044267|GO:0006464|GO:0070647|GO:0016567	cell|metabolic process|intracellular|cellular metabolic process|primary metabolic process|intracellular membrane-bounded organelle|protein metabolic process|nucleus|cellular protein metabolic process|cellular protein modification process|protein modification by small protein conjugation or removal|protein ubiquitination	-	-	-	-	NW_015457648.1:56-1522	3.30039	23.7327	2.84617	4.96e-13	1.05e-10	UP
107409987	LOC107409987	NAC domain-containing protein 90-like	GO:0032502|GO:0005623|GO:0050896|GO:0008152|GO:0003700|GO:0005622|GO:0044237|GO:0009058|GO:0006807|GO:0044238|GO:0043231|GO:0007275|GO:0003676|GO:0006139|GO:0006725|GO:0019438|GO:0010467|GO:0005634|GO:0003677|GO:0010468|GO:0010200|GO:0051252|GO:0016070|GO:0032774|GO:0006351|GO:2001141|GO:0006355|GO:1903506	developmental process|cell|response to stimulus|metabolic process|transcription factor activity, sequence-specific DNA binding|intracellular|cellular metabolic process|biosynthetic process|nitrogen compound metabolic process|primary metabolic process|intracellular membrane-bounded organelle|multicellular organism development|nucleic acid binding|nucleobase-containing compound metabolic process|ce…	-	-	-	-	chr2:318611-320076	1.29458	29.1839	4.49461	8.56e-18	4.74e-15	UP
107409998	LOC107409998	LRR receptor-like serine/threonine-protein kinase EFR	GO:0051179|GO:0016020|GO:0005623|GO:0023052|GO:0004871|GO:0050896|GO:0008152|GO:0003824|GO:0016740|GO:0006950|GO:0051716|GO:0044237|GO:0004872|GO:0071944|GO:0009607|GO:0051707|GO:0038023|GO:0044238|GO:0006955|GO:0005886|GO:0005515|GO:0004888|GO:0007165|GO:0008219|GO:0031349|GO:0019538|GO:0050776|GO:0006952|GO:0006810|GO:0006793|GO:0055085|GO:0009617|GO:0045087|GO:0016772|GO:0007154|GO:0000166|GO:…	localization|membrane|cell|signaling|signal transducer activity|response to stimulus|metabolic process|catalytic activity|transferase activity|response to stress|cellular response to stimulus|cellular metabolic process|receptor activity|cell periphery|response to biotic stimulus|response to other organism|signaling receptor activity|primary metabolic process|immune response|plasma membrane|protei…	-	-	-	-	chr2:326660-329049	0.0418217	8.02093	7.58337	1.39e-20	1.21e-17	UP
107410022	LOC107410022	exocyst complex component EXO70B1-like	GO:0051179|GO:0005623|GO:0005622|GO:0071944|GO:0043234|GO:0043231|GO:0006810|GO:0005737|GO:0032940|GO:0005938|GO:0000145|GO:0006887|GO:0005829|GO:0005634|GO:0016192|GO:0048278|GO:0006904	localization|cell|intracellular|cell periphery|protein complex|intracellular membrane-bounded organelle|transport|cytoplasm|secretion by cell|cell cortex|exocyst|exocytosis|cytosol|nucleus|vesicle-mediated transport|vesicle docking|vesicle docking involved in exocytosis	-	-	-	-	NW_015457807.1:4-1242	0.367312	3.49152	3.24878	5.92e-05	0.00191721	UP
107410113	LOC107410113	probable LRR receptor-like serine/threonine-protein kinase At3g47570	GO:0016020|GO:0005623|GO:0023052|GO:0050896|GO:0008152|GO:0003824|GO:0016740|GO:0051716|GO:0044237|GO:0071944|GO:0044238|GO:0005886|GO:0007165|GO:0019538|GO:0006793|GO:0016772|GO:0007154|GO:0000166|GO:0016773|GO:0017076|GO:0016301|GO:0007166|GO:0044267|GO:0006796|GO:0005524|GO:0006464|GO:0016310|GO:0004672|GO:0030554|GO:0006468|GO:0004674|GO:0007169	membrane|cell|signaling|response to stimulus|metabolic process|catalytic activity|transferase activity|cellular response to stimulus|cellular metabolic process|cell periphery|primary metabolic process|plasma membrane|signal transduction|protein metabolic process|phosphorus metabolic process|transferase activity, transferring phosphorus-containing groups|cell communication|nucleotide binding|phosp…	-	-	-	-	chr2:333864-335586	0.0318527	5.80165	7.5089	5e-13	1.05e-10	UP
107410268	LOC107410268	putative receptor protein kinase ZmPK1	GO:0016020|GO:0005623|GO:0030054|GO:0023052|GO:0004871|GO:0050896|GO:0008152|GO:0003824|GO:0016740|GO:0051716|GO:0044237|GO:0004872|GO:0009506|GO:0071944|GO:0005911|GO:0038023|GO:0044238|GO:0005886|GO:0005515|GO:0009725|GO:0004888|GO:0019899|GO:0007165|GO:0019538|GO:0070887|GO:0006793|GO:0001653|GO:0016772|GO:0007154|GO:0016773|GO:0019199|GO:0016301|GO:0007166|GO:0044267|GO:0006796|GO:0009755|GO:…	membrane|cell|cell junction|signaling|signal transducer activity|response to stimulus|metabolic process|catalytic activity|transferase activity|cellular response to stimulus|cellular metabolic process|receptor activity|plasmodesma|cell periphery|cell-cell junction|signaling receptor activity|primary metabolic process|plasma membrane|protein binding|response to hormone|transmembrane signaling rece…	-	-	-	-	chr2:789453-792304	0.807663	8.86723	3.45666	4.41e-08	3.37e-06	UP
107410300	LOC107410300	uncharacterized LOC107410300	-	-	-	-	-	-	chr2:1271170-1272233	0.948799	4.55961	2.26474	0.00197967	0.0358655	UP
107410547	LOC107410547	heavy metal-associated isoprenylated plant protein 26-like	GO:0051179|GO:0005623|GO:0005622|GO:0006810|GO:0019725|GO:0043169|GO:0005737|GO:0006811|GO:0046872|GO:0006873|GO:0006812|GO:0046914|GO:0030001|GO:0030003|GO:0005507|GO:0006875|GO:0000041|GO:0006825|GO:0046916	localization|cell|intracellular|transport|cellular homeostasis|cation binding|cytoplasm|ion transport|metal ion binding|cellular ion homeostasis|cation transport|transition metal ion binding|metal ion transport|cellular cation homeostasis|copper ion binding|cellular metal ion homeostasis|transition metal ion transport|copper ion transport|cellular transition metal ion homeostasis	-	-	-	-	chr1:4288884-4290466	1.42333	11.2831	2.98682	2.6e-05	0.000924734	UP
107410582	LOC107410582	patatin-like protein 3	GO:0032502|GO:0016020|GO:0005623|GO:0045735|GO:0050896|GO:0008152|GO:0003824|GO:0016787|GO:0006950|GO:0009653|GO:0005622|GO:0044238|GO:0009791|GO:0043231|GO:0007275|GO:0048569|GO:0006952|GO:0016788|GO:0005737|GO:0010015|GO:0009886|GO:0006629|GO:0010311|GO:0048364|GO:0048513|GO:0016298|GO:0052689|GO:0016042|GO:0009536|GO:0048528|GO:0022622|GO:0010102|GO:0048527|GO:0047372|GO:0004620|GO:0009507	developmental process|membrane|cell|nutrient reservoir activity|response to stimulus|metabolic process|catalytic activity|hydrolase activity|response to stress|anatomical structure morphogenesis|intracellular|primary metabolic process|post-embryonic development|intracellular membrane-bounded organelle|multicellular organism development|post-embryonic organ development|defense response|hydrolase a…	-	-	-	-	chr2:4591406-4593169	9.14195	59.5823	2.70431	3.38e-09	3.45e-07	UP
107410708	LOC107410708	calcium-dependent protein kinase 34-like	GO:0032502|GO:0016020|GO:0005623|GO:0000003|GO:0040007|GO:0008152|GO:0003824|GO:0003006|GO:0016740|GO:0009653|GO:0005622|GO:0044237|GO:0071944|GO:0040008|GO:0050793|GO:0016049|GO:0044238|GO:0048589|GO:0005886|GO:0080092|GO:0060560|GO:0009856|GO:0043231|GO:0019538|GO:0009826|GO:0005737|GO:0048638|GO:0045595|GO:0006793|GO:0009860|GO:0022603|GO:0001558|GO:0016772|GO:0048869|GO:0048868|GO:0016773|GO:…	developmental process|membrane|cell|reproduction|growth|metabolic process|catalytic activity|developmental process involved in reproduction|transferase activity|anatomical structure morphogenesis|intracellular|cellular metabolic process|cell periphery|regulation of growth|regulation of developmental process|cell growth|primary metabolic process|developmental growth|plasma membrane|regulation of p…	-	-	ko04626	Plant-pathogen interaction	chr2:5905957-5908983	0.0493113	1.31737	4.7396	3.1e-05	0.00107409	UP
107410739	LOC107410739	glutamate receptor 2.7-like	GO:0016020|GO:0005623|GO:0071944|GO:0005886	membrane|cell|cell periphery|plasma membrane	-	-	-	-	chr1:3953912-3957189	0.32381	1.90679	2.55793	0.000976607	0.0202587	UP
107410788	LOC107410788	BURP domain-containing protein 3-like	GO:0005576|GO:0005623|GO:0045735|GO:0050896|GO:0006950|GO:0005622|GO:0012505|GO:0009725|GO:0005768|GO:0043231|GO:0006970|GO:0005737|GO:0009415|GO:0009414|GO:0005794|GO:0009737|GO:0009269|GO:0009651|GO:0005802	extracellular region|cell|nutrient reservoir activity|response to stimulus|response to stress|intracellular|endomembrane system|response to hormone|endosome|intracellular membrane-bounded organelle|response to osmotic stress|cytoplasm|response to water|response to water deprivation|Golgi apparatus|response to abscisic acid|response to desiccation|response to salt stress|trans-Golgi network	-	-	-	-	chr2:6302988-6306503	0.116135	2.50613	4.43158	0.000445381	0.0106051	UP
107410817	LOC107410817	uncharacterized LOC107410817	GO:0051179|GO:0005576|GO:0008289|GO:0006810|GO:0071702|GO:0006869	localization|extracellular region|lipid binding|transport|organic substance transport|lipid transport	-	-	-	-	chr2:6240351-6241140	34.119	8.03739	-2.08578	0.00128959	0.0253995	DOWN
107410822	LOC107410822	ammonium transporter 1 member 3-like	GO:0051179|GO:0006810|GO:0006811|GO:0006812|GO:0015696|GO:0015672	localization|transport|ion transport|cation transport|ammonium transport|monovalent inorganic cation transport	-	-	-	-	chr2:6730141-6732062	1.10594	7.00125	2.66234	6.24e-06	0.000266755	UP
107410903	LOC107410903	copper transporter 1-like	GO:0032502|GO:0051179|GO:0016020|GO:0000003|GO:0005215|GO:0003006|GO:0048609|GO:0031224|GO:0019953|GO:0032504|GO:0022857|GO:0016021|GO:0007275|GO:0006810|GO:0055046|GO:0048235|GO:0022891|GO:0055085|GO:0007276|GO:0048364|GO:0048869|GO:0006811|GO:0048232|GO:0015075|GO:0034220|GO:0030154|GO:0048229|GO:0022622|GO:0006812|GO:0008324|GO:0098655|GO:0009555|GO:0030001|GO:0035434|GO:0046873|GO:0000041|GO:…	developmental process|localization|membrane|reproduction|transporter activity|developmental process involved in reproduction|multicellular organismal reproductive process|intrinsic component of membrane|sexual reproduction|multicellular organism reproduction|transmembrane transporter activity|integral component of membrane|multicellular organism development|transport|microgametogenesis|pollen spe…	-	-	ko01524	Platinum drug resistance	chr2:7178312-7179106	10.9774	1.77838	-2.6259	3.76e-05	0.00127441	DOWN
107410996	LOC107410996	L-type lectin-domain containing receptor kinase IV.2-like	GO:0016020|GO:0005623|GO:0030054|GO:0023052|GO:0004871|GO:0050896|GO:0008152|GO:0003824|GO:0016740|GO:0051716|GO:0044237|GO:0004872|GO:0009506|GO:0071944|GO:0005911|GO:0038023|GO:0044238|GO:0005886|GO:0005515|GO:0009725|GO:0004888|GO:0019899|GO:0007165|GO:0019538|GO:0070887|GO:0006793|GO:0001653|GO:0016772|GO:0007154|GO:0016773|GO:0019199|GO:0016301|GO:0007166|GO:0044267|GO:0006796|GO:0009755|GO:…	membrane|cell|cell junction|signaling|signal transducer activity|response to stimulus|metabolic process|catalytic activity|transferase activity|cellular response to stimulus|cellular metabolic process|receptor activity|plasmodesma|cell periphery|cell-cell junction|signaling receptor activity|primary metabolic process|plasma membrane|protein binding|response to hormone|transmembrane signaling rece…	-	-	-	-	chr2:8454361-8456674	1.20417	5.86818	2.28487	3.95e-06	0.000180338	UP
107411000	LOC107411000	uncharacterized LOC107411000	-	-	-	-	-	-	chr2:8740879-8741860	6.6845	37.8773	2.50244	7.84e-07	4.32e-05	UP
107411004	LOC107411004	trans-resveratrol di-O-methyltransferase-like	GO:0008152|GO:0003824|GO:0016740|GO:0044237|GO:0009058|GO:0006725|GO:0019748|GO:0009698|GO:0008168|GO:0019438|GO:0009699|GO:0044550|GO:0046287|GO:0009717|GO:0008757|GO:0008171|GO:0033800	metabolic process|catalytic activity|transferase activity|cellular metabolic process|biosynthetic process|cellular aromatic compound metabolic process|secondary metabolic process|phenylpropanoid metabolic process|methyltransferase activity|aromatic compound biosynthetic process|phenylpropanoid biosynthetic process|secondary metabolite biosynthetic process|isoflavonoid metabolic process|isoflavono…	-	-	-	-	chr1:3816327-3817736	3.49126	44.4676	3.67094	1.53e-10	2.05e-08	UP
107411019	LOC107411019	pentatricopeptide repeat-containing protein At5g59600	GO:0005623|GO:0005622|GO:0043231|GO:0005737|GO:0005739	cell|intracellular|intracellular membrane-bounded organelle|cytoplasm|mitochondrion	-	-	-	-	chr2:8518121-8520885	0.604337	3.25081	2.42737	0.000122723	0.00361433	UP
107411039	LOC107411039	L-type lectin-domain containing receptor kinase IV.2-like	GO:0016020|GO:0005623|GO:0030054|GO:0023052|GO:0004871|GO:0050896|GO:0008152|GO:0003824|GO:0016740|GO:0051716|GO:0044237|GO:0004872|GO:0009506|GO:0071944|GO:0005911|GO:0038023|GO:0044238|GO:0005886|GO:0005515|GO:0009725|GO:0004888|GO:0019899|GO:0007165|GO:0019538|GO:0070887|GO:0006793|GO:0001653|GO:0016772|GO:0007154|GO:0016773|GO:0019199|GO:0016301|GO:0007166|GO:0044267|GO:0006796|GO:0009755|GO:…	membrane|cell|cell junction|signaling|signal transducer activity|response to stimulus|metabolic process|catalytic activity|transferase activity|cellular response to stimulus|cellular metabolic process|receptor activity|plasmodesma|cell periphery|cell-cell junction|signaling receptor activity|primary metabolic process|plasma membrane|protein binding|response to hormone|transmembrane signaling rece…	-	-	-	-	chr2:8457981-8462145	0.361015	1.74136	2.27009	0.000464875	0.0110116	UP
107411044	LOC107411044	uncharacterized protein C24B11.05-like	GO:0005623|GO:0008152|GO:0003824|GO:0016787|GO:0005622|GO:0043231|GO:0005634	cell|metabolic process|catalytic activity|hydrolase activity|intracellular|intracellular membrane-bounded organelle|nucleus	-	-	-	-	chr2:8638221-8640411	8.38216	33.6265	2.0042	1.38e-05	0.00052876	UP
107411049	LOC107411049	methyl-CpG-binding domain-containing protein 7-like	GO:0005623|GO:0050896|GO:0008152|GO:0003824|GO:0016787|GO:0005622|GO:0009892|GO:0044237|GO:0009058|GO:0006807|GO:0044238|GO:0043233|GO:0005515|GO:0051747|GO:0019899|GO:0043231|GO:0080111|GO:0035514|GO:0003676|GO:0006139|GO:0080167|GO:0006725|GO:0016458|GO:0000166|GO:0005694|GO:0019438|GO:0010467|GO:0005634|GO:0003677|GO:0031981|GO:0051276|GO:0008327|GO:1901537|GO:0010468|GO:0098687|GO:0006259|GO:…	cell|response to stimulus|metabolic process|catalytic activity|hydrolase activity|intracellular|negative regulation of metabolic process|cellular metabolic process|biosynthetic process|nitrogen compound metabolic process|primary metabolic process|organelle lumen|protein binding|cytosine C-5 DNA demethylase activity|enzyme binding|intracellular membrane-bounded organelle|DNA demethylation|DNA deme…	-	-	-	-	chr2:9105506-9109131	0.0733876	2.71494	5.20924	0.000161167	0.00455787	UP
107411056	LOC107411056	zinc finger protein ZAT12-like	GO:0005623|GO:0050896|GO:0008152|GO:0003700|GO:0006950|GO:0005622|GO:0044237|GO:0009058|GO:0006807|GO:0044238|GO:0009408|GO:0043231|GO:0006970|GO:0009266|GO:0006979|GO:0043169|GO:0003676|GO:0009409|GO:0006139|GO:0006725|GO:0009611|GO:0009314|GO:0006972|GO:0019438|GO:0010467|GO:0005634|GO:0009416|GO:0046872|GO:0009631|GO:0010468|GO:0010200|GO:0051252|GO:0009651|GO:0016070|GO:0042538|GO:0032774|GO:…	cell|response to stimulus|metabolic process|transcription factor activity, sequence-specific DNA binding|response to stress|intracellular|cellular metabolic process|biosynthetic process|nitrogen compound metabolic process|primary metabolic process|response to heat|intracellular membrane-bounded organelle|response to osmotic stress|response to temperature stimulus|response to oxidative stress|cati…	-	-	-	-	chr2:9124095-9125128	3.11865	42.1721	3.7573	1.68e-16	7.11e-14	UP
107411165	LOC107411165	pathogenesis-related genes transcriptional activator PTI5-like	GO:0032502|GO:0005623|GO:0050896|GO:0008152|GO:0003700|GO:0005622|GO:0044237|GO:0009058|GO:0006807|GO:0012505|GO:0044238|GO:0043231|GO:0007275|GO:0003676|GO:0006139|GO:0006725|GO:0051301|GO:0005635|GO:0001944|GO:0019438|GO:0010467|GO:0005634|GO:0003677|GO:0010468|GO:0010628|GO:0010200|GO:0051252|GO:0016070|GO:0005643|GO:0045893|GO:0032774|GO:0006351|GO:2001141|GO:0006355|GO:1903506	developmental process|cell|response to stimulus|metabolic process|transcription factor activity, sequence-specific DNA binding|intracellular|cellular metabolic process|biosynthetic process|nitrogen compound metabolic process|endomembrane system|primary metabolic process|intracellular membrane-bounded organelle|multicellular organism development|nucleic acid binding|nucleobase-containing compound …	-	-	ko04075	Plant hormone signal transduction	chr1:3886537-3889831	3.77098	16.77	2.15287	1.3e-06	6.88e-05	UP
107411238	LOC107411238	probable carboxylesterase 12	GO:0005623|GO:0008152|GO:0003824|GO:0016787|GO:0005622|GO:0043231|GO:0016788|GO:0005737|GO:0005829|GO:0052689|GO:0005634	cell|metabolic process|catalytic activity|hydrolase activity|intracellular|intracellular membrane-bounded organelle|hydrolase activity, acting on ester bonds|cytoplasm|cytosol|carboxylic ester hydrolase activity|nucleus	-	-	-	-	chr2:10830007-10831138	7.39525	0.96879	-2.93234	0.00216774	0.0386277	DOWN
107411246	LOC107411246	uncharacterized LOC107411246	GO:0005623|GO:0005622|GO:0043231|GO:0005737|GO:0005739	cell|intracellular|intracellular membrane-bounded organelle|cytoplasm|mitochondrion	-	-	-	-	chr2:11200247-11200668	18.4036	3.74004	-2.29887	0.000285999	0.00737047	DOWN
107411280	LOC107411280	mitogen-activated protein kinase 3	GO:0032502|GO:0005623|GO:0000003|GO:0023052|GO:0004871|GO:0040011|GO:0050896|GO:0008152|GO:0003824|GO:0003006|GO:0016740|GO:0006950|GO:0051716|GO:0005622|GO:0044237|GO:0009607|GO:0009058|GO:0010183|GO:0006807|GO:0050793|GO:0051707|GO:0044238|GO:0005515|GO:0009725|GO:2000026|GO:0010647|GO:0009856|GO:0009791|GO:0007165|GO:0043231|GO:0006970|GO:0043085|GO:0009266|GO:0007275|GO:0019538|GO:0006979|GO:…	developmental process|cell|reproduction|signaling|signal transducer activity|locomotion|response to stimulus|metabolic process|catalytic activity|developmental process involved in reproduction|transferase activity|response to stress|cellular response to stimulus|intracellular|cellular metabolic process|response to biotic stimulus|biosynthetic process|pollen tube guidance|nitrogen compound metabol…	-	-	ko04114|ko04150|ko04151|ko04914|ko04810|ko04071|ko04068|ko01524|ko04066|ko04210|ko04013|ko04011|ko04010|ko04014|ko04214|ko04022|ko04072|ko04350|ko04024|ko04510|ko01521|ko04015|ko04520|ko04360|ko04012|ko04668|ko04370|ko04380|ko04550|ko04540|ko04933|ko04713|ko04320	Oocyte meiosis|mTOR signaling pathway|PI3K-Akt signaling pathway|Progesterone-mediated oocyte maturation|Regulation of actin cytoskeleton|Sphingolipid signaling pathway|FoxO signaling pathway|Platinum drug resistance|HIF-1 signaling pathway|Apoptosis|MAPK signaling pathway - fly|MAPK signaling pathway - yeast|MAPK signaling pathway|Ras signaling pathway|Apoptosis - fly|cGMP-PKG signaling pathway|…	chr2:12051213-12054732	40.6811	165.445	2.02392	1.29e-10	1.75e-08	UP
107411444	LOC107411444	non-specific lipid-transfer protein 1-like	GO:0051179|GO:0005576|GO:0016020|GO:0005623|GO:0008289|GO:0071554|GO:0005622|GO:0071944|GO:0005886|GO:0048046|GO:0005515|GO:0005618|GO:0043231|GO:0006810|GO:0009579|GO:0005737|GO:0071555|GO:0005516|GO:0071702|GO:0009505|GO:0006869|GO:0009536|GO:0009534|GO:0009507	localization|extracellular region|membrane|cell|lipid binding|cell wall organization or biogenesis|intracellular|cell periphery|plasma membrane|apoplast|protein binding|cell wall|intracellular membrane-bounded organelle|transport|thylakoid|cytoplasm|cell wall organization|calmodulin binding|organic substance transport|plant-type cell wall|lipid transport|plastid|chloroplast thylakoid|chloroplast	-	-	-	-	chr2:16608264-16609437	0.205394	3.45541	4.07239	0.000263533	0.00688561	UP
107411527	LOC107411527	UDP-glycosyltransferase 87A2-like	GO:0032502|GO:0005623|GO:0000003|GO:0003824|GO:0003006|GO:0016740|GO:0005622|GO:0050793|GO:2000026|GO:0009791|GO:0009909|GO:0043231|GO:0007275|GO:0016757|GO:0005737|GO:0048367|GO:0005829|GO:0048831|GO:0005634|GO:0008194|GO:0009908|GO:0016758	developmental process|cell|reproduction|catalytic activity|developmental process involved in reproduction|transferase activity|intracellular|regulation of developmental process|regulation of multicellular organismal development|post-embryonic development|regulation of flower development|intracellular membrane-bounded organelle|multicellular organism development|transferase activity, transferring …	-	-	-	-	chr2:17870328-17873898	0.577103	6.53449	3.50117	4.44e-08	3.38e-06	UP
107411542	LOC107411542	MLO-like protein 6	GO:0016020|GO:0005623|GO:0050896|GO:0031224|GO:0006950|GO:0005622|GO:0071944|GO:0009607|GO:0051707|GO:0006955|GO:0005886|GO:0005515|GO:0009620|GO:0043231|GO:0016021|GO:0006952|GO:0005737|GO:0045087|GO:0005516|GO:0009814|GO:0005739|GO:0050832|GO:0009817	membrane|cell|response to stimulus|intrinsic component of membrane|response to stress|intracellular|cell periphery|response to biotic stimulus|response to other organism|immune response|plasma membrane|protein binding|response to fungus|intracellular membrane-bounded organelle|integral component of membrane|defense response|cytoplasm|innate immune response|calmodulin binding|defense response, inc…	-	-	-	-	chr1:4787546-4791621	4.10851	19.4067	2.23987	1.4e-08	1.22e-06	UP
107411574	LOC107411574	non-specific lipid-transfer protein 1-like	GO:0051179|GO:0005576|GO:0005623|GO:0050896|GO:0008289|GO:0006950|GO:0071944|GO:0048046|GO:0009725|GO:0005618|GO:0006810|GO:0009415|GO:0009414|GO:0071702|GO:0009737|GO:0006869	localization|extracellular region|cell|response to stimulus|lipid binding|response to stress|cell periphery|apoplast|response to hormone|cell wall|transport|response to water|response to water deprivation|organic substance transport|response to abscisic acid|lipid transport	-	-	-	-	chr2:18131714-18132588	76.5445	14.455	-2.40473	0.00197921	0.0358655	DOWN
107411616	LOC107411616	probable WRKY transcription factor 33	GO:0005623|GO:0050896|GO:0008152|GO:0003700|GO:0006950|GO:0051716|GO:0005622|GO:0044237|GO:0009607|GO:0009058|GO:0006807|GO:0051707|GO:0006914|GO:0044238|GO:0005515|GO:0009408|GO:0010508|GO:0009620|GO:0010506|GO:0043231|GO:0006970|GO:0009266|GO:0006952|GO:0009409|GO:0006139|GO:0006725|GO:0006790|GO:0019748|GO:0009415|GO:0009414|GO:0009617|GO:0034605|GO:0019438|GO:0010467|GO:0005634|GO:0044550|GO:…	cell|response to stimulus|metabolic process|transcription factor activity, sequence-specific DNA binding|response to stress|cellular response to stimulus|intracellular|cellular metabolic process|response to biotic stimulus|biosynthetic process|nitrogen compound metabolic process|response to other organism|autophagy|primary metabolic process|protein binding|response to heat|positive regulation of …	-	-	ko04626	Plant-pathogen interaction	chr2:18632226-18633681	33.552	136.319	2.02252	1.42e-09	1.56e-07	UP
107411635	LOC107411635	uncharacterized LOC107411635	GO:0008152|GO:0003824|GO:0032259|GO:0016740|GO:0008168	metabolic process|catalytic activity|methylation|transferase activity|methyltransferase activity	-	-	-	-	chr2:18638160-18639856	0.167288	11.3395	6.08287	4.21e-19	2.85e-16	UP
107411640	LOC107411640	galactinol synthase 2-like	GO:0005623|GO:0050896|GO:0008152|GO:0003824|GO:0016740|GO:0006950|GO:0005622|GO:0009058|GO:0044238|GO:0009725|GO:0043231|GO:0044281|GO:0006970|GO:0009266|GO:0016757|GO:0006979|GO:0043169|GO:0009409|GO:0005737|GO:0005975|GO:0009415|GO:0009414|GO:0016051|GO:0005996|GO:0009737|GO:0005634|GO:0008194|GO:0046872|GO:0009651|GO:0016758|GO:0008378|GO:0035250|GO:0019318|GO:0047216|GO:0006012	cell|response to stimulus|metabolic process|catalytic activity|transferase activity|response to stress|intracellular|biosynthetic process|primary metabolic process|response to hormone|intracellular membrane-bounded organelle|small molecule metabolic process|response to osmotic stress|response to temperature stimulus|transferase activity, transferring glycosyl groups|response to oxidative stress|c…	-	-	ko00052	Galactose metabolism	chr2:18866391-18868001	2.86317	46.995	4.03682	1.27e-23	1.91e-20	UP
107411641	LOC107411641	galactinol synthase 2-like	GO:0005623|GO:0050896|GO:0008152|GO:0003824|GO:0016740|GO:0006950|GO:0005622|GO:0009058|GO:0044238|GO:0009725|GO:0009408|GO:0044281|GO:0006970|GO:0009266|GO:0016757|GO:0006979|GO:0043169|GO:0009409|GO:0005737|GO:0005975|GO:0009415|GO:0009414|GO:0009314|GO:0016051|GO:0005996|GO:0009737|GO:0008194|GO:0009416|GO:0046872|GO:0042542|GO:0009651|GO:0000302|GO:0016758|GO:0008378|GO:0009642|GO:0035250|GO:…	cell|response to stimulus|metabolic process|catalytic activity|transferase activity|response to stress|intracellular|biosynthetic process|primary metabolic process|response to hormone|response to heat|small molecule metabolic process|response to osmotic stress|response to temperature stimulus|transferase activity, transferring glycosyl groups|response to oxidative stress|cation binding|response t…	-	-	ko00052	Galactose metabolism	chr2:18843589-18844883	1.60901	11.3577	2.81943	2.52e-06	0.000121166	UP
107411644	LOC107411644	ABC transporter G family member 33-like	GO:0051179|GO:0016020|GO:0005623|GO:0005215|GO:0050896|GO:0003824|GO:0016787|GO:0031224|GO:0005622|GO:0071944|GO:0022857|GO:0005886|GO:0043231|GO:0016021|GO:0006810|GO:0042493|GO:0055085|GO:0016817|GO:0006855|GO:0016818|GO:0005634|GO:0015893|GO:0016820|GO:0015399|GO:0042626|GO:0016462|GO:0017111|GO:0016887|GO:0042623	localization|membrane|cell|transporter activity|response to stimulus|catalytic activity|hydrolase activity|intrinsic component of membrane|intracellular|cell periphery|transmembrane transporter activity|plasma membrane|intracellular membrane-bounded organelle|integral component of membrane|transport|response to drug|transmembrane transport|hydrolase activity, acting on acid anhydrides|drug transm…	-	-	ko02010	ABC transporters	chr2:18935229-18942596	0.140117	1.83589	3.71178	9.2e-06	0.000369611	UP
107411685	LOC107411685	probable L-cysteine desulfhydrase, chloroplastic	GO:0005623|GO:0003824|GO:0005622|GO:0048037|GO:0016829|GO:0043231|GO:0005737|GO:0030170|GO:0009536|GO:0009507	cell|catalytic activity|intracellular|cofactor binding|lyase activity|intracellular membrane-bounded organelle|cytoplasm|pyridoxal phosphate binding|plastid|chloroplast	-	-	-	-	chr2:19111616-19113279	0.590358	4.51828	2.93611	1.44e-05	0.000545836	UP
107411698	LOC107411698	uncharacterized LOC107411698	GO:0005576|GO:0008152|GO:0003824|GO:0016787|GO:0016740|GO:0044237|GO:0006807|GO:0044238|GO:0003676|GO:0006139|GO:0006725|GO:0016788|GO:0004518|GO:0016070|GO:0004519|GO:0090305|GO:0090501|GO:0004540|GO:0004521|GO:0090502|GO:0016891|GO:0004523	extracellular region|metabolic process|catalytic activity|hydrolase activity|transferase activity|cellular metabolic process|nitrogen compound metabolic process|primary metabolic process|nucleic acid binding|nucleobase-containing compound metabolic process|cellular aromatic compound metabolic process|hydrolase activity, acting on ester bonds|nuclease activity|RNA metabolic process|endonuclease ac…	-	-	-	-	chr2:19093042-19104635	0.0481474	2.74479	5.83309	4.92e-06	0.000216759	UP
107411709	LOC107411709	peroxidase 5-like	GO:0048511|GO:0008152|GO:0044237|GO:0042752|GO:0009058|GO:0006807|GO:0007623|GO:0044238|GO:0032922|GO:0019538|GO:0097167|GO:0006518|GO:0051246|GO:0010467|GO:0044267|GO:0010468|GO:0043043|GO:0006412|GO:0010608|GO:0006417	rhythmic process|metabolic process|cellular metabolic process|regulation of circadian rhythm|biosynthetic process|nitrogen compound metabolic process|circadian rhythm|primary metabolic process|circadian regulation of gene expression|protein metabolic process|circadian regulation of translation|peptide metabolic process|regulation of protein metabolic process|gene expression|cellular protein metab…	-	-	ko01100|ko01110|ko00940	Metabolic pathways|Biosynthesis of secondary metabolites|Phenylpropanoid biosynthesis	chr2:19379845-19381296	1.82464	7.506	2.04043	0.00249916	0.0432821	UP
107411788	LOC107411788	calmodulin-binding protein 60 D	GO:0005623|GO:0050896|GO:0008152|GO:0006950|GO:0005622|GO:0044237|GO:0009058|GO:0006807|GO:0044238|GO:0005515|GO:0043231|GO:0003676|GO:0006139|GO:0006725|GO:0005516|GO:0019438|GO:0010467|GO:0005634|GO:0003677|GO:0010468|GO:0051252|GO:0016070|GO:0032774|GO:0006351|GO:2001141|GO:0006355|GO:1903506	cell|response to stimulus|metabolic process|response to stress|intracellular|cellular metabolic process|biosynthetic process|nitrogen compound metabolic process|primary metabolic process|protein binding|intracellular membrane-bounded organelle|nucleic acid binding|nucleobase-containing compound metabolic process|cellular aromatic compound metabolic process|calmodulin binding|aromatic compound bio…	-	-	-	-	chr2:20393592-20406937	2.10567	53.2271	4.65981	1.42e-25	2.96e-22	UP
107411843	LOC107411843	asparagine--tRNA ligase, cytoplasmic 3-like	GO:0032502|GO:0005623|GO:0000003|GO:0050896|GO:0008152|GO:0003824|GO:0003006|GO:0005622|GO:0044237|GO:0016874|GO:0009058|GO:0006807|GO:0044238|GO:0009791|GO:0043231|GO:0044281|GO:0007275|GO:0019538|GO:0003676|GO:0006139|GO:0006725|GO:0005737|GO:0048316|GO:0006520|GO:0009793|GO:0000166|GO:0006518|GO:0005829|GO:0010154|GO:0010467|GO:0017076|GO:0003677|GO:0009790|GO:0044267|GO:0010038|GO:0005739|GO:…	developmental process|cell|reproduction|response to stimulus|metabolic process|catalytic activity|developmental process involved in reproduction|intracellular|cellular metabolic process|ligase activity|biosynthetic process|nitrogen compound metabolic process|primary metabolic process|post-embryonic development|intracellular membrane-bounded organelle|small molecule metabolic process|multicellular…	-	-	ko00970	Aminoacyl-tRNA biosynthesis	chr2:21040805-21043875	1.19739	6.37074	2.41157	0.000641091	0.0142416	UP
107411845	LOC107411845	trans-resveratrol di-O-methyltransferase-like	GO:0008152|GO:0003824|GO:0016740|GO:0044237|GO:0009058|GO:0006725|GO:0019748|GO:0009698|GO:0008168|GO:0019438|GO:0009699|GO:0044550|GO:0046287|GO:0009717|GO:0008757|GO:0008171|GO:0033800	metabolic process|catalytic activity|transferase activity|cellular metabolic process|biosynthetic process|cellular aromatic compound metabolic process|secondary metabolic process|phenylpropanoid metabolic process|methyltransferase activity|aromatic compound biosynthetic process|phenylpropanoid biosynthetic process|secondary metabolite biosynthetic process|isoflavonoid metabolic process|isoflavono…	-	-	-	-	chr1:4711399-4712967	25.802	2.05478	-3.65042	8.12e-09	7.52e-07	DOWN
107411891	LOC107411891	trans-resveratrol di-O-methyltransferase-like	GO:0008152|GO:0003824|GO:0016740|GO:0044237|GO:0009058|GO:0006725|GO:0019748|GO:0009698|GO:0008168|GO:0019438|GO:0009699|GO:0044550|GO:0046287|GO:0009717|GO:0008757|GO:0008171|GO:0033800	metabolic process|catalytic activity|transferase activity|cellular metabolic process|biosynthetic process|cellular aromatic compound metabolic process|secondary metabolic process|phenylpropanoid metabolic process|methyltransferase activity|aromatic compound biosynthetic process|phenylpropanoid biosynthetic process|secondary metabolite biosynthetic process|isoflavonoid metabolic process|isoflavono…	-	-	-	-	chr1:4687723-4689216	2.80662	19.4847	2.79543	4.15e-07	2.42e-05	UP
107411903	LOC107411903	3-ketoacyl-CoA synthase 7	GO:0032502|GO:0016020|GO:0005623|GO:0008152|GO:0003824|GO:0016740|GO:0031224|GO:0005622|GO:0044237|GO:0009058|GO:0044238|GO:0016746|GO:0043231|GO:0016021|GO:0044281|GO:0007275|GO:0042335|GO:0005737|GO:0044255|GO:0006629|GO:0016747|GO:0006631|GO:0008610|GO:0009536|GO:0006633|GO:0000038|GO:0019752|GO:0009507	developmental process|membrane|cell|metabolic process|catalytic activity|transferase activity|intrinsic component of membrane|intracellular|cellular metabolic process|biosynthetic process|primary metabolic process|transferase activity, transferring acyl groups|intracellular membrane-bounded organelle|integral component of membrane|small molecule metabolic process|multicellular organism developmen…	-	-	ko01110|ko00062	Biosynthesis of secondary metabolites|Fatty acid elongation	chr2:21152620-21154209	0.0942961	1.50923	4.00047	0.000436938	0.0104591	UP
107412009	LOC107412009	probable linoleate 9S-lipoxygenase 5	GO:0003824|GO:0016491|GO:0051213|GO:0016701|GO:0016702|GO:0016165	catalytic activity|oxidoreductase activity|dioxygenase activity|oxidoreductase activity, acting on single donors with incorporation of molecular oxygen|oxidoreductase activity, acting on single donors with incorporation of molecular oxygen, incorporation of two atoms of oxygen|linoleate 13S-lipoxygenase activity	-	-	ko00591	Linoleic acid metabolism	chr2:21684477-21689756	0.0349781	3.13665	6.48663	4.43e-13	9.62e-11	UP
107412066	LOC107412066	probable LRR receptor-like serine/threonine-protein kinase RKF3	GO:0005576|GO:0016020|GO:0005623|GO:0023052|GO:0004871|GO:0050896|GO:0008152|GO:0003824|GO:0016740|GO:0051716|GO:0044237|GO:0071944|GO:0044238|GO:0005886|GO:0007165|GO:0019538|GO:0004702|GO:0006793|GO:0016772|GO:0007154|GO:0016773|GO:0016301|GO:0044267|GO:0006796|GO:0035556|GO:0006464|GO:0016310|GO:0004672|GO:0006468|GO:0004674|GO:0046777	extracellular region|membrane|cell|signaling|signal transducer activity|response to stimulus|metabolic process|catalytic activity|transferase activity|cellular response to stimulus|cellular metabolic process|cell periphery|primary metabolic process|plasma membrane|signal transduction|protein metabolic process|receptor signaling protein serine/threonine kinase activity|phosphorus metabolic process…	-	-	-	-	chr2:22542918-22544858	0.223095	2.27604	3.3508	4.64e-05	0.00154129	UP
107412067	LOC107412067	probable LRR receptor-like serine/threonine-protein kinase RKF3	GO:0005576|GO:0016020|GO:0005623|GO:0023052|GO:0004871|GO:0050896|GO:0008152|GO:0003824|GO:0016740|GO:0051716|GO:0044237|GO:0071944|GO:0044238|GO:0005886|GO:0007165|GO:0019538|GO:0004702|GO:0006793|GO:0016772|GO:0007154|GO:0016773|GO:0016301|GO:0044267|GO:0006796|GO:0035556|GO:0006464|GO:0016310|GO:0004672|GO:0006468|GO:0004674|GO:0046777	extracellular region|membrane|cell|signaling|signal transducer activity|response to stimulus|metabolic process|catalytic activity|transferase activity|cellular response to stimulus|cellular metabolic process|cell periphery|primary metabolic process|plasma membrane|signal transduction|protein metabolic process|receptor signaling protein serine/threonine kinase activity|phosphorus metabolic process…	-	-	-	-	chr2:22545071-22547011	0.234467	1.88425	3.00653	0.000248315	0.00658338	UP
107412127	LOC107412127	pentatricopeptide repeat-containing protein At3g18970	GO:0005623|GO:0008152|GO:0005622|GO:0044237|GO:0006807|GO:0044238|GO:0043231|GO:0006139|GO:0006725|GO:0005737|GO:0005739|GO:0016070|GO:0016071|GO:0009451|GO:1900864|GO:0016556|GO:0080156	cell|metabolic process|intracellular|cellular metabolic process|nitrogen compound metabolic process|primary metabolic process|intracellular membrane-bounded organelle|nucleobase-containing compound metabolic process|cellular aromatic compound metabolic process|cytoplasm|mitochondrion|RNA metabolic process|mRNA metabolic process|RNA modification|mitochondrial RNA modification|mRNA modification|mit…	-	-	-	-	chr2:23182956-23184383	0.824236	5.6959	2.78879	4.09e-05	0.00137043	UP
107412131	LOC107412131	aspartic proteinase CDR1-like	-	-	-	-	-	-	chr2:23296699-23302913	0.201527	4.09163	4.34363	6.05e-08	4.5e-06	UP
107412164	LOC107412164	nuclear pore complex protein NUP98B-like	GO:0051179|GO:0005623|GO:0005215|GO:0005622|GO:0012505|GO:0005515|GO:0043231|GO:0006810|GO:0008104|GO:0005635|GO:0071702|GO:0005634|GO:0015031|GO:0005643|GO:0051028	localization|cell|transporter activity|intracellular|endomembrane system|protein binding|intracellular membrane-bounded organelle|transport|protein localization|nuclear envelope|organic substance transport|nucleus|protein transport|nuclear pore|mRNA transport	-	-	-	-	chr1:5522460-5525757	0.448994	3.20072	2.83363	0.000126809	0.00371001	UP
107412226	LOC107412226	receptor-like protein kinase ANXUR2	GO:0032502|GO:0016020|GO:0005623|GO:0000003|GO:0040007|GO:0003824|GO:0003006|GO:0016740|GO:0042995|GO:0009653|GO:0071944|GO:0016049|GO:0048589|GO:0005886|GO:0030427|GO:0045177|GO:0060560|GO:0009856|GO:0090406|GO:0009826|GO:0016324|GO:0090404|GO:0009860|GO:0016772|GO:0048869|GO:0048868|GO:0000904|GO:0009932|GO:0030154|GO:0016301|GO:0000902	developmental process|membrane|cell|reproduction|growth|catalytic activity|developmental process involved in reproduction|transferase activity|cell projection|anatomical structure morphogenesis|cell periphery|cell growth|developmental growth|plasma membrane|site of polarized growth|apical part of cell|developmental growth involved in morphogenesis|pollination|pollen tube|unidimensional cell growt…	-	-	-	-	chr2:23321734-23325037	0.0369492	4.47332	6.91966	4.17e-13	9.11e-11	UP
107412243	LOC107412243	putative inactive cysteine synthase 2	GO:0005623|GO:0008152|GO:0003824|GO:0005622|GO:0044237|GO:0048037|GO:0009058|GO:0006807|GO:0044238|GO:0016829|GO:0044281|GO:0005737|GO:0006790|GO:0006520|GO:0030170|GO:0008652|GO:0004124|GO:0009069|GO:0019752|GO:0006534|GO:0009070|GO:0019344|GO:0006563|GO:0006535	cell|metabolic process|catalytic activity|intracellular|cellular metabolic process|cofactor binding|biosynthetic process|nitrogen compound metabolic process|primary metabolic process|lyase activity|small molecule metabolic process|cytoplasm|sulfur compound metabolic process|cellular amino acid metabolic process|pyridoxal phosphate binding|cellular amino acid biosynthetic process|cysteine synthase…	-	-	ko01100|ko01110|ko01130|ko01120|ko01230|ko01200|ko00270|ko00920	Metabolic pathways|Biosynthesis of secondary metabolites|Biosynthesis of antibiotics|Microbial metabolism in diverse environments|Biosynthesis of amino acids|Carbon metabolism|Cysteine and methionine metabolism|Sulfur metabolism	chr2:23750446-23751281	0.415924	7.52221	4.17676	5.52e-05	0.00179983	UP
107412275	LOC107412275	bifunctional L-3-cyanoalanine synthase/cysteine synthase D1-like	GO:0008152|GO:0003824|GO:0016740|GO:0044237|GO:0009058|GO:0006807|GO:0044238|GO:0016829|GO:0016846|GO:0044281|GO:0006790|GO:0006520|GO:0050017|GO:0008652|GO:0004124|GO:0009069|GO:0019752|GO:0006534|GO:0009070|GO:0019344	metabolic process|catalytic activity|transferase activity|cellular metabolic process|biosynthetic process|nitrogen compound metabolic process|primary metabolic process|lyase activity|carbon-sulfur lyase activity|small molecule metabolic process|sulfur compound metabolic process|cellular amino acid metabolic process|L-3-cyanoalanine synthase activity|cellular amino acid biosynthetic process|cystei…	-	-	ko01100|ko01110|ko01130|ko01120|ko01230|ko01200|ko00270|ko00920	Metabolic pathways|Biosynthesis of secondary metabolites|Biosynthesis of antibiotics|Microbial metabolism in diverse environments|Biosynthesis of amino acids|Carbon metabolism|Cysteine and methionine metabolism|Sulfur metabolism	chr2:23752051-23753090	0.768094	5.0645	2.72106	0.00172281	0.0320143	UP
107412276	LOC107412276	cysteine synthase-like	GO:0005623|GO:0008152|GO:0003824|GO:0005622|GO:0044237|GO:0048037|GO:0009058|GO:0006807|GO:0044238|GO:0016829|GO:0044281|GO:0005737|GO:0006790|GO:0006520|GO:0030170|GO:0008652|GO:0004124|GO:0009069|GO:0019752|GO:0006534|GO:0009070|GO:0019344|GO:0006563|GO:0006535	cell|metabolic process|catalytic activity|intracellular|cellular metabolic process|cofactor binding|biosynthetic process|nitrogen compound metabolic process|primary metabolic process|lyase activity|small molecule metabolic process|cytoplasm|sulfur compound metabolic process|cellular amino acid metabolic process|pyridoxal phosphate binding|cellular amino acid biosynthetic process|cysteine synthase…	-	-	-	-	chr2:23751344-23751753	0.532988	7.38952	3.7933	0.000493178	0.0115805	UP
107412337	LOC107412337	uncharacterized LOC107412337	-	-	-	-	-	-	chr1:5525777-5526557	0.0881627	5.52119	5.96867	3.5e-07	2.07e-05	UP
107412348	LOC107412348	subtilisin-like protease SBT1.9	GO:0005623|GO:0003824|GO:0016787|GO:0071944|GO:0005618|GO:0008233|GO:0008236|GO:0004175|GO:0004252	cell|catalytic activity|hydrolase activity|cell periphery|cell wall|peptidase activity|serine-type peptidase activity|endopeptidase activity|serine-type endopeptidase activity	-	-	-	-	chr2:24596412-24603096	2.42201	0.330254	-2.87456	3.99e-05	0.00134191	DOWN
107412349	LOC107412349	subtilisin-like protease SBT1.9	GO:0005623|GO:0003824|GO:0016787|GO:0071944|GO:0005618|GO:0008233|GO:0008236|GO:0004175|GO:0004252	cell|catalytic activity|hydrolase activity|cell periphery|cell wall|peptidase activity|serine-type peptidase activity|endopeptidase activity|serine-type endopeptidase activity	-	-	-	-	chr2:24606738-24614761	0.0170035	0.714664	5.39336	1.2e-05	0.000465913	UP
107412361	LOC107412361	wall-associated receptor kinase-like 1	GO:0005623|GO:0008152|GO:0003824|GO:0016740|GO:0044237|GO:0071944|GO:0044238|GO:0005618|GO:0019538|GO:0006793|GO:0016772|GO:0016301|GO:0044267|GO:0006796|GO:0006464|GO:0016310|GO:0006468	cell|metabolic process|catalytic activity|transferase activity|cellular metabolic process|cell periphery|primary metabolic process|cell wall|protein metabolic process|phosphorus metabolic process|transferase activity, transferring phosphorus-containing groups|kinase activity|cellular protein metabolic process|phosphate-containing compound metabolic process|cellular protein modification process|ph…	-	-	-	-	chr2:24711957-24714509	0.151227	6.58547	5.4445	7.33e-16	2.72e-13	UP
107412389	LOC107412389	inactive disease resistance protein RPS4-like	GO:0023052|GO:0050896|GO:0006950|GO:0051716|GO:0007165|GO:0006952|GO:0007154|GO:0000166|GO:0017076|GO:0043531|GO:0030554	signaling|response to stimulus|response to stress|cellular response to stimulus|signal transduction|defense response|cell communication|nucleotide binding|purine nucleotide binding|ADP binding|adenyl nucleotide binding	-	-	-	-	chr2:25017850-25021222	0.171276	2.36137	3.78523	7.56e-08	5.45e-06	UP
107412434	LOC107412434	probable receptor-like protein kinase At5g20050	-	-	-	-	-	-	chr1:5553023-5556543	0.291686	2.28329	2.96863	6.25e-06	0.000266755	UP
107412454	LOC107412454	glucan endo-1,3-beta-glucosidase-like	GO:0016020|GO:0005623|GO:0050896|GO:0008152|GO:0003824|GO:0016787|GO:0031090|GO:0006950|GO:0005622|GO:0071944|GO:0009607|GO:0051707|GO:0044238|GO:0006955|GO:0098588|GO:0009620|GO:0005618|GO:0043231|GO:0009624|GO:0006970|GO:0006952|GO:0016798|GO:0005737|GO:0005975|GO:0045087|GO:0005774|GO:0009814|GO:0002215|GO:0005773|GO:0009651|GO:0050832|GO:0004553|GO:0009817	membrane|cell|response to stimulus|metabolic process|catalytic activity|hydrolase activity|organelle membrane|response to stress|intracellular|cell periphery|response to biotic stimulus|response to other organism|primary metabolic process|immune response|bounding membrane of organelle|response to fungus|cell wall|intracellular membrane-bounded organelle|response to nematode|response to osmotic st…	-	-	-	-	chr2:25640167-25641487	5.4444	27.663	2.34511	0.000611493	0.0137743	UP
107412514	LOC107412514	probable tyrosine-protein phosphatase At1g05000	GO:0005623|GO:0003824|GO:0016787|GO:0005622|GO:0043231|GO:0016788|GO:0005737|GO:0042578|GO:0005634|GO:0016791|GO:0004721|GO:0004725	cell|catalytic activity|hydrolase activity|intracellular|intracellular membrane-bounded organelle|hydrolase activity, acting on ester bonds|cytoplasm|phosphoric ester hydrolase activity|nucleus|phosphatase activity|phosphoprotein phosphatase activity|protein tyrosine phosphatase activity	-	-	-	-	chr2:26071747-26074608	5.75093	54.7321	3.25052	1.25e-14	3.74e-12	UP
107412552	LOC107412552	uncharacterized LOC107412552	-	-	-	-	-	-	chr2:26495113-26496193	10.1106	65.2917	2.69103	3.73e-13	8.29e-11	UP
107412566	LOC107412566	uncharacterized LOC107412566	GO:0005623|GO:0005622|GO:0043231|GO:0005634	cell|intracellular|intracellular membrane-bounded organelle|nucleus	-	-	-	-	chr2:26578739-26580475	1.10639	6.2922	2.5077	0.000365276	0.00908866	UP
107412774	LOC107412774	uncharacterized LOC107412774	GO:0005623|GO:0005622|GO:0043231|GO:0005634	cell|intracellular|intracellular membrane-bounded organelle|nucleus	-	-	-	-	chr3:346823-354651	0.887671	7.43685	3.0666	1.9e-12	3.58e-10	UP
107412836	LOC107412836	ankyrin repeat-containing protein At5g02620-like	-	-	-	-	-	-	chr3:1671821-1674247	18.6124	2.77468	-2.74587	0.000144511	0.00415619	DOWN
107413041	LOC107413041	uncharacterized LOC107413041	GO:0005623|GO:0008152|GO:0003824|GO:0016787|GO:0005622|GO:0012505|GO:0043231|GO:0005737|GO:0005783	cell|metabolic process|catalytic activity|hydrolase activity|intracellular|endomembrane system|intracellular membrane-bounded organelle|cytoplasm|endoplasmic reticulum	-	-	-	-	chr3:3799233-3801653	2.19898	0.1339	-4.03761	0.000809483	0.0172053	DOWN
107413106	LOC107413106	putative calcium-transporting ATPase 13, plasma membrane-type	GO:0051179|GO:0016020|GO:0005623|GO:0005215|GO:0003824|GO:0016787|GO:0031224|GO:0005622|GO:0071944|GO:0022857|GO:0005886|GO:0005515|GO:0043231|GO:0016021|GO:0006810|GO:0022891|GO:0005887|GO:0055085|GO:0016817|GO:0031226|GO:0005516|GO:0006811|GO:0015075|GO:0016818|GO:0034220|GO:0016820|GO:0015399|GO:0042626|GO:0006812|GO:0016462|GO:0008324|GO:0098655|GO:0015662|GO:0017111|GO:0019829|GO:0016887|GO:…	localization|membrane|cell|transporter activity|catalytic activity|hydrolase activity|intrinsic component of membrane|intracellular|cell periphery|transmembrane transporter activity|plasma membrane|protein binding|intracellular membrane-bounded organelle|integral component of membrane|transport|substrate-specific transmembrane transporter activity|integral component of plasma membrane|transmembra…	-	-	-	-	chr3:4389474-4390904	0.127945	6.53658	5.67495	1.32e-05	0.000508997	UP
107413154	LOC107413154	transcription factor DIVARICATA	GO:0005623|GO:0008152|GO:0003700|GO:0005622|GO:0044237|GO:0009058|GO:0006807|GO:0044238|GO:0003682|GO:0043231|GO:0003676|GO:0006139|GO:0006725|GO:0019438|GO:0010467|GO:0005634|GO:0003677|GO:0010468|GO:0051252|GO:0016070|GO:0032774|GO:0006351|GO:2001141|GO:0006355|GO:1903506	cell|metabolic process|transcription factor activity, sequence-specific DNA binding|intracellular|cellular metabolic process|biosynthetic process|nitrogen compound metabolic process|primary metabolic process|chromatin binding|intracellular membrane-bounded organelle|nucleic acid binding|nucleobase-containing compound metabolic process|cellular aromatic compound metabolic process|aromatic compound…	-	-	-	-	chr3:4726138-4728667	12.9125	54.7619	2.08441	2.06e-08	1.73e-06	UP
107413185	LOC107413185	uncharacterized LOC107413185	-	-	-	-	-	-	chr3:5145095-5152022	31.7779	149.163	2.2308	0.000799806	0.0170397	UP
107413190	LOC107413190	glucomannan 4-beta-mannosyltransferase 9-like	GO:0016020|GO:0005623|GO:0050896|GO:0008152|GO:0003824|GO:0031090|GO:0016740|GO:0031224|GO:0005622|GO:0009607|GO:0051707|GO:0012505|GO:0044238|GO:0098588|GO:0043231|GO:0016021|GO:0016757|GO:0005737|GO:0005975|GO:0009617|GO:0005794|GO:0000139|GO:0009294|GO:0016758|GO:0000030|GO:0097502|GO:0047259|GO:0051753	membrane|cell|response to stimulus|metabolic process|catalytic activity|organelle membrane|transferase activity|intrinsic component of membrane|intracellular|response to biotic stimulus|response to other organism|endomembrane system|primary metabolic process|bounding membrane of organelle|intracellular membrane-bounded organelle|integral component of membrane|transferase activity, transferring gl…	-	-	-	-	chr3:5158982-5162163	0.0716961	6.75313	6.55752	1.75e-07	1.13e-05	UP
107413196	LOC107413196	ultraviolet-B receptor UVR8-like	GO:0005623|GO:0005622|GO:0005737	cell|intracellular|cytoplasm	-	-	-	-	chr3:5324046-5330564	0.587401	2.83756	2.27223	0.000214416	0.00582684	UP
107413287	LOC107413287	putative inactive disease susceptibility protein LOV1	GO:0050896|GO:0006950|GO:0006952|GO:0000166|GO:0017076|GO:0043531|GO:0005524|GO:0030554	response to stimulus|response to stress|defense response|nucleotide binding|purine nucleotide binding|ADP binding|ATP binding|adenyl nucleotide binding	-	-	-	-	chr3:6767941-6770508	0.0907577	1.9157	4.39971	9.45e-05	0.00287663	UP
107413306	LOC107413306	probable disease resistance protein At1g58602	GO:0050896|GO:0006950|GO:0006952|GO:0000166|GO:0017076|GO:0043531|GO:0005524|GO:0030554	response to stimulus|response to stress|defense response|nucleotide binding|purine nucleotide binding|ADP binding|ATP binding|adenyl nucleotide binding	-	-	-	-	chr3:6730274-6733582	3.15825	14.179	2.16656	3.03e-05	0.00105458	UP
107413320	LOC107413320	uncharacterized LOC107413320	GO:0005623|GO:0005622|GO:0043231|GO:0005737|GO:0005739	cell|intracellular|intracellular membrane-bounded organelle|cytoplasm|mitochondrion	-	-	-	-	chr3:7247889-7248326	24.8007	140.403	2.50113	1.9e-11	3.14e-09	UP
107413395	LOC107413395	disease resistance protein RPH8A-like	GO:0016020|GO:0005623|GO:0050896|GO:0006950|GO:0051716|GO:0071944|GO:0009607|GO:0051707|GO:0006955|GO:0005886|GO:0009615|GO:0008219|GO:0051607|GO:0006952|GO:0070887|GO:0045087|GO:0009314|GO:0050688|GO:0000166|GO:0050691|GO:0017076|GO:0009626|GO:0031347|GO:0009416|GO:0043531|GO:0009751|GO:0012501|GO:0002230|GO:0005524|GO:0030554|GO:0071407|GO:0071446	membrane|cell|response to stimulus|response to stress|cellular response to stimulus|cell periphery|response to biotic stimulus|response to other organism|immune response|plasma membrane|response to virus|cell death|defense response to virus|defense response|cellular response to chemical stimulus|innate immune response|response to radiation|regulation of defense response to virus|nucleotide bindin…	-	-	-	-	chr3:7602959-7605365	2.94347	12.5639	2.09369	4.23e-07	2.46e-05	UP
107413479	LOC107413479	uncharacterized LOC107413479	-	-	-	-	-	-	chr3:8608516-8609336	2.70376	17.7069	2.71128	1.06e-05	0.000418399	UP
107413540	LOC107413540	chlorophyll a-b binding protein of LHCII type 1	GO:0016020|GO:0005623|GO:0050896|GO:0008152|GO:0031409|GO:0031224|GO:0005622|GO:0044237|GO:0012505|GO:0043234|GO:0042651|GO:0043231|GO:0016021|GO:0046906|GO:0009579|GO:0006091|GO:0005737|GO:0015979|GO:0030076|GO:0009314|GO:0005794|GO:0009522|GO:0009526|GO:0009532|GO:0009523|GO:0009416|GO:0019684|GO:0009536|GO:0016168|GO:0009765|GO:0055035|GO:0009535|GO:0009534|GO:0010287|GO:0009769|GO:0009570|GO:…	membrane|cell|response to stimulus|metabolic process|pigment binding|intrinsic component of membrane|intracellular|cellular metabolic process|endomembrane system|protein complex|thylakoid membrane|intracellular membrane-bounded organelle|integral component of membrane|tetrapyrrole binding|thylakoid|generation of precursor metabolites and energy|cytoplasm|photosynthesis|light-harvesting complex|re…	-	-	ko01100|ko00196	Metabolic pathways|Photosynthesis - antenna proteins	chr1:6243170-6244160	31.4633	147.62	2.23014	1.74e-06	8.87e-05	UP
107413633	LOC107413633	chlorophyll a-b binding protein of LHCII type 1-like	GO:0016020|GO:0005623|GO:0050896|GO:0008152|GO:0031409|GO:0031224|GO:0005622|GO:0044237|GO:0012505|GO:0043234|GO:0042651|GO:0043231|GO:0016021|GO:0046906|GO:0009579|GO:0006091|GO:0005737|GO:0015979|GO:0030076|GO:0009314|GO:0005794|GO:0009522|GO:0009526|GO:0009532|GO:0009523|GO:0009416|GO:0019684|GO:0009536|GO:0016168|GO:0009765|GO:0055035|GO:0009535|GO:0009534|GO:0010287|GO:0009769|GO:0009570|GO:…	membrane|cell|response to stimulus|metabolic process|pigment binding|intrinsic component of membrane|intracellular|cellular metabolic process|endomembrane system|protein complex|thylakoid membrane|intracellular membrane-bounded organelle|integral component of membrane|tetrapyrrole binding|thylakoid|generation of precursor metabolites and energy|cytoplasm|photosynthesis|light-harvesting complex|re…	-	-	ko01100|ko00196	Metabolic pathways|Photosynthesis - antenna proteins	chr1:6246753-6247775	11.0695	47.1553	2.09083	4.72e-05	0.00156507	UP
107413646	LOC107413646	uncharacterized LOC107413646	-	-	-	-	-	-	chr3:10849828-10850745	2.83603	18.8003	2.72882	1.88e-07	1.21e-05	UP
107413661	LOC107413661	uncharacterized LOC107413661	GO:0016020|GO:0005623|GO:0030054|GO:0023052|GO:0004871|GO:0050896|GO:0008152|GO:0003824|GO:0016740|GO:0051716|GO:0044237|GO:0004872|GO:0009506|GO:0071944|GO:0005911|GO:0038023|GO:0044238|GO:0005886|GO:0005515|GO:0009725|GO:0004888|GO:0019899|GO:0007165|GO:0019538|GO:0070887|GO:0006793|GO:0001653|GO:0016772|GO:0007154|GO:0016773|GO:0019199|GO:0016301|GO:0007166|GO:0044267|GO:0006796|GO:0009755|GO:…	membrane|cell|cell junction|signaling|signal transducer activity|response to stimulus|metabolic process|catalytic activity|transferase activity|cellular response to stimulus|cellular metabolic process|receptor activity|plasmodesma|cell periphery|cell-cell junction|signaling receptor activity|primary metabolic process|plasma membrane|protein binding|response to hormone|transmembrane signaling rece…	-	-	-	-	chr3:10815565-10816657	0.640109	6.81311	3.41192	6.65e-05	0.00211554	UP
107413671	LOC107413671	MLO-like protein 2	GO:0032502|GO:0016020|GO:0005623|GO:0030054|GO:0050896|GO:0031224|GO:0006950|GO:0005622|GO:0009506|GO:0071944|GO:0009607|GO:0005911|GO:0051707|GO:0012505|GO:0006955|GO:0005886|GO:0005515|GO:0009620|GO:0043231|GO:0016021|GO:0007275|GO:0006952|GO:0007568|GO:0005737|GO:0045087|GO:0048513|GO:0031348|GO:0005516|GO:0048367|GO:0005794|GO:0009814|GO:0031347|GO:0048827|GO:0010260|GO:0050832|GO:0048366|GO:…	developmental process|membrane|cell|cell junction|response to stimulus|intrinsic component of membrane|response to stress|intracellular|plasmodesma|cell periphery|response to biotic stimulus|cell-cell junction|response to other organism|endomembrane system|immune response|plasma membrane|protein binding|response to fungus|intracellular membrane-bounded organelle|integral component of membrane|mul…	-	-	-	-	chr3:11085919-11091908	0.174493	2.51527	3.84947	4.74e-06	0.000210283	UP
107413728	LOC107413728	potassium channel KAT1	GO:0051179|GO:0016020|GO:0005623|GO:0005215|GO:0005622|GO:0004872|GO:0071944|GO:0022857|GO:0005886|GO:0005515|GO:0043231|GO:0006810|GO:0022891|GO:0055085|GO:0000166|GO:0006811|GO:0015075|GO:0030551|GO:0005634|GO:0034220|GO:0015267|GO:0034765|GO:0006812|GO:0008324|GO:0015276|GO:0005216|GO:0005242|GO:0030001|GO:0015672|GO:0005261|GO:0005244|GO:0006813|GO:0005267|GO:0046873|GO:0005249|GO:0015079	localization|membrane|cell|transporter activity|intracellular|receptor activity|cell periphery|transmembrane transporter activity|plasma membrane|protein binding|intracellular membrane-bounded organelle|transport|substrate-specific transmembrane transporter activity|transmembrane transport|nucleotide binding|ion transport|ion transmembrane transporter activity|cyclic nucleotide binding|nucleus|io…	-	-	-	-	chr1:6398781-6402653	0.0859931	2.53515	4.8817	1.02e-08	9.25e-07	UP
107413810	LOC107413810	uncharacterized acetyltransferase At3g50280	GO:0005623|GO:0050896|GO:0003824|GO:0016740|GO:0005622|GO:0016746|GO:0080167|GO:0005737|GO:0016747	cell|response to stimulus|catalytic activity|transferase activity|intracellular|transferase activity, transferring acyl groups|response to karrikin|cytoplasm|transferase activity, transferring acyl groups other than amino-acyl groups	-	-	-	-	chr3:15230417-15232326	2.3398	10.2052	2.12484	3.27e-06	0.000152183	UP
107413864	LOC107413864	phospholipase A1-Igamma1, chloroplastic	GO:0032502|GO:0005623|GO:0000003|GO:0008152|GO:0003824|GO:0016787|GO:0003006|GO:0005622|GO:0044238|GO:0010214|GO:0009791|GO:0043231|GO:0007275|GO:0016788|GO:0005737|GO:0048316|GO:0006629|GO:0016298|GO:0010154|GO:0052689|GO:0005739|GO:0008970|GO:0004806|GO:0004620	developmental process|cell|reproduction|metabolic process|catalytic activity|hydrolase activity|developmental process involved in reproduction|intracellular|primary metabolic process|seed coat development|post-embryonic development|intracellular membrane-bounded organelle|multicellular organism development|hydrolase activity, acting on ester bonds|cytoplasm|seed development|lipid metabolic proces…	-	-	-	-	chr1:6633113-6635024	0.0261386	0.701396	4.74598	0.00136502	0.0265762	UP
107413873	LOC107413873	probable protein phosphatase 2C 30	GO:0032502|GO:0005623|GO:0023052|GO:0050896|GO:0008152|GO:0003824|GO:0016787|GO:0051716|GO:0005622|GO:0044237|GO:0044238|GO:0009725|GO:0009791|GO:0007165|GO:0043231|GO:0007275|GO:0019538|GO:0043169|GO:0016788|GO:0070887|GO:0006793|GO:0048869|GO:0007154|GO:0042578|GO:0009737|GO:0010374|GO:0005634|GO:0044267|GO:0006796|GO:0046872|GO:0009755|GO:0090558|GO:0010440|GO:0009738|GO:0016311|GO:0006464|GO:…	developmental process|cell|signaling|response to stimulus|metabolic process|catalytic activity|hydrolase activity|cellular response to stimulus|intracellular|cellular metabolic process|primary metabolic process|response to hormone|post-embryonic development|signal transduction|intracellular membrane-bounded organelle|multicellular organism development|protein metabolic process|cation binding|hydr…	-	-	-	-	chr3:17171779-17173434	1.19423	7.62968	2.67554	1.5e-05	0.000562474	UP
107413882	LOC107413882	probable protein phosphatase 2C 25	GO:0005623|GO:0023052|GO:0050896|GO:0008152|GO:0003824|GO:0016787|GO:0006950|GO:0051716|GO:0005622|GO:0044237|GO:0009607|GO:0051707|GO:0044238|GO:0009725|GO:0009620|GO:0007165|GO:0043231|GO:0019538|GO:0006952|GO:0043169|GO:0016788|GO:0005737|GO:0070887|GO:0009611|GO:0006793|GO:0007154|GO:0042578|GO:0009737|GO:0005634|GO:0044267|GO:0006796|GO:0046872|GO:0009755|GO:0009536|GO:0050832|GO:0009738|GO:…	cell|signaling|response to stimulus|metabolic process|catalytic activity|hydrolase activity|response to stress|cellular response to stimulus|intracellular|cellular metabolic process|response to biotic stimulus|response to other organism|primary metabolic process|response to hormone|response to fungus|signal transduction|intracellular membrane-bounded organelle|protein metabolic process|defense re…	-	-	-	-	chr3:17165603-17173434	8.23925	35.8888	2.12295	2.77e-08	2.25e-06	UP
107413967	LOC107413967	putative F-box protein At3g16210	GO:0005623|GO:0005622|GO:0005737	cell|intracellular|cytoplasm	-	-	-	-	chr3:18161647-18163344	0.7486	0.0343856	-4.44432	0.00158281	0.0298461	DOWN
107413999	LOC107413999	uncharacterized LOC107413999	-	-	-	-	-	-	chr3:18391241-18391987	0.860878	16.9703	4.30106	7.63e-11	1.11e-08	UP
107414127	LOC107414127	probable LRR receptor-like serine/threonine-protein kinase At4g08850	GO:0016020|GO:0005623|GO:0030054|GO:0003824|GO:0016740|GO:0031224|GO:0005622|GO:0009506|GO:0071944|GO:0005911|GO:0005886|GO:0043231|GO:0016021|GO:0016772|GO:0005634|GO:0016301	membrane|cell|cell junction|catalytic activity|transferase activity|intrinsic component of membrane|intracellular|plasmodesma|cell periphery|cell-cell junction|plasma membrane|intracellular membrane-bounded organelle|integral component of membrane|transferase activity, transferring phosphorus-containing groups|nucleus|kinase activity	-	-	-	-	chr3:19691307-19694936	0.0664808	3.59003	5.75491	7.66e-10	8.84e-08	UP
107414171	LOC107414171	putative expansin-B2	GO:0032502|GO:0005576|GO:0016020|GO:0005623|GO:0000003|GO:0040007|GO:0071554|GO:0009653|GO:0071944|GO:0019953|GO:0016049|GO:0048589|GO:0060560|GO:0005618|GO:0009826|GO:0071669|GO:0048869|GO:0071555|GO:0009825|GO:0009831|GO:0009664|GO:0042547|GO:0042545|GO:0000902|GO:0009827|GO:0009828	developmental process|extracellular region|membrane|cell|reproduction|growth|cell wall organization or biogenesis|anatomical structure morphogenesis|cell periphery|sexual reproduction|cell growth|developmental growth|developmental growth involved in morphogenesis|cell wall|unidimensional cell growth|plant-type cell wall organization or biogenesis|cellular developmental process|cell wall organizat…	-	-	-	-	chr3:20012447-20014454	17.7418	1.81713	-3.28742	6.02e-05	0.00194524	DOWN
107414192	LOC107414192	disease resistance protein RML1B-like	GO:0023052|GO:0050896|GO:0006950|GO:0051716|GO:0007165|GO:0006952|GO:0007154|GO:0000166|GO:0017076|GO:0043531|GO:0030554	signaling|response to stimulus|response to stress|cellular response to stimulus|signal transduction|defense response|cell communication|nucleotide binding|purine nucleotide binding|ADP binding|adenyl nucleotide binding	-	-	-	-	chr3:20251335-20254883	1.24382	7.00454	2.49351	0.000717378	0.0156273	UP
107414215	LOC107414215	probable disease resistance RPP8-like protein 2	GO:0016020|GO:0005623|GO:0050896|GO:0006950|GO:0071944|GO:0005886|GO:0006952|GO:0000166|GO:0017076|GO:0043531|GO:0005524|GO:0030554	membrane|cell|response to stimulus|response to stress|cell periphery|plasma membrane|defense response|nucleotide binding|purine nucleotide binding|ADP binding|ATP binding|adenyl nucleotide binding	-	-	-	-	chr3:20196423-20198006	0.462682	13.0006	4.81241	8.82e-15	2.75e-12	UP
107414247	LOC107414247	disease resistance protein RPM1-like	GO:0016020|GO:0005623|GO:0050896|GO:0006950|GO:0051716|GO:0071944|GO:0012505|GO:0006955|GO:0005886|GO:0005515|GO:0008219|GO:0006952|GO:0045087|GO:0000166|GO:0017076|GO:0009626|GO:0043531|GO:0012501|GO:0005524|GO:0030554	membrane|cell|response to stimulus|response to stress|cellular response to stimulus|cell periphery|endomembrane system|immune response|plasma membrane|protein binding|cell death|defense response|innate immune response|nucleotide binding|purine nucleotide binding|plant-type hypersensitive response|ADP binding|programmed cell death|ATP binding|adenyl nucleotide binding	-	-	ko04626	Plant-pathogen interaction	chr3:20933530-20939995	0.414096	3.37384	3.02635	2.57e-06	0.000123163	UP
107414264	LOC107414264	protein TPX2-like	GO:0005623|GO:0008152|GO:0005622|GO:0044237|GO:0044238|GO:0043231|GO:0043085|GO:0019538|GO:0007049|GO:0051726|GO:0050790|GO:0006793|GO:0005874|GO:0007017|GO:0007346|GO:0051246|GO:0007067|GO:0000278|GO:0005634|GO:0044267|GO:0006796|GO:0005856|GO:0032270|GO:0005819|GO:0007010|GO:0000226|GO:0007052|GO:0015630|GO:0000280|GO:0006464|GO:0016310|GO:0060236|GO:0051493|GO:0042327|GO:0006468|GO:0045860|GO:…	cell|metabolic process|intracellular|cellular metabolic process|primary metabolic process|intracellular membrane-bounded organelle|positive regulation of catalytic activity|protein metabolic process|cell cycle|regulation of cell cycle|regulation of catalytic activity|phosphorus metabolic process|microtubule|microtubule-based process|regulation of mitotic cell cycle|regulation of protein metabolic…	-	-	-	-	chr3:20924385-20930820	5.88619	1.18098	-2.31735	2.04e-06	0.000100636	DOWN
107414351	LOC107414351	uncharacterized LOC107414351	GO:0023052|GO:0050896|GO:0006950|GO:0051716|GO:0007165|GO:0006952|GO:0007154|GO:0000166|GO:0017076|GO:0043531|GO:0030554	signaling|response to stimulus|response to stress|cellular response to stimulus|signal transduction|defense response|cell communication|nucleotide binding|purine nucleotide binding|ADP binding|adenyl nucleotide binding	-	-	-	-	chr3:21589095-21618325	0.53565	3.76696	2.81404	3.88e-05	0.00130686	UP
107414353	LOC107414353	putative disease resistance RPP13-like protein 3	GO:0050896|GO:0006950|GO:0006952|GO:0000166|GO:0017076|GO:0043531|GO:0005524|GO:0030554	response to stimulus|response to stress|defense response|nucleotide binding|purine nucleotide binding|ADP binding|ATP binding|adenyl nucleotide binding	-	-	-	-	chr3:21656548-21660471	1.44306	6.89054	2.25549	2.61e-07	1.61e-05	UP
107414354	LOC107414354	putative disease resistance RPP13-like protein 3	GO:0016020|GO:0005623|GO:0050896|GO:0006950|GO:0051716|GO:0005622|GO:0071944|GO:0009607|GO:0051707|GO:0006955|GO:0005886|GO:0043231|GO:0008219|GO:0006952|GO:0005737|GO:0045087|GO:0000166|GO:0009814|GO:0017076|GO:0005634|GO:0009626|GO:0043531|GO:0012501|GO:0005524|GO:0030554	membrane|cell|response to stimulus|response to stress|cellular response to stimulus|intracellular|cell periphery|response to biotic stimulus|response to other organism|immune response|plasma membrane|intracellular membrane-bounded organelle|cell death|defense response|cytoplasm|innate immune response|nucleotide binding|defense response, incompatible interaction|purine nucleotide binding|nucleus|p…	-	-	-	-	chr3:21664524-21666340	1.48172	6.16838	2.05761	5.4e-05	0.00176473	UP
107414421	LOC107414421	dehydration-responsive element-binding protein 1A-like	GO:0005623|GO:0023052|GO:0050896|GO:0008152|GO:0003700|GO:0051716|GO:0005622|GO:0044237|GO:0009058|GO:0006807|GO:0044238|GO:0009725|GO:0007165|GO:0043231|GO:0003676|GO:0006139|GO:0006725|GO:0070887|GO:0007154|GO:0009737|GO:0019438|GO:0010467|GO:0005634|GO:0003677|GO:0010468|GO:0009755|GO:0051252|GO:0016070|GO:0009738|GO:0032774|GO:0006351|GO:2001141|GO:0006355|GO:0071215|GO:1903506	cell|signaling|response to stimulus|metabolic process|transcription factor activity, sequence-specific DNA binding|cellular response to stimulus|intracellular|cellular metabolic process|biosynthetic process|nitrogen compound metabolic process|primary metabolic process|response to hormone|signal transduction|intracellular membrane-bounded organelle|nucleic acid binding|nucleobase-containing compou…	-	-	-	-	chr3:22299938-22301280	0.165327	17.1803	6.69929	3.55e-20	2.83e-17	UP
107414441	LOC107414441	transcription factor LAF1-like	GO:0005623|GO:0008152|GO:0003700|GO:0005622|GO:0044237|GO:0009058|GO:0006807|GO:0044238|GO:0003682|GO:0043231|GO:0003676|GO:0006139|GO:0006725|GO:0019438|GO:0010467|GO:0005634|GO:0003677|GO:0010468|GO:0051252|GO:0016070|GO:0032774|GO:0006351|GO:2001141|GO:0006355|GO:1903506	cell|metabolic process|transcription factor activity, sequence-specific DNA binding|intracellular|cellular metabolic process|biosynthetic process|nitrogen compound metabolic process|primary metabolic process|chromatin binding|intracellular membrane-bounded organelle|nucleic acid binding|nucleobase-containing compound metabolic process|cellular aromatic compound metabolic process|aromatic compound…	-	-	-	-	chr3:22000595-22003244	11.6635	1.87789	-2.63482	4.23e-06	0.000190995	DOWN
107414472	LOC107414472	ethylene-responsive transcription factor ERF027	GO:0005623|GO:0023052|GO:0050896|GO:0008152|GO:0003700|GO:0006950|GO:0051716|GO:0005622|GO:0044237|GO:0009607|GO:0009058|GO:0006807|GO:0051707|GO:0044238|GO:0009725|GO:0009620|GO:0007165|GO:0043231|GO:0006952|GO:0003676|GO:0006139|GO:0006725|GO:0070887|GO:0007154|GO:0009723|GO:0019438|GO:0010467|GO:0005634|GO:0003677|GO:0010468|GO:0009755|GO:0051252|GO:0035556|GO:0050832|GO:0016070|GO:0000160|GO:…	cell|signaling|response to stimulus|metabolic process|transcription factor activity, sequence-specific DNA binding|response to stress|cellular response to stimulus|intracellular|cellular metabolic process|response to biotic stimulus|biosynthetic process|nitrogen compound metabolic process|response to other organism|primary metabolic process|response to hormone|response to fungus|signal transducti…	-	-	-	-	chr3:22292923-22295317	0.971445	7.98528	3.03914	6.88e-07	3.84e-05	UP
107414476	LOC107414476	uncharacterized LOC107414476	GO:0030054|GO:0000003|GO:0008152|GO:0044237|GO:0009506|GO:0005911|GO:0006807|GO:0051321|GO:0044238|GO:0006139|GO:0007049|GO:0006725|GO:0007131|GO:0051307|GO:0007126|GO:0007059|GO:0000712|GO:0045132|GO:0006259|GO:0051304|GO:0006310|GO:0000280|GO:0035825	cell junction|reproduction|metabolic process|cellular metabolic process|plasmodesma|cell-cell junction|nitrogen compound metabolic process|meiotic cell cycle|primary metabolic process|nucleobase-containing compound metabolic process|cell cycle|cellular aromatic compound metabolic process|reciprocal meiotic recombination|meiotic chromosome separation|meiotic nuclear division|chromosome segregation…	-	-	-	-	chr3:22515184-22524393	0.634077	2.72142	2.10163	0.000626164	0.0140117	UP
107414486	LOC107414486	transcription factor LAF1-like	GO:0005623|GO:0008152|GO:0003700|GO:0005622|GO:0044237|GO:0009058|GO:0006807|GO:0044238|GO:0003682|GO:0043231|GO:0003676|GO:0006139|GO:0006725|GO:0019438|GO:0010467|GO:0005634|GO:0003677|GO:0010468|GO:0051252|GO:0016070|GO:0032774|GO:0006351|GO:2001141|GO:0006355|GO:1903506	cell|metabolic process|transcription factor activity, sequence-specific DNA binding|intracellular|cellular metabolic process|biosynthetic process|nitrogen compound metabolic process|primary metabolic process|chromatin binding|intracellular membrane-bounded organelle|nucleic acid binding|nucleobase-containing compound metabolic process|cellular aromatic compound metabolic process|aromatic compound…	-	-	-	-	chr3:22491204-22493863	11.2156	2.39342	-2.22836	0.000157428	0.00446918	DOWN
107414516	LOC107414516	cytokinin hydroxylase-like	GO:0008152|GO:0019825|GO:0055114	metabolic process|oxygen binding|oxidation-reduction process	-	-	-	-	chr3:22867696-22871908	0.0526628	1.20146	4.51186	0.000515248	0.0119436	UP
107414537	LOC107414537	acidic endochitinase-like	-	-	-	-	-	-	chr3:23076956-23077944	0.0616872	4.47419	6.18051	1.12e-07	7.72e-06	UP
107414538	LOC107414538	acidic endochitinase-like	GO:0050896|GO:0008152|GO:0003824|GO:0016787|GO:0006950|GO:0009607|GO:0006807|GO:0051707|GO:0009620|GO:0006952|GO:0016798|GO:1901135|GO:0050832|GO:0004553|GO:0004568|GO:0006032	response to stimulus|metabolic process|catalytic activity|hydrolase activity|response to stress|response to biotic stimulus|nitrogen compound metabolic process|response to other organism|response to fungus|defense response|hydrolase activity, acting on glycosyl bonds|carbohydrate derivative metabolic process|defense response to fungus|hydrolase activity, hydrolyzing O-glycosyl compounds|chitinase…	-	-	ko01100|ko00520	Metabolic pathways|Amino sugar and nucleotide sugar metabolism	chr3:23052102-23053192	0.193345	2.74027	3.82507	0.00109137	0.0221054	UP
107414569	LOC107414569	probable WRKY transcription factor 53	GO:0050896|GO:0009725|GO:0009737	response to stimulus|response to hormone|response to abscisic acid	-	-	-	-	chr3:23929120-23931718	1.4047	60.4175	5.42663	7.04e-23	9.54e-20	UP
107414585	LOC107414585	cyclic nucleotide-gated ion channel 1-like	GO:0051179|GO:0016020|GO:0005623|GO:0005215|GO:0004872|GO:0071944|GO:0022857|GO:0005886|GO:0005515|GO:0006810|GO:0022891|GO:0055085|GO:0005516|GO:0000166|GO:0006811|GO:0015075|GO:0030551|GO:0017076|GO:0034220|GO:0030552|GO:0015267|GO:0030553|GO:0006812|GO:0008324|GO:0015276|GO:0030554|GO:0098655|GO:0005216|GO:0005242|GO:0030001|GO:0015672|GO:0005261|GO:0005217|GO:0005244|GO:0006813|GO:0005221|GO:…	localization|membrane|cell|transporter activity|receptor activity|cell periphery|transmembrane transporter activity|plasma membrane|protein binding|transport|substrate-specific transmembrane transporter activity|transmembrane transport|calmodulin binding|nucleotide binding|ion transport|ion transmembrane transporter activity|cyclic nucleotide binding|purine nucleotide binding|ion transmembrane tr…	-	-	ko04626	Plant-pathogen interaction	chr3:23823394-23825253	0.0199191	3.91415	7.6184	2.01e-11	3.29e-09	UP
107414587	LOC107414587	probable receptor-like protein kinase At1g67000	GO:0016020|GO:0005623|GO:0030054|GO:0023052|GO:0004871|GO:0050896|GO:0008152|GO:0003824|GO:0016740|GO:0051716|GO:0044237|GO:0004872|GO:0009506|GO:0071944|GO:0005911|GO:0038023|GO:0044238|GO:0005886|GO:0005515|GO:0009725|GO:0004888|GO:0019899|GO:0007165|GO:0019538|GO:0070887|GO:0006793|GO:0001653|GO:0016772|GO:0007154|GO:0016773|GO:0019199|GO:0016301|GO:0007166|GO:0044267|GO:0006796|GO:0009755|GO:…	membrane|cell|cell junction|signaling|signal transducer activity|response to stimulus|metabolic process|catalytic activity|transferase activity|cellular response to stimulus|cellular metabolic process|receptor activity|plasmodesma|cell periphery|cell-cell junction|signaling receptor activity|primary metabolic process|plasma membrane|protein binding|response to hormone|transmembrane signaling rece…	-	-	-	-	chr3:23430136-23433475	0.0541856	1.55772	4.84539	3.01e-05	0.00105028	UP
107414595	LOC107414595	uncharacterized LOC107414595	-	-	-	-	-	-	chr3:23439164-23443156	0.104925	1.05329	3.32747	0.00103929	0.0212889	UP
107414618	LOC107414618	LRR receptor-like serine/threonine-protein kinase FLS2	GO:0016020|GO:0005623|GO:0030054|GO:0023052|GO:0004871|GO:0050896|GO:0008152|GO:0003824|GO:0016740|GO:0051716|GO:0044237|GO:0004872|GO:0009506|GO:0071944|GO:0005911|GO:0038023|GO:0044238|GO:0005886|GO:0005515|GO:0009725|GO:0004888|GO:0019899|GO:0007165|GO:0019538|GO:0070887|GO:0006793|GO:0001653|GO:0016772|GO:0007154|GO:0016773|GO:0019199|GO:0016301|GO:0007166|GO:0044267|GO:0006796|GO:0009755|GO:…	membrane|cell|cell junction|signaling|signal transducer activity|response to stimulus|metabolic process|catalytic activity|transferase activity|cellular response to stimulus|cellular metabolic process|receptor activity|plasmodesma|cell periphery|cell-cell junction|signaling receptor activity|primary metabolic process|plasma membrane|protein binding|response to hormone|transmembrane signaling rece…	-	-	-	-	chr3:24005210-24011414	0.704917	3.11307	2.14281	0.00119775	0.0239029	UP
107414648	LOC107414648	probable tyrosine-protein phosphatase At1g05000	GO:0005623|GO:0050896|GO:0003824|GO:0016787|GO:0006950|GO:0005622|GO:0009607|GO:0051707|GO:0006952|GO:0016788|GO:0005737|GO:1900424|GO:0009617|GO:0042578|GO:0031347|GO:0042742|GO:0016791|GO:0004721|GO:0004725	cell|response to stimulus|catalytic activity|hydrolase activity|response to stress|intracellular|response to biotic stimulus|response to other organism|defense response|hydrolase activity, acting on ester bonds|cytoplasm|regulation of defense response to bacterium|response to bacterium|phosphoric ester hydrolase activity|regulation of defense response|defense response to bacterium|phosphatase act…	-	-	-	-	chr1:7274286-7278305	1.38004	5.94293	2.10646	6.78e-07	3.79e-05	UP
107414651	LOC107414651	leucine-rich repeat receptor protein kinase EMS1-like	GO:0005623|GO:0023052|GO:0050896|GO:0006950|GO:0051716|GO:0071944|GO:0009607|GO:0051707|GO:0009620|GO:0005618|GO:0007165|GO:0006952|GO:0007154|GO:0050832	cell|signaling|response to stimulus|response to stress|cellular response to stimulus|cell periphery|response to biotic stimulus|response to other organism|response to fungus|cell wall|signal transduction|defense response|cell communication|defense response to fungus	-	-	-	-	chr3:24411582-24419909	0.193407	1.13217	2.54938	0.00248421	0.0430781	UP
107414653	LOC107414653	late embryogenesis abundant protein At1g64065-like	GO:0016020|GO:0005623|GO:0031224|GO:0005622|GO:0043231|GO:0016021|GO:0005634	membrane|cell|intrinsic component of membrane|intracellular|intracellular membrane-bounded organelle|integral component of membrane|nucleus	-	-	-	-	chr3:24498287-24498937	0.170485	4.10345	4.58912	0.000131525	0.00381938	UP
107414681	LOC107414681	glutamate receptor 2.8-like	GO:0004871|GO:0005215|GO:0050896|GO:0004872|GO:0022857|GO:0038023|GO:0004888|GO:0019725|GO:0022891|GO:0009314|GO:0015075|GO:0015267|GO:0009416|GO:0008066|GO:0006873|GO:0004970|GO:0015276|GO:0005216|GO:0030003|GO:0005217|GO:0006875|GO:0005234|GO:0006874|GO:0055074	signal transducer activity|transporter activity|response to stimulus|receptor activity|transmembrane transporter activity|signaling receptor activity|transmembrane signaling receptor activity|cellular homeostasis|substrate-specific transmembrane transporter activity|response to radiation|ion transmembrane transporter activity|channel activity|response to light stimulus|glutamate receptor activity…	-	-	-	-	chr3:24638745-24642235	0.928107	8.11391	3.12803	1.42e-10	1.91e-08	UP
107414733	LOC107414733	ferric reduction oxidase 2-like	GO:0051179|GO:0016020|GO:0005623|GO:0050896|GO:0008152|GO:0003824|GO:0016491|GO:0031224|GO:0005622|GO:0071944|GO:0009607|GO:0051707|GO:0005886|GO:0043231|GO:0016021|GO:0006810|GO:0043169|GO:0055114|GO:0009617|GO:0006811|GO:0005634|GO:0046872|GO:0015688|GO:0000293|GO:0055072	localization|membrane|cell|response to stimulus|metabolic process|catalytic activity|oxidoreductase activity|intrinsic component of membrane|intracellular|cell periphery|response to biotic stimulus|response to other organism|plasma membrane|intracellular membrane-bounded organelle|integral component of membrane|transport|cation binding|oxidation-reduction process|response to bacterium|ion transpo…	-	-	-	-	chr3:25010884-25014188	0.306281	4.48545	3.87233	4.27e-05	0.00142296	UP
107414776	LOC107414776	probable receptor-like protein kinase At5g39020	GO:0016020|GO:0005623|GO:0030054|GO:0023052|GO:0004871|GO:0050896|GO:0008152|GO:0003824|GO:0016740|GO:0051716|GO:0044237|GO:0004872|GO:0009506|GO:0071944|GO:0005911|GO:0038023|GO:0044238|GO:0005886|GO:0005515|GO:0009725|GO:0004888|GO:0019899|GO:0007165|GO:0019538|GO:0070887|GO:0006793|GO:0001653|GO:0016772|GO:0007154|GO:0016773|GO:0019199|GO:0016301|GO:0007166|GO:0044267|GO:0006796|GO:0009755|GO:…	membrane|cell|cell junction|signaling|signal transducer activity|response to stimulus|metabolic process|catalytic activity|transferase activity|cellular response to stimulus|cellular metabolic process|receptor activity|plasmodesma|cell periphery|cell-cell junction|signaling receptor activity|primary metabolic process|plasma membrane|protein binding|response to hormone|transmembrane signaling rece…	-	-	-	-	chr3:25344017-25346355	1.29535	9.55016	2.88218	2.08e-11	3.36e-09	UP
107414900	LOC107414900	uncharacterized LOC107414900	-	-	-	-	-	-	chr3:26186617-26189616	1.12784	6.83554	2.59949	4.67e-08	3.55e-06	UP
107414912	LOC107414912	uncharacterized LOC107414912	GO:0005623|GO:0005622|GO:0043231|GO:0005634	cell|intracellular|intracellular membrane-bounded organelle|nucleus	-	-	-	-	chr3:26650137-26654463	0.0404672	0.919881	4.50662	0.00208292	0.0374361	UP
107415040	LOC107415040	probable F-box protein At1g60180	-	-	-	-	-	-	chr4:428949-430203	8.98718	1.72966	-2.37738	0.0002524	0.00664596	DOWN
107415057	LOC107415057	probable leucine-rich repeat receptor-like protein kinase At1g35710	GO:0016020|GO:0005623|GO:0023052|GO:0050896|GO:0003824|GO:0016740|GO:0006950|GO:0051716|GO:0071944|GO:0005886|GO:0005515|GO:0019899|GO:0007165|GO:0006952|GO:0016772|GO:0007154|GO:0016301|GO:0031625	membrane|cell|signaling|response to stimulus|catalytic activity|transferase activity|response to stress|cellular response to stimulus|cell periphery|plasma membrane|protein binding|enzyme binding|signal transduction|defense response|transferase activity, transferring phosphorus-containing groups|cell communication|kinase activity|ubiquitin protein ligase binding	-	-	-	-	chr4:51556-54427	16.6632	143.076	3.10204	1.89e-16	7.79e-14	UP
107415142	LOC107415142	cytochrome P450 71D8-like	GO:0016020|GO:0008152|GO:0003824|GO:0016491|GO:0009058|GO:0019748|GO:0004497|GO:0016705|GO:0044550|GO:0016709	membrane|metabolic process|catalytic activity|oxidoreductase activity|biosynthetic process|secondary metabolic process|monooxygenase activity|oxidoreductase activity, acting on paired donors, with incorporation or reduction of molecular oxygen|secondary metabolite biosynthetic process|oxidoreductase activity, acting on paired donors, with incorporation or reduction of molecular oxygen, NAD(P)H as…	-	-	ko01100|ko01110|ko01120|ko00627|ko00945|ko00903|ko00363|ko00624	Metabolic pathways|Biosynthesis of secondary metabolites|Microbial metabolism in diverse environments|Aminobenzoate degradation|Stilbenoid, diarylheptanoid and gingerol biosynthesis|Limonene and pinene degradation|Bisphenol degradation|Polycyclic aromatic hydrocarbon degradation	chr1:7868631-7876035	1.14537	22.0908	4.26956	1.42e-21	1.48e-18	UP
107415147	LOC107415147	kelch repeat-containing protein At3g27220-like	GO:0016020|GO:0005623|GO:0005622|GO:0071944|GO:0012505|GO:0005886|GO:0005768|GO:0043231|GO:0005737|GO:0005794|GO:0005802	membrane|cell|intracellular|cell periphery|endomembrane system|plasma membrane|endosome|intracellular membrane-bounded organelle|cytoplasm|Golgi apparatus|trans-Golgi network	-	-	-	-	chr4:648293-651145	11.6449	2.11745	-2.4593	2.65e-06	0.000126473	DOWN
107415211	LOC107415211	uncharacterized LOC107415211	GO:0005623|GO:0005622|GO:0043231|GO:0005737|GO:0005634	cell|intracellular|intracellular membrane-bounded organelle|cytoplasm|nucleus	-	-	-	-	chr4:1614703-1615352	0.0938594	5.32008	5.8248	0.0010991	0.0221956	UP
107415226	LOC107415226	calcium-transporting ATPase 12, plasma membrane-type-like	GO:0051179|GO:0016020|GO:0005623|GO:0005215|GO:0003824|GO:0016787|GO:0031224|GO:0005622|GO:0071944|GO:0022857|GO:0005886|GO:0005515|GO:0043231|GO:0016021|GO:0006810|GO:0022891|GO:0005887|GO:0055085|GO:0016817|GO:0031226|GO:0005516|GO:0006811|GO:0015075|GO:0016818|GO:0034220|GO:0016820|GO:0015399|GO:0042626|GO:0006812|GO:0016462|GO:0008324|GO:0098655|GO:0015662|GO:0017111|GO:0019829|GO:0016887|GO:…	localization|membrane|cell|transporter activity|catalytic activity|hydrolase activity|intrinsic component of membrane|intracellular|cell periphery|transmembrane transporter activity|plasma membrane|protein binding|intracellular membrane-bounded organelle|integral component of membrane|transport|substrate-specific transmembrane transporter activity|integral component of plasma membrane|transmembra…	-	-	-	-	chr1:7933947-7936439	1.06874	5.63717	2.39906	1.4e-06	7.3e-05	UP
107415249	LOC107415249	uncharacterized LOC107415249	GO:0005623|GO:0005622|GO:0043231|GO:0005737|GO:0005634	cell|intracellular|intracellular membrane-bounded organelle|cytoplasm|nucleus	-	-	-	-	chr4:1601402-1602005	3.85978	23.7076	2.61876	3.18e-07	1.92e-05	UP
107415252	LOC107415252	small heat shock protein, chloroplastic-like	GO:0005623|GO:0050896|GO:0006950|GO:0005622|GO:0009408|GO:0043231|GO:0009266|GO:0006979|GO:0005737|GO:0009314|GO:0009416|GO:0042542|GO:0009536|GO:0000302|GO:0009642|GO:0009507|GO:0009644	cell|response to stimulus|response to stress|intracellular|response to heat|intracellular membrane-bounded organelle|response to temperature stimulus|response to oxidative stress|cytoplasm|response to radiation|response to light stimulus|response to hydrogen peroxide|plastid|response to reactive oxygen species|response to light intensity|chloroplast|response to high light intensity	-	-	ko04141	Protein processing in endoplasmic reticulum	chr4:1580835-1582372	0.112404	1.23955	3.46306	0.00227539	0.0401503	UP
107415332	LOC107415332	fatty-acid-binding protein 1-like	GO:0005623|GO:0008152|GO:0003824|GO:0008289|GO:0016853|GO:0005622|GO:0044237|GO:0009058|GO:0044238|GO:0043231|GO:0044281|GO:0009812|GO:0005737|GO:0043177|GO:0005504|GO:0044255|GO:0006629|GO:0045430|GO:0006631|GO:0031406|GO:0009526|GO:0009532|GO:0009813|GO:0005739|GO:0009536|GO:0019752|GO:0009570|GO:0009507|GO:0009941	cell|metabolic process|catalytic activity|lipid binding|isomerase activity|intracellular|cellular metabolic process|biosynthetic process|primary metabolic process|intracellular membrane-bounded organelle|small molecule metabolic process|flavonoid metabolic process|cytoplasm|organic acid binding|fatty acid binding|cellular lipid metabolic process|lipid metabolic process|chalcone isomerase activity…	-	-	-	-	chr4:2526270-2527576	0.117724	1.41275	3.58502	0.00200243	0.0361572	UP
107415342	LOC107415342	inactive LRR receptor-like serine/threonine-protein kinase BIR2	GO:0016020|GO:0005623|GO:0023052|GO:0050896|GO:0008152|GO:0003824|GO:0016740|GO:0051716|GO:0005622|GO:0044237|GO:0071944|GO:0044238|GO:0005886|GO:0007165|GO:0043231|GO:0019538|GO:0005737|GO:0006793|GO:0016772|GO:0007154|GO:0000166|GO:0016773|GO:0017076|GO:0016301|GO:0007166|GO:0044267|GO:0006796|GO:0009536|GO:0005524|GO:0006464|GO:0016310|GO:0004672|GO:0030554|GO:0009507|GO:0006468|GO:0004674|GO:…	membrane|cell|signaling|response to stimulus|metabolic process|catalytic activity|transferase activity|cellular response to stimulus|intracellular|cellular metabolic process|cell periphery|primary metabolic process|plasma membrane|signal transduction|intracellular membrane-bounded organelle|protein metabolic process|cytoplasm|phosphorus metabolic process|transferase activity, transferring phospho…	-	-	-	-	chr4:2651698-2653119	0.127276	1.45117	3.51119	0.00283132	0.0476058	UP
107415427	LOC107415427	serine acetyltransferase 1, chloroplastic-like	GO:0005623|GO:0050896|GO:0008152|GO:0003824|GO:0016740|GO:0006950|GO:0051716|GO:0005622|GO:0044237|GO:0009058|GO:0006807|GO:0044238|GO:0042594|GO:0016746|GO:0043231|GO:0044281|GO:0009266|GO:0009409|GO:0005737|GO:0006790|GO:0006520|GO:0007154|GO:0016747|GO:0005829|GO:0008652|GO:0005634|GO:0009267|GO:0005739|GO:0031669|GO:0009536|GO:0009069|GO:0019752|GO:0006534|GO:0008374|GO:0009970|GO:0016407|GO:…	cell|response to stimulus|metabolic process|catalytic activity|transferase activity|response to stress|cellular response to stimulus|intracellular|cellular metabolic process|biosynthetic process|nitrogen compound metabolic process|primary metabolic process|response to starvation|transferase activity, transferring acyl groups|intracellular membrane-bounded organelle|small molecule metabolic proces…	-	-	ko01100|ko01110|ko01120|ko01230|ko01200|ko00270|ko00920	Metabolic pathways|Biosynthesis of secondary metabolites|Microbial metabolism in diverse environments|Biosynthesis of amino acids|Carbon metabolism|Cysteine and methionine metabolism|Sulfur metabolism	chr1:7867010-7868077	7.76996	63.1981	3.0239	4.34e-16	1.66e-13	UP
107415446	LOC107415446	zinc finger AN1 domain-containing stress-associated protein 12	GO:0005623|GO:0050896|GO:0005622|GO:0009725|GO:0043231|GO:0043169|GO:0009737|GO:0005634|GO:0046872|GO:0010200|GO:0046914|GO:0008270	cell|response to stimulus|intracellular|response to hormone|intracellular membrane-bounded organelle|cation binding|response to abscisic acid|nucleus|metal ion binding|response to chitin|transition metal ion binding|zinc ion binding	-	-	-	-	chr4:2853299-2854182	13.3624	87.0241	2.70324	4.24e-14	1.16e-11	UP
107415484	LOC107415484	probable galactinol--sucrose galactosyltransferase 5	GO:0005623|GO:0050896|GO:0008152|GO:0003824|GO:0016740|GO:0006950|GO:0005622|GO:0044237|GO:0009058|GO:0044238|GO:0009725|GO:0043231|GO:0044281|GO:0016757|GO:0006979|GO:0044262|GO:0005737|GO:0005975|GO:0009415|GO:0009414|GO:0016051|GO:0009737|GO:0005985|GO:0006066|GO:0009311|GO:0009536|GO:0016758|GO:0008378|GO:0009312|GO:0005986|GO:0009507|GO:0047274|GO:0010325|GO:0019593	cell|response to stimulus|metabolic process|catalytic activity|transferase activity|response to stress|intracellular|cellular metabolic process|biosynthetic process|primary metabolic process|response to hormone|intracellular membrane-bounded organelle|small molecule metabolic process|transferase activity, transferring glycosyl groups|response to oxidative stress|cellular carbohydrate metabolic pr…	-	-	ko00052	Galactose metabolism	chr4:3512749-3516327	36.83	271.015	2.87942	1.44e-17	7.68e-15	UP
107415507	LOC107415507	ankyrin repeat-containing protein At5g02620-like	-	-	-	-	-	-	chr4:4029969-4035120	0.25778	2.80536	3.44397	0.000208401	0.00568044	UP
107415541	LOC107415541	probable calcium-binding protein CML30	GO:0043169|GO:0046872|GO:0005509	cation binding|metal ion binding|calcium ion binding	-	-	ko04626|ko04114|ko04070|ko04922|ko04014|ko04022|ko04024|ko04020|ko04015|ko04750|ko04713|ko04924|ko04740|ko04744|ko04925|ko04745	Plant-pathogen interaction|Oocyte meiosis|Phosphatidylinositol signaling system|Glucagon signaling pathway|Ras signaling pathway|cGMP-PKG signaling pathway|cAMP signaling pathway|Calcium signaling pathway|Rap1 signaling pathway|Inflammatory mediator regulation of TRP channels|Circadian entrainment|Renin secretion|Olfactory transduction|Phototransduction|Aldosterone synthesis and secretion|Phototr…	chr4:4229614-4239556	6.89029	33.9598	2.30119	3.3e-08	2.64e-06	UP
107415548	LOC107415548	plant cysteine oxidase 2	GO:0005623|GO:0050896|GO:0008152|GO:0003824|GO:0016491|GO:0006950|GO:0005622|GO:0044237|GO:0044238|GO:0070482|GO:0001666|GO:0043231|GO:0019538|GO:0043169|GO:0006091|GO:0051213|GO:0005737|GO:0055114|GO:0016701|GO:0005829|GO:0016702|GO:0005634|GO:0018171|GO:0070483|GO:0044267|GO:0046872|GO:0045333|GO:0047800|GO:0009061|GO:0006464|GO:0017172	cell|response to stimulus|metabolic process|catalytic activity|oxidoreductase activity|response to stress|intracellular|cellular metabolic process|primary metabolic process|response to oxygen levels|response to hypoxia|intracellular membrane-bounded organelle|protein metabolic process|cation binding|generation of precursor metabolites and energy|dioxygenase activity|cytoplasm|oxidation-reduction …	-	-	ko01100|ko00430	Metabolic pathways|Taurine and hypotaurine metabolism	chr4:4695740-4699386	102.828	19.4764	-2.40044	8.52e-12	1.46e-09	DOWN
107415624	LOC107415624	putative disease resistance RPP13-like protein 1	GO:0005576|GO:0050896|GO:0006950|GO:0005515|GO:0006952|GO:0000166|GO:0017076|GO:0043531|GO:0005524|GO:0030554	extracellular region|response to stimulus|response to stress|protein binding|defense response|nucleotide binding|purine nucleotide binding|ADP binding|ATP binding|adenyl nucleotide binding	-	-	-	-	chr4:5183315-5186068	0.516016	3.69871	2.84154	1.28e-06	6.78e-05	UP
107415629	LOC107415629	methanol O-anthraniloyltransferase-like	-	-	-	-	-	-	chr4:5235230-5237118	0.357524	4.80007	3.74694	0.000117698	0.0034848	UP
107415684	LOC107415684	type I inositol polyphosphate 5-phosphatase 12-like	GO:0032502|GO:0005623|GO:0000003|GO:0023052|GO:0050896|GO:0008152|GO:0003824|GO:0016787|GO:0006950|GO:0051716|GO:0005622|GO:0044237|GO:0044238|GO:0009725|GO:0009856|GO:0007165|GO:0009846|GO:0043231|GO:0044281|GO:0007275|GO:0007584|GO:0043169|GO:0044262|GO:0016788|GO:0005737|GO:0070887|GO:0009611|GO:0006793|GO:0005975|GO:0009314|GO:0048364|GO:0007154|GO:0009629|GO:0009606|GO:0046855|GO:0042578|GO:…	developmental process|cell|reproduction|signaling|response to stimulus|metabolic process|catalytic activity|hydrolase activity|response to stress|cellular response to stimulus|intracellular|cellular metabolic process|primary metabolic process|response to hormone|pollination|signal transduction|pollen germination|intracellular membrane-bounded organelle|small molecule metabolic process|multicellul…	-	-	-	-	chr4:5674920-5680532	0.243047	1.37182	2.49678	0.000949067	0.019815	UP
107415738	LOC107415738	cationic amino acid transporter 1-like	GO:0051179|GO:0016020|GO:0005623|GO:0005215|GO:0005622|GO:0071944|GO:0022857|GO:0005886|GO:0006810|GO:0005737|GO:0022891|GO:0055085|GO:0071702|GO:0006811|GO:0015075|GO:0005342|GO:0034220|GO:1903825|GO:0015711|GO:0006812|GO:0008509|GO:0098656|GO:0008324|GO:0006865|GO:0006820|GO:0098655|GO:0015800|GO:0003333|GO:0043090|GO:1903401|GO:0015171|GO:0015181|GO:1903826|GO:0015802|GO:0005310|GO:0015189|GO:…	localization|membrane|cell|transporter activity|intracellular|cell periphery|transmembrane transporter activity|plasma membrane|transport|cytoplasm|substrate-specific transmembrane transporter activity|transmembrane transport|organic substance transport|ion transport|ion transmembrane transporter activity|organic acid transmembrane transporter activity|ion transmembrane transport|organic acid tra…	-	-	-	-	chr1:854601-858868	0.0776537	5.2385	6.07596	2.4e-16	9.58e-14	UP
107415741	LOC107415741	probable LRR receptor-like serine/threonine-protein kinase At4g08850	GO:0016020|GO:0005623|GO:0030054|GO:0023052|GO:0004871|GO:0050896|GO:0008152|GO:0003824|GO:0016740|GO:0051716|GO:0044237|GO:0004872|GO:0009506|GO:0071944|GO:0005911|GO:0038023|GO:0044238|GO:0005886|GO:0005515|GO:0009725|GO:0004888|GO:0019899|GO:0007165|GO:0019538|GO:0070887|GO:0006793|GO:0001653|GO:0016772|GO:0007154|GO:0016773|GO:0019199|GO:0016301|GO:0007166|GO:0044267|GO:0006796|GO:0009755|GO:…	membrane|cell|cell junction|signaling|signal transducer activity|response to stimulus|metabolic process|catalytic activity|transferase activity|cellular response to stimulus|cellular metabolic process|receptor activity|plasmodesma|cell periphery|cell-cell junction|signaling receptor activity|primary metabolic process|plasma membrane|protein binding|response to hormone|transmembrane signaling rece…	-	-	-	-	chr4:6568764-6570675	0.34353	4.35889	3.66545	3.93e-06	0.000179517	UP
107415795	LOC107415795	DNA oxidative demethylase ALKBH2-like	-	-	-	-	-	-	chr1:8359344-8360299	0.0857238	12.4953	7.18747	1.39e-11	2.33e-09	UP
107415826	LOC107415826	uncharacterized LOC107415826	-	-	-	-	-	-	chr4:7257376-7258262	0.996857	7.90183	2.98673	0.000438262	0.0104723	UP
107415860	LOC107415860	mitochondrial outer membrane protein porin of 36 kDa-like	GO:0051179|GO:0016020|GO:0005623|GO:0005215|GO:0050896|GO:0019867|GO:0031090|GO:0031224|GO:0005622|GO:0071944|GO:0009607|GO:0022857|GO:0051707|GO:0012505|GO:0005886|GO:0043234|GO:0005515|GO:0098588|GO:0043231|GO:0016021|GO:0006810|GO:0005737|GO:0046930|GO:0022891|GO:0055085|GO:0009617|GO:0005774|GO:0005794|GO:0031966|GO:0006811|GO:0015075|GO:0034220|GO:0015267|GO:0009526|GO:0005773|GO:0005741|GO:…	localization|membrane|cell|transporter activity|response to stimulus|outer membrane|organelle membrane|intrinsic component of membrane|intracellular|cell periphery|response to biotic stimulus|transmembrane transporter activity|response to other organism|endomembrane system|plasma membrane|protein complex|protein binding|bounding membrane of organelle|intracellular membrane-bounded organelle|integ…	-	-	ko04022|ko04020	cGMP-PKG signaling pathway|Calcium signaling pathway	chr4:7840384-7843169	1.1103	7.12641	2.68222	2.86e-06	0.000135069	UP
107415868	LOC107415868	UDP-glycosyltransferase 708D1-like	GO:0005623|GO:0008152|GO:0003824|GO:0016740|GO:0005622|GO:0044237|GO:0009058|GO:0044238|GO:0043231|GO:0044281|GO:0009812|GO:0016757|GO:0005975|GO:0005996|GO:0008194|GO:0009813|GO:0052696|GO:0016758|GO:0046527|GO:0035251|GO:0019752|GO:0080044|GO:0080043	cell|metabolic process|catalytic activity|transferase activity|intracellular|cellular metabolic process|biosynthetic process|primary metabolic process|intracellular membrane-bounded organelle|small molecule metabolic process|flavonoid metabolic process|transferase activity, transferring glycosyl groups|carbohydrate metabolic process|monosaccharide metabolic process|UDP-glycosyltransferase activit…	-	-	-	-	chr4:8057529-8058149	1.89535	10.7803	2.50786	0.000418105	0.0101245	UP
107415914	LOC107415914	pentatricopeptide repeat-containing protein At5g56310-like	GO:0005623|GO:0005622|GO:0043231|GO:0005737|GO:0005739	cell|intracellular|intracellular membrane-bounded organelle|cytoplasm|mitochondrion	-	-	-	-	chr4:7921339-7923782	2.24406	32.8473	3.87159	3.04e-17	1.45e-14	UP
107415969	LOC107415969	probable serine/threonine-protein kinase At1g18390	GO:0016020|GO:0005623|GO:0008152|GO:0003824|GO:0016740|GO:0044237|GO:0071944|GO:0044238|GO:0005886|GO:0019538|GO:0006793|GO:0016772|GO:0016773|GO:0016301|GO:0044267|GO:0006796|GO:0006464|GO:0016310|GO:0004672|GO:0006468|GO:0004674|GO:0046777	membrane|cell|metabolic process|catalytic activity|transferase activity|cellular metabolic process|cell periphery|primary metabolic process|plasma membrane|protein metabolic process|phosphorus metabolic process|transferase activity, transferring phosphorus-containing groups|phosphotransferase activity, alcohol group as acceptor|kinase activity|cellular protein metabolic process|phosphate-containi…	-	-	-	-	chr4:8527732-8547059	4.11608	19.8286	2.26824	6.71e-13	1.38e-10	UP
107415971	LOC107415971	probable receptor-like protein kinase At5g39020	-	-	-	-	-	-	chr4:8576182-8577348	0.0428252	2.0124	5.55431	4.88e-05	0.00161288	UP
107415975	LOC107415975	uncharacterized LOC107415975	GO:0005623|GO:0008152|GO:0003824|GO:0016787|GO:0016740|GO:0005622|GO:0044237|GO:0006807|GO:0012505|GO:0044238|GO:0043231|GO:0044281|GO:0005737|GO:0006520|GO:0005794|GO:0019752|GO:0006541	cell|metabolic process|catalytic activity|hydrolase activity|transferase activity|intracellular|cellular metabolic process|nitrogen compound metabolic process|endomembrane system|primary metabolic process|intracellular membrane-bounded organelle|small molecule metabolic process|cytoplasm|cellular amino acid metabolic process|Golgi apparatus|carboxylic acid metabolic process|glutamine metabolic pr…	-	-	-	-	chr4:8449512-8451585	2.98155	26.4863	3.15111	6.44e-11	9.4e-09	UP
107416028	LOC107416028	cationic amino acid transporter 1-like	-	-	-	-	-	-	chr1:858485-860994	1.96581	10.0546	2.35467	5.48e-07	3.13e-05	UP
107416031	LOC107416031	probable receptor-like protein kinase At1g67000	GO:0016020|GO:0005623|GO:0003824|GO:0016740|GO:0071944|GO:0005886|GO:0016772|GO:0016301	membrane|cell|catalytic activity|transferase activity|cell periphery|plasma membrane|transferase activity, transferring phosphorus-containing groups|kinase activity	-	-	-	-	chr4:9192554-9196036	8.52984	37.1432	2.12251	1.81e-06	9.16e-05	UP
107416086	LOC107416086	uncharacterized LOC107416086	GO:0005623|GO:0005622|GO:0043231|GO:0005737|GO:0005739	cell|intracellular|intracellular membrane-bounded organelle|cytoplasm|mitochondrion	-	-	-	-	chr4:10180554-10180988	7.50381	31.8262	2.08452	0.00227523	0.0401503	UP
107416155	LOC107416155	uncharacterized LOC107416155	GO:0005623|GO:0005622|GO:0043231|GO:0005737|GO:0009536|GO:0009507	cell|intracellular|intracellular membrane-bounded organelle|cytoplasm|plastid|chloroplast	-	-	-	-	chr4:10996944-10997542	0.101851	1.98812	4.28687	0.00157888	0.0297987	UP
107416157	LOC107416157	uncharacterized LOC107416157	-	-	-	-	-	-	chr4:10778276-10779631	2.88136	0.0861592	-5.0636	9.94e-06	0.000396334	DOWN
107416159	LOC107416159	uncharacterized transporter C5D6.04-like	GO:0051179|GO:0016020|GO:0005215|GO:0031224|GO:0022857|GO:0016021|GO:0006810|GO:0022891|GO:0055085|GO:0006811|GO:0015075|GO:0034220|GO:0080161|GO:0006812|GO:0015293|GO:0060918|GO:0009672|GO:0008324|GO:0098655|GO:0009926|GO:0015294	localization|membrane|transporter activity|intrinsic component of membrane|transmembrane transporter activity|integral component of membrane|transport|substrate-specific transmembrane transporter activity|transmembrane transport|ion transport|ion transmembrane transporter activity|ion transmembrane transport|auxin transmembrane transporter activity|cation transport|symporter activity|auxin transp…	-	-	-	-	chr4:10936028-10937395	6.67064	0.819958	-3.0242	4.75e-06	0.000210609	DOWN
107416174	LOC107416174	U-box domain-containing protein 21-like	GO:0005623|GO:0050896|GO:0008152|GO:0003824|GO:0016740|GO:0005622|GO:0044237|GO:0016874|GO:0044238|GO:0019538|GO:0005737|GO:0019787|GO:0004842|GO:0044267|GO:0010200|GO:0006464|GO:0070647|GO:0016567	cell|response to stimulus|metabolic process|catalytic activity|transferase activity|intracellular|cellular metabolic process|ligase activity|primary metabolic process|protein metabolic process|cytoplasm|ubiquitin-like protein transferase activity|ubiquitin-protein transferase activity|cellular protein metabolic process|response to chitin|cellular protein modification process|protein modification …	-	-	-	-	chr4:11141154-11142767	3.5115	88.2616	4.65163	2.29e-33	1.04e-29	UP
107416249	LOC107416249	calcium-binding protein CML24-like	GO:0032502|GO:0005623|GO:0000003|GO:0008152|GO:0003006|GO:0005622|GO:0044237|GO:0006807|GO:0050793|GO:2000026|GO:0009791|GO:0009909|GO:0043231|GO:0007275|GO:0043169|GO:0072593|GO:0048367|GO:0080164|GO:0048831|GO:0005634|GO:0009908|GO:0046872|GO:2000377|GO:0005509	developmental process|cell|reproduction|metabolic process|developmental process involved in reproduction|intracellular|cellular metabolic process|nitrogen compound metabolic process|regulation of developmental process|regulation of multicellular organismal development|post-embryonic development|regulation of flower development|intracellular membrane-bounded organelle|multicellular organism develo…	-	-	ko04626|ko04114|ko04070|ko04922|ko04014|ko04022|ko04024|ko04020|ko04015|ko04750|ko04713|ko04924|ko04740|ko04744|ko04925|ko04745	Plant-pathogen interaction|Oocyte meiosis|Phosphatidylinositol signaling system|Glucagon signaling pathway|Ras signaling pathway|cGMP-PKG signaling pathway|cAMP signaling pathway|Calcium signaling pathway|Rap1 signaling pathway|Inflammatory mediator regulation of TRP channels|Circadian entrainment|Renin secretion|Olfactory transduction|Phototransduction|Aldosterone synthesis and secretion|Phototr…	chr4:11939147-11940181	9.86407	40.155	2.02532	5.99e-08	4.46e-06	UP
107416252	LOC107416252	GDP-L-galactose phosphorylase 2-like	GO:0051179|GO:0005623|GO:0050896|GO:0008152|GO:0003824|GO:0016787|GO:0051641|GO:0016740|GO:0006950|GO:0071554|GO:0051716|GO:0005622|GO:0044237|GO:0009607|GO:0009058|GO:0005085|GO:0051707|GO:0044238|GO:0009725|GO:0009408|GO:0043231|GO:0044281|GO:0009266|GO:0016757|GO:0006952|GO:0005737|GO:0052544|GO:0005975|GO:0009617|GO:0016772|GO:0071555|GO:0000166|GO:0016051|GO:0005996|GO:0005634|GO:0008194|GO:…	localization|cell|response to stimulus|metabolic process|catalytic activity|hydrolase activity|cellular localization|transferase activity|response to stress|cell wall organization or biogenesis|cellular response to stimulus|intracellular|cellular metabolic process|response to biotic stimulus|biosynthetic process|guanyl-nucleotide exchange factor activity|response to other organism|primary metabol…	-	-	ko01100|ko01110|ko00053	Metabolic pathways|Biosynthesis of secondary metabolites|Ascorbate and aldarate metabolism	chr4:11934415-11937935	0.19032	7.80889	5.35862	9.46e-14	2.42e-11	UP
107416262	LOC107416262	uncharacterized LOC107416262	GO:0051179|GO:0005623|GO:0005622|GO:0006810|GO:0019725|GO:0043169|GO:0005737|GO:0006811|GO:0046872|GO:0006873|GO:0006812|GO:0046914|GO:0030001|GO:0030003|GO:0006875|GO:0046916	localization|cell|intracellular|transport|cellular homeostasis|cation binding|cytoplasm|ion transport|metal ion binding|cellular ion homeostasis|cation transport|transition metal ion binding|metal ion transport|cellular cation homeostasis|cellular metal ion homeostasis|cellular transition metal ion homeostasis	-	-	-	-	chr1:8682758-8683571	1.12044	13.1165	3.54925	1.07e-07	7.43e-06	UP
107416327	LOC107416327	probable F-box protein At1g60180	-	-	-	-	-	-	chr4:12844700-12845958	6.12479	0.818121	-2.90427	3.36e-05	0.00115224	DOWN
107416373	LOC107416373	TMV resistance protein N-like	GO:0005623|GO:0023052|GO:0050896|GO:0006950|GO:0051716|GO:0005622|GO:0007165|GO:0006952|GO:0005737|GO:0007154|GO:0000166|GO:0017076|GO:0043531|GO:0030554	cell|signaling|response to stimulus|response to stress|cellular response to stimulus|intracellular|signal transduction|defense response|cytoplasm|cell communication|nucleotide binding|purine nucleotide binding|ADP binding|adenyl nucleotide binding	-	-	-	-	chr4:13053518-13059258	11.6052	108.831	3.22926	1.96e-16	7.94e-14	UP
107416393	LOC107416393	GDP-L-galactose phosphorylase 2-like	GO:0051179|GO:0005623|GO:0050896|GO:0008152|GO:0003824|GO:0016787|GO:0051641|GO:0016740|GO:0006950|GO:0071554|GO:0051716|GO:0005622|GO:0044237|GO:0009607|GO:0009058|GO:0005085|GO:0051707|GO:0044238|GO:0009725|GO:0009408|GO:0043231|GO:0044281|GO:0009266|GO:0016757|GO:0006952|GO:0005737|GO:0052544|GO:0005975|GO:0009617|GO:0016772|GO:0071555|GO:0000166|GO:0016051|GO:0005996|GO:0005634|GO:0008194|GO:…	localization|cell|response to stimulus|metabolic process|catalytic activity|hydrolase activity|cellular localization|transferase activity|response to stress|cell wall organization or biogenesis|cellular response to stimulus|intracellular|cellular metabolic process|response to biotic stimulus|biosynthetic process|guanyl-nucleotide exchange factor activity|response to other organism|primary metabol…	-	-	ko01100|ko01110|ko00053	Metabolic pathways|Biosynthesis of secondary metabolites|Ascorbate and aldarate metabolism	chr4:13342767-13347309	0.223095	9.34559	5.38856	2.51e-17	1.26e-14	UP
107416394	LOC107416394	calcium-binding protein CML24-like	GO:0032502|GO:0005623|GO:0000003|GO:0008152|GO:0003006|GO:0005622|GO:0044237|GO:0006807|GO:0050793|GO:2000026|GO:0009791|GO:0009909|GO:0043231|GO:0007275|GO:0043169|GO:0072593|GO:0048367|GO:0080164|GO:0048831|GO:0005634|GO:0009908|GO:0046872|GO:2000377|GO:0005509	developmental process|cell|reproduction|metabolic process|developmental process involved in reproduction|intracellular|cellular metabolic process|nitrogen compound metabolic process|regulation of developmental process|regulation of multicellular organismal development|post-embryonic development|regulation of flower development|intracellular membrane-bounded organelle|multicellular organism develo…	-	-	ko04626|ko04114|ko04070|ko04922|ko04014|ko04022|ko04024|ko04020|ko04015|ko04750|ko04713|ko04924|ko04740|ko04744|ko04925|ko04745	Plant-pathogen interaction|Oocyte meiosis|Phosphatidylinositol signaling system|Glucagon signaling pathway|Ras signaling pathway|cGMP-PKG signaling pathway|cAMP signaling pathway|Calcium signaling pathway|Rap1 signaling pathway|Inflammatory mediator regulation of TRP channels|Circadian entrainment|Renin secretion|Olfactory transduction|Phototransduction|Aldosterone synthesis and secretion|Phototr…	chr4:13348511-13349531	6.83984	36.3422	2.40961	1.64e-08	1.41e-06	UP
107416402	LOC107416402	protein C2-DOMAIN ABA-RELATED 5-like	GO:0016020|GO:0005623|GO:0023052|GO:0050896|GO:0008289|GO:0006950|GO:0051716|GO:0005622|GO:0071944|GO:0009607|GO:0051707|GO:0006955|GO:0005886|GO:0005515|GO:0009725|GO:0010647|GO:0007165|GO:0043231|GO:0031349|GO:0006970|GO:0050776|GO:0006952|GO:0043169|GO:0005737|GO:1900424|GO:0070887|GO:1900426|GO:0009617|GO:0045087|GO:0005543|GO:0009967|GO:0007154|GO:0009966|GO:1901002|GO:1902479|GO:0009814|GO:…	membrane|cell|signaling|response to stimulus|lipid binding|response to stress|cellular response to stimulus|intracellular|cell periphery|response to biotic stimulus|response to other organism|immune response|plasma membrane|protein binding|response to hormone|positive regulation of cell communication|signal transduction|intracellular membrane-bounded organelle|positive regulation of defense respo…	-	-	-	-	chr4:13282223-13283987	11.6667	63.1428	2.43622	1.32e-07	8.99e-06	UP
107416416	LOC107416416	receptor-like protein kinase FERONIA	GO:0032502|GO:0005576|GO:0016020|GO:0005623|GO:0030054|GO:0000003|GO:0040007|GO:0023052|GO:0050896|GO:0008152|GO:0003824|GO:0016740|GO:0031224|GO:0006950|GO:0051716|GO:0044237|GO:0009506|GO:0071944|GO:0040008|GO:0009607|GO:0005911|GO:0051707|GO:0045926|GO:0016049|GO:0044238|GO:0005886|GO:0005515|GO:0009725|GO:0009856|GO:0009620|GO:0005618|GO:0009791|GO:0007165|GO:0016021|GO:0007275|GO:0019538|GO:…	developmental process|extracellular region|membrane|cell|cell junction|reproduction|growth|signaling|response to stimulus|metabolic process|catalytic activity|transferase activity|intrinsic component of membrane|response to stress|cellular response to stimulus|cellular metabolic process|plasmodesma|cell periphery|regulation of growth|response to biotic stimulus|cell-cell junction|response to othe…	-	-	-	-	chr4:13645994-13649887	0.0383702	0.949163	4.6286	0.000734019	0.0159386	UP
107416499	LOC107416499	probable endo-1,3(4)-beta-glucanase ARB_01444	GO:0005623|GO:0008152|GO:0003824|GO:0016787|GO:0009986|GO:0044237|GO:0044238|GO:0044262|GO:0016798|GO:0005975|GO:0016052|GO:0005976|GO:0004553|GO:0006073|GO:0015926|GO:0000272|GO:0008422|GO:0009251|GO:0006076|GO:0042973	cell|metabolic process|catalytic activity|hydrolase activity|cell surface|cellular metabolic process|primary metabolic process|cellular carbohydrate metabolic process|hydrolase activity, acting on glycosyl bonds|carbohydrate metabolic process|carbohydrate catabolic process|polysaccharide metabolic process|hydrolase activity, hydrolyzing O-glycosyl compounds|cellular glucan metabolic process|gluco…	-	-	-	-	chr4:14330753-14334993	0.128289	0.864892	2.75312	0.000269849	0.00701685	UP
107416542	LOC107416542	LOB domain-containing protein 41	GO:0005623|GO:0008152|GO:0005622|GO:0044237|GO:0009058|GO:0006807|GO:0044238|GO:0043231|GO:0006139|GO:0006725|GO:0019438|GO:0010467|GO:0005634|GO:0010468|GO:0051252|GO:0016070|GO:0032774|GO:0006351|GO:2001141|GO:0006355|GO:1903506	cell|metabolic process|intracellular|cellular metabolic process|biosynthetic process|nitrogen compound metabolic process|primary metabolic process|intracellular membrane-bounded organelle|nucleobase-containing compound metabolic process|cellular aromatic compound metabolic process|aromatic compound biosynthetic process|gene expression|nucleus|regulation of gene expression|regulation of RNA metabo…	-	-	-	-	chr4:15499612-15501317	165.484	7.23581	-4.51539	2.19e-21	2.2e-18	DOWN
107416546	LOC107416546	uncharacterized LOC107416546	GO:0016020|GO:0005623|GO:0071944|GO:0005886	membrane|cell|cell periphery|plasma membrane	-	-	-	-	chr4:15484146-15485565	0.0859719	10.1262	6.88001	1.74e-14	5.02e-12	UP
107416558	LOC107416558	allene oxide cyclase 4, chloroplastic-like	GO:0016020|GO:0005623|GO:0050896|GO:0008152|GO:0003824|GO:0031090|GO:0016853|GO:0006950|GO:0005622|GO:0044237|GO:0071944|GO:0009607|GO:0009058|GO:0051707|GO:0005886|GO:0098588|GO:0009620|GO:0043231|GO:0044281|GO:0006970|GO:0005737|GO:0046423|GO:0005774|GO:0005773|GO:0009651|GO:0009536|GO:0019752|GO:0009507|GO:0009694|GO:0009695	membrane|cell|response to stimulus|metabolic process|catalytic activity|organelle membrane|isomerase activity|response to stress|intracellular|cellular metabolic process|cell periphery|response to biotic stimulus|biosynthetic process|response to other organism|plasma membrane|bounding membrane of organelle|response to fungus|intracellular membrane-bounded organelle|small molecule metabolic proces…	-	-	ko01100|ko01110|ko00592	Metabolic pathways|Biosynthesis of secondary metabolites|alpha-Linolenic acid metabolism	chr4:15759290-15760522	0.951667	5.06853	2.41304	5.91e-05	0.00191505	UP
107416578	LOC107416578	uncharacterized LOC107416578	GO:0005576	extracellular region	-	-	-	-	chr4:15696136-15697508	1.00561	16.105	4.00137	3.58e-09	3.64e-07	UP
107416609	LOC107416609	wall-associated receptor kinase-like 1	GO:0005623|GO:0008152|GO:0003824|GO:0016740|GO:0044237|GO:0071944|GO:0044238|GO:0005618|GO:0019538|GO:0006793|GO:0016772|GO:0016301|GO:0044267|GO:0006796|GO:0006464|GO:0016310|GO:0006468	cell|metabolic process|catalytic activity|transferase activity|cellular metabolic process|cell periphery|primary metabolic process|cell wall|protein metabolic process|phosphorus metabolic process|transferase activity, transferring phosphorus-containing groups|kinase activity|cellular protein metabolic process|phosphate-containing compound metabolic process|cellular protein modification process|ph…	-	-	-	-	chr4:16378536-16381485	4.59177	0.312803	-3.87573	0.00190137	0.0348147	DOWN
107416618	LOC107416618	wall-associated receptor kinase-like 8	GO:0005576|GO:0050896|GO:0008152|GO:0003824|GO:0016740|GO:0006950|GO:0044237|GO:0009607|GO:0009058|GO:0006807|GO:0051707|GO:0044238|GO:0016829|GO:0016849|GO:0009620|GO:0044281|GO:0019538|GO:0006952|GO:0006139|GO:0006725|GO:1901135|GO:0006793|GO:0004383|GO:0009617|GO:0016772|GO:0019438|GO:0016301|GO:0044267|GO:0006796|GO:0006753|GO:0009751|GO:0009259|GO:0006163|GO:0006464|GO:0009165|GO:0016310|GO:…	extracellular region|response to stimulus|metabolic process|catalytic activity|transferase activity|response to stress|cellular metabolic process|response to biotic stimulus|biosynthetic process|nitrogen compound metabolic process|response to other organism|primary metabolic process|lyase activity|phosphorus-oxygen lyase activity|response to fungus|small molecule metabolic process|protein metabol…	-	-	-	-	chr4:16238567-16243400	0.226662	16.9557	6.22509	7.19e-19	4.76e-16	UP
107416661	LOC107416661	wall-associated receptor kinase-like 3	GO:0005623|GO:0008152|GO:0003824|GO:0016740|GO:0044237|GO:0071944|GO:0044238|GO:0005618|GO:0019538|GO:0006793|GO:0016772|GO:0016301|GO:0044267|GO:0006796|GO:0006464|GO:0016310|GO:0006468	cell|metabolic process|catalytic activity|transferase activity|cellular metabolic process|cell periphery|primary metabolic process|cell wall|protein metabolic process|phosphorus metabolic process|transferase activity, transferring phosphorus-containing groups|kinase activity|cellular protein metabolic process|phosphate-containing compound metabolic process|cellular protein modification process|ph…	-	-	-	-	chr4:16817849-16820915	0.074387	3.99102	5.74556	3.7e-09	3.73e-07	UP
107416683	LOC107416683	E3 ubiquitin-protein ligase HERC2-like	GO:0005623|GO:0008152|GO:0005622|GO:0044237|GO:0006807|GO:0044238|GO:0005515|GO:0019899|GO:0043231|GO:0006139|GO:0006725|GO:0005737|GO:0097031|GO:0010467|GO:0006461|GO:0007005|GO:0051020|GO:0005739|GO:0016070|GO:0006396|GO:0043623|GO:0032981|GO:0008380|GO:0008536	cell|metabolic process|intracellular|cellular metabolic process|nitrogen compound metabolic process|primary metabolic process|protein binding|enzyme binding|intracellular membrane-bounded organelle|nucleobase-containing compound metabolic process|cellular aromatic compound metabolic process|cytoplasm|mitochondrial respiratory chain complex I biogenesis|gene expression|protein complex assembly|mit…	-	-	-	-	chr4:17022885-17027368	3.33084	0.0832729	-5.3219	1.01e-06	5.44e-05	DOWN
107416687	LOC107416687	uncharacterized LOC107416687	GO:0005623|GO:0005622|GO:0043231|GO:0005634	cell|intracellular|intracellular membrane-bounded organelle|nucleus	-	-	-	-	chr4:17073788-17074322	5.07356	0.40993	-3.62955	0.000514499	0.0119365	DOWN
107416710	LOC107416710	uncharacterized LOC107416710	-	-	-	-	-	-	chr4:17283639-17285349	9.17342	52.5398	2.51788	3.54e-08	2.8e-06	UP
107416799	LOC107416799	uncharacterized LOC107416799	GO:0051179|GO:0005623|GO:0005622|GO:0043231|GO:0006810|GO:0019725|GO:0043169|GO:0005737|GO:0006811|GO:0005634|GO:0046872|GO:0006873|GO:0006812|GO:0046914|GO:0030001|GO:0030003|GO:0006875|GO:0046916	localization|cell|intracellular|intracellular membrane-bounded organelle|transport|cellular homeostasis|cation binding|cytoplasm|ion transport|nucleus|metal ion binding|cellular ion homeostasis|cation transport|transition metal ion binding|metal ion transport|cellular cation homeostasis|cellular metal ion homeostasis|cellular transition metal ion homeostasis	-	-	-	-	chr4:18195256-18196404	13.4612	60.2408	2.16193	4.88e-08	3.69e-06	UP
107416804	LOC107416804	uncharacterized LOC107416804	GO:0051179|GO:0005623|GO:0005622|GO:0043231|GO:0006810|GO:0019725|GO:0043169|GO:0005737|GO:0006811|GO:0005634|GO:0046872|GO:0006873|GO:0006812|GO:0046914|GO:0030001|GO:0030003|GO:0006875|GO:0046916	localization|cell|intracellular|intracellular membrane-bounded organelle|transport|cellular homeostasis|cation binding|cytoplasm|ion transport|nucleus|metal ion binding|cellular ion homeostasis|cation transport|transition metal ion binding|metal ion transport|cellular cation homeostasis|cellular metal ion homeostasis|cellular transition metal ion homeostasis	-	-	-	-	chr4:18180672-18181923	3.9672	21.9348	2.46703	3.3e-07	1.97e-05	UP
107416805	LOC107416805	uncharacterized LOC107416805	GO:0051179|GO:0005623|GO:0005622|GO:0043231|GO:0006810|GO:0019725|GO:0043169|GO:0005737|GO:0006811|GO:0005634|GO:0046872|GO:0006873|GO:0006812|GO:0046914|GO:0030001|GO:0030003|GO:0006875|GO:0046916	localization|cell|intracellular|intracellular membrane-bounded organelle|transport|cellular homeostasis|cation binding|cytoplasm|ion transport|nucleus|metal ion binding|cellular ion homeostasis|cation transport|transition metal ion binding|metal ion transport|cellular cation homeostasis|cellular metal ion homeostasis|cellular transition metal ion homeostasis	-	-	-	-	chr4:18207945-18222155	0.270683	2.52867	3.2237	6.82e-05	0.00214986	UP
107416855	LOC107416855	60S ribosomal protein L27-3-like	GO:0005623|GO:0005198|GO:0008152|GO:0003735|GO:0005622|GO:0044237|GO:0009058|GO:0006807|GO:0044238|GO:0019538|GO:0003676|GO:0005737|GO:0030529|GO:0006518|GO:0005840|GO:0005829|GO:0010467|GO:0044267|GO:0003723|GO:0015934|GO:0043043|GO:0022626|GO:0006412|GO:0022625|GO:0044822	cell|structural molecule activity|metabolic process|structural constituent of ribosome|intracellular|cellular metabolic process|biosynthetic process|nitrogen compound metabolic process|primary metabolic process|protein metabolic process|nucleic acid binding|cytoplasm|intracellular ribonucleoprotein complex|peptide metabolic process|ribosome|cytosol|gene expression|cellular protein metabolic proce…	-	-	ko03010	Ribosome	chr4:18664946-18665649	18.3455	0.902515	-4.34533	1.06e-08	9.51e-07	DOWN
107416925	LOC107416925	receptor-like protein 12	GO:0016020|GO:0005623|GO:0023052|GO:0050896|GO:0003824|GO:0016740|GO:0006950|GO:0051716|GO:0071944|GO:0005886|GO:0007165|GO:0006952|GO:0016772|GO:0007154|GO:0016301	membrane|cell|signaling|response to stimulus|catalytic activity|transferase activity|response to stress|cellular response to stimulus|cell periphery|plasma membrane|signal transduction|defense response|transferase activity, transferring phosphorus-containing groups|cell communication|kinase activity	-	-	-	-	chr4:19934397-19935647	0.146354	3.5858	4.61476	1.05e-06	5.65e-05	UP
107416948	LOC107416948	transcription factor WER-like	GO:0005623|GO:0050896|GO:0008152|GO:0003700|GO:0006950|GO:0005622|GO:0044237|GO:0009058|GO:0006807|GO:0044238|GO:0009725|GO:0003682|GO:0043231|GO:0006970|GO:0003676|GO:0006139|GO:0006725|GO:0009723|GO:0019438|GO:0010467|GO:0005634|GO:0003677|GO:0009733|GO:0009753|GO:0010468|GO:0010038|GO:0010200|GO:0051252|GO:0009651|GO:0016070|GO:0046686|GO:0032774|GO:0006351|GO:2001141|GO:0006355|GO:1903506	cell|response to stimulus|metabolic process|transcription factor activity, sequence-specific DNA binding|response to stress|intracellular|cellular metabolic process|biosynthetic process|nitrogen compound metabolic process|primary metabolic process|response to hormone|chromatin binding|intracellular membrane-bounded organelle|response to osmotic stress|nucleic acid binding|nucleobase-containing co…	-	-	ko04151	PI3K-Akt signaling pathway	chr4:20314964-20317350	0.0876663	4.27487	5.60772	1.44e-07	9.65e-06	UP
107416978	LOC107416978	BTB/POZ domain-containing protein At5g48130	GO:0016020|GO:0005623|GO:0004871|GO:0050896|GO:0008152|GO:0044237|GO:0071944|GO:0044238|GO:0005886|GO:0019538|GO:0009314|GO:0044267|GO:0009416|GO:0006464|GO:0070647|GO:0016567	membrane|cell|signal transducer activity|response to stimulus|metabolic process|cellular metabolic process|cell periphery|primary metabolic process|plasma membrane|protein metabolic process|response to radiation|cellular protein metabolic process|response to light stimulus|cellular protein modification process|protein modification by small protein conjugation or removal|protein ubiquitination	-	-	-	-	chr4:20622545-20624913	2.79514	0.481929	-2.53603	0.000641165	0.0142416	DOWN
107417005	LOC107417005	cytochrome b561 and DOMON domain-containing protein At5g47530-like	GO:0032502|GO:0016020|GO:0005623|GO:0008152|GO:0031224|GO:0071944|GO:0005886|GO:0016021|GO:0007275|GO:0043169|GO:0055114|GO:0046872	developmental process|membrane|cell|metabolic process|intrinsic component of membrane|cell periphery|plasma membrane|integral component of membrane|multicellular organism development|cation binding|oxidation-reduction process|metal ion binding	-	-	-	-	chr4:20650123-20651911	3.63735	44.828	3.62344	5.36e-14	1.41e-11	UP
107417112	LOC107417112	ribonuclease 3-like protein 3	GO:0005623|GO:0008152|GO:0003824|GO:0016787|GO:0005622|GO:0044237|GO:0006807|GO:0044238|GO:0003676|GO:0006139|GO:0006725|GO:0016788|GO:0005737|GO:0010467|GO:0004518|GO:0003723|GO:0016070|GO:0004519|GO:0090305|GO:0006396|GO:0090501|GO:0004540|GO:0004521|GO:0090502|GO:0004525|GO:0016891	cell|metabolic process|catalytic activity|hydrolase activity|intracellular|cellular metabolic process|nitrogen compound metabolic process|primary metabolic process|nucleic acid binding|nucleobase-containing compound metabolic process|cellular aromatic compound metabolic process|hydrolase activity, acting on ester bonds|cytoplasm|gene expression|nuclease activity|RNA binding|RNA metabolic process|…	-	-	-	-	chr4:22116460-22118576	5.70178	28.7774	2.33545	0.00196974	0.0357812	UP
107417149	LOC107417149	cationic amino acid transporter 1-like	GO:0051179|GO:0016020|GO:0005623|GO:0005215|GO:0005622|GO:0071944|GO:0022857|GO:0005886|GO:0006810|GO:0005737|GO:0022891|GO:0055085|GO:0071702|GO:0006811|GO:0015075|GO:0005342|GO:0034220|GO:1903825|GO:0015711|GO:0006812|GO:0008509|GO:0098656|GO:0008324|GO:0006865|GO:0006820|GO:0098655|GO:0015800|GO:0003333|GO:0043090|GO:1903401|GO:0015171|GO:0015181|GO:1903826|GO:0015802|GO:0005310|GO:0015189|GO:…	localization|membrane|cell|transporter activity|intracellular|cell periphery|transmembrane transporter activity|plasma membrane|transport|cytoplasm|substrate-specific transmembrane transporter activity|transmembrane transport|organic substance transport|ion transport|ion transmembrane transporter activity|organic acid transmembrane transporter activity|ion transmembrane transport|organic acid tra…	-	-	-	-	chr1:1002566-1004755	0.441601	2.07297	2.23088	0.00234289	0.0411804	UP
107417188	LOC107417188	uncharacterized LOC107417188	GO:0032502|GO:0016020|GO:0005623|GO:0000003|GO:0003006|GO:0009653|GO:0071944|GO:0005886|GO:0009791|GO:0009887|GO:0007275|GO:0007389|GO:0009886|GO:0048645|GO:0048530|GO:0048513|GO:0010154|GO:0010160|GO:0003002|GO:0010199	developmental process|membrane|cell|reproduction|developmental process involved in reproduction|anatomical structure morphogenesis|cell periphery|plasma membrane|post-embryonic development|organ morphogenesis|multicellular organism development|pattern specification process|post-embryonic morphogenesis|organ formation|fruit morphogenesis|animal organ development|fruit development|formation of orga…	-	-	-	-	chr4:24701431-24702450	5.02584	21.2001	2.07663	0.000128322	0.00374362	UP
107417280	LOC107417280	probable amino acid permease 7	GO:0051179|GO:0016020|GO:0005623|GO:0005215|GO:0031224|GO:0071944|GO:0022857|GO:0005886|GO:0016021|GO:0006810|GO:0022891|GO:0071702|GO:0006811|GO:0015075|GO:0005342|GO:0015711|GO:0015293|GO:0008509|GO:0006865|GO:0006820|GO:0015171|GO:0008514	localization|membrane|cell|transporter activity|intrinsic component of membrane|cell periphery|transmembrane transporter activity|plasma membrane|integral component of membrane|transport|substrate-specific transmembrane transporter activity|organic substance transport|ion transport|ion transmembrane transporter activity|organic acid transmembrane transporter activity|organic anion transport|sympo…	-	-	-	-	chr1:9600092-9601322	0.256398	2.99796	3.54752	0.000178947	0.00496747	UP
107417342	LOC107417342	glutaredoxin-C9-like	GO:0005623|GO:0023052|GO:0009055|GO:0050896|GO:0008152|GO:0003824|GO:0016491|GO:0051716|GO:0005622|GO:0005515|GO:0009725|GO:0007165|GO:0043231|GO:0019725|GO:0005737|GO:0070887|GO:0055114|GO:0007154|GO:0045454|GO:0015036|GO:0005634|GO:0009753|GO:0009755|GO:0009751|GO:0009863|GO:0009867|GO:0015035|GO:0071395|GO:0071407|GO:0071446	cell|signaling|electron carrier activity|response to stimulus|metabolic process|catalytic activity|oxidoreductase activity|cellular response to stimulus|intracellular|protein binding|response to hormone|signal transduction|intracellular membrane-bounded organelle|cellular homeostasis|cytoplasm|cellular response to chemical stimulus|oxidation-reduction process|cell communication|cell redox homeost…	-	-	-	-	chr4:29221580-29222153	10.5109	47.9445	2.18948	1.39e-06	7.3e-05	UP
107417356	LOC107417356	UPF0481 protein At3g47200-like	GO:0016020|GO:0005623|GO:0071944|GO:0005886	membrane|cell|cell periphery|plasma membrane	-	-	-	-	chr4:29285374-29287701	0.237015	1.83738	2.9546	0.000216368	0.00587398	UP
107417357	LOC107417357	ethylene-responsive transcription factor ERF053	GO:0005623|GO:0023052|GO:0050896|GO:0008152|GO:0003700|GO:0006950|GO:0051716|GO:0005622|GO:0044237|GO:0009058|GO:0006807|GO:0044238|GO:0009725|GO:0007165|GO:0043231|GO:0006970|GO:0003676|GO:0006139|GO:0006725|GO:0005737|GO:0070887|GO:0009415|GO:0009414|GO:0007154|GO:0009723|GO:0019438|GO:0010467|GO:0005634|GO:0003677|GO:2000070|GO:0010468|GO:0009755|GO:0051252|GO:0035556|GO:0009651|GO:0016070|GO:…	cell|signaling|response to stimulus|metabolic process|transcription factor activity, sequence-specific DNA binding|response to stress|cellular response to stimulus|intracellular|cellular metabolic process|biosynthetic process|nitrogen compound metabolic process|primary metabolic process|response to hormone|signal transduction|intracellular membrane-bounded organelle|response to osmotic stress|nuc…	-	-	-	-	chr4:29330625-29332675	0.912215	6.51656	2.83666	4.59e-07	2.65e-05	UP
107417421	LOC107417421	pentatricopeptide repeat-containing protein At1g08070, chloroplastic-like	GO:0005623|GO:0008152|GO:0005622|GO:0044237|GO:0006807|GO:0044238|GO:0043231|GO:0006139|GO:0006725|GO:0005737|GO:0005739|GO:0009536|GO:0016070|GO:0009451|GO:0009507|GO:0016553|GO:1900865|GO:0016554	cell|metabolic process|intracellular|cellular metabolic process|nitrogen compound metabolic process|primary metabolic process|intracellular membrane-bounded organelle|nucleobase-containing compound metabolic process|cellular aromatic compound metabolic process|cytoplasm|mitochondrion|plastid|RNA metabolic process|RNA modification|chloroplast|base conversion or substitution editing|chloroplast RNA…	-	-	-	-	chr1:9503701-9505493	0.380112	4.01408	3.40057	4.86e-09	4.74e-07	UP
107417631	LOC107417631	auxin-responsive protein SAUR40-like	GO:0005623|GO:0050896|GO:0005622|GO:0009725|GO:0043231|GO:0005737|GO:0009733|GO:0009536|GO:0009507	cell|response to stimulus|intracellular|response to hormone|intracellular membrane-bounded organelle|cytoplasm|response to auxin|plastid|chloroplast	-	-	ko04075	Plant hormone signal transduction	chr5:3028466-3029928	141.744	35.303	-2.00542	7.33e-06	0.000305501	DOWN
107417689	LOC107417689	putative calcium-binding protein CML19	GO:0016020|GO:0005623|GO:0050896|GO:0006950|GO:0005622|GO:0071944|GO:0005886|GO:0043231|GO:0043169|GO:0009611|GO:0005634|GO:0046872|GO:0005509	membrane|cell|response to stimulus|response to stress|intracellular|cell periphery|plasma membrane|intracellular membrane-bounded organelle|cation binding|response to wounding|nucleus|metal ion binding|calcium ion binding	-	-	ko04626|ko04114|ko04070|ko04922|ko04014|ko04022|ko04024|ko04020|ko04015|ko04750|ko04713|ko04924|ko04740|ko04744|ko04925|ko04745	Plant-pathogen interaction|Oocyte meiosis|Phosphatidylinositol signaling system|Glucagon signaling pathway|Ras signaling pathway|cGMP-PKG signaling pathway|cAMP signaling pathway|Calcium signaling pathway|Rap1 signaling pathway|Inflammatory mediator regulation of TRP channels|Circadian entrainment|Renin secretion|Olfactory transduction|Phototransduction|Aldosterone synthesis and secretion|Phototr…	chr5:3362751-3363396	3.14465	50.8935	4.01651	4.42e-15	1.45e-12	UP
107417690	LOC107417690	putative calcium-binding protein CML19	GO:0016020|GO:0005623|GO:0050896|GO:0006950|GO:0005622|GO:0071944|GO:0005886|GO:0043231|GO:0043169|GO:0009611|GO:0005634|GO:0046872|GO:0005509	membrane|cell|response to stimulus|response to stress|intracellular|cell periphery|plasma membrane|intracellular membrane-bounded organelle|cation binding|response to wounding|nucleus|metal ion binding|calcium ion binding	-	-	ko04626|ko04114|ko04070|ko04922|ko04014|ko04022|ko04024|ko04020|ko04015|ko04750|ko04713|ko04924|ko04740|ko04744|ko04925|ko04745	Plant-pathogen interaction|Oocyte meiosis|Phosphatidylinositol signaling system|Glucagon signaling pathway|Ras signaling pathway|cGMP-PKG signaling pathway|cAMP signaling pathway|Calcium signaling pathway|Rap1 signaling pathway|Inflammatory mediator regulation of TRP channels|Circadian entrainment|Renin secretion|Olfactory transduction|Phototransduction|Aldosterone synthesis and secretion|Phototr…	chr5:3302399-3303046	2.38957	46.9579	4.29655	4.42e-15	1.45e-12	UP
107417694	LOC107417694	LRR receptor-like serine/threonine-protein kinase GSO2	GO:0005623|GO:0023052|GO:0050896|GO:0006950|GO:0051716|GO:0071944|GO:0009607|GO:0051707|GO:0009620|GO:0005618|GO:0007165|GO:0006952|GO:0007154|GO:0050832	cell|signaling|response to stimulus|response to stress|cellular response to stimulus|cell periphery|response to biotic stimulus|response to other organism|response to fungus|cell wall|signal transduction|defense response|cell communication|defense response to fungus	-	-	-	-	chr5:3502285-3505446	0.930311	8.70006	3.22524	6.39e-12	1.13e-09	UP
107417709	LOC107417709	receptor-like protein 12	GO:0005623|GO:0023052|GO:0050896|GO:0006950|GO:0051716|GO:0071944|GO:0009607|GO:0051707|GO:0009620|GO:0005618|GO:0007165|GO:0006952|GO:0007154|GO:0050832	cell|signaling|response to stimulus|response to stress|cellular response to stimulus|cell periphery|response to biotic stimulus|response to other organism|response to fungus|cell wall|signal transduction|defense response|cell communication|defense response to fungus	-	-	-	-	chr5:3493458-3496909	1.36266	7.81562	2.51993	7.38e-08	5.37e-06	UP
107417712	LOC107417712	probable leucine-rich repeat receptor-like protein kinase At1g35710	GO:0005623|GO:0023052|GO:0050896|GO:0006950|GO:0051716|GO:0071944|GO:0009607|GO:0051707|GO:0009620|GO:0005618|GO:0007165|GO:0006952|GO:0007154|GO:0050832	cell|signaling|response to stimulus|response to stress|cellular response to stimulus|cell periphery|response to biotic stimulus|response to other organism|response to fungus|cell wall|signal transduction|defense response|cell communication|defense response to fungus	-	-	-	-	chr5:3529540-3532686	2.5538	10.4514	2.03297	2.37e-06	0.000115199	UP
107417750	LOC107417750	cationic amino acid transporter 1-like	GO:0051179|GO:0016020|GO:0005623|GO:0005215|GO:0005622|GO:0071944|GO:0022857|GO:0005886|GO:0006810|GO:0005737|GO:0022891|GO:0055085|GO:0071702|GO:0006811|GO:0015075|GO:0005342|GO:0034220|GO:1903825|GO:0015711|GO:0006812|GO:0008509|GO:0098656|GO:0008324|GO:0006865|GO:0006820|GO:0098655|GO:0015800|GO:0003333|GO:0043090|GO:1903401|GO:0015171|GO:0015181|GO:1903826|GO:0015802|GO:0005310|GO:0015189|GO:…	localization|membrane|cell|transporter activity|intracellular|cell periphery|transmembrane transporter activity|plasma membrane|transport|cytoplasm|substrate-specific transmembrane transporter activity|transmembrane transport|organic substance transport|ion transport|ion transmembrane transporter activity|organic acid transmembrane transporter activity|ion transmembrane transport|organic acid tra…	-	-	-	-	chr1:1022840-1026005	0.0434393	7.55568	7.44242	3.03e-17	1.45e-14	UP
107417832	LOC107417832	putative disease resistance RPP13-like protein 1	GO:0005576|GO:0050896|GO:0006950|GO:0005515|GO:0006952|GO:0000166|GO:0017076|GO:0043531|GO:0005524|GO:0030554	extracellular region|response to stimulus|response to stress|protein binding|defense response|nucleotide binding|purine nucleotide binding|ADP binding|ATP binding|adenyl nucleotide binding	-	-	-	-	chr5:5107940-5111554	1.39868	8.62659	2.62473	8.44e-09	7.76e-07	UP
107417891	LOC107417891	cationic amino acid transporter 1-like	GO:0051179|GO:0016020|GO:0005623|GO:0005215|GO:0005622|GO:0071944|GO:0022857|GO:0005886|GO:0006810|GO:0005737|GO:0022891|GO:0055085|GO:0071702|GO:0006811|GO:0015075|GO:0005342|GO:0034220|GO:1903825|GO:0015711|GO:0006812|GO:0008509|GO:0098656|GO:0008324|GO:0006865|GO:0006820|GO:0098655|GO:0015800|GO:0003333|GO:0043090|GO:1903401|GO:0015171|GO:0015181|GO:1903826|GO:0015802|GO:0005310|GO:0015189|GO:…	localization|membrane|cell|transporter activity|intracellular|cell periphery|transmembrane transporter activity|plasma membrane|transport|cytoplasm|substrate-specific transmembrane transporter activity|transmembrane transport|organic substance transport|ion transport|ion transmembrane transporter activity|organic acid transmembrane transporter activity|ion transmembrane transport|organic acid tra…	-	-	-	-	chr1:1010283-1022404	4.26004	17.0603	2.00171	1.46e-06	7.57e-05	UP
107417895	LOC107417895	uncharacterized LOC107417895	-	-	-	-	-	-	chr5:5634185-5644496	0.0344669	6.27284	7.50776	3.94e-13	8.69e-11	UP
107417906	LOC107417906	pentatricopeptide repeat-containing protein At5g18390, mitochondrial	GO:0005623|GO:0005622|GO:0043231|GO:0005737|GO:0005739	cell|intracellular|intracellular membrane-bounded organelle|cytoplasm|mitochondrion	-	-	-	-	chr5:5645546-5647246	5.11385	27.2884	2.41581	1.15e-10	1.58e-08	UP
107417937	LOC107417937	wall-associated receptor kinase 2-like	GO:0032502|GO:0016020|GO:0005623|GO:0040007|GO:0050896|GO:0008152|GO:0003824|GO:0016740|GO:0009653|GO:0044237|GO:0071944|GO:0016049|GO:0044238|GO:0048589|GO:0005886|GO:0060560|GO:0019538|GO:0009826|GO:0019725|GO:0006793|GO:0005975|GO:0016772|GO:0048869|GO:0016773|GO:0008361|GO:0006884|GO:0016301|GO:0044267|GO:0006796|GO:0009751|GO:0009311|GO:0000902|GO:0006464|GO:0030104|GO:0016310|GO:0009992|GO:…	developmental process|membrane|cell|growth|response to stimulus|metabolic process|catalytic activity|transferase activity|anatomical structure morphogenesis|cellular metabolic process|cell periphery|cell growth|primary metabolic process|developmental growth|plasma membrane|developmental growth involved in morphogenesis|protein metabolic process|unidimensional cell growth|cellular homeostasis|phos…	-	-	-	-	chr1:10050089-10053936	0.644226	3.41348	2.4056	0.00227306	0.0401503	UP
107417947	LOC107417947	wall-associated receptor kinase 2-like	-	-	-	-	-	-	chr1:10153904-10158329	0.126568	3.44452	4.76632	6.47e-09	6.18e-07	UP
107417968	LOC107417968	wall-associated receptor kinase 2-like	GO:0032502|GO:0016020|GO:0005623|GO:0040007|GO:0050896|GO:0008152|GO:0003824|GO:0016740|GO:0009653|GO:0044237|GO:0071944|GO:0016049|GO:0044238|GO:0048589|GO:0005886|GO:0060560|GO:0019538|GO:0009826|GO:0019725|GO:0006793|GO:0005975|GO:0016772|GO:0048869|GO:0016773|GO:0008361|GO:0006884|GO:0016301|GO:0044267|GO:0006796|GO:0009751|GO:0009311|GO:0000902|GO:0006464|GO:0030104|GO:0016310|GO:0009992|GO:…	developmental process|membrane|cell|growth|response to stimulus|metabolic process|catalytic activity|transferase activity|anatomical structure morphogenesis|cellular metabolic process|cell periphery|cell growth|primary metabolic process|developmental growth|plasma membrane|developmental growth involved in morphogenesis|protein metabolic process|unidimensional cell growth|cellular homeostasis|phos…	-	-	-	-	chr1:10030060-10033775	0.747052	3.75151	2.32819	0.000277314	0.00717656	UP
107417970	LOC107417970	transcription factor JUNGBRUNNEN 1	GO:0032502|GO:0005623|GO:0050896|GO:0008152|GO:0003700|GO:0006950|GO:0005622|GO:0044237|GO:0009058|GO:0006807|GO:0050793|GO:0044238|GO:2000026|GO:0043231|GO:0044281|GO:0009812|GO:0006970|GO:0007275|GO:0044262|GO:0003676|GO:0006139|GO:0007568|GO:0006725|GO:1900056|GO:0005975|GO:0006790|GO:0019748|GO:0006520|GO:0048513|GO:0048367|GO:0016051|GO:0006972|GO:0048831|GO:0019438|GO:0010467|GO:0046283|GO:…	developmental process|cell|response to stimulus|metabolic process|transcription factor activity, sequence-specific DNA binding|response to stress|intracellular|cellular metabolic process|biosynthetic process|nitrogen compound metabolic process|regulation of developmental process|primary metabolic process|regulation of multicellular organismal development|intracellular membrane-bounded organelle|s…	-	-	-	-	chr5:6625413-6627750	0.330281	7.75303	4.55299	7.47e-07	4.15e-05	UP
107417976	LOC107417976	mitochondrial phosphate carrier protein 3, mitochondrial-like	GO:0005515	protein binding	-	-	-	-	chr5:6514308-6516743	0.878242	7.70473	3.13305	6.95e-09	6.6e-07	UP
107417994	LOC107417994	probable inactive purple acid phosphatase 27	GO:0005576|GO:0003824|GO:0016787|GO:0043169|GO:0016788|GO:0042578|GO:0046872|GO:0016791|GO:0003993|GO:0004721|GO:0004722	extracellular region|catalytic activity|hydrolase activity|cation binding|hydrolase activity, acting on ester bonds|phosphoric ester hydrolase activity|metal ion binding|phosphatase activity|acid phosphatase activity|phosphoprotein phosphatase activity|protein serine/threonine phosphatase activity	-	-	-	-	chr5:6860529-6865116	113.215	22.7481	-2.31524	1.21e-07	8.27e-06	DOWN
107417997	LOC107417997	F-box/LRR-repeat protein At5g63520-like	-	-	-	-	-	-	chr5:6746222-6749929	34.0831	150.188	2.13964	3.94e-11	5.91e-09	UP
107418046	LOC107418046	7-deoxyloganetin glucosyltransferase-like	GO:0003824|GO:0016740|GO:0016757|GO:0008194|GO:0016758|GO:0046527|GO:0035251	catalytic activity|transferase activity|transferase activity, transferring glycosyl groups|UDP-glycosyltransferase activity|transferase activity, transferring hexosyl groups|glucosyltransferase activity|UDP-glucosyltransferase activity	-	-	-	-	chr5:7016840-7017768	1.67866	20.0793	3.58033	1.97e-10	2.52e-08	UP
107418069	LOC107418069	7-deoxyloganetin glucosyltransferase-like	GO:0003824|GO:0016740|GO:0016757|GO:0008194|GO:0016758|GO:0046527|GO:0035251	catalytic activity|transferase activity|transferase activity, transferring glycosyl groups|UDP-glycosyltransferase activity|transferase activity, transferring hexosyl groups|glucosyltransferase activity|UDP-glucosyltransferase activity	-	-	-	-	chr5:7086622-7088733	0.12541	2.19846	4.13177	2.22e-05	0.000804226	UP
107418075	LOC107418075	protein EXORDIUM-like	GO:0005576|GO:0005623|GO:0050896|GO:0005622|GO:0071944|GO:0012505|GO:0005615|GO:0048046|GO:0009725|GO:0005618|GO:0043231|GO:0005737|GO:0005794|GO:0009505|GO:0005829|GO:0009741	extracellular region|cell|response to stimulus|intracellular|cell periphery|endomembrane system|extracellular space|apoplast|response to hormone|cell wall|intracellular membrane-bounded organelle|cytoplasm|Golgi apparatus|plant-type cell wall|cytosol|response to brassinosteroid	-	-	-	-	chr5:7115386-7116396	23.8336	3.7189	-2.68005	5.81e-05	0.00188486	DOWN
107418102	LOC107418102	mitochondrial phosphate carrier protein 3, mitochondrial	GO:0005515	protein binding	-	-	-	-	chr5:7434642-7437248	1.18152	7.09929	2.58703	3.97e-06	0.000180474	UP
107418147	LOC107418147	cysteine-rich receptor-like protein kinase 10	GO:0005576|GO:0016020|GO:0005623|GO:0030054|GO:0050896|GO:0008152|GO:0003824|GO:0016740|GO:0006950|GO:0044237|GO:0009506|GO:0071944|GO:0005911|GO:0044238|GO:0005886|GO:0005515|GO:0019899|GO:0019538|GO:0006952|GO:0006793|GO:0016772|GO:0016773|GO:0016301|GO:0044267|GO:0006796|GO:0031625|GO:0006464|GO:0016310|GO:0004672|GO:0006468|GO:0004674	extracellular region|membrane|cell|cell junction|response to stimulus|metabolic process|catalytic activity|transferase activity|response to stress|cellular metabolic process|plasmodesma|cell periphery|cell-cell junction|primary metabolic process|plasma membrane|protein binding|enzyme binding|protein metabolic process|defense response|phosphorus metabolic process|transferase activity, transferring…	-	-	-	-	chr1:10524349-10527765	0.0775143	1.7719	4.51469	0.000743919	0.0161149	UP
107418169	LOC107418169	GDSL esterase/lipase At3g48460	GO:0005576|GO:0008152|GO:0003824|GO:0016787|GO:0044238|GO:0016788|GO:0006629|GO:0052689|GO:0016042	extracellular region|metabolic process|catalytic activity|hydrolase activity|primary metabolic process|hydrolase activity, acting on ester bonds|lipid metabolic process|carboxylic ester hydrolase activity|lipid catabolic process	-	-	-	-	chr5:7709896-7711471	0.212974	2.19316	3.36426	0.000353699	0.00883302	UP
107418171	LOC107418171	uncharacterized LOC107418171	GO:0016020|GO:0005623|GO:0008152|GO:0005622|GO:0044237|GO:0009058|GO:0006807|GO:0044238|GO:0043231|GO:0003676|GO:0006139|GO:0006725|GO:0005737|GO:0019438|GO:0010467|GO:0003677|GO:0010468|GO:0051252|GO:0005739|GO:0009536|GO:0016070|GO:0032774|GO:0006351|GO:0003690|GO:2001141|GO:0009507|GO:0006355|GO:1903506	membrane|cell|metabolic process|intracellular|cellular metabolic process|biosynthetic process|nitrogen compound metabolic process|primary metabolic process|intracellular membrane-bounded organelle|nucleic acid binding|nucleobase-containing compound metabolic process|cellular aromatic compound metabolic process|cytoplasm|aromatic compound biosynthetic process|gene expression|DNA binding|regulation…	-	-	-	-	chr5:7454000-7456263	1.0983	0.151643	-2.85652	0.00259864	0.0445215	DOWN
107418182	LOC107418182	uncharacterized LOC107418182	GO:0005623|GO:0005622|GO:0043231|GO:0005634	cell|intracellular|intracellular membrane-bounded organelle|nucleus	-	-	-	-	chr5:7514996-7518466	1.49462	18.3393	3.61709	2.56e-11	4.01e-09	UP
107418209	LOC107418209	probable galactinol--sucrose galactosyltransferase 2	-	-	-	-	-	-	chr5:8455980-8463740	0.0277342	1.37727	5.634	0.00062389	0.0139935	UP
107418228	LOC107418228	WSC domain-containing protein ARB_07867-like	GO:0005576	extracellular region	-	-	-	-	chr5:8499613-8501378	0.0345462	2.1182	5.93817	1.93e-07	1.23e-05	UP
107418288	LOC107418288	uncharacterized LOC107418288	GO:0005623|GO:0005622|GO:0043231|GO:0005634	cell|intracellular|intracellular membrane-bounded organelle|nucleus	-	-	-	-	chr5:8940446-8942145	0.363171	2.42189	2.73741	4.55e-05	0.00151489	UP
107418325	LOC107418325	cytochrome P450 71A1-like	-	-	-	-	-	-	chr5:9367073-9368952	0.409209	17.074	5.38282	3.4e-14	9.59e-12	UP
107418359	LOC107418359	uncharacterized LOC107418359	-	-	-	-	ko04110|ko04068|ko01524|ko04210|ko04115|ko04214|ko04064	Cell cycle|FoxO signaling pathway|Platinum drug resistance|Apoptosis|p53 signaling pathway|Apoptosis - fly|NF-kappa B signaling pathway	chr5:9746579-9749187	4.51876	18.1273	2.00416	0.00135218	0.0264021	UP
107418389	LOC107418389	disease resistance protein TAO1	GO:0023052|GO:0050896|GO:0006950|GO:0051716|GO:0007165|GO:0006952|GO:0007154|GO:0000166|GO:0017076|GO:0043531|GO:0030554	signaling|response to stimulus|response to stress|cellular response to stimulus|signal transduction|defense response|cell communication|nucleotide binding|purine nucleotide binding|ADP binding|adenyl nucleotide binding	-	-	ko04110|ko04068|ko01524|ko04210|ko04115|ko04214|ko04064	Cell cycle|FoxO signaling pathway|Platinum drug resistance|Apoptosis|p53 signaling pathway|Apoptosis - fly|NF-kappa B signaling pathway	chr5:10088623-10091544	1.91593	8.79154	2.19807	0.000303219	0.00771445	UP
107418397	LOC107418397	probable inactive poly [ADP-ribose] polymerase SRO5	GO:0032502|GO:0005623|GO:0050896|GO:0008152|GO:0003824|GO:0016740|GO:0006950|GO:0005622|GO:0044237|GO:0043233|GO:0043231|GO:0006970|GO:0007275|GO:0016757|GO:0005737|GO:0072593|GO:0034399|GO:0016763|GO:0005634|GO:0016363|GO:0031981|GO:0005739|GO:0009651|GO:0003950	developmental process|cell|response to stimulus|metabolic process|catalytic activity|transferase activity|response to stress|intracellular|cellular metabolic process|organelle lumen|intracellular membrane-bounded organelle|response to osmotic stress|multicellular organism development|transferase activity, transferring glycosyl groups|cytoplasm|reactive oxygen species metabolic process|nuclear per…	-	-	-	-	chr5:10170113-10173385	6.21495	1.00574	-2.62748	1.22e-05	0.000475739	DOWN
107418401	LOC107418401	disease resistance protein TAO1-like	GO:0023052|GO:0050896|GO:0006950|GO:0051716|GO:0009607|GO:0051707|GO:0007165|GO:0006952|GO:0009617|GO:0007154|GO:0000166|GO:0017076|GO:0043531|GO:0042742|GO:0005524|GO:0030554	signaling|response to stimulus|response to stress|cellular response to stimulus|response to biotic stimulus|response to other organism|signal transduction|defense response|response to bacterium|cell communication|nucleotide binding|purine nucleotide binding|ADP binding|defense response to bacterium|ATP binding|adenyl nucleotide binding	-	-	-	-	chr5:10118524-10147989	0.974509	9.16981	3.23414	3e-08	2.42e-06	UP
107418537	LOC107418537	ERAD-associated E3 ubiquitin-protein ligase component HRD3A-like	GO:0016020|GO:0005623|GO:0050896|GO:0008152|GO:0042175|GO:0031090|GO:0031224|GO:0006950|GO:0051716|GO:0005622|GO:0005789|GO:0044237|GO:0012505|GO:0044238|GO:0005515|GO:0098588|GO:0043231|GO:0016021|GO:0006970|GO:0019538|GO:0005737|GO:0036503|GO:0005783|GO:0006972|GO:0006508|GO:0030433|GO:0034976|GO:0044267|GO:0030163|GO:0009651|GO:0051603|GO:0042538|GO:0010498|GO:0044257|GO:0043161|GO:0019941|GO:…	membrane|cell|response to stimulus|metabolic process|nuclear outer membrane-endoplasmic reticulum membrane network|organelle membrane|intrinsic component of membrane|response to stress|cellular response to stimulus|intracellular|endoplasmic reticulum membrane|cellular metabolic process|endomembrane system|primary metabolic process|protein binding|bounding membrane of organelle|intracellular membr…	-	-	ko04141	Protein processing in endoplasmic reticulum	chr5:11364400-11367582	0.166526	2.32225	3.80171	1.33e-06	7.03e-05	UP
107418579	LOC107418579	O-glucosyltransferase rumi homolog	GO:0005576|GO:0005623|GO:0008152|GO:0003824|GO:0016740|GO:0005622|GO:0044237|GO:0012505|GO:0044238|GO:0005768|GO:0043231|GO:0016757|GO:0005737|GO:1901135|GO:0044255|GO:0006629|GO:0005794|GO:0006643|GO:0005802|GO:0016758|GO:0046527|GO:0006664	extracellular region|cell|metabolic process|catalytic activity|transferase activity|intracellular|cellular metabolic process|endomembrane system|primary metabolic process|endosome|intracellular membrane-bounded organelle|transferase activity, transferring glycosyl groups|cytoplasm|carbohydrate derivative metabolic process|cellular lipid metabolic process|lipid metabolic process|Golgi apparatus|me…	-	-	-	-	chr5:12241788-12246995	0.310916	1.97076	2.66415	0.0018785	0.0344934	UP
107418587	LOC107418587	probable receptor-like protein kinase At1g67000	-	-	-	-	-	-	chr5:12397328-12402303	1.54037	11.0406	2.84147	2.62e-06	0.000125362	UP
107418648	LOC107418648	probable S-adenosylmethionine-dependent methyltransferase At5g38100	GO:0005623|GO:0008152|GO:0003824|GO:0032259|GO:0016740|GO:0005622|GO:0043231|GO:0008168|GO:0005634|GO:0008757	cell|metabolic process|catalytic activity|methylation|transferase activity|intracellular|intracellular membrane-bounded organelle|methyltransferase activity|nucleus|S-adenosylmethionine-dependent methyltransferase activity	-	-	-	-	chr5:13153803-13155705	3.47758	20.5826	2.56527	0.000302766	0.00771017	UP
107418664	LOC107418664	L-type lectin-domain containing receptor kinase IX.1-like	GO:0016020|GO:0005623|GO:0030054|GO:0023052|GO:0004871|GO:0050896|GO:0008152|GO:0003824|GO:0016740|GO:0051716|GO:0044237|GO:0004872|GO:0009506|GO:0071944|GO:0005911|GO:0038023|GO:0044238|GO:0005886|GO:0005515|GO:0009725|GO:0004888|GO:0019899|GO:0007165|GO:0019538|GO:0070887|GO:0006793|GO:0001653|GO:0016772|GO:0007154|GO:0016773|GO:0019199|GO:0016301|GO:0007166|GO:0044267|GO:0006796|GO:0009755|GO:…	membrane|cell|cell junction|signaling|signal transducer activity|response to stimulus|metabolic process|catalytic activity|transferase activity|cellular response to stimulus|cellular metabolic process|receptor activity|plasmodesma|cell periphery|cell-cell junction|signaling receptor activity|primary metabolic process|plasma membrane|protein binding|response to hormone|transmembrane signaling rece…	-	-	-	-	chr5:14206327-14208520	1.22445	11.8566	3.27548	6.06e-12	1.08e-09	UP
107418668	LOC107418668	glutamate receptor 2.2-like	GO:0005576|GO:0016020|GO:0005623|GO:0004871|GO:0005215|GO:0050896|GO:0031224|GO:0004872|GO:0022857|GO:0038023|GO:0004888|GO:0016021|GO:0019725|GO:0022891|GO:0009314|GO:0015075|GO:0015267|GO:0009416|GO:0008066|GO:0006873|GO:0004970|GO:0015276|GO:0005216|GO:0030003|GO:0005217|GO:0006875|GO:0005234|GO:0006874|GO:0055074	extracellular region|membrane|cell|signal transducer activity|transporter activity|response to stimulus|intrinsic component of membrane|receptor activity|transmembrane transporter activity|signaling receptor activity|transmembrane signaling receptor activity|integral component of membrane|cellular homeostasis|substrate-specific transmembrane transporter activity|response to radiation|ion transmem…	-	-	-	-	chr5:13545566-13547001	0.142319	2.18924	3.94323	0.000691299	0.0151566	UP
107418669	LOC107418669	glutamate receptor 2.5-like	GO:0016020|GO:0005623|GO:0071944|GO:0005886	membrane|cell|cell periphery|plasma membrane	-	-	-	-	chr5:13549842-13553377	0.0767487	3.47653	5.50136	1.86e-12	3.53e-10	UP
107418685	LOC107418685	probable S-adenosylmethionine-dependent methyltransferase At5g38780	GO:0005623|GO:0008152|GO:0003824|GO:0032259|GO:0016740|GO:0005622|GO:0043231|GO:0008168|GO:0005634|GO:0008757	cell|metabolic process|catalytic activity|methylation|transferase activity|intracellular|intracellular membrane-bounded organelle|methyltransferase activity|nucleus|S-adenosylmethionine-dependent methyltransferase activity	-	-	-	-	chr5:13936614-13938471	4.82117	20.5734	2.09332	0.00200199	0.0361572	UP
107418725	LOC107418725	probable S-adenosylmethionine-dependent methyltransferase At5g38100	GO:0005623|GO:0008152|GO:0003824|GO:0032259|GO:0016740|GO:0005622|GO:0043231|GO:0008168|GO:0005634|GO:0008757	cell|metabolic process|catalytic activity|methylation|transferase activity|intracellular|intracellular membrane-bounded organelle|methyltransferase activity|nucleus|S-adenosylmethionine-dependent methyltransferase activity	-	-	-	-	chr5:14310080-14311906	3.75921	0.214477	-4.13153	2.33e-05	0.000835544	DOWN
107418786	LOC107418786	LOB domain-containing protein 40-like	GO:0050896|GO:0009725|GO:0009739	response to stimulus|response to hormone|response to gibberellin	-	-	-	-	chr5:15386246-15387564	160.671	7.37828	-4.44468	5.41e-22	5.87e-19	DOWN
107418789	LOC107418789	protein SAR DEFICIENT 1-like	GO:0005623|GO:0050896|GO:0008152|GO:0003700|GO:0006950|GO:0051716|GO:0005622|GO:0044237|GO:0009607|GO:0009058|GO:0006807|GO:0051707|GO:0044238|GO:0006955|GO:0005515|GO:0002239|GO:0043231|GO:0008219|GO:0031349|GO:0044281|GO:0050776|GO:0006952|GO:0003676|GO:0006139|GO:0010112|GO:0006725|GO:1900424|GO:1900426|GO:0009617|GO:0045087|GO:0009314|GO:0071216|GO:0005516|GO:0002229|GO:0009814|GO:0002237|GO:…	cell|response to stimulus|metabolic process|transcription factor activity, sequence-specific DNA binding|response to stress|cellular response to stimulus|intracellular|cellular metabolic process|response to biotic stimulus|biosynthetic process|nitrogen compound metabolic process|response to other organism|primary metabolic process|immune response|protein binding|response to oomycetes|intracellula…	-	-	-	-	chr5:14984803-14986241	6.43277	68.147	3.40514	2.52e-12	4.72e-10	UP
107418951	LOC107418951	protein BZR1 homolog 3-like	GO:0032502|GO:0005623|GO:0008152|GO:0003824|GO:0016787|GO:0003700|GO:0005622|GO:0050793|GO:0044238|GO:2000026|GO:0043231|GO:0007275|GO:0016798|GO:0005737|GO:0005975|GO:0048367|GO:0048831|GO:0016052|GO:0005634|GO:0005976|GO:0004553|GO:0000272|GO:0016161	developmental process|cell|metabolic process|catalytic activity|hydrolase activity|transcription factor activity, sequence-specific DNA binding|intracellular|regulation of developmental process|primary metabolic process|regulation of multicellular organismal development|intracellular membrane-bounded organelle|multicellular organism development|hydrolase activity, acting on glycosyl bonds|cytopla…	-	-	-	-	chr1:954152-955878	0.22362	1.70686	2.93222	0.00100648	0.0206793	UP
107419085	LOC107419085	salicylate carboxymethyltransferase-like	GO:0005623|GO:0050896|GO:0008152|GO:0003824|GO:0032259|GO:0016740|GO:0006950|GO:0005622|GO:0009607|GO:0051707|GO:0043231|GO:0006952|GO:0043169|GO:0009611|GO:0008168|GO:0005634|GO:0046872|GO:0008757|GO:0008171|GO:0052624|GO:0080150	cell|response to stimulus|metabolic process|catalytic activity|methylation|transferase activity|response to stress|intracellular|response to biotic stimulus|response to other organism|intracellular membrane-bounded organelle|defense response|cation binding|response to wounding|methyltransferase activity|nucleus|metal ion binding|S-adenosylmethionine-dependent methyltransferase activity|O-methyltr…	-	-	-	-	chr5:22266197-22270201	21.1373	4.89393	-2.11072	7.28e-06	0.00030437	DOWN
107419094	LOC107419094	probable F-box protein At4g22030	-	-	-	-	-	-	chr1:12861102-12862580	0.217707	2.65819	3.60999	1.7e-05	0.000631793	UP
107419149	LOC107419149	glycine-rich cell wall structural protein 2-like	-	-	-	-	-	-	chr1:12007582-12008089	0.218476	3.63035	4.05457	0.00151418	0.0288811	UP
107419182	LOC107419182	probable receptor-like protein kinase At5g61350	GO:0032502|GO:0051179|GO:0016020|GO:0005623|GO:0008152|GO:0003824|GO:0031090|GO:0016740|GO:0009653|GO:0005622|GO:0044237|GO:0044238|GO:0098588|GO:0043231|GO:0007275|GO:0019538|GO:0006810|GO:0019725|GO:0005737|GO:0010015|GO:0006793|GO:0048364|GO:0016772|GO:0048869|GO:0005774|GO:0016773|GO:0006811|GO:0005773|GO:0030154|GO:0016301|GO:0044267|GO:0009705|GO:0006796|GO:0080147|GO:0010053|GO:0090558|GO:…	developmental process|localization|membrane|cell|metabolic process|catalytic activity|organelle membrane|transferase activity|anatomical structure morphogenesis|intracellular|cellular metabolic process|primary metabolic process|bounding membrane of organelle|intracellular membrane-bounded organelle|multicellular organism development|protein metabolic process|transport|cellular homeostasis|cytopla…	-	-	-	-	chr5:24219589-24222227	0.0231181	0.832061	5.1696	3.43e-05	0.00117319	UP
107419223	LOC107419223	pentatricopeptide repeat-containing protein At1g59720, chloroplastic/mitochondrial-like	GO:0005623|GO:0005622|GO:0043231|GO:0005737|GO:0005739	cell|intracellular|intracellular membrane-bounded organelle|cytoplasm|mitochondrion	-	-	-	-	chr5:24777174-24778790	0.799783	3.23939	2.01804	0.00192232	0.0350843	UP
107419281	LOC107419281	flavonol synthase/flavanone 3-hydroxylase-like	GO:0005623|GO:0050896|GO:0008152|GO:0003824|GO:0016491|GO:0005622|GO:0009058|GO:0030246|GO:0005515|GO:0009725|GO:0043231|GO:0009812|GO:0043169|GO:0051213|GO:0080167|GO:0005737|GO:0055114|GO:0043177|GO:0016705|GO:0016706|GO:0031406|GO:0005634|GO:0009733|GO:0031418|GO:0046872|GO:0009813|GO:0045431|GO:0045486	cell|response to stimulus|metabolic process|catalytic activity|oxidoreductase activity|intracellular|biosynthetic process|carbohydrate binding|protein binding|response to hormone|intracellular membrane-bounded organelle|flavonoid metabolic process|cation binding|dioxygenase activity|response to karrikin|cytoplasm|oxidation-reduction process|organic acid binding|oxidoreductase activity, acting on …	-	-	ko01100|ko01110|ko00941	Metabolic pathways|Biosynthesis of secondary metabolites|Flavonoid biosynthesis	chr5:25618650-25620928	10.8691	2.5896	-2.06944	0.000197275	0.00540979	DOWN
107419292	LOC107419292	probable F-box protein At4g22030	-	-	-	-	-	-	chr1:12889493-12890885	0.247031	2.06668	3.06455	0.000434781	0.0104169	UP
107419296	LOC107419296	uncharacterized LOC107419296	-	-	-	-	-	-	chr5:25919653-25921452	1.46677	6.45086	2.13685	0.000504431	0.0117734	UP
107419356	LOC107419356	ABC transporter G family member 6-like	GO:0051179|GO:0016020|GO:0005623|GO:0005215|GO:0050896|GO:0003824|GO:0016787|GO:0051641|GO:0031224|GO:0005622|GO:0071944|GO:0022857|GO:0005886|GO:0043233|GO:0043231|GO:0016021|GO:0006810|GO:0005737|GO:0042493|GO:0055085|GO:0016817|GO:0016818|GO:0005773|GO:0005775|GO:0015893|GO:0046907|GO:0016820|GO:0015399|GO:1901998|GO:0042626|GO:0007034|GO:0016462|GO:0042891|GO:0017111|GO:0016887|GO:0042623	localization|membrane|cell|transporter activity|response to stimulus|catalytic activity|hydrolase activity|cellular localization|intrinsic component of membrane|intracellular|cell periphery|transmembrane transporter activity|plasma membrane|organelle lumen|intracellular membrane-bounded organelle|integral component of membrane|transport|cytoplasm|response to drug|transmembrane transport|hydrolase…	-	-	-	-	chr5:26648669-26652267	0.0526258	0.703807	3.74134	0.00169929	0.0316527	UP
107419421	LOC107419421	receptor-like protein 12	GO:0023052|GO:0050896|GO:0003824|GO:0016740|GO:0006950|GO:0051716|GO:0007165|GO:0006952|GO:0016772|GO:0007154|GO:0016301	signaling|response to stimulus|catalytic activity|transferase activity|response to stress|cellular response to stimulus|signal transduction|defense response|transferase activity, transferring phosphorus-containing groups|cell communication|kinase activity	-	-	-	-	chr5:27549661-27552513	0.531119	3.31086	2.6401	3.61e-05	0.00122865	UP
107419438	LOC107419438	purple acid phosphatase 17-like	GO:0005576|GO:0005623|GO:0016209|GO:0050896|GO:0008152|GO:0003824|GO:0016491|GO:0016787|GO:0004601|GO:0009986|GO:0006950|GO:0019725|GO:0006979|GO:0043169|GO:0016788|GO:0055114|GO:0042578|GO:0046872|GO:0042542|GO:0000302|GO:0006873|GO:0016791|GO:0030002|GO:0055081|GO:0003993|GO:0004721|GO:0004722|GO:0030643|GO:0055062	extracellular region|cell|antioxidant activity|response to stimulus|metabolic process|catalytic activity|oxidoreductase activity|hydrolase activity|peroxidase activity|cell surface|response to stress|cellular homeostasis|response to oxidative stress|cation binding|hydrolase activity, acting on ester bonds|oxidation-reduction process|phosphoric ester hydrolase activity|metal ion binding|response t…	-	-	ko04142|ko04380	Lysosome|Osteoclast differentiation	chr5:27575843-27578172	1.80555	23.6656	3.71228	9.5e-11	1.34e-08	UP
107419440	LOC107419440	TMV resistance protein N-like	GO:0023052|GO:0050896|GO:0006950|GO:0051716|GO:0007165|GO:0006952|GO:0007154|GO:0000166|GO:0017076|GO:0043531|GO:0030554	signaling|response to stimulus|response to stress|cellular response to stimulus|signal transduction|defense response|cell communication|nucleotide binding|purine nucleotide binding|ADP binding|adenyl nucleotide binding	-	-	-	-	chr5:27612836-27617097	3.18072	12.8967	2.01957	4.07e-08	3.15e-06	UP
107419441	LOC107419441	U-box domain-containing protein 21-like	GO:0005623|GO:0050896|GO:0008152|GO:0003824|GO:0016740|GO:0005622|GO:0044237|GO:0016874|GO:0044238|GO:0043231|GO:0019538|GO:0019787|GO:0005634|GO:0004842|GO:0044267|GO:0010200|GO:0006464|GO:0070647|GO:0016567	cell|response to stimulus|metabolic process|catalytic activity|transferase activity|intracellular|cellular metabolic process|ligase activity|primary metabolic process|intracellular membrane-bounded organelle|protein metabolic process|ubiquitin-like protein transferase activity|nucleus|ubiquitin-protein transferase activity|cellular protein metabolic process|response to chitin|cellular protein mod…	-	-	-	-	chr5:27604553-27606396	0.120409	2.83404	4.55685	5.87e-06	0.000253346	UP
107419444	LOC107419444	probably inactive leucine-rich repeat receptor-like protein kinase At5g48380	GO:0016020|GO:0005623|GO:0030054|GO:0023052|GO:0004871|GO:0050896|GO:0008152|GO:0003824|GO:0016740|GO:0051716|GO:0044237|GO:0004872|GO:0009506|GO:0071944|GO:0005911|GO:0038023|GO:0044238|GO:0005886|GO:0005515|GO:0009725|GO:0004888|GO:0019899|GO:0007165|GO:0019538|GO:0070887|GO:0006793|GO:0001653|GO:0016772|GO:0007154|GO:0016773|GO:0019199|GO:0016301|GO:0007166|GO:0044267|GO:0006796|GO:0009755|GO:…	membrane|cell|cell junction|signaling|signal transducer activity|response to stimulus|metabolic process|catalytic activity|transferase activity|cellular response to stimulus|cellular metabolic process|receptor activity|plasmodesma|cell periphery|cell-cell junction|signaling receptor activity|primary metabolic process|plasma membrane|protein binding|response to hormone|transmembrane signaling rece…	-	-	-	-	chr5:27570676-27572938	0.138272	1.80118	3.70336	7.96e-05	0.00247383	UP
107419450	LOC107419450	TMV resistance protein N-like	GO:0005623|GO:0023052|GO:0050896|GO:0006950|GO:0051716|GO:0005622|GO:0007165|GO:0006952|GO:0005737|GO:0007154|GO:0000166|GO:0017076|GO:0043531|GO:0030554	cell|signaling|response to stimulus|response to stress|cellular response to stimulus|intracellular|signal transduction|defense response|cytoplasm|cell communication|nucleotide binding|purine nucleotide binding|ADP binding|adenyl nucleotide binding	-	-	-	-	chr5:27683748-27688429	0.212004	1.2402	2.5484	0.000776992	0.0167112	UP
107419456	LOC107419456	receptor-like protein 12	GO:0023052|GO:0050896|GO:0003824|GO:0016740|GO:0006950|GO:0051716|GO:0007165|GO:0006952|GO:0016772|GO:0007154|GO:0016301	signaling|response to stimulus|catalytic activity|transferase activity|response to stress|cellular response to stimulus|signal transduction|defense response|transferase activity, transferring phosphorus-containing groups|cell communication|kinase activity	-	-	-	-	chr5:27908143-27914474	0.443758	2.39923	2.43473	0.00105906	0.0215799	UP
107419498	LOC107419498	BURP domain protein USPL1-like	GO:0032502|GO:0005576|GO:0005623|GO:0000003|GO:0003006|GO:0005622|GO:0009791|GO:0043231|GO:0007275|GO:0005737|GO:0048316|GO:0010154|GO:0005773|GO:0000322|GO:0000325|GO:0000326	developmental process|extracellular region|cell|reproduction|developmental process involved in reproduction|intracellular|post-embryonic development|intracellular membrane-bounded organelle|multicellular organism development|cytoplasm|seed development|fruit development|vacuole|storage vacuole|plant-type vacuole|protein storage vacuole	-	-	-	-	chr5:28301944-28302660	199.951	36.8139	-2.44132	1.04e-07	7.28e-06	DOWN
107419517	LOC107419517	TMV resistance protein N-like	GO:0005623|GO:0023052|GO:0050896|GO:0006950|GO:0051716|GO:0005622|GO:0007165|GO:0006952|GO:0005737|GO:0007154|GO:0000166|GO:0017076|GO:0043531|GO:0030554	cell|signaling|response to stimulus|response to stress|cellular response to stimulus|intracellular|signal transduction|defense response|cytoplasm|cell communication|nucleotide binding|purine nucleotide binding|ADP binding|adenyl nucleotide binding	-	-	-	-	chr5:28689362-28702188	0.443156	7.24048	4.0302	3.58e-15	1.2e-12	UP
107419519	LOC107419519	uncharacterized LOC107419519	GO:0005515	protein binding	-	-	-	-	chr5:28701769-28706132	0.217215	1.62444	2.90275	0.00129759	0.02552	UP
107419574	LOC107419574	pentatricopeptide repeat-containing protein At1g09220, mitochondrial-like	GO:0005623|GO:0008152|GO:0005622|GO:0044237|GO:0006807|GO:0044238|GO:0043231|GO:0006139|GO:0006725|GO:0005737|GO:0005739|GO:0016070|GO:0016071|GO:0009451|GO:1900864|GO:0016556|GO:0080156	cell|metabolic process|intracellular|cellular metabolic process|nitrogen compound metabolic process|primary metabolic process|intracellular membrane-bounded organelle|nucleobase-containing compound metabolic process|cellular aromatic compound metabolic process|cytoplasm|mitochondrion|RNA metabolic process|mRNA metabolic process|RNA modification|mitochondrial RNA modification|mRNA modification|mit…	-	-	-	-	chr5:29203317-29205321	0.456846	3.22543	2.81971	2.91e-05	0.00101849	UP
107419588	LOC107419588	shaggy-related protein kinase alpha-like	GO:0032502|GO:0005623|GO:0050896|GO:0008152|GO:0003824|GO:0016740|GO:0006950|GO:0009653|GO:0005622|GO:0044237|GO:0044238|GO:0043231|GO:0006970|GO:0019538|GO:0005737|GO:0006793|GO:0016772|GO:1901002|GO:0000166|GO:0016773|GO:0006972|GO:0005829|GO:0017076|GO:0005634|GO:0048507|GO:0016301|GO:0009933|GO:0044267|GO:0006796|GO:0009651|GO:0047484|GO:0005524|GO:0042538|GO:1901000|GO:0006464|GO:0016310|GO:…	developmental process|cell|response to stimulus|metabolic process|catalytic activity|transferase activity|response to stress|anatomical structure morphogenesis|intracellular|cellular metabolic process|primary metabolic process|intracellular membrane-bounded organelle|response to osmotic stress|protein metabolic process|cytoplasm|phosphorus metabolic process|transferase activity, transferring phos…	-	-	ko04110|ko04150|ko04151|ko04310|ko04931|ko04390|ko04510|ko04341|ko01521|ko04360|ko04012|ko04340|ko04550|ko04711	Cell cycle|mTOR signaling pathway|PI3K-Akt signaling pathway|Wnt signaling pathway|Insulin resistance|Hippo signaling pathway|Focal adhesion|Hedgehog signaling pathway - fly|EGFR tyrosine kinase inhibitor resistance|Axon guidance|ErbB signaling pathway|Hedgehog signaling pathway|Signaling pathways regulating pluripotency of stem cells|Circadian rhythm - fly	chr5:29405592-29408645	0.0744813	1.01531	3.76889	0.00284415	0.0477433	UP
107419595	LOC107419595	L-type lectin-domain containing receptor kinase IX.1-like	GO:0016020|GO:0005623|GO:0030054|GO:0023052|GO:0004871|GO:0050896|GO:0008152|GO:0003824|GO:0016740|GO:0051716|GO:0044237|GO:0004872|GO:0009506|GO:0071944|GO:0005911|GO:0038023|GO:0044238|GO:0005886|GO:0005515|GO:0009725|GO:0004888|GO:0019899|GO:0007165|GO:0019538|GO:0070887|GO:0006793|GO:0001653|GO:0016772|GO:0007154|GO:0016773|GO:0019199|GO:0016301|GO:0007166|GO:0044267|GO:0006796|GO:0009755|GO:…	membrane|cell|cell junction|signaling|signal transducer activity|response to stimulus|metabolic process|catalytic activity|transferase activity|cellular response to stimulus|cellular metabolic process|receptor activity|plasmodesma|cell periphery|cell-cell junction|signaling receptor activity|primary metabolic process|plasma membrane|protein binding|response to hormone|transmembrane signaling rece…	-	-	-	-	chr5:29550068-29552242	0.375183	4.62078	3.62247	3.48e-06	0.000160576	UP
107419651	LOC107419651	receptor-like protein 12	GO:0016020|GO:0023052|GO:0050896|GO:0006950|GO:0051716|GO:0007165|GO:0006952|GO:0007154	membrane|signaling|response to stimulus|response to stress|cellular response to stimulus|signal transduction|defense response|cell communication	-	-	-	-	chr5:30240922-30243107	0.0507711	1.43859	4.82451	1.15e-05	0.000453107	UP
107419729	LOC107419729	miraculin-like	GO:0005576|GO:0005623|GO:0008152|GO:0003824|GO:0016787|GO:0030234|GO:0071944|GO:0044238|GO:0048046|GO:0005618|GO:0008233|GO:0019538|GO:0004857|GO:0030414|GO:0006508|GO:0004866	extracellular region|cell|metabolic process|catalytic activity|hydrolase activity|enzyme regulator activity|cell periphery|primary metabolic process|apoplast|cell wall|peptidase activity|protein metabolic process|enzyme inhibitor activity|peptidase inhibitor activity|proteolysis|endopeptidase inhibitor activity	-	-	-	-	chr5:30782263-30782905	0.172606	2.59172	3.90836	0.00239936	0.0419285	UP
107419747	LOC107419747	probable WRKY transcription factor 40	GO:0005623|GO:0050896|GO:0008152|GO:0003700|GO:0006950|GO:0005622|GO:0044237|GO:0009607|GO:0009058|GO:0006807|GO:0051707|GO:0044238|GO:0005515|GO:0009615|GO:0009620|GO:0043231|GO:0051607|GO:0006952|GO:0003676|GO:0006139|GO:0006725|GO:0009611|GO:0009617|GO:0050688|GO:0050691|GO:0002237|GO:0019438|GO:0010467|GO:0005634|GO:0003677|GO:0031347|GO:0010468|GO:0010200|GO:0051252|GO:0009751|GO:0050832|GO:…	cell|response to stimulus|metabolic process|transcription factor activity, sequence-specific DNA binding|response to stress|intracellular|cellular metabolic process|response to biotic stimulus|biosynthetic process|nitrogen compound metabolic process|response to other organism|primary metabolic process|protein binding|response to virus|response to fungus|intracellular membrane-bounded organelle|de…	-	-	-	-	chr6:114991-115613	0.534542	15.5887	4.86605	1.78e-10	2.32e-08	UP
107419756	LOC107419756	probable WRKY transcription factor 40	GO:0005623|GO:0050896|GO:0008152|GO:0003700|GO:0006950|GO:0005622|GO:0044237|GO:0009607|GO:0009058|GO:0006807|GO:0051707|GO:0044238|GO:0005515|GO:0009615|GO:0009620|GO:0043231|GO:0051607|GO:0006952|GO:0003676|GO:0006139|GO:0006725|GO:0009611|GO:0009617|GO:0050688|GO:0050691|GO:0002237|GO:0019438|GO:0010467|GO:0005634|GO:0003677|GO:0031347|GO:0010468|GO:0010200|GO:0051252|GO:0009751|GO:0050832|GO:…	cell|response to stimulus|metabolic process|transcription factor activity, sequence-specific DNA binding|response to stress|intracellular|cellular metabolic process|response to biotic stimulus|biosynthetic process|nitrogen compound metabolic process|response to other organism|primary metabolic process|protein binding|response to virus|response to fungus|intracellular membrane-bounded organelle|de…	-	-	-	-	chr6:106954-109045	0.369131	3.16399	3.09954	0.00141126	0.0273197	UP
107419768	LOC107419768	MLO protein homolog 1-like	GO:0016020|GO:0005623|GO:0030054|GO:0050896|GO:0031224|GO:0006950|GO:0005622|GO:0009506|GO:0071944|GO:0009607|GO:0005911|GO:0051707|GO:0012505|GO:0006955|GO:0005886|GO:0005515|GO:0009620|GO:0043231|GO:0016021|GO:0006952|GO:0005737|GO:0045087|GO:0031348|GO:0005516|GO:0005794|GO:0009814|GO:0031347|GO:0050832|GO:0009817	membrane|cell|cell junction|response to stimulus|intrinsic component of membrane|response to stress|intracellular|plasmodesma|cell periphery|response to biotic stimulus|cell-cell junction|response to other organism|endomembrane system|immune response|plasma membrane|protein binding|response to fungus|intracellular membrane-bounded organelle|integral component of membrane|defense response|cytoplas…	-	-	-	-	chr6:243475-246784	0.100795	1.24583	3.62761	0.000699874	0.0153322	UP
107419806	LOC107419806	dehydrin ERD14	GO:0005623|GO:0050896|GO:0006950|GO:0005622|GO:0009607|GO:0051707|GO:0012505|GO:0009725|GO:0009408|GO:0009620|GO:0043231|GO:0006970|GO:0009266|GO:0006952|GO:0009409|GO:0005737|GO:0009415|GO:0009414|GO:0005794|GO:0005829|GO:0009737|GO:0005634|GO:0010286|GO:0009631|GO:0050832	cell|response to stimulus|response to stress|intracellular|response to biotic stimulus|response to other organism|endomembrane system|response to hormone|response to heat|response to fungus|intracellular membrane-bounded organelle|response to osmotic stress|response to temperature stimulus|defense response|response to cold|cytoplasm|response to water|response to water deprivation|Golgi apparatus|…	-	-	-	-	chr6:645318-646487	119.45	547.701	2.19699	3.55e-12	6.5e-10	UP
107419807	LOC107419807	neutral ceramidase-like	-	-	-	-	-	-	chr6:646812-651659	1.23555	6.09349	2.30212	7.48e-07	4.15e-05	UP
107419833	LOC107419833	UPF0392 protein At1g27200	GO:0003824|GO:0016740	catalytic activity|transferase activity	-	-	-	-	chr6:344255-347803	1.16051	15.1954	3.7108	6.05e-20	4.44e-17	UP
107419854	LOC107419854	probable serine/threonine-protein kinase NAK	GO:0005623|GO:0003824|GO:0016740|GO:0005622|GO:0043231|GO:0005737|GO:0016772|GO:0016301|GO:0009536|GO:0009507	cell|catalytic activity|transferase activity|intracellular|intracellular membrane-bounded organelle|cytoplasm|transferase activity, transferring phosphorus-containing groups|kinase activity|plastid|chloroplast	-	-	-	-	chr6:363841-367244	2.08063	20.223	3.2809	1.36e-14	4e-12	UP
107419868	LOC107419868	L-type lectin-domain containing receptor kinase IX.1-like	GO:0016020|GO:0005623|GO:0003824|GO:0016740|GO:0071944|GO:0005886|GO:0016772|GO:0016301	membrane|cell|catalytic activity|transferase activity|cell periphery|plasma membrane|transferase activity, transferring phosphorus-containing groups|kinase activity	-	-	-	-	chr6:942475-944445	0.107022	1.65115	3.9475	5.59e-05	0.00181991	UP
107419925	LOC107419925	peroxidase 18	GO:0005576|GO:0005623|GO:0030054|GO:0016209|GO:0050896|GO:0003824|GO:0016491|GO:0004601|GO:0006950|GO:0071554|GO:0009506|GO:0071944|GO:0005911|GO:0005618|GO:0071669|GO:0071555|GO:0009505|GO:0009664	extracellular region|cell|cell junction|antioxidant activity|response to stimulus|catalytic activity|oxidoreductase activity|peroxidase activity|response to stress|cell wall organization or biogenesis|plasmodesma|cell periphery|cell-cell junction|cell wall|plant-type cell wall organization or biogenesis|cell wall organization|plant-type cell wall|plant-type cell wall organization	-	-	ko01100|ko01110|ko00940	Metabolic pathways|Biosynthesis of secondary metabolites|Phenylpropanoid biosynthesis	chr6:876454-878684	0.19766	4.02267	4.34706	3.74e-08	2.93e-06	UP
107419963	LOC107419963	uncharacterized acetyltransferase At3g50280-like	GO:0005623|GO:0003824|GO:0016740|GO:0005622|GO:0016746|GO:0005737|GO:0016747|GO:0005829	cell|catalytic activity|transferase activity|intracellular|transferase activity, transferring acyl groups|cytoplasm|transferase activity, transferring acyl groups other than amino-acyl groups|cytosol	-	-	-	-	chr6:1745872-1747758	0.161722	3.62296	4.48559	3.19e-07	1.92e-05	UP
107419973	LOC107419973	putative receptor protein kinase ZmPK1	GO:0016020|GO:0005623|GO:0030054|GO:0023052|GO:0004871|GO:0050896|GO:0008152|GO:0003824|GO:0016740|GO:0051716|GO:0044237|GO:0004872|GO:0009506|GO:0071944|GO:0005911|GO:0038023|GO:0044238|GO:0005886|GO:0005515|GO:0009725|GO:0004888|GO:0019899|GO:0007165|GO:0019538|GO:0070887|GO:0006793|GO:0001653|GO:0016772|GO:0007154|GO:0016773|GO:0019199|GO:0016301|GO:0007166|GO:0044267|GO:0006796|GO:0009755|GO:…	membrane|cell|cell junction|signaling|signal transducer activity|response to stimulus|metabolic process|catalytic activity|transferase activity|cellular response to stimulus|cellular metabolic process|receptor activity|plasmodesma|cell periphery|cell-cell junction|signaling receptor activity|primary metabolic process|plasma membrane|protein binding|response to hormone|transmembrane signaling rece…	-	-	-	-	chr6:1521418-1524040	2.08633	49.2823	4.56203	1.24e-20	1.12e-17	UP
107419993	LOC107419993	uncharacterized LOC107419993	-	-	-	-	-	-	chr1:13902494-13903879	0.336552	14.5212	5.43118	2.62e-11	4.06e-09	UP
107420000	LOC107420000	uncharacterized LOC107420000	GO:0005623|GO:0050896|GO:0006950|GO:0005622|GO:0043231|GO:0009266|GO:0009409|GO:0080167|GO:0005634	cell|response to stimulus|response to stress|intracellular|intracellular membrane-bounded organelle|response to temperature stimulus|response to cold|response to karrikin|nucleus	-	-	-	-	chr6:1940511-1942832	2.30487	9.4605	2.03723	0.000169392	0.00475087	UP
107420042	LOC107420042	ankyrin repeat-containing protein At3g12360-like	-	-	-	-	-	-	chr6:2539072-2541314	4.82667	19.3108	2.00031	9.97e-07	5.41e-05	UP
107420133	LOC107420133	IQ domain-containing protein IQM1-like	GO:0032502|GO:0005623|GO:0050896|GO:0005622|GO:0005515|GO:0009561|GO:0043231|GO:0007275|GO:0005737|GO:0010119|GO:0048869|GO:0005516|GO:0010118|GO:0005634|GO:0030154|GO:0048229|GO:0006997|GO:0010200|GO:0009559|GO:0000741|GO:0009553|GO:0010197	developmental process|cell|response to stimulus|intracellular|protein binding|megagametogenesis|intracellular membrane-bounded organelle|multicellular organism development|cytoplasm|regulation of stomatal movement|cellular developmental process|calmodulin binding|stomatal movement|nucleus|cell differentiation|gametophyte development|nucleus organization|response to chitin|embryo sac central cell …	-	-	-	-	chr6:2753754-2757527	5.13185	21.2508	2.04997	4.47e-06	0.00019972	UP
107420154	LOC107420154	glutamate receptor 2.8-like	GO:0016020|GO:0005623|GO:0004871|GO:0005215|GO:0050896|GO:0031224|GO:0005622|GO:0004872|GO:0022857|GO:0038023|GO:0004888|GO:0043231|GO:0016021|GO:0019725|GO:0005737|GO:0022891|GO:0009314|GO:0015075|GO:0005634|GO:0015267|GO:0005773|GO:0009416|GO:0008066|GO:0006873|GO:0004970|GO:0015276|GO:0005216|GO:0030003|GO:0005217|GO:0006875|GO:0005234|GO:0006874|GO:0055074	membrane|cell|signal transducer activity|transporter activity|response to stimulus|intrinsic component of membrane|intracellular|receptor activity|transmembrane transporter activity|signaling receptor activity|transmembrane signaling receptor activity|intracellular membrane-bounded organelle|integral component of membrane|cellular homeostasis|cytoplasm|substrate-specific transmembrane transporter…	-	-	-	-	chr6:2131005-2135519	0.325252	3.06317	3.23539	6.26e-06	0.000266961	UP
107420186	LOC107420186	long-chain-fatty-acid--AMP ligase FadD26-like	GO:0008152|GO:0044237|GO:0009058|GO:0006807|GO:0044238|GO:0044281|GO:0043169|GO:0019748|GO:0006520|GO:0031177|GO:0000166|GO:0006518|GO:0016208|GO:0017076|GO:0044550|GO:0043043|GO:0002049|GO:0019752|GO:0030554|GO:0043042	metabolic process|cellular metabolic process|biosynthetic process|nitrogen compound metabolic process|primary metabolic process|small molecule metabolic process|cation binding|secondary metabolic process|cellular amino acid metabolic process|phosphopantetheine binding|nucleotide binding|peptide metabolic process|AMP binding|purine nucleotide binding|secondary metabolite biosynthetic process|pepti…	-	-	-	-	chr6:3537828-3540685	0.242829	4.1852	4.10728	9.49e-11	1.34e-08	UP
107420304	LOC107420304	probable WRKY transcription factor 40	GO:0005623|GO:0050896|GO:0008152|GO:0003700|GO:0006950|GO:0005622|GO:0044237|GO:0009607|GO:0009058|GO:0006807|GO:0051707|GO:0044238|GO:0005515|GO:0009615|GO:0009620|GO:0043231|GO:0051607|GO:0006952|GO:0003676|GO:0006139|GO:0006725|GO:0009611|GO:0009617|GO:0050688|GO:0050691|GO:0002237|GO:0019438|GO:0010467|GO:0005634|GO:0003677|GO:0031347|GO:0010468|GO:0010200|GO:0051252|GO:0009751|GO:0050832|GO:…	cell|response to stimulus|metabolic process|transcription factor activity, sequence-specific DNA binding|response to stress|intracellular|cellular metabolic process|response to biotic stimulus|biosynthetic process|nitrogen compound metabolic process|response to other organism|primary metabolic process|protein binding|response to virus|response to fungus|intracellular membrane-bounded organelle|de…	-	-	-	-	chr6:4218800-4221279	0.927036	27.0482	4.86676	2.97e-21	2.87e-18	UP
107420326	LOC107420326	protein PPLZ02-like	GO:0005623|GO:0023052|GO:0050896|GO:0008152|GO:0003700|GO:0051716|GO:0005622|GO:0044237|GO:0009058|GO:0006807|GO:0044238|GO:0009725|GO:0007165|GO:0043231|GO:0003676|GO:0006139|GO:0006725|GO:0070887|GO:0007154|GO:0009723|GO:0019438|GO:0010467|GO:0005634|GO:0003677|GO:0010468|GO:0009755|GO:0051252|GO:0035556|GO:0016070|GO:0000160|GO:0009873|GO:0032774|GO:0006351|GO:2001141|GO:0006355|GO:0071369|GO:…	cell|signaling|response to stimulus|metabolic process|transcription factor activity, sequence-specific DNA binding|cellular response to stimulus|intracellular|cellular metabolic process|biosynthetic process|nitrogen compound metabolic process|primary metabolic process|response to hormone|signal transduction|intracellular membrane-bounded organelle|nucleic acid binding|nucleobase-containing compou…	-	-	-	-	chr6:4417583-4418656	41.7621	9.4622	-2.14195	6.69e-05	0.00212361	DOWN
107420364	LOC107420364	kinesin-like protein NACK2	GO:0005623|GO:0030054|GO:0003824|GO:0016787|GO:0005622|GO:0009506|GO:0005911|GO:0043234|GO:0005737|GO:0005875|GO:0016817|GO:0005874|GO:0007017|GO:0000166|GO:0016818|GO:0017076|GO:0005856|GO:0005871|GO:0007018|GO:0005524|GO:0015630|GO:0016462|GO:0030554|GO:0017111|GO:0003774|GO:0003777	cell|cell junction|catalytic activity|hydrolase activity|intracellular|plasmodesma|cell-cell junction|protein complex|cytoplasm|microtubule associated complex|hydrolase activity, acting on acid anhydrides|microtubule|microtubule-based process|nucleotide binding|hydrolase activity, acting on acid anhydrides, in phosphorus-containing anhydrides|purine nucleotide binding|cytoskeleton|kinesin complex…	-	-	-	-	chr6:4855906-4861652	0.19145	1.12962	2.56079	0.000614775	0.0138253	UP
107420401	LOC107420401	probable LRR receptor-like serine/threonine-protein kinase At4g36180	GO:0016020|GO:0005623|GO:0023052|GO:0050896|GO:0008152|GO:0003824|GO:0016740|GO:0051716|GO:0044237|GO:0071944|GO:0044238|GO:0005886|GO:0007165|GO:0019538|GO:0006793|GO:0016772|GO:0007154|GO:0000166|GO:0016773|GO:0017076|GO:0016301|GO:0007166|GO:0044267|GO:0006796|GO:0005524|GO:0006464|GO:0016310|GO:0004672|GO:0030554|GO:0006468|GO:0004674|GO:0007169	membrane|cell|signaling|response to stimulus|metabolic process|catalytic activity|transferase activity|cellular response to stimulus|cellular metabolic process|cell periphery|primary metabolic process|plasma membrane|signal transduction|protein metabolic process|phosphorus metabolic process|transferase activity, transferring phosphorus-containing groups|cell communication|nucleotide binding|phosp…	-	-	-	-	chr6:4866624-4870628	1.08539	9.51367	3.13178	8.4e-09	7.75e-07	UP
107420411	LOC107420411	glucose-6-phosphate/phosphate translocator 2, chloroplastic	GO:0051179|GO:0016020|GO:0005623|GO:0000003|GO:0005215|GO:0050896|GO:0008152|GO:0031090|GO:0048609|GO:0005622|GO:0044237|GO:0019953|GO:0009607|GO:0032504|GO:0022857|GO:0051707|GO:0098588|GO:0043231|GO:0015120|GO:0009624|GO:0006810|GO:0080167|GO:0005737|GO:0022891|GO:0015979|GO:0055085|GO:0015144|GO:0007276|GO:0009314|GO:0005774|GO:0071702|GO:0006811|GO:0035436|GO:0015075|GO:0008643|GO:0071917|GO:…	localization|membrane|cell|reproduction|transporter activity|response to stimulus|metabolic process|organelle membrane|multicellular organismal reproductive process|intracellular|cellular metabolic process|sexual reproduction|response to biotic stimulus|multicellular organism reproduction|transmembrane transporter activity|response to other organism|bounding membrane of organelle|intracellular me…	-	-	-	-	chr1:13558098-13560622	10.4788	2.39277	-2.13072	0.00276919	0.0468517	DOWN
107420416	LOC107420416	uncharacterized LOC107420416	-	-	-	-	-	-	chr6:5121359-5123405	2.73682	40.8569	3.90001	7.5e-19	4.85e-16	UP
107420518	LOC107420518	ABC transporter C family member 3-like	-	-	-	-	-	-	chr6:5968361-5974345	0.0344194	0.628888	4.19151	0.00014903	0.00426804	UP
107420568	LOC107420568	uncharacterized LOC107420568	GO:0051179|GO:0016020|GO:0005623|GO:0051641|GO:0005622|GO:0012505|GO:0043231|GO:0006810|GO:0005737|GO:0005794|GO:0005634|GO:0016192|GO:0046907|GO:0048193	localization|membrane|cell|cellular localization|intracellular|endomembrane system|intracellular membrane-bounded organelle|transport|cytoplasm|Golgi apparatus|nucleus|vesicle-mediated transport|intracellular transport|Golgi vesicle transport	-	-	-	-	chr6:6156091-6159281	2.89215	19.1624	2.72806	2.67e-11	4.1e-09	UP
107420607	LOC107420607	1-aminocyclopropane-1-carboxylate synthase 3	GO:0008152|GO:0003824|GO:0044237|GO:0009058|GO:0006807|GO:0044238|GO:0016829|GO:0016846|GO:0044281|GO:0006520|GO:0008652|GO:0016847|GO:0019752|GO:0042218	metabolic process|catalytic activity|cellular metabolic process|biosynthetic process|nitrogen compound metabolic process|primary metabolic process|lyase activity|carbon-sulfur lyase activity|small molecule metabolic process|cellular amino acid metabolic process|cellular amino acid biosynthetic process|1-aminocyclopropane-1-carboxylate synthase activity|carboxylic acid metabolic process|1-aminocyc…	-	-	ko01100|ko01110|ko00270	Metabolic pathways|Biosynthesis of secondary metabolites|Cysteine and methionine metabolism	chr6:6526977-6529496	2.35927	31.2791	3.72879	2.2e-13	5.14e-11	UP
107420722	LOC107420722	uncharacterized LOC107420722	-	-	-	-	-	-	chr6:8485551-8486393	0.307245	2.90357	3.24037	0.00275767	0.0467151	UP
107420728	LOC107420728	transcription factor bHLH94-like	GO:0005623|GO:0008152|GO:0003700|GO:0005622|GO:0044237|GO:0009058|GO:0006807|GO:0044238|GO:0005515|GO:0043231|GO:0003676|GO:0006139|GO:0006725|GO:0046983|GO:0043177|GO:0031406|GO:0019438|GO:0010467|GO:0005634|GO:0003677|GO:0010468|GO:0051252|GO:0016070|GO:0016597|GO:0032774|GO:0006351|GO:2001141|GO:0006355|GO:1903506	cell|metabolic process|transcription factor activity, sequence-specific DNA binding|intracellular|cellular metabolic process|biosynthetic process|nitrogen compound metabolic process|primary metabolic process|protein binding|intracellular membrane-bounded organelle|nucleic acid binding|nucleobase-containing compound metabolic process|cellular aromatic compound metabolic process|protein dimerizatio…	-	-	-	-	chr6:8653030-8655627	10.0694	2.43547	-2.0477	0.000395616	0.00970117	DOWN
107420741	LOC107420741	uncharacterized LOC107420741	GO:0005623|GO:0050896|GO:0005622|GO:0043231|GO:0005737|GO:0009314|GO:0009416|GO:0005739|GO:0009411|GO:0010224	cell|response to stimulus|intracellular|intracellular membrane-bounded organelle|cytoplasm|response to radiation|response to light stimulus|mitochondrion|response to UV|response to UV-B	-	-	-	-	chr6:8792695-8793822	3.1587	17.7532	2.49068	2.26e-06	0.000110207	UP
107420754	LOC107420754	F-box protein At1g78280	GO:0005623|GO:0023052|GO:0050896|GO:0003824|GO:0016740|GO:0051716|GO:0005622|GO:0007165|GO:0043231|GO:0016757|GO:0005737|GO:0016772|GO:0007154|GO:0005829|GO:0005634|GO:0007166	cell|signaling|response to stimulus|catalytic activity|transferase activity|cellular response to stimulus|intracellular|signal transduction|intracellular membrane-bounded organelle|transferase activity, transferring glycosyl groups|cytoplasm|transferase activity, transferring phosphorus-containing groups|cell communication|cytosol|nucleus|cell surface receptor signaling pathway	-	-	-	-	chr6:8872919-8882308	19.5029	160.097	3.03718	8.64e-16	3.12e-13	UP
107420975	LOC107420975	nitrate reductase [NADH]-like	GO:0005623|GO:0009055|GO:0050896|GO:0008152|GO:0003824|GO:0016491|GO:0006950|GO:0005622|GO:0044237|GO:0048037|GO:0009058|GO:0006807|GO:0005515|GO:0043231|GO:0044281|GO:0046906|GO:0043169|GO:0005737|GO:0055114|GO:0009635|GO:0043546|GO:0050662|GO:0009314|GO:0072593|GO:0000166|GO:0009636|GO:0008940|GO:0005829|GO:0050660|GO:0042128|GO:0009416|GO:0006809|GO:0046872|GO:0005739|GO:0020037|GO:0050464|GO:…	cell|electron carrier activity|response to stimulus|metabolic process|catalytic activity|oxidoreductase activity|response to stress|intracellular|cellular metabolic process|cofactor binding|biosynthetic process|nitrogen compound metabolic process|protein binding|intracellular membrane-bounded organelle|small molecule metabolic process|tetrapyrrole binding|cation binding|cytoplasm|oxidation-reduct…	-	-	ko01120|ko00910	Microbial metabolism in diverse environments|Nitrogen metabolism	chr6:10690075-10691517	67.0654	9.76716	-2.77956	4.87e-13	1.05e-10	DOWN
107421100	LOC107421100	chalcone synthase-like	-	-	-	-	-	-	chr6:11906741-11908652	0.205687	1.86472	3.18044	0.000234695	0.0062711	UP
107421107	LOC107421107	probable calcium-binding protein CML44	GO:0005623|GO:0005622|GO:0043169|GO:0005737|GO:0046872|GO:0005509	cell|intracellular|cation binding|cytoplasm|metal ion binding|calcium ion binding	-	-	ko04626	Plant-pathogen interaction	chr6:11968908-11970079	14.9972	103.773	2.79066	2.78e-12	5.14e-10	UP
107421133	LOC107421133	G-type lectin S-receptor-like serine/threonine-protein kinase At1g34300	GO:0016020|GO:0005623|GO:0030054|GO:0023052|GO:0004871|GO:0050896|GO:0008152|GO:0003824|GO:0016740|GO:0051716|GO:0044237|GO:0004872|GO:0009506|GO:0071944|GO:0005911|GO:0038023|GO:0044238|GO:0005886|GO:0005515|GO:0009725|GO:0004888|GO:0019899|GO:0007165|GO:0019538|GO:0070887|GO:0006793|GO:0001653|GO:0016772|GO:0007154|GO:0016773|GO:0019199|GO:0016301|GO:0007166|GO:0044267|GO:0006796|GO:0009755|GO:…	membrane|cell|cell junction|signaling|signal transducer activity|response to stimulus|metabolic process|catalytic activity|transferase activity|cellular response to stimulus|cellular metabolic process|receptor activity|plasmodesma|cell periphery|cell-cell junction|signaling receptor activity|primary metabolic process|plasma membrane|protein binding|response to hormone|transmembrane signaling rece…	-	-	-	-	chr1:194584-196510	0.341338	2.41655	2.82368	0.000157283	0.00446918	UP
107421163	LOC107421163	cysteine-rich receptor-like protein kinase 10	GO:0005576|GO:0016020|GO:0005623|GO:0030054|GO:0050896|GO:0008152|GO:0003824|GO:0016740|GO:0006950|GO:0044237|GO:0009506|GO:0071944|GO:0005911|GO:0044238|GO:0005886|GO:0005515|GO:0019899|GO:0019538|GO:0006952|GO:0006793|GO:0016772|GO:0016773|GO:0016301|GO:0044267|GO:0006796|GO:0031625|GO:0006464|GO:0016310|GO:0004672|GO:0006468|GO:0004674	extracellular region|membrane|cell|cell junction|response to stimulus|metabolic process|catalytic activity|transferase activity|response to stress|cellular metabolic process|plasmodesma|cell periphery|cell-cell junction|primary metabolic process|plasma membrane|protein binding|enzyme binding|protein metabolic process|defense response|phosphorus metabolic process|transferase activity, transferring…	-	-	-	-	chr1:14762303-14765761	0.098673	1.72849	4.13071	0.000568754	0.0129081	UP
107421207	LOC107421207	probable carboxylesterase 17	GO:0008152|GO:0003824|GO:0016787|GO:0016788|GO:0052689	metabolic process|catalytic activity|hydrolase activity|hydrolase activity, acting on ester bonds|carboxylic ester hydrolase activity	-	-	-	-	chr6:13306563-13308083	0.171543	4.75506	4.79282	3.98e-09	3.97e-07	UP
107421273	LOC107421273	ethylene-responsive transcription factor ERF020-like	GO:0005623|GO:0023052|GO:0050896|GO:0008152|GO:0003700|GO:0051716|GO:0005622|GO:0044237|GO:0009058|GO:0006807|GO:0044238|GO:0009725|GO:0007165|GO:0043231|GO:0003676|GO:0006139|GO:0006725|GO:0070887|GO:0007154|GO:0009723|GO:0019438|GO:0010467|GO:0005634|GO:0003677|GO:0010468|GO:0009755|GO:0010200|GO:0051252|GO:0035556|GO:0016070|GO:0000160|GO:0009873|GO:0032774|GO:0006351|GO:2001141|GO:0006355|GO:…	cell|signaling|response to stimulus|metabolic process|transcription factor activity, sequence-specific DNA binding|cellular response to stimulus|intracellular|cellular metabolic process|biosynthetic process|nitrogen compound metabolic process|primary metabolic process|response to hormone|signal transduction|intracellular membrane-bounded organelle|nucleic acid binding|nucleobase-containing compou…	-	-	-	-	chr6:15649888-15650682	0.139604	2.17419	3.96106	0.00122258	0.0243092	UP
107421321	LOC107421321	uncharacterized LOC107421321	GO:0005623|GO:0005622|GO:0043231|GO:0005634	cell|intracellular|intracellular membrane-bounded organelle|nucleus	-	-	-	-	chr6:17085450-17086658	0.977569	14.0225	3.8424	3.73e-10	4.6e-08	UP
107421348	LOC107421348	copper transporter 1-like	GO:0032502|GO:0051179|GO:0016020|GO:0000003|GO:0005215|GO:0003006|GO:0048609|GO:0031224|GO:0019953|GO:0032504|GO:0022857|GO:0016021|GO:0007275|GO:0006810|GO:0055046|GO:0048235|GO:0022891|GO:0055085|GO:0007276|GO:0048364|GO:0048869|GO:0006811|GO:0048232|GO:0015075|GO:0034220|GO:0030154|GO:0048229|GO:0022622|GO:0006812|GO:0008324|GO:0098655|GO:0009555|GO:0030001|GO:0035434|GO:0046873|GO:0000041|GO:…	developmental process|localization|membrane|reproduction|transporter activity|developmental process involved in reproduction|multicellular organismal reproductive process|intrinsic component of membrane|sexual reproduction|multicellular organism reproduction|transmembrane transporter activity|integral component of membrane|multicellular organism development|transport|microgametogenesis|pollen spe…	-	-	ko01524	Platinum drug resistance	chr1:14784872-14785867	9.7257	1.3166	-2.88499	3.96e-06	0.000180408	DOWN
107421377	LOC107421377	beta-D-glucosyl crocetin beta-1,6-glucosyltransferase-like	GO:0005576|GO:0005623|GO:0003824|GO:0016740|GO:0005622|GO:0016757|GO:0005737|GO:0005829|GO:0016758	extracellular region|cell|catalytic activity|transferase activity|intracellular|transferase activity, transferring glycosyl groups|cytoplasm|cytosol|transferase activity, transferring hexosyl groups	-	-	-	-	chr6:18828701-18829726	24.1999	104.346	2.1083	7.71e-07	4.27e-05	UP
107421403	LOC107421403	uncharacterized protein At5g65660-like	GO:0016020|GO:0005623|GO:0031224|GO:0005622|GO:0071944|GO:0005886|GO:0043231|GO:0016021|GO:0005634	membrane|cell|intrinsic component of membrane|intracellular|cell periphery|plasma membrane|intracellular membrane-bounded organelle|integral component of membrane|nucleus	-	-	-	-	chr6:19385083-19386083	7.01068	0.932801	-2.90991	0.000299837	0.00764993	DOWN
107421406	LOC107421406	beta-D-glucosyl crocetin beta-1,6-glucosyltransferase-like	GO:0005576|GO:0005623|GO:0003824|GO:0016740|GO:0005622|GO:0016757|GO:0005737|GO:0005829|GO:0016758	extracellular region|cell|catalytic activity|transferase activity|intracellular|transferase activity, transferring glycosyl groups|cytoplasm|cytosol|transferase activity, transferring hexosyl groups	-	-	-	-	chr6:19478912-19480416	1.09642	13.5325	3.62556	1.37e-12	2.73e-10	UP
107421420	LOC107421420	beta-D-glucosyl crocetin beta-1,6-glucosyltransferase-like	GO:0008152|GO:0003824|GO:0016740|GO:0016757|GO:0016758	metabolic process|catalytic activity|transferase activity|transferase activity, transferring glycosyl groups|transferase activity, transferring hexosyl groups	-	-	-	-	chr6:19474134-19475724	11.7521	56.4561	2.26421	5.13e-08	3.84e-06	UP
107421423	LOC107421423	12-oxophytodienoate reductase 2-like	GO:0005623|GO:0050896|GO:0008152|GO:0003824|GO:0016491|GO:0006950|GO:0005622|GO:0044237|GO:0048037|GO:0009058|GO:0044238|GO:0044281|GO:0005737|GO:0009611|GO:0055114|GO:0044255|GO:0006629|GO:0050662|GO:0016627|GO:0000166|GO:0016628|GO:0006631|GO:0010181|GO:0008610|GO:0006633|GO:0031407|GO:0016629|GO:0019752|GO:0031408|GO:0009694|GO:0009695	cell|response to stimulus|metabolic process|catalytic activity|oxidoreductase activity|response to stress|intracellular|cellular metabolic process|cofactor binding|biosynthetic process|primary metabolic process|small molecule metabolic process|cytoplasm|response to wounding|oxidation-reduction process|cellular lipid metabolic process|lipid metabolic process|coenzyme binding|oxidoreductase activit…	-	-	ko01100|ko01110|ko00592	Metabolic pathways|Biosynthesis of secondary metabolites|alpha-Linolenic acid metabolism	chr6:19721543-19723283	33.9218	7.48146	-2.18082	2e-06	9.91e-05	DOWN
107421609	LOC107421609	probable choline kinase 1	GO:0005623|GO:0050896|GO:0008152|GO:0003824|GO:0016740|GO:0006950|GO:0005622|GO:0044237|GO:0005737|GO:0009611|GO:0006793|GO:0016772|GO:0000166|GO:0016773|GO:0017076|GO:0016301|GO:0006796|GO:0005524|GO:0004103|GO:0016310|GO:0030554	cell|response to stimulus|metabolic process|catalytic activity|transferase activity|response to stress|intracellular|cellular metabolic process|cytoplasm|response to wounding|phosphorus metabolic process|transferase activity, transferring phosphorus-containing groups|nucleotide binding|phosphotransferase activity, alcohol group as acceptor|purine nucleotide binding|kinase activity|phosphate-conta…	-	-	ko01100|ko00564	Metabolic pathways|Glycerophospholipid metabolism	chr6:23250518-23254709	16.0739	97.7009	2.60365	1.76e-12	3.4e-10	UP
107421619	LOC107421619	stearoyl-[acyl-carrier-protein] 9-desaturase 6, chloroplastic-like	GO:0016020|GO:0005623|GO:0008152|GO:0003824|GO:0016491|GO:0005622|GO:0044237|GO:0009058|GO:0044238|GO:0043231|GO:0044281|GO:0043169|GO:0005737|GO:0055114|GO:0044255|GO:0006629|GO:0016705|GO:0006631|GO:0016717|GO:0046872|GO:0008610|GO:0009536|GO:0006633|GO:0045300|GO:0019752|GO:0009507	membrane|cell|metabolic process|catalytic activity|oxidoreductase activity|intracellular|cellular metabolic process|biosynthetic process|primary metabolic process|intracellular membrane-bounded organelle|small molecule metabolic process|cation binding|cytoplasm|oxidation-reduction process|cellular lipid metabolic process|lipid metabolic process|oxidoreductase activity, acting on paired donors, wi…	-	-	ko01212|ko00061	Fatty acid metabolism|Fatty acid biosynthesis	chr6:23538660-23539420	18.7979	3.20802	-2.55082	8.69e-05	0.00267615	DOWN
107421632	LOC107421632	stearoyl-[acyl-carrier-protein] 9-desaturase 6, chloroplastic-like	GO:0016020|GO:0005623|GO:0008152|GO:0003824|GO:0016491|GO:0005622|GO:0044237|GO:0009058|GO:0044238|GO:0043231|GO:0044281|GO:0043169|GO:0005737|GO:0055114|GO:0044255|GO:0006629|GO:0016705|GO:0006631|GO:0016717|GO:0046872|GO:0008610|GO:0009536|GO:0006633|GO:0045300|GO:0019752|GO:0009507	membrane|cell|metabolic process|catalytic activity|oxidoreductase activity|intracellular|cellular metabolic process|biosynthetic process|primary metabolic process|intracellular membrane-bounded organelle|small molecule metabolic process|cation binding|cytoplasm|oxidation-reduction process|cellular lipid metabolic process|lipid metabolic process|oxidoreductase activity, acting on paired donors, wi…	-	-	ko01212|ko00061|ko01040	Fatty acid metabolism|Fatty acid biosynthesis|Biosynthesis of unsaturated fatty acids	chr6:23535409-23537396	44.6896	3.88045	-3.52564	1.77e-12	3.41e-10	DOWN
107421666	LOC107421666	abscisic acid 8'-hydroxylase 1-like	GO:0005576|GO:0008152|GO:0003824|GO:0016491|GO:0019825|GO:0046906|GO:0043169|GO:0055114|GO:0004497|GO:0016705|GO:0046872|GO:0020037|GO:0046914|GO:0005506	extracellular region|metabolic process|catalytic activity|oxidoreductase activity|oxygen binding|tetrapyrrole binding|cation binding|oxidation-reduction process|monooxygenase activity|oxidoreductase activity, acting on paired donors, with incorporation or reduction of molecular oxygen|metal ion binding|heme binding|transition metal ion binding|iron ion binding	-	-	ko00906	Carotenoid biosynthesis	chr6:24141568-24144330	0.0328364	1.02216	4.96018	0.00150685	0.0288	UP
107421684	LOC107421684	dof zinc finger protein DOF1.2-like	GO:0005623|GO:0008152|GO:0003700|GO:0005622|GO:0044237|GO:0009058|GO:0006807|GO:0044238|GO:0043231|GO:0043169|GO:0003676|GO:0006139|GO:0006725|GO:0019438|GO:0010467|GO:0005634|GO:0003677|GO:0046872|GO:0010468|GO:0051252|GO:0016070|GO:0032774|GO:0006351|GO:2001141|GO:0006355|GO:1903506	cell|metabolic process|transcription factor activity, sequence-specific DNA binding|intracellular|cellular metabolic process|biosynthetic process|nitrogen compound metabolic process|primary metabolic process|intracellular membrane-bounded organelle|cation binding|nucleic acid binding|nucleobase-containing compound metabolic process|cellular aromatic compound metabolic process|aromatic compound bi…	-	-	-	-	chr6:24169297-24170510	4.52722	20.2833	2.16359	7.49e-07	4.16e-05	UP
107421688	LOC107421688	G-type lectin S-receptor-like serine/threonine-protein kinase At1g61500	GO:0016020|GO:0005623|GO:0030054|GO:0050896|GO:0008152|GO:0003824|GO:0016740|GO:0006950|GO:0044237|GO:0009506|GO:0071944|GO:0005911|GO:0030246|GO:0044238|GO:0006955|GO:0005886|GO:0005515|GO:0019899|GO:0019538|GO:0006952|GO:0006793|GO:0045087|GO:0016772|GO:0016773|GO:0016301|GO:0044267|GO:0006796|GO:0031625|GO:0006464|GO:0016310|GO:0004672|GO:0006468|GO:0004674	membrane|cell|cell junction|response to stimulus|metabolic process|catalytic activity|transferase activity|response to stress|cellular metabolic process|plasmodesma|cell periphery|cell-cell junction|carbohydrate binding|primary metabolic process|immune response|plasma membrane|protein binding|enzyme binding|protein metabolic process|defense response|phosphorus metabolic process|innate immune resp…	-	-	-	-	chr1:16200817-16206327	0.74285	4.24575	2.51488	2.47e-06	0.000119816	UP
107421716	LOC107421716	G-type lectin S-receptor-like serine/threonine-protein kinase At1g61500	GO:0016020|GO:0005623|GO:0030054|GO:0050896|GO:0008152|GO:0003824|GO:0016740|GO:0006950|GO:0044237|GO:0009506|GO:0071944|GO:0005911|GO:0030246|GO:0044238|GO:0006955|GO:0005886|GO:0005515|GO:0019899|GO:0019538|GO:0006952|GO:0006793|GO:0045087|GO:0016772|GO:0016773|GO:0016301|GO:0044267|GO:0006796|GO:0031625|GO:0006464|GO:0016310|GO:0004672|GO:0006468|GO:0004674	membrane|cell|cell junction|response to stimulus|metabolic process|catalytic activity|transferase activity|response to stress|cellular metabolic process|plasmodesma|cell periphery|cell-cell junction|carbohydrate binding|primary metabolic process|immune response|plasma membrane|protein binding|enzyme binding|protein metabolic process|defense response|phosphorus metabolic process|innate immune resp…	-	-	-	-	chr1:16175956-16181866	4.277	17.9298	2.06769	1.83e-08	1.56e-06	UP
107421727	LOC107421727	G-type lectin S-receptor-like serine/threonine-protein kinase RKS1	-	-	-	-	-	-	chr1:16035364-16039222	4.22214	18.4723	2.12931	2.57e-09	2.67e-07	UP
107421738	LOC107421738	ankyrin repeat-containing protein At2g01680-like	-	-	-	-	-	-	chr6:24915964-24917741	0.22158	2.66121	3.58618	7.51e-05	0.00234526	UP
107421746	LOC107421746	G-type lectin S-receptor-like serine/threonine-protein kinase RKS1	GO:0016020|GO:0005623|GO:0030054|GO:0004871|GO:0050896|GO:0008152|GO:0003824|GO:0016740|GO:0031224|GO:0006950|GO:0005622|GO:0044237|GO:0004872|GO:0009506|GO:0071944|GO:0005911|GO:0038023|GO:0044238|GO:0005886|GO:0005515|GO:0004888|GO:0019899|GO:0043231|GO:0016021|GO:0019538|GO:0006952|GO:0005737|GO:0006793|GO:0016772|GO:0016773|GO:0019199|GO:0005773|GO:0016301|GO:0044267|GO:0006796|GO:0031625|GO:…	membrane|cell|cell junction|signal transducer activity|response to stimulus|metabolic process|catalytic activity|transferase activity|intrinsic component of membrane|response to stress|intracellular|cellular metabolic process|receptor activity|plasmodesma|cell periphery|cell-cell junction|signaling receptor activity|primary metabolic process|plasma membrane|protein binding|transmembrane signaling…	-	-	-	-	chr1:16088716-16092727	0.47733	3.38723	2.82705	6.67e-05	0.00212219	UP
107421762	LOC107421762	ankyrin repeat-containing protein At3g12360-like	-	-	-	-	-	-	chr6:24866530-24872134	0.0288467	3.51024	6.92702	4.35e-14	1.17e-11	UP
107421763	LOC107421763	uncharacterized LOC107421763	-	-	-	-	-	-	chr6:24863775-24866338	0.192706	1.33945	2.79717	0.00030567	0.00775499	UP
107421785	LOC107421785	uncharacterized LOC107421785	GO:0005623|GO:0005622|GO:0043231|GO:0005634	cell|intracellular|intracellular membrane-bounded organelle|nucleus	-	-	-	-	chr7:395307-397795	2.02048	10.0297	2.3115	1.98e-05	0.000723616	UP
107421803	LOC107421803	calumenin-B	GO:0005623|GO:0005622|GO:0012505|GO:0043231|GO:0043169|GO:0005737|GO:0005794|GO:0046872|GO:0005509	cell|intracellular|endomembrane system|intracellular membrane-bounded organelle|cation binding|cytoplasm|Golgi apparatus|metal ion binding|calcium ion binding	-	-	-	-	chr7:950423-952376	0.0425336	3.38858	6.31594	1.38e-07	9.36e-06	UP
107421840	LOC107421840	pentatricopeptide repeat-containing protein At2g13600-like	GO:0005623|GO:0023052|GO:0050896|GO:0008152|GO:0051716|GO:0005622|GO:0044237|GO:0006807|GO:0044238|GO:0007165|GO:0043231|GO:0006139|GO:0006725|GO:0005737|GO:0070887|GO:0007154|GO:0009743|GO:0005739|GO:0016070|GO:0010182|GO:0016071|GO:0009451|GO:1900864|GO:0016556|GO:0080156	cell|signaling|response to stimulus|metabolic process|cellular response to stimulus|intracellular|cellular metabolic process|nitrogen compound metabolic process|primary metabolic process|signal transduction|intracellular membrane-bounded organelle|nucleobase-containing compound metabolic process|cellular aromatic compound metabolic process|cytoplasm|cellular response to chemical stimulus|cell com…	-	-	-	-	chr7:1029989-1032709	0.326397	3.16891	3.27929	8.19e-06	0.000335183	UP
107421871	LOC107421871	uncharacterized LOC107421871	GO:0005623|GO:0006457|GO:0005622|GO:0043231|GO:0005737|GO:0009536|GO:0009507	cell|protein folding|intracellular|intracellular membrane-bounded organelle|cytoplasm|plastid|chloroplast	-	-	-	-	chr7:1598081-1601390	0.701057	2.95288	2.07452	0.00174979	0.0324154	UP
107421910	LOC107421910	protein ASPARTIC PROTEASE IN GUARD CELL 2	GO:0005576|GO:0008152|GO:0044238|GO:0019538|GO:0006508	extracellular region|metabolic process|primary metabolic process|protein metabolic process|proteolysis	-	-	-	-	chr7:2823546-2825485	49.523	10.8486	-2.19059	8.6e-08	6.14e-06	DOWN
107421938	LOC107421938	ABC transporter B family member 9-like	GO:0005215|GO:0003824|GO:0016787|GO:0022857|GO:0016817|GO:0016818|GO:0016820|GO:0015399|GO:0042626|GO:0016462|GO:0017111|GO:0016887|GO:0042623	transporter activity|catalytic activity|hydrolase activity|transmembrane transporter activity|hydrolase activity, acting on acid anhydrides|hydrolase activity, acting on acid anhydrides, in phosphorus-containing anhydrides|hydrolase activity, acting on acid anhydrides, catalyzing transmembrane movement of substances|primary active transmembrane transporter activity|ATPase activity, coupled to tra…	-	-	ko02010	ABC transporters	chr7:3573215-3592188	4.87493	28.2017	2.53233	4.19e-12	7.59e-10	UP
107421965	LOC107421965	transmembrane protein 53	-	-	-	-	-	-	chr7:3820173-3823324	2.9438	32.2494	3.45352	5.61e-18	3.38e-15	UP
107421969	LOC107421969	putative disease resistance RPP13-like protein 1	GO:0005576|GO:0050896|GO:0006950|GO:0005515|GO:0006952|GO:0000166|GO:0017076|GO:0043531|GO:0005524|GO:0030554	extracellular region|response to stimulus|response to stress|protein binding|defense response|nucleotide binding|purine nucleotide binding|ADP binding|ATP binding|adenyl nucleotide binding	-	-	-	-	chr7:4007989-4013898	0.524011	2.31509	2.1434	1.41e-05	0.00053781	UP
107422019	LOC107422019	uncharacterized LOC107422019	GO:0043169|GO:0046872|GO:0005509	cation binding|metal ion binding|calcium ion binding	-	-	-	-	chr7:5801785-5805215	0.194773	2.50738	3.68631	0.00151429	0.0288811	UP
107422020	LOC107422020	uncharacterized LOC107422020	GO:0043169|GO:0046872|GO:0005509	cation binding|metal ion binding|calcium ion binding	-	-	-	-	chr7:5797684-5799206	0.0824702	2.33302	4.82218	0.000569439	0.0129081	UP
107422079	LOC107422079	probable LRR receptor-like serine/threonine-protein kinase At4g08850	GO:0016020|GO:0005623|GO:0030054|GO:0003824|GO:0016740|GO:0031224|GO:0005622|GO:0009506|GO:0071944|GO:0005911|GO:0005886|GO:0043231|GO:0016021|GO:0016772|GO:0005634|GO:0016301	membrane|cell|cell junction|catalytic activity|transferase activity|intrinsic component of membrane|intracellular|plasmodesma|cell periphery|cell-cell junction|plasma membrane|intracellular membrane-bounded organelle|integral component of membrane|transferase activity, transferring phosphorus-containing groups|nucleus|kinase activity	-	-	-	-	chr7:6741774-6745316	0.0641965	0.602929	3.23142	0.00190759	0.0348624	UP
107422265	LOC107422265	major allergen Mal d 1-like	-	-	-	-	-	-	chr7:10773228-10773865	0.108175	17.6854	7.35304	2.23e-11	3.58e-09	UP
107422269	LOC107422269	major allergen Pru av 1-like	GO:0050896|GO:0006950|GO:0009607|GO:0051707|GO:0009620|GO:0006952|GO:0009617|GO:0050832|GO:0042742|GO:0050829	response to stimulus|response to stress|response to biotic stimulus|response to other organism|response to fungus|defense response|response to bacterium|defense response to fungus|defense response to bacterium|defense response to Gram-negative bacterium	-	-	-	-	chr7:10719841-10720759	30.9609	156.216	2.33503	1.17e-05	0.000460247	UP
107422275	LOC107422275	major allergen Pru av 1-like	GO:0050896|GO:0006950|GO:0009607|GO:0051707|GO:0009620|GO:0006952|GO:0009617|GO:0050832|GO:0042742|GO:0050829	response to stimulus|response to stress|response to biotic stimulus|response to other organism|response to fungus|defense response|response to bacterium|defense response to fungus|defense response to bacterium|defense response to Gram-negative bacterium	-	-	-	-	chr7:10806105-10806917	23.8127	172.055	2.85306	1.03e-11	1.75e-09	UP
107422285	LOC107422285	major allergen Pru av 1-like	GO:0050896|GO:0006950|GO:0009607|GO:0051707|GO:0009620|GO:0006952|GO:0009617|GO:0050832|GO:0042742|GO:0050829	response to stimulus|response to stress|response to biotic stimulus|response to other organism|response to fungus|defense response|response to bacterium|defense response to fungus|defense response to bacterium|defense response to Gram-negative bacterium	-	-	-	-	chr7:10698056-10698851	6.83228	45.015	2.71997	1.71e-08	1.46e-06	UP
107422286	LOC107422286	major allergen Mal d 1-like	GO:0050896|GO:0006950|GO:0009607|GO:0051707|GO:0009620|GO:0006952|GO:0009617|GO:0050832|GO:0042742|GO:0050829	response to stimulus|response to stress|response to biotic stimulus|response to other organism|response to fungus|defense response|response to bacterium|defense response to fungus|defense response to bacterium|defense response to Gram-negative bacterium	-	-	-	-	chr7:10832773-10833637	39.1003	214.272	2.45419	5.49e-11	8.05e-09	UP
107422288	LOC107422288	major allergen Pru av 1-like	GO:0050896|GO:0006950|GO:0009607|GO:0051707|GO:0009620|GO:0006952|GO:0009617|GO:0050832|GO:0042742|GO:0050829	response to stimulus|response to stress|response to biotic stimulus|response to other organism|response to fungus|defense response|response to bacterium|defense response to fungus|defense response to bacterium|defense response to Gram-negative bacterium	-	-	-	-	chr7:10830371-10831206	54.1656	335.178	2.62948	1.65e-10	2.18e-08	UP
107422289	LOC107422289	major allergen Mal d 1-like	GO:0050896|GO:0006950|GO:0009607|GO:0051707|GO:0009620|GO:0006952|GO:0009617|GO:0050832|GO:0042742|GO:0050829	response to stimulus|response to stress|response to biotic stimulus|response to other organism|response to fungus|defense response|response to bacterium|defense response to fungus|defense response to bacterium|defense response to Gram-negative bacterium	-	-	-	-	chr7:10827068-10828005	24.0738	136.646	2.50491	1.93e-07	1.23e-05	UP
107422290	LOC107422290	major allergen Mal d 1-like	GO:0050896|GO:0006950|GO:0009607|GO:0051707|GO:0009620|GO:0006952|GO:0009617|GO:0050832|GO:0042742|GO:0050829	response to stimulus|response to stress|response to biotic stimulus|response to other organism|response to fungus|defense response|response to bacterium|defense response to fungus|defense response to bacterium|defense response to Gram-negative bacterium	-	-	-	-	chr7:10812530-10813503	12.3545	59.9381	2.27843	2.98e-05	0.00104188	UP
107422291	LOC107422291	major allergen Pru av 1-like	GO:0050896|GO:0006950|GO:0009607|GO:0051707|GO:0009620|GO:0006952|GO:0009617|GO:0050832|GO:0042742|GO:0050829	response to stimulus|response to stress|response to biotic stimulus|response to other organism|response to fungus|defense response|response to bacterium|defense response to fungus|defense response to bacterium|defense response to Gram-negative bacterium	-	-	-	-	chr7:10824994-10825926	19.0947	135.701	2.82919	2.5e-14	7.14e-12	UP
107422293	LOC107422293	major allergen Pru av 1-like	GO:0050896|GO:0006950|GO:0009607|GO:0051707|GO:0009620|GO:0006952|GO:0009617|GO:0050832|GO:0042742|GO:0050829	response to stimulus|response to stress|response to biotic stimulus|response to other organism|response to fungus|defense response|response to bacterium|defense response to fungus|defense response to bacterium|defense response to Gram-negative bacterium	-	-	-	-	chr7:10712821-10713750	68.3452	402.452	2.5579	2.57e-12	4.78e-10	UP
107422294	LOC107422294	major allergen Pru av 1-like	GO:0050896|GO:0006950|GO:0009607|GO:0051707|GO:0009620|GO:0006952|GO:0009617|GO:0050832|GO:0042742|GO:0050829	response to stimulus|response to stress|response to biotic stimulus|response to other organism|response to fungus|defense response|response to bacterium|defense response to fungus|defense response to bacterium|defense response to Gram-negative bacterium	-	-	-	-	chr7:10710095-10710938	3.88581	26.2444	2.75572	1.37e-06	7.2e-05	UP
107422319	LOC107422319	ABC transporter B family member 9-like	GO:0005215|GO:0003824|GO:0016787|GO:0022857|GO:0016817|GO:0016818|GO:0016820|GO:0015399|GO:0042626|GO:0016462|GO:0017111|GO:0016887|GO:0042623	transporter activity|catalytic activity|hydrolase activity|transmembrane transporter activity|hydrolase activity, acting on acid anhydrides|hydrolase activity, acting on acid anhydrides, in phosphorus-containing anhydrides|hydrolase activity, acting on acid anhydrides, catalyzing transmembrane movement of substances|primary active transmembrane transporter activity|ATPase activity, coupled to tra…	-	-	ko02010	ABC transporters	chr7:11237115-11246551	0.540963	5.14633	3.24994	2.54e-06	0.000121928	UP
107422461	LOC107422461	elongation factor 1-alpha-like	GO:0016020|GO:0005623|GO:0030054|GO:0008152|GO:0003824|GO:0016787|GO:0005622|GO:0044237|GO:0009506|GO:0071944|GO:0005911|GO:0009058|GO:0006807|GO:0012505|GO:0044238|GO:0005886|GO:0005515|GO:0043231|GO:0019538|GO:0003676|GO:0005737|GO:0016817|GO:0005516|GO:0005794|GO:0006518|GO:0016818|GO:0005829|GO:0010467|GO:0005634|GO:0005773|GO:0044267|GO:0003723|GO:0005739|GO:0043043|GO:0016462|GO:0006412|GO:…	membrane|cell|cell junction|metabolic process|catalytic activity|hydrolase activity|intracellular|cellular metabolic process|plasmodesma|cell periphery|cell-cell junction|biosynthetic process|nitrogen compound metabolic process|endomembrane system|primary metabolic process|plasma membrane|protein binding|intracellular membrane-bounded organelle|protein metabolic process|nucleic acid binding|cytop…	-	-	ko03013	RNA transport	chr7:12982473-12985335	0.06306	1.39056	4.4628	5.16e-05	0.00169635	UP
107422492	LOC107422492	ornithine decarboxylase-like	GO:0005623|GO:0008152|GO:0003824|GO:0005622|GO:0044237|GO:0009058|GO:0006807|GO:0044238|GO:0016829|GO:0044281|GO:0005737|GO:0006520|GO:0016831|GO:0009308|GO:0033387|GO:0004586|GO:0019752|GO:0009446|GO:0006595|GO:0006596	cell|metabolic process|catalytic activity|intracellular|cellular metabolic process|biosynthetic process|nitrogen compound metabolic process|primary metabolic process|lyase activity|small molecule metabolic process|cytoplasm|cellular amino acid metabolic process|carboxy-lyase activity|amine metabolic process|putrescine biosynthetic process from ornithine|ornithine decarboxylase activity|carboxylic…	-	-	ko01100|ko01110|ko01130|ko00330|ko00480	Metabolic pathways|Biosynthesis of secondary metabolites|Biosynthesis of antibiotics|Arginine and proline metabolism|Glutathione metabolism	chr1:17312971-17314649	0.251337	1.90206	2.91987	0.000598057	0.0135166	UP
107422497	LOC107422497	BAHD acyltransferase At5g47980-like	GO:0005623|GO:0050896|GO:0003824|GO:0016740|GO:0005622|GO:0009725|GO:0016746|GO:0005737|GO:0016747|GO:0009735	cell|response to stimulus|catalytic activity|transferase activity|intracellular|response to hormone|transferase activity, transferring acyl groups|cytoplasm|transferase activity, transferring acyl groups other than amino-acyl groups|response to cytokinin	-	-	-	-	chr7:13438377-13442097	1.57656	13.9265	3.14298	1.27e-08	1.13e-06	UP
107422580	LOC107422580	cellulose synthase-like protein D1	GO:0016020|GO:0005623|GO:0000003|GO:0008152|GO:0003824|GO:0031090|GO:0016740|GO:0031224|GO:0071554|GO:0005622|GO:0044237|GO:0009058|GO:0012505|GO:0044238|GO:0098588|GO:0009856|GO:0042546|GO:0009846|GO:0043231|GO:0016021|GO:0016757|GO:0044262|GO:0005737|GO:0071669|GO:0005975|GO:0071555|GO:0005794|GO:0016051|GO:0009832|GO:0000139|GO:0008194|GO:0016758|GO:0005976|GO:0046527|GO:0006073|GO:0000271|GO:…	membrane|cell|reproduction|metabolic process|catalytic activity|organelle membrane|transferase activity|intrinsic component of membrane|cell wall organization or biogenesis|intracellular|cellular metabolic process|biosynthetic process|endomembrane system|primary metabolic process|bounding membrane of organelle|pollination|cell wall biogenesis|pollen germination|intracellular membrane-bounded orga…	-	-	-	-	chr7:14313890-14318338	0.0426956	0.707056	4.04966	0.00153063	0.0291109	UP
107422605	LOC107422605	glutathione S-transferase U7-like	GO:0005623|GO:0050896|GO:0008152|GO:0003824|GO:0016740|GO:0005622|GO:0044237|GO:0006807|GO:0005737|GO:0016765|GO:0006790|GO:0019748|GO:0006518|GO:0005829|GO:0006749|GO:0009407|GO:0009751|GO:0004364	cell|response to stimulus|metabolic process|catalytic activity|transferase activity|intracellular|cellular metabolic process|nitrogen compound metabolic process|cytoplasm|transferase activity, transferring alkyl or aryl (other than methyl) groups|sulfur compound metabolic process|secondary metabolic process|peptide metabolic process|cytosol|glutathione metabolic process|toxin catabolic process|re…	-	-	ko00480|ko01524|ko00982|ko00980	Glutathione metabolism|Platinum drug resistance|Drug metabolism - cytochrome P450|Metabolism of xenobiotics by cytochrome P450	chr7:14787341-14788677	4.35931	41.9599	3.26684	4.85e-14	1.29e-11	UP
107422611	LOC107422611	probable indole-3-pyruvate monooxygenase YUCCA7	GO:0005623|GO:0008152|GO:0003824|GO:0016491|GO:0005622|GO:0044237|GO:0009058|GO:0043231|GO:0055114|GO:0004497|GO:0009850|GO:0009851|GO:0005634	cell|metabolic process|catalytic activity|oxidoreductase activity|intracellular|cellular metabolic process|biosynthetic process|intracellular membrane-bounded organelle|oxidation-reduction process|monooxygenase activity|auxin metabolic process|auxin biosynthetic process|nucleus	-	-	ko01100|ko00380	Metabolic pathways|Tryptophan metabolism	chr7:14757744-14759757	1.01063	4.8307	2.25697	0.00139333	0.0270303	UP
107422667	LOC107422667	aminotransferase ALD1-like	GO:0032502|GO:0005623|GO:0023052|GO:0050896|GO:0008152|GO:0003824|GO:0016740|GO:0006950|GO:0051716|GO:0005622|GO:0044237|GO:0048037|GO:0009607|GO:0009058|GO:0006807|GO:0051707|GO:0044238|GO:0006955|GO:0007165|GO:0043231|GO:0044281|GO:0007275|GO:0006952|GO:0007568|GO:0005737|GO:0070887|GO:0006520|GO:0030170|GO:0009617|GO:0045087|GO:0048513|GO:0007154|GO:0048367|GO:0008483|GO:0009814|GO:0008652|GO:…	developmental process|cell|signaling|response to stimulus|metabolic process|catalytic activity|transferase activity|response to stress|cellular response to stimulus|intracellular|cellular metabolic process|cofactor binding|response to biotic stimulus|biosynthetic process|nitrogen compound metabolic process|response to other organism|primary metabolic process|immune response|signal transduction|in…	-	-	ko01100|ko01110|ko01130|ko01230	Metabolic pathways|Biosynthesis of secondary metabolites|Biosynthesis of antibiotics|Biosynthesis of amino acids	chr7:15798872-15801673	1.20338	6.10042	2.34181	0.000411621	0.00999424	UP
107422719	LOC107422719	uncharacterized LOC107422719	GO:0005623|GO:0005622|GO:0043231|GO:0005634	cell|intracellular|intracellular membrane-bounded organelle|nucleus	-	-	-	-	chr7:16077627-16084301	6.41428	30.1926	2.23484	3.23e-06	0.000150323	UP
107422722	LOC107422722	uncharacterized LOC107422722	GO:0005623|GO:0005622|GO:0043231|GO:0005634	cell|intracellular|intracellular membrane-bounded organelle|nucleus	-	-	-	-	chr7:16050057-16051898	12.5803	60.3645	2.26253	5.17e-11	7.63e-09	UP
107422777	LOC107422777	uncharacterized LOC107422777	GO:0005623|GO:0023052|GO:0050896|GO:0006950|GO:0051716|GO:0005622|GO:0007165|GO:0043231|GO:0006952|GO:0007154|GO:0000166|GO:0017076|GO:0005634|GO:0043531|GO:0005524|GO:0030554	cell|signaling|response to stimulus|response to stress|cellular response to stimulus|intracellular|signal transduction|intracellular membrane-bounded organelle|defense response|cell communication|nucleotide binding|purine nucleotide binding|nucleus|ADP binding|ATP binding|adenyl nucleotide binding	-	-	-	-	chr7:17204869-17209621	0.778509	5.47571	2.81426	9.05e-05	0.00277158	UP
107422786	LOC107422786	uncharacterized LOC107422786	-	-	-	-	-	-	chr7:17395235-17402089	0.185371	2.91372	3.97438	0.00181342	0.0334343	UP
107422819	LOC107422819	1-aminocyclopropane-1-carboxylate oxidase homolog 1-like	GO:0005623|GO:0008152|GO:0003824|GO:0016491|GO:0005622|GO:0043169|GO:0051213|GO:0005737|GO:0055114|GO:0016705|GO:0016706|GO:0046872	cell|metabolic process|catalytic activity|oxidoreductase activity|intracellular|cation binding|dioxygenase activity|cytoplasm|oxidation-reduction process|oxidoreductase activity, acting on paired donors, with incorporation or reduction of molecular oxygen|oxidoreductase activity, acting on paired donors, with incorporation or reduction of molecular oxygen, 2-oxoglutarate as one donor, and incorpo…	-	-	-	-	chr7:17687288-17688955	16.3041	3.32677	-2.29305	0.000367889	0.00913692	DOWN
107422822	LOC107422822	deacetoxyvindoline 4-hydroxylase-like	-	-	-	-	-	-	chr7:17682322-17683363	10.6711	0.784889	-3.76507	2.49e-07	1.54e-05	DOWN
107422831	LOC107422831	transcription factor bHLH92	GO:0005623|GO:0008152|GO:0003700|GO:0005622|GO:0044237|GO:0009058|GO:0006807|GO:0044238|GO:0005515|GO:0043231|GO:0003676|GO:0006139|GO:0006725|GO:0046983|GO:0019438|GO:0010467|GO:0005634|GO:0003677|GO:0010468|GO:0051252|GO:0016070|GO:0032774|GO:0006351|GO:2001141|GO:0006355|GO:1903506	cell|metabolic process|transcription factor activity, sequence-specific DNA binding|intracellular|cellular metabolic process|biosynthetic process|nitrogen compound metabolic process|primary metabolic process|protein binding|intracellular membrane-bounded organelle|nucleic acid binding|nucleobase-containing compound metabolic process|cellular aromatic compound metabolic process|protein dimerizatio…	-	-	-	-	chr7:17938445-17940388	0.506045	5.75916	3.50852	6.4e-08	4.71e-06	UP
107422844	LOC107422844	polyubiquitin-like	GO:0005623|GO:0008152|GO:0005622|GO:0044237|GO:0044238|GO:0043231|GO:0019538|GO:0005737|GO:0006508|GO:0005634|GO:0005773|GO:0044267|GO:0030163|GO:0051603|GO:0006464|GO:0044257|GO:0019941|GO:0006511	cell|metabolic process|intracellular|cellular metabolic process|primary metabolic process|intracellular membrane-bounded organelle|protein metabolic process|cytoplasm|proteolysis|nucleus|vacuole|cellular protein metabolic process|protein catabolic process|proteolysis involved in cellular protein catabolic process|cellular protein modification process|cellular protein catabolic process|modificatio…	-	-	-	-	chr7:18040511-18041458	1.37035	0.0615895	-4.47571	0.00130413	0.02563	DOWN
107422868	LOC107422868	ethylene-responsive transcription factor 1B	GO:0005623|GO:0023052|GO:0050896|GO:0008152|GO:0003700|GO:0006950|GO:0051716|GO:0005622|GO:0044237|GO:0009058|GO:0006807|GO:0044238|GO:0009725|GO:0007165|GO:0043231|GO:0006952|GO:0003676|GO:0006139|GO:0006725|GO:0070887|GO:0007154|GO:0009723|GO:0019438|GO:0010467|GO:0005634|GO:0003677|GO:0009753|GO:0010468|GO:0009755|GO:0051252|GO:0035556|GO:0016070|GO:0009867|GO:0071395|GO:0000160|GO:0009873|GO:…	cell|signaling|response to stimulus|metabolic process|transcription factor activity, sequence-specific DNA binding|response to stress|cellular response to stimulus|intracellular|cellular metabolic process|biosynthetic process|nitrogen compound metabolic process|primary metabolic process|response to hormone|signal transduction|intracellular membrane-bounded organelle|defense response|nucleic acid …	-	-	ko04075	Plant hormone signal transduction	chr7:18365985-18366751	5.31974	22.0894	2.05393	0.000633419	0.0141274	UP
107422870	LOC107422870	myb-related protein Myb4-like	GO:0005623|GO:0050896|GO:0008152|GO:0003700|GO:0006950|GO:0005622|GO:0044237|GO:0009058|GO:0006807|GO:0044238|GO:0009725|GO:0003682|GO:0043231|GO:0006970|GO:0003676|GO:0006139|GO:0006725|GO:0009723|GO:0019438|GO:0010467|GO:0005634|GO:0003677|GO:0009733|GO:0009753|GO:0010468|GO:0010038|GO:0010200|GO:0051252|GO:0009651|GO:0016070|GO:0046686|GO:0032774|GO:0006351|GO:2001141|GO:0006355|GO:1903506	cell|response to stimulus|metabolic process|transcription factor activity, sequence-specific DNA binding|response to stress|intracellular|cellular metabolic process|biosynthetic process|nitrogen compound metabolic process|primary metabolic process|response to hormone|chromatin binding|intracellular membrane-bounded organelle|response to osmotic stress|nucleic acid binding|nucleobase-containing co…	-	-	-	-	chr7:18215005-18217059	4.40199	20.9834	2.25302	5.03e-07	2.89e-05	UP
107423040	LOC107423040	sugar transport protein 13-like	GO:0051179|GO:0016020|GO:0005623|GO:0030054|GO:0005215|GO:0050896|GO:0031224|GO:0006950|GO:0005622|GO:0009506|GO:0071944|GO:0005911|GO:0022857|GO:0005886|GO:0009725|GO:0016021|GO:0006970|GO:0006810|GO:0005737|GO:0022891|GO:0005887|GO:0055085|GO:0009415|GO:0009414|GO:0015144|GO:0031226|GO:0071702|GO:0006811|GO:0015075|GO:0008643|GO:0009737|GO:0034220|GO:0034219|GO:0051119|GO:0009651|GO:0015749|GO:…	localization|membrane|cell|cell junction|transporter activity|response to stimulus|intrinsic component of membrane|response to stress|intracellular|plasmodesma|cell periphery|cell-cell junction|transmembrane transporter activity|plasma membrane|response to hormone|integral component of membrane|response to osmotic stress|transport|cytoplasm|substrate-specific transmembrane transporter activity|in…	-	-	-	-	chr7:20602264-20608763	4.66733	28.5657	2.61362	1.45e-12	2.88e-10	UP
107423108	LOC107423108	early light-induced protein 1, chloroplastic	GO:0032502|GO:0016020|GO:0005623|GO:0050896|GO:0008152|GO:0031224|GO:0006950|GO:0051716|GO:0005622|GO:0044237|GO:0009058|GO:0006807|GO:0050793|GO:0043234|GO:2000026|GO:0009408|GO:0009791|GO:0042651|GO:0043231|GO:0016021|GO:0009266|GO:0007275|GO:0046906|GO:0009409|GO:0009579|GO:0080167|GO:0006725|GO:0005737|GO:0009845|GO:0015979|GO:0009314|GO:0015995|GO:0010380|GO:0034605|GO:1901401|GO:0009522|GO:…	developmental process|membrane|cell|response to stimulus|metabolic process|intrinsic component of membrane|response to stress|cellular response to stimulus|intracellular|cellular metabolic process|biosynthetic process|nitrogen compound metabolic process|regulation of developmental process|protein complex|regulation of multicellular organismal development|response to heat|post-embryonic developmen…	-	-	-	-	chr7:21468899-21469763	18.7641	128.377	2.77434	1.86e-16	7.76e-14	UP
107423130	LOC107423130	putative calcium-transporting ATPase 13, plasma membrane-type	GO:0051179|GO:0016020|GO:0005623|GO:0005215|GO:0003824|GO:0016787|GO:0031224|GO:0005622|GO:0071944|GO:0022857|GO:0005886|GO:0005515|GO:0043231|GO:0016021|GO:0006810|GO:0022891|GO:0005887|GO:0055085|GO:0016817|GO:0031226|GO:0005516|GO:0006811|GO:0015075|GO:0016818|GO:0034220|GO:0016820|GO:0015399|GO:0042626|GO:0006812|GO:0016462|GO:0008324|GO:0098655|GO:0015662|GO:0017111|GO:0019829|GO:0016887|GO:…	localization|membrane|cell|transporter activity|catalytic activity|hydrolase activity|intrinsic component of membrane|intracellular|cell periphery|transmembrane transporter activity|plasma membrane|protein binding|intracellular membrane-bounded organelle|integral component of membrane|transport|substrate-specific transmembrane transporter activity|integral component of plasma membrane|transmembra…	-	-	-	-	chr7:21586654-21590890	0.525391	3.91007	2.89573	9.39e-10	1.07e-07	UP
107423205	LOC107423205	primary amine oxidase-like	GO:0005623|GO:0008152|GO:0003824|GO:0016491|GO:0005622|GO:0048037|GO:0006807|GO:0043231|GO:0043169|GO:0005737|GO:0055114|GO:0048038|GO:0009308|GO:0046872|GO:0009536|GO:0008131|GO:0009507|GO:0046914|GO:0005507	cell|metabolic process|catalytic activity|oxidoreductase activity|intracellular|cofactor binding|nitrogen compound metabolic process|intracellular membrane-bounded organelle|cation binding|cytoplasm|oxidation-reduction process|quinone binding|amine metabolic process|metal ion binding|plastid|primary amine oxidase activity|chloroplast|transition metal ion binding|copper ion binding	-	-	ko01100|ko01110|ko00260|ko00350|ko00360|ko00410|ko00960|ko00950	Metabolic pathways|Biosynthesis of secondary metabolites|Glycine, serine and threonine metabolism|Tyrosine metabolism|Phenylalanine metabolism|beta-Alanine metabolism|Tropane, piperidine and pyridine alkaloid biosynthesis|Isoquinoline alkaloid biosynthesis	chr7:22411220-22416060	0.336134	1.69736	2.33618	0.00149418	0.0286479	UP
107423259	LOC107423259	basic 7S globulin 2-like	GO:0005576|GO:0016020|GO:0005623|GO:0030054|GO:0050896|GO:0006950|GO:0005622|GO:0009506|GO:0071944|GO:0005911|GO:0012505|GO:0005886|GO:0005618|GO:0043231|GO:0006970|GO:0005737|GO:0005794|GO:0009505|GO:0005829|GO:0009651	extracellular region|membrane|cell|cell junction|response to stimulus|response to stress|intracellular|plasmodesma|cell periphery|cell-cell junction|endomembrane system|plasma membrane|cell wall|intracellular membrane-bounded organelle|response to osmotic stress|cytoplasm|Golgi apparatus|plant-type cell wall|cytosol|response to salt stress	-	-	-	-	chr7:23170353-23171731	47.6367	195.454	2.03669	4.92e-08	3.72e-06	UP
107423414	LOC107423414	uncharacterized LOC107423414	GO:0005623|GO:0005622|GO:0005737	cell|intracellular|cytoplasm	-	-	-	-	chr7:25548606-25549715	0.205594	2.02277	3.29846	0.00149936	0.0286974	UP
107423416	LOC107423416	uncharacterized LOC107423416	GO:0005623|GO:0005622|GO:0012505|GO:0005768|GO:0043231|GO:0005737|GO:0005794|GO:0009536|GO:0005802|GO:0009507	cell|intracellular|endomembrane system|endosome|intracellular membrane-bounded organelle|cytoplasm|Golgi apparatus|plastid|trans-Golgi network|chloroplast	-	-	-	-	chr7:25562269-25562901	0.350765	7.70218	4.45669	3.32e-05	0.00114292	UP
107423440	LOC107423440	uncharacterized LOC107423440	GO:0005623|GO:0005622|GO:0005737	cell|intracellular|cytoplasm	-	-	-	-	chr7:25558908-25560166	0.273323	4.74836	4.11875	1.79e-06	9.08e-05	UP
107423442	LOC107423442	probable protein phosphatase 2C 74	GO:0005623|GO:0008152|GO:0003824|GO:0016787|GO:0005622|GO:0044237|GO:0044238|GO:0043231|GO:0019538|GO:0043169|GO:0016788|GO:0005737|GO:0006793|GO:0042578|GO:0044267|GO:0006796|GO:0046872|GO:0009536|GO:0016311|GO:0006464|GO:0016791|GO:0009507|GO:0006470|GO:0004721|GO:0004722	cell|metabolic process|catalytic activity|hydrolase activity|intracellular|cellular metabolic process|primary metabolic process|intracellular membrane-bounded organelle|protein metabolic process|cation binding|hydrolase activity, acting on ester bonds|cytoplasm|phosphorus metabolic process|phosphoric ester hydrolase activity|cellular protein metabolic process|phosphate-containing compound metabol…	-	-	-	-	chr7:25784698-25787334	0.18131	3.44066	4.24616	2.52e-07	1.56e-05	UP
107423497	LOC107423497	leucine-rich repeat receptor-like protein kinase PEPR2	GO:0005623|GO:0023052|GO:0050896|GO:0006950|GO:0051716|GO:0071944|GO:0009607|GO:0051707|GO:0009620|GO:0005618|GO:0007165|GO:0006952|GO:0007154|GO:0050832	cell|signaling|response to stimulus|response to stress|cellular response to stimulus|cell periphery|response to biotic stimulus|response to other organism|response to fungus|cell wall|signal transduction|defense response|cell communication|defense response to fungus	-	-	-	-	chr7:26519192-26522492	0.307667	4.54289	3.88417	8.94e-09	8.16e-07	UP
107423499	LOC107423499	uncharacterized LOC107423499	-	-	-	-	-	-	chr7:26480983-26482421	0.218906	3.77612	4.10852	0.00028574	0.00737047	UP
107423535	LOC107423535	BON1-associated protein 2	GO:0016020	membrane	-	-	-	-	chr7:26799731-26800684	0.570309	6.62516	3.53814	5.92e-07	3.34e-05	UP
107423600	LOC107423600	pentatricopeptide repeat-containing protein At2g03880, mitochondrial-like	GO:0005623|GO:0005622|GO:0043231|GO:0005737|GO:0005739	cell|intracellular|intracellular membrane-bounded organelle|cytoplasm|mitochondrion	-	-	-	-	chr7:27550467-27554251	0.668763	4.04717	2.59735	1.46e-06	7.57e-05	UP
107423616	LOC107423616	UPF0496 protein At3g49070	GO:0016020|GO:0005623|GO:0031224|GO:0005622|GO:0043231|GO:0016021|GO:0005737|GO:0009536|GO:0009507	membrane|cell|intrinsic component of membrane|intracellular|intracellular membrane-bounded organelle|integral component of membrane|cytoplasm|plastid|chloroplast	-	-	-	-	chr1:18748143-18749802	1.07154	6.25315	2.54489	0.000236159	0.0062978	UP
107423623	LOC107423623	probable WRKY transcription factor 53	GO:0050896|GO:0009725|GO:0009737	response to stimulus|response to hormone|response to abscisic acid	-	-	-	-	chr8:57000-59273	1.39791	8.45269	2.59614	2.34e-07	1.47e-05	UP
107423640	LOC107423640	uncharacterized LOC107423640	GO:0008152|GO:0003824|GO:0016787|GO:0044238|GO:0016788|GO:0006629|GO:0016298|GO:0052689|GO:0004806	metabolic process|catalytic activity|hydrolase activity|primary metabolic process|hydrolase activity, acting on ester bonds|lipid metabolic process|lipase activity|carboxylic ester hydrolase activity|triglyceride lipase activity	-	-	-	-	chr8:115822-121735	0.286951	2.88785	3.33112	6.27e-05	0.00201249	UP
107423706	LOC107423706	cytochrome P450 704C1-like	GO:0005623|GO:0008152|GO:0003824|GO:0016491|GO:0019825|GO:0005622|GO:0012505|GO:0043231|GO:0046906|GO:0043169|GO:0005737|GO:0055114|GO:0005783|GO:0004497|GO:0016705|GO:0046872|GO:0020037|GO:0046914|GO:0005506	cell|metabolic process|catalytic activity|oxidoreductase activity|oxygen binding|intracellular|endomembrane system|intracellular membrane-bounded organelle|tetrapyrrole binding|cation binding|cytoplasm|oxidation-reduction process|endoplasmic reticulum|monooxygenase activity|oxidoreductase activity, acting on paired donors, with incorporation or reduction of molecular oxygen|metal ion binding|heme…	-	-	-	-	chr8:829155-831184	0.0324737	1.08048	5.05626	0.00133558	0.0261343	UP
107423719	LOC107423719	uncharacterized LOC107423719	GO:0016020|GO:0005623|GO:0071944|GO:0005886	membrane|cell|cell periphery|plasma membrane	-	-	-	-	chr8:820289-821417	6.22426	27.3879	2.13756	4.12e-06	0.000186358	UP
107423732	LOC107423732	endochitinase 2-like	GO:0050896|GO:0008152|GO:0003824|GO:0016787|GO:0006950|GO:0009607|GO:0006807|GO:0051707|GO:0009620|GO:0006952|GO:0016798|GO:1901135|GO:0050832|GO:0004553|GO:0004568|GO:0006032	response to stimulus|metabolic process|catalytic activity|hydrolase activity|response to stress|response to biotic stimulus|nitrogen compound metabolic process|response to other organism|response to fungus|defense response|hydrolase activity, acting on glycosyl bonds|carbohydrate derivative metabolic process|defense response to fungus|hydrolase activity, hydrolyzing O-glycosyl compounds|chitinase…	-	-	ko01100|ko00520	Metabolic pathways|Amino sugar and nucleotide sugar metabolism	chr8:764149-768386	0.0901478	0.778746	3.11079	0.00163772	0.030738	UP
107423833	LOC107423833	protein NTM1-like 9	GO:0016020|GO:0005623|GO:0050896|GO:0008152|GO:0042175|GO:0031090|GO:0003700|GO:0006950|GO:0051716|GO:0005622|GO:0005789|GO:0009892|GO:0044237|GO:0071944|GO:0009607|GO:0009058|GO:0006807|GO:0051707|GO:0012505|GO:0044238|GO:0005886|GO:0005515|GO:0098588|GO:0043231|GO:0031349|GO:0006970|GO:0006952|GO:0006139|GO:0006725|GO:0005737|GO:1900424|GO:1900426|GO:0005783|GO:0009617|GO:0005516|GO:0019438|GO:…	membrane|cell|response to stimulus|metabolic process|nuclear outer membrane-endoplasmic reticulum membrane network|organelle membrane|transcription factor activity, sequence-specific DNA binding|response to stress|cellular response to stimulus|intracellular|endoplasmic reticulum membrane|negative regulation of metabolic process|cellular metabolic process|cell periphery|response to biotic stimulus…	-	-	-	-	chr8:1755255-1759089	2.39117	24.5565	3.36032	1.29e-16	5.64e-14	UP
107423861	LOC107423861	CBL-interacting serine/threonine-protein kinase 9-like	GO:0051179|GO:0016020|GO:0005623|GO:0005215|GO:0050896|GO:0008152|GO:0003824|GO:0016740|GO:0006950|GO:0005622|GO:0044237|GO:0071944|GO:0022857|GO:0044238|GO:0005886|GO:0005515|GO:0043231|GO:0019538|GO:0007584|GO:0006810|GO:0005737|GO:0022891|GO:0006793|GO:0055085|GO:0009415|GO:0009414|GO:0016772|GO:0000166|GO:0010118|GO:0016773|GO:0006811|GO:0015075|GO:0005829|GO:0017076|GO:0005634|GO:0034220|GO:…	localization|membrane|cell|transporter activity|response to stimulus|metabolic process|catalytic activity|transferase activity|response to stress|intracellular|cellular metabolic process|cell periphery|transmembrane transporter activity|primary metabolic process|plasma membrane|protein binding|intracellular membrane-bounded organelle|protein metabolic process|response to nutrient|transport|cytopl…	-	-	-	-	chr8:1987268-1992006	23.348	101.197	2.1158	1.48e-08	1.28e-06	UP
107423864	LOC107423864	hydroquinone glucosyltransferase-like	GO:0005623|GO:0050896|GO:0008152|GO:0003824|GO:0016740|GO:0006950|GO:0051716|GO:0005622|GO:0044237|GO:0043231|GO:0006970|GO:0016757|GO:0009410|GO:0070887|GO:0006805|GO:0009636|GO:0042178|GO:0005634|GO:0008194|GO:0009651|GO:0016758|GO:0046527|GO:0035251|GO:0050505	cell|response to stimulus|metabolic process|catalytic activity|transferase activity|response to stress|cellular response to stimulus|intracellular|cellular metabolic process|intracellular membrane-bounded organelle|response to osmotic stress|transferase activity, transferring glycosyl groups|response to xenobiotic stimulus|cellular response to chemical stimulus|xenobiotic metabolic process|respon…	-	-	-	-	chr8:2152341-2154077	36.4752	204.342	2.486	1.38e-14	4.03e-12	UP
107423871	LOC107423871	12-oxophytodienoate reductase 3 pseudogene	-	-	-	-	-	-	chr8:2181782-2182393	1.58703	10.6917	2.7521	5.03e-05	0.00165647	UP
107423888	LOC107423888	germin-like protein	GO:0050896|GO:0006950|GO:0009607|GO:0051707|GO:0009620|GO:0006952|GO:0009617|GO:0050832|GO:0042742|GO:0050830|GO:0050829	response to stimulus|response to stress|response to biotic stimulus|response to other organism|response to fungus|defense response|response to bacterium|defense response to fungus|defense response to bacterium|defense response to Gram-positive bacterium|defense response to Gram-negative bacterium	-	-	-	-	chr8:2233140-2234124	52.8427	254.392	2.26727	9.56e-10	1.08e-07	UP
107423913	LOC107423913	12-oxophytodienoate reductase 3-like	GO:0005623|GO:0003824|GO:0016491|GO:0005622|GO:0005737|GO:0016627|GO:0016628|GO:0005829	cell|catalytic activity|oxidoreductase activity|intracellular|cytoplasm|oxidoreductase activity, acting on the CH-CH group of donors|oxidoreductase activity, acting on the CH-CH group of donors, NAD or NADP as acceptor|cytosol	-	-	ko01100|ko01110|ko00592	Metabolic pathways|Biosynthesis of secondary metabolites|alpha-Linolenic acid metabolism	chr8:2185310-2188229	1.68237	9.16072	2.44497	4.24e-06	0.000191463	UP
107423967	LOC107423967	putative nuclear RNA export factor SDE5	GO:0005623|GO:0050896|GO:0008152|GO:0051716|GO:0005622|GO:0009892|GO:0044237|GO:0006807|GO:0044238|GO:0043231|GO:0006139|GO:0006725|GO:0005737|GO:0070887|GO:0016458|GO:0010467|GO:0005634|GO:0016441|GO:0010468|GO:0010629|GO:0070918|GO:0009536|GO:0031047|GO:0016070|GO:0030422|GO:0040029|GO:0006396|GO:0035194|GO:0010608|GO:0009507|GO:0071407|GO:0016246|GO:0010267	cell|response to stimulus|metabolic process|cellular response to stimulus|intracellular|negative regulation of metabolic process|cellular metabolic process|nitrogen compound metabolic process|primary metabolic process|intracellular membrane-bounded organelle|nucleobase-containing compound metabolic process|cellular aromatic compound metabolic process|cytoplasm|cellular response to chemical stimul…	-	-	-	-	chr1:19252651-19262687	7.78262	35.3932	2.18514	1.87e-10	2.4e-08	UP
107423984	LOC107423984	LRR receptor-like serine/threonine-protein kinase GSO2	GO:0005623|GO:0023052|GO:0050896|GO:0006950|GO:0051716|GO:0071944|GO:0009607|GO:0051707|GO:0009620|GO:0005618|GO:0007165|GO:0006952|GO:0007154|GO:0050832	cell|signaling|response to stimulus|response to stress|cellular response to stimulus|cell periphery|response to biotic stimulus|response to other organism|response to fungus|cell wall|signal transduction|defense response|cell communication|defense response to fungus	-	-	-	-	chr8:3013256-3016914	2.13649	14.3097	2.74368	1.69e-11	2.8e-09	UP
107424038	LOC107424038	12-oxophytodienoate reductase 3 pseudogene	-	-	-	-	-	-	chr8:3391155-3391766	0.988699	11.7357	3.56923	1.64e-07	1.07e-05	UP
107424071	LOC107424071	putative transcription factor bHLH041	GO:0005623|GO:0050896|GO:0008152|GO:0003700|GO:0005622|GO:0044237|GO:0009058|GO:0006807|GO:0044238|GO:0005515|GO:0043231|GO:0003676|GO:0006139|GO:0006725|GO:0046983|GO:0019438|GO:0010467|GO:0005634|GO:0003677|GO:0010468|GO:0010200|GO:0051252|GO:0016070|GO:0032774|GO:0006351|GO:2001141|GO:0006355|GO:1903506	cell|response to stimulus|metabolic process|transcription factor activity, sequence-specific DNA binding|intracellular|cellular metabolic process|biosynthetic process|nitrogen compound metabolic process|primary metabolic process|protein binding|intracellular membrane-bounded organelle|nucleic acid binding|nucleobase-containing compound metabolic process|cellular aromatic compound metabolic proces…	-	-	-	-	chr8:3831364-3835353	1.79206	18.8313	3.39344	4.71e-12	8.45e-10	UP
107424090	LOC107424090	cytochrome P450 72A15-like	-	-	-	-	-	-	chr8:3456627-3458735	11.5992	63.7997	2.45953	3.3e-07	1.97e-05	UP
107424094	LOC107424094	uncharacterized LOC107424094	-	-	-	-	-	-	chr8:3669045-3670002	0.0775205	2.80834	5.179	2.47e-05	0.00088379	UP
107424102	LOC107424102	putative nuclease HARBI1	GO:0016020|GO:0005623|GO:0031090|GO:0005622|GO:0071944|GO:0005886|GO:0098588|GO:0043231|GO:0005737|GO:0005774|GO:0005634|GO:0005773|GO:0009536|GO:0009507	membrane|cell|organelle membrane|intracellular|cell periphery|plasma membrane|bounding membrane of organelle|intracellular membrane-bounded organelle|cytoplasm|vacuolar membrane|nucleus|vacuole|plastid|chloroplast	-	-	-	-	chr8:3691016-3692823	5.34521	57.9443	3.43835	1.37e-16	5.89e-14	UP
107424139	LOC107424139	IQ domain-containing protein IQM1	GO:0032502|GO:0005623|GO:0050896|GO:0005622|GO:0005515|GO:0009561|GO:0043231|GO:0007275|GO:0005737|GO:0010119|GO:0048869|GO:0005516|GO:0010118|GO:0005634|GO:0030154|GO:0048229|GO:0006997|GO:0010200|GO:0009559|GO:0000741|GO:0009553|GO:0010197	developmental process|cell|response to stimulus|intracellular|protein binding|megagametogenesis|intracellular membrane-bounded organelle|multicellular organism development|cytoplasm|regulation of stomatal movement|cellular developmental process|calmodulin binding|stomatal movement|nucleus|cell differentiation|gametophyte development|nucleus organization|response to chitin|embryo sac central cell …	-	-	-	-	chr8:3760305-3763870	1.77133	17.1346	3.27401	3.28e-13	7.35e-11	UP
107424143	LOC107424143	UPF0481 protein At3g47200-like	GO:0016020|GO:0005623|GO:0071944|GO:0005886	membrane|cell|cell periphery|plasma membrane	-	-	-	-	chr8:4285521-4286939	0.43419	5.26638	3.60041	4.48e-06	0.000199928	UP
107424144	LOC107424144	uncharacterized LOC107424144	-	-	-	-	-	-	chr8:4280822-4281372	4.04262	20.0002	2.30665	0.00294539	0.0492186	UP
107424152	LOC107424152	probable WRKY transcription factor 53	GO:0050896|GO:0009725|GO:0009737	response to stimulus|response to hormone|response to abscisic acid	-	-	-	-	chr8:4418044-4420564	1.78016	10.4663	2.55567	3.51e-06	0.000161833	UP
107424168	LOC107424168	SPX domain-containing protein 3-like	GO:0005623|GO:0050896|GO:0006950|GO:0051716|GO:0005622|GO:0042594|GO:0010647|GO:0043231|GO:0005737|GO:0007154|GO:0005634|GO:0009267|GO:0080040|GO:0031669|GO:0016036|GO:0032107	cell|response to stimulus|response to stress|cellular response to stimulus|intracellular|response to starvation|positive regulation of cell communication|intracellular membrane-bounded organelle|cytoplasm|cell communication|nucleus|cellular response to starvation|positive regulation of cellular response to phosphate starvation|cellular response to nutrient levels|cellular response to phosphate st…	-	-	-	-	chr8:4613402-4617830	0.345128	2.7988	3.01961	0.00292946	0.0489826	UP
107424181	LOC107424181	SPX domain-containing protein 3-like	GO:0005623|GO:0050896|GO:0006950|GO:0051716|GO:0005622|GO:0042594|GO:0010647|GO:0043231|GO:0005737|GO:0007154|GO:0005634|GO:0009267|GO:0080040|GO:0031669|GO:0016036|GO:0032107	cell|response to stimulus|response to stress|cellular response to stimulus|intracellular|response to starvation|positive regulation of cell communication|intracellular membrane-bounded organelle|cytoplasm|cell communication|nucleus|cellular response to starvation|positive regulation of cellular response to phosphate starvation|cellular response to nutrient levels|cellular response to phosphate st…	-	-	-	-	chr8:4627381-4629494	0.340831	25.1035	6.20269	3.06e-13	6.98e-11	UP
107424195	LOC107424195	uncharacterized LOC107424195	GO:0005623|GO:0005622|GO:0043231|GO:0003676|GO:0005634|GO:0003677	cell|intracellular|intracellular membrane-bounded organelle|nucleic acid binding|nucleus|DNA binding	-	-	-	-	chr8:4917338-4920194	0.0925536	3.95721	5.41805	1.17e-09	1.29e-07	UP
107424240	LOC107424240	plasma membrane ATPase 1-like	GO:0051179|GO:0016020|GO:0005623|GO:0005215|GO:0003824|GO:0016787|GO:0031224|GO:0005622|GO:0071944|GO:0022857|GO:0005886|GO:0043231|GO:0016021|GO:0006810|GO:0019725|GO:0022891|GO:0005887|GO:0055085|GO:0016817|GO:0031226|GO:0006811|GO:0015075|GO:0016818|GO:0006818|GO:0034220|GO:0016820|GO:0015399|GO:0042626|GO:0006873|GO:0006812|GO:0016462|GO:0015992|GO:0008324|GO:0098655|GO:0015662|GO:0015672|GO:…	localization|membrane|cell|transporter activity|catalytic activity|hydrolase activity|intrinsic component of membrane|intracellular|cell periphery|transmembrane transporter activity|plasma membrane|intracellular membrane-bounded organelle|integral component of membrane|transport|cellular homeostasis|substrate-specific transmembrane transporter activity|integral component of plasma membrane|transm…	-	-	ko00190	Oxidative phosphorylation	chr8:5141383-5147986	0.0400263	0.574923	3.84435	0.000622444	0.0139746	UP
107424280	LOC107424280	uncharacterized LOC107424280	-	-	-	-	-	-	chr8:5343113-5344737	0.921622	3.98403	2.11198	0.000787435	0.0168423	UP
107424292	LOC107424292	lysine histidine transporter-like 8	GO:0051179|GO:0016020|GO:0005623|GO:0005215|GO:0031224|GO:0071944|GO:0022857|GO:0005886|GO:0016021|GO:0006810|GO:0022891|GO:0071702|GO:0006811|GO:0015075|GO:0005342|GO:0015711|GO:0008509|GO:0006865|GO:0006820|GO:0015171|GO:0008514	localization|membrane|cell|transporter activity|intrinsic component of membrane|cell periphery|transmembrane transporter activity|plasma membrane|integral component of membrane|transport|substrate-specific transmembrane transporter activity|organic substance transport|ion transport|ion transmembrane transporter activity|organic acid transmembrane transporter activity|organic anion transport|anion…	-	-	-	-	chr8:5462440-5463627	16.7332	73.3782	2.13264	1.28e-09	1.4e-07	UP
107424313	LOC107424313	endochitinase-like	GO:0005576|GO:0050896|GO:0008152|GO:0003824|GO:0016787|GO:0006950|GO:0071554|GO:0044237|GO:0009607|GO:0051707|GO:0009620|GO:0006952|GO:0008061|GO:0016798|GO:0016998|GO:0050832|GO:0004553|GO:0004568	extracellular region|response to stimulus|metabolic process|catalytic activity|hydrolase activity|response to stress|cell wall organization or biogenesis|cellular metabolic process|response to biotic stimulus|response to other organism|response to fungus|defense response|chitin binding|hydrolase activity, acting on glycosyl bonds|cell wall macromolecule catabolic process|defense response to fungu…	-	-	ko01100|ko00520	Metabolic pathways|Amino sugar and nucleotide sugar metabolism	chr8:5488460-5490001	110.385	476.376	2.10956	3.11e-11	4.74e-09	UP
107424427	LOC107424427	uncharacterized protein At1g76070-like	GO:0016020|GO:0005623|GO:0005622|GO:0071944|GO:0005886|GO:0043231|GO:0005634	membrane|cell|intracellular|cell periphery|plasma membrane|intracellular membrane-bounded organelle|nucleus	-	-	-	-	chr8:6566202-6566888	0.0888044	5.28543	5.89525	2.72e-07	1.67e-05	UP
107424479	LOC107424479	F-box protein SKIP23-like	GO:0005623|GO:0008152|GO:0005622|GO:0044237|GO:0044238|GO:0043231|GO:0019538|GO:0005634|GO:0044267|GO:0006464|GO:0070647|GO:0016567	cell|metabolic process|intracellular|cellular metabolic process|primary metabolic process|intracellular membrane-bounded organelle|protein metabolic process|nucleus|cellular protein metabolic process|cellular protein modification process|protein modification by small protein conjugation or removal|protein ubiquitination	-	-	-	-	chr8:6589648-6590757	4.41578	28.3019	2.68016	1.59e-10	2.1e-08	UP
107424484	LOC107424484	F-box protein SKIP23-like	GO:0005623|GO:0008152|GO:0005622|GO:0044237|GO:0044238|GO:0043231|GO:0019538|GO:0005634|GO:0044267|GO:0006464|GO:0070647|GO:0016567	cell|metabolic process|intracellular|cellular metabolic process|primary metabolic process|intracellular membrane-bounded organelle|protein metabolic process|nucleus|cellular protein metabolic process|cellular protein modification process|protein modification by small protein conjugation or removal|protein ubiquitination	-	-	-	-	chr8:6637957-6640490	0.212426	6.21979	4.87183	1.11e-07	7.67e-06	UP
107424527	LOC107424527	UPF0548 protein At2g17695-like	GO:0005623|GO:0005622|GO:0043231|GO:0005737|GO:0009526|GO:0009536|GO:0009507|GO:0009941	cell|intracellular|intracellular membrane-bounded organelle|cytoplasm|plastid envelope|plastid|chloroplast|chloroplast envelope	-	-	-	-	chr8:6627841-6630145	3.65013	0.87672	-2.05776	0.00267363	0.0454536	DOWN
107424537	LOC107424537	UPF0548 protein At2g17695	GO:0005623|GO:0005622|GO:0043231|GO:0005737|GO:0009526|GO:0009536|GO:0009507|GO:0009941	cell|intracellular|intracellular membrane-bounded organelle|cytoplasm|plastid envelope|plastid|chloroplast|chloroplast envelope	-	-	-	-	chr8:6586837-6589359	2.67956	21.7261	3.01936	8.46e-16	3.1e-13	UP
107424612	LOC107424612	thaumatin-like protein	GO:0005576|GO:0050896|GO:0009607|GO:0051707	extracellular region|response to stimulus|response to biotic stimulus|response to other organism	-	-	-	-	chr1:1935834-1937378	0.0773419	10.0536	7.02224	4.74e-15	1.53e-12	UP
107424624	LOC107424624	putative leucine-rich repeat receptor-like protein kinase At2g19210	GO:0016020|GO:0005623|GO:0008152|GO:0003824|GO:0016740|GO:0044237|GO:0071944|GO:0044238|GO:0005886|GO:0019538|GO:0006793|GO:0016772|GO:0000166|GO:0016773|GO:0017076|GO:0016301|GO:0044267|GO:0006796|GO:0005524|GO:0006464|GO:0016310|GO:0004672|GO:0030554|GO:0006468	membrane|cell|metabolic process|catalytic activity|transferase activity|cellular metabolic process|cell periphery|primary metabolic process|plasma membrane|protein metabolic process|phosphorus metabolic process|transferase activity, transferring phosphorus-containing groups|nucleotide binding|phosphotransferase activity, alcohol group as acceptor|purine nucleotide binding|kinase activity|cellular…	-	-	-	-	chr8:7751684-7757143	0.19877	1.7624	3.14837	5e-06	0.000219272	UP
107424663	LOC107424663	phosphatidylinositol/phosphatidylcholine transfer protein SFH12-like	GO:0051179|GO:0016020|GO:0005623|GO:0005215|GO:0031090|GO:0005622|GO:0071944|GO:0012505|GO:0005886|GO:0098588|GO:0043231|GO:0005319|GO:0006810|GO:0008104|GO:0005737|GO:0005794|GO:0071702|GO:0000139|GO:0015031|GO:0005548|GO:0008526	localization|membrane|cell|transporter activity|organelle membrane|intracellular|cell periphery|endomembrane system|plasma membrane|bounding membrane of organelle|intracellular membrane-bounded organelle|lipid transporter activity|transport|protein localization|cytoplasm|Golgi apparatus|organic substance transport|Golgi membrane|protein transport|phospholipid transporter activity|phosphatidylinos…	-	-	-	-	chr8:8120866-8125278	0.338636	2.06299	2.60693	0.00122627	0.0243419	UP
107424702	LOC107424702	probable disease resistance protein At5g66900	GO:0005623|GO:0050896|GO:0006950|GO:0005622|GO:0043231|GO:0006952|GO:0000166|GO:0017076|GO:0005634|GO:0043531|GO:0005524|GO:0030554	cell|response to stimulus|response to stress|intracellular|intracellular membrane-bounded organelle|defense response|nucleotide binding|purine nucleotide binding|nucleus|ADP binding|ATP binding|adenyl nucleotide binding	-	-	-	-	chr8:8213751-8218659	4.29018	17.2411	2.00674	4.08e-09	4.04e-07	UP
107424779	LOC107424779	pentatricopeptide repeat-containing protein At5g27110-like	GO:0005623|GO:0005622|GO:0043231|GO:0005737|GO:0005739	cell|intracellular|intracellular membrane-bounded organelle|cytoplasm|mitochondrion	-	-	-	-	chr8:8717536-8721212	0.403314	1.97649	2.29297	0.00201016	0.0362726	UP
107424788	LOC107424788	uncharacterized LOC107424788	GO:0016020|GO:0005623|GO:0008152|GO:0003824|GO:0016787|GO:0005622|GO:0044238|GO:0043231|GO:0016788|GO:0005737|GO:0006629|GO:0016298|GO:0052689|GO:0009536|GO:0004806|GO:0009507	membrane|cell|metabolic process|catalytic activity|hydrolase activity|intracellular|primary metabolic process|intracellular membrane-bounded organelle|hydrolase activity, acting on ester bonds|cytoplasm|lipid metabolic process|lipase activity|carboxylic ester hydrolase activity|plastid|triglyceride lipase activity|chloroplast	-	-	-	-	chr8:8894009-8897680	18.9847	76.2748	2.00637	3.55e-08	2.8e-06	UP
107424796	LOC107424796	ethylene-responsive transcription factor ERF109-like	GO:0032502|GO:0005623|GO:0023052|GO:0050896|GO:0008152|GO:0003700|GO:0006950|GO:0051716|GO:0005622|GO:0044237|GO:0009607|GO:0009058|GO:0006807|GO:0051707|GO:0044238|GO:0009725|GO:0009620|GO:0007165|GO:0043231|GO:0007275|GO:0006952|GO:0003676|GO:0006139|GO:0006725|GO:0070887|GO:0007154|GO:0051301|GO:0009723|GO:0001944|GO:0019438|GO:0010467|GO:0005634|GO:0003677|GO:0010468|GO:0009755|GO:0010200|GO:…	developmental process|cell|signaling|response to stimulus|metabolic process|transcription factor activity, sequence-specific DNA binding|response to stress|cellular response to stimulus|intracellular|cellular metabolic process|response to biotic stimulus|biosynthetic process|nitrogen compound metabolic process|response to other organism|primary metabolic process|response to hormone|response to fu…	-	-	-	-	chr8:8714767-8715903	0.0439551	13.6751	8.2813	3.43e-17	1.58e-14	UP
107424823	LOC107424823	probable calcium-binding protein CML41	GO:0043169|GO:0046872|GO:0005509	cation binding|metal ion binding|calcium ion binding	-	-	ko04626|ko04114|ko04070|ko04922|ko04014|ko04022|ko04024|ko04020|ko04015|ko04750|ko04713|ko04924|ko04740|ko04744|ko04925|ko04745	Plant-pathogen interaction|Oocyte meiosis|Phosphatidylinositol signaling system|Glucagon signaling pathway|Ras signaling pathway|cGMP-PKG signaling pathway|cAMP signaling pathway|Calcium signaling pathway|Rap1 signaling pathway|Inflammatory mediator regulation of TRP channels|Circadian entrainment|Renin secretion|Olfactory transduction|Phototransduction|Aldosterone synthesis and secretion|Phototr…	chr8:9005459-9006418	12.7485	63.6214	2.31918	9.81e-10	1.1e-07	UP
107424851	LOC107424851	lysM domain receptor-like kinase 4	GO:0016020|GO:0005623|GO:0050896|GO:0003824|GO:0016740|GO:0006950|GO:0051716|GO:0005622|GO:0071944|GO:0009607|GO:0051707|GO:0006955|GO:0005886|GO:0043231|GO:0006952|GO:0008061|GO:0005737|GO:0070887|GO:0009617|GO:0045087|GO:0071216|GO:0016772|GO:0002237|GO:0071219|GO:0016301|GO:0010200|GO:0009536|GO:0009507|GO:0071323	membrane|cell|response to stimulus|catalytic activity|transferase activity|response to stress|cellular response to stimulus|intracellular|cell periphery|response to biotic stimulus|response to other organism|immune response|plasma membrane|intracellular membrane-bounded organelle|defense response|chitin binding|cytoplasm|cellular response to chemical stimulus|response to bacterium|innate immune r…	-	-	-	-	chr8:8999261-9001457	4.70987	30.9914	2.71811	4.15e-14	1.15e-11	UP
107424885	LOC107424885	uncharacterized LOC107424885	GO:0005623|GO:0050896|GO:0005622|GO:0043231|GO:0080167|GO:0005737|GO:0005739	cell|response to stimulus|intracellular|intracellular membrane-bounded organelle|response to karrikin|cytoplasm|mitochondrion	-	-	-	-	chr8:9495676-9496351	0.221791	23.8618	6.74936	1.48e-07	9.86e-06	UP
107424913	LOC107424913	uncharacterized LOC107424913	GO:0005623|GO:0005622|GO:0043231|GO:0005737|GO:0005634|GO:0005739	cell|intracellular|intracellular membrane-bounded organelle|cytoplasm|nucleus|mitochondrion	-	-	-	-	chr8:10254023-10261057	2.81754	15.8803	2.49473	4.66e-10	5.52e-08	UP
107424947	LOC107424947	calcium-transporting ATPase 2, plasma membrane-type-like	GO:0051179|GO:0016020|GO:0005623|GO:0005215|GO:0003824|GO:0016787|GO:0042175|GO:0031090|GO:0031224|GO:0005622|GO:0005789|GO:0071944|GO:0022857|GO:0012505|GO:0005886|GO:0005515|GO:0098588|GO:0043231|GO:0016021|GO:0006810|GO:0043169|GO:0005737|GO:0022891|GO:0005783|GO:0005887|GO:0055085|GO:0016817|GO:0031226|GO:0005516|GO:0000166|GO:0006811|GO:0015075|GO:0016818|GO:0017076|GO:0034220|GO:0046872|GO:…	localization|membrane|cell|transporter activity|catalytic activity|hydrolase activity|nuclear outer membrane-endoplasmic reticulum membrane network|organelle membrane|intrinsic component of membrane|intracellular|endoplasmic reticulum membrane|cell periphery|transmembrane transporter activity|endomembrane system|plasma membrane|protein binding|bounding membrane of organelle|intracellular membrane…	-	-	-	-	chr8:10261486-10267935	25.771	180.762	2.81027	2.77e-18	1.74e-15	UP
107424977	LOC107424977	transcription factor NAI1-like	GO:0005623|GO:0008152|GO:0003700|GO:0005622|GO:0044237|GO:0009058|GO:0006807|GO:0044238|GO:0005515|GO:0043231|GO:0003676|GO:0006139|GO:0006725|GO:0046983|GO:0019438|GO:0010467|GO:0005634|GO:0003677|GO:0010468|GO:0051252|GO:0016070|GO:0032774|GO:0006351|GO:2001141|GO:0006355|GO:1903506	cell|metabolic process|transcription factor activity, sequence-specific DNA binding|intracellular|cellular metabolic process|biosynthetic process|nitrogen compound metabolic process|primary metabolic process|protein binding|intracellular membrane-bounded organelle|nucleic acid binding|nucleobase-containing compound metabolic process|cellular aromatic compound metabolic process|protein dimerizatio…	-	-	-	-	chr8:10635086-10637182	0.242676	7.25001	4.90088	7.32e-08	5.34e-06	UP
107425011	LOC107425011	uncharacterized LOC107425011	GO:0032502|GO:0005623|GO:0000003|GO:0050896|GO:0003006|GO:0006950|GO:0051716|GO:0005622|GO:0070482|GO:0009791|GO:0001666|GO:0043231|GO:0007275|GO:0070887|GO:0048367|GO:0005634|GO:0009908|GO:0071456	developmental process|cell|reproduction|response to stimulus|developmental process involved in reproduction|response to stress|cellular response to stimulus|intracellular|response to oxygen levels|post-embryonic development|response to hypoxia|intracellular membrane-bounded organelle|multicellular organism development|cellular response to chemical stimulus|shoot system development|nucleus|flower …	-	-	-	-	chr8:11081591-11084322	6.13169	41.2905	2.75145	1.81e-13	4.38e-11	UP
107425035	LOC107425035	transcription factor bHLH25-like	GO:0005623|GO:0005622|GO:0043231|GO:0005634	cell|intracellular|intracellular membrane-bounded organelle|nucleus	-	-	-	-	chr8:10659020-10661555	0.301125	3.74698	3.63729	9.58e-05	0.00290579	UP
107425095	LOC107425095	uncharacterized LOC107425095	-	-	-	-	-	-	chr8:12015985-12027042	0.0149568	0.774131	5.69371	4.61e-05	0.00153336	UP
107425175	LOC107425175	BTB/POZ domain-containing protein DOT3	GO:0032502|GO:0016020|GO:0005623|GO:0000003|GO:0004871|GO:0050896|GO:0008152|GO:0003006|GO:0009653|GO:0044237|GO:0071944|GO:0044238|GO:0005886|GO:0048598|GO:0009791|GO:0009887|GO:0007275|GO:0019538|GO:0007389|GO:0048316|GO:0009886|GO:0010588|GO:0009314|GO:0048364|GO:0048513|GO:0009793|GO:0010016|GO:0048367|GO:0048826|GO:0080022|GO:0010154|GO:0009790|GO:0048827|GO:0044267|GO:0009416|GO:0009965|GO:…	developmental process|membrane|cell|reproduction|signal transducer activity|response to stimulus|metabolic process|developmental process involved in reproduction|anatomical structure morphogenesis|cellular metabolic process|cell periphery|primary metabolic process|plasma membrane|embryonic morphogenesis|post-embryonic development|organ morphogenesis|multicellular organism development|protein meta…	-	-	-	-	chr8:12719258-12723724	0.234971	2.02324	3.10612	0.000430227	0.010335	UP
107425193	LOC107425193	probable mitochondrial adenine nucleotide transporter BTL3	GO:0051179|GO:0016020|GO:0005623|GO:0005215|GO:0031090|GO:0051641|GO:0031224|GO:0005622|GO:0043231|GO:0016021|GO:0006810|GO:0005737|GO:0019866|GO:0055085|GO:0031966|GO:0005743|GO:0046907|GO:0005740|GO:0005739|GO:0009536|GO:0006839	localization|membrane|cell|transporter activity|organelle membrane|cellular localization|intrinsic component of membrane|intracellular|intracellular membrane-bounded organelle|integral component of membrane|transport|cytoplasm|organelle inner membrane|transmembrane transport|mitochondrial membrane|mitochondrial inner membrane|intracellular transport|mitochondrial envelope|mitochondrion|plastid|mi…	-	-	-	-	chr8:12744384-12747781	11.6407	47.1884	2.01926	9.94e-05	0.00299965	UP
107425227	LOC107425227	MACPF domain-containing protein NSL1	GO:0051179|GO:0005623|GO:0050896|GO:0008152|GO:0006950|GO:0051716|GO:0005622|GO:0044237|GO:0006955|GO:0043231|GO:0008219|GO:0044281|GO:0006970|GO:0006952|GO:0006725|GO:0045087|GO:0005634|GO:0052542|GO:0009626|GO:0012501|GO:0009651|GO:0052545|GO:0009696|GO:0010337|GO:0019752	localization|cell|response to stimulus|metabolic process|response to stress|cellular response to stimulus|intracellular|cellular metabolic process|immune response|intracellular membrane-bounded organelle|cell death|small molecule metabolic process|response to osmotic stress|defense response|cellular aromatic compound metabolic process|innate immune response|nucleus|defense response by callose dep…	-	-	-	-	chr1:21568053-21574379	16.603	67.221	2.01747	6.76e-10	7.87e-08	UP
107425228	LOC107425228	protein DETOXIFICATION 27-like	GO:0032502|GO:0051179|GO:0016020|GO:0005623|GO:0000003|GO:0005215|GO:0050896|GO:0003006|GO:0031224|GO:0071944|GO:0022857|GO:0005886|GO:0016021|GO:0015238|GO:0007275|GO:0006810|GO:0007568|GO:0042493|GO:0055085|GO:0009835|GO:0006855|GO:0010154|GO:0015893|GO:0015297	developmental process|localization|membrane|cell|reproduction|transporter activity|response to stimulus|developmental process involved in reproduction|intrinsic component of membrane|cell periphery|transmembrane transporter activity|plasma membrane|integral component of membrane|drug transmembrane transporter activity|multicellular organism development|transport|aging|response to drug|transmembra…	-	-	-	-	chr8:12893338-12896616	5.84511	26.1656	2.16237	2.86e-08	2.31e-06	UP
107425274	LOC107425274	E3 ubiquitin-protein ligase RING1-like	GO:0016020|GO:0005623|GO:0005622|GO:0071944|GO:0005886|GO:0043231|GO:0043169|GO:0005634|GO:0046872|GO:0046914|GO:0008270	membrane|cell|intracellular|cell periphery|plasma membrane|intracellular membrane-bounded organelle|cation binding|nucleus|metal ion binding|transition metal ion binding|zinc ion binding	-	-	-	-	chr8:13551015-13552860	1.2059	5.36444	2.15331	9.56e-05	0.00290343	UP
107425283	LOC107425283	uncharacterized LOC107425283	-	-	-	-	-	-	chr8:13671600-13672067	12.3351	80.4496	2.70532	3.23e-11	4.89e-09	UP
107425307	LOC107425307	WEB family protein At3g02930, chloroplastic	GO:0005623|GO:0005622|GO:0005737	cell|intracellular|cytoplasm	-	-	-	-	chr8:13715338-13717488	0.384527	38.4755	6.64471	6.83e-30	2.65e-26	UP
107425308	LOC107425308	pentatricopeptide repeat-containing protein At4g02750-like	-	-	-	-	-	-	chr8:13712439-13714654	0.336741	44.0719	7.03207	4.35e-43	5.9e-39	UP
107425353	LOC107425353	transcription factor TGA6-like	GO:0005623|GO:0050896|GO:0008152|GO:0005622|GO:0044237|GO:0009058|GO:0006807|GO:0044238|GO:0043231|GO:0003676|GO:0006139|GO:0080167|GO:0006725|GO:0019438|GO:0010467|GO:0005634|GO:0003677|GO:0016070|GO:0032774|GO:0043565|GO:0006351	cell|response to stimulus|metabolic process|intracellular|cellular metabolic process|biosynthetic process|nitrogen compound metabolic process|primary metabolic process|intracellular membrane-bounded organelle|nucleic acid binding|nucleobase-containing compound metabolic process|response to karrikin|cellular aromatic compound metabolic process|aromatic compound biosynthetic process|gene expression…	-	-	-	-	chr8:14319180-14320528	0.0740948	3.39254	5.51685	5.72e-07	3.24e-05	UP
107425391	LOC107425391	L-ascorbate oxidase	GO:0005576|GO:0008152|GO:0003824|GO:0016491|GO:0043169|GO:0055114|GO:0046872|GO:0046914|GO:0005507	extracellular region|metabolic process|catalytic activity|oxidoreductase activity|cation binding|oxidation-reduction process|metal ion binding|transition metal ion binding|copper ion binding	-	-	-	-	chr8:14962832-14965409	21.934	100.209	2.19176	2.15e-08	1.79e-06	UP
107425400	LOC107425400	fasciclin-like arabinogalactan protein 21	GO:0005576	extracellular region	-	-	-	-	chr8:14966580-14968083	0.420834	5.63707	3.74362	1.05e-07	7.33e-06	UP
107425440	LOC107425440	chaperone protein dnaJ 20, chloroplastic-like	GO:0005623|GO:0005622|GO:0043231|GO:0005737|GO:0009536|GO:0009507	cell|intracellular|intracellular membrane-bounded organelle|cytoplasm|plastid|chloroplast	-	-	-	-	chr8:15881746-15882323	0.105551	6.48191	5.9404	0.000113902	0.0033872	UP
107425449	LOC107425449	uncharacterized LOC107425449	-	-	-	-	-	-	chr8:16219752-16222127	7.86019	48.4595	2.62414	7.85e-12	1.36e-09	UP
107425503	LOC107425503	ethylene-responsive transcription factor ABR1	GO:0005623|GO:0023052|GO:0050896|GO:0008152|GO:0003700|GO:0006950|GO:0051716|GO:0005622|GO:0044237|GO:0009607|GO:0009058|GO:0006807|GO:0051707|GO:0044238|GO:0009725|GO:0009620|GO:0007165|GO:0043231|GO:0006970|GO:0006952|GO:0003676|GO:0006139|GO:0006725|GO:0070887|GO:0009968|GO:0007154|GO:0009966|GO:0009723|GO:0009737|GO:0009788|GO:0019438|GO:0010467|GO:0005634|GO:0003677|GO:0009743|GO:0010468|GO:…	cell|signaling|response to stimulus|metabolic process|transcription factor activity, sequence-specific DNA binding|response to stress|cellular response to stimulus|intracellular|cellular metabolic process|response to biotic stimulus|biosynthetic process|nitrogen compound metabolic process|response to other organism|primary metabolic process|response to hormone|response to fungus|signal transducti…	-	-	-	-	chr8:17165237-17166884	1.03919	7.95249	2.93595	2.73e-09	2.81e-07	UP
107425534	LOC107425534	2-heptyl-3-hydroxy-4(1H)-quinolone synthase-like	GO:0003824|GO:0016491|GO:0048037|GO:0004497|GO:0050662|GO:0000166|GO:0050660|GO:0071949	catalytic activity|oxidoreductase activity|cofactor binding|monooxygenase activity|coenzyme binding|nucleotide binding|flavin adenine dinucleotide binding|FAD binding	-	-	-	-	chr8:18201971-18204635	0.0313335	1.83482	5.87179	2.85e-06	0.000135069	UP
107425535	LOC107425535	FAD-dependent urate hydroxylase-like	GO:0005623|GO:0050896|GO:0003824|GO:0016491|GO:0006950|GO:0005622|GO:0048037|GO:0009607|GO:0051707|GO:0009620|GO:0043231|GO:0006952|GO:0005737|GO:0004497|GO:0050662|GO:0000166|GO:0050660|GO:0005739|GO:0050832|GO:0071949	cell|response to stimulus|catalytic activity|oxidoreductase activity|response to stress|intracellular|cofactor binding|response to biotic stimulus|response to other organism|response to fungus|intracellular membrane-bounded organelle|defense response|cytoplasm|monooxygenase activity|coenzyme binding|nucleotide binding|flavin adenine dinucleotide binding|mitochondrion|defense response to fungus|FA…	-	-	-	-	chr8:18177513-18184680	19.569	180.607	3.20621	2.94e-20	2.42e-17	UP
107425572	LOC107425572	uncharacterized LOC107425572	GO:0005623|GO:0005622|GO:0043231|GO:0005634	cell|intracellular|intracellular membrane-bounded organelle|nucleus	-	-	-	-	chr8:19117655-19118859	37.7048	3.42831	-3.45918	3.2e-10	3.98e-08	DOWN
107425579	LOC107425579	exopolygalacturonase	GO:0005576|GO:0008152|GO:0003824|GO:0016787|GO:0071554|GO:0044238|GO:0016798|GO:0005975|GO:0071555|GO:0004553|GO:0004650	extracellular region|metabolic process|catalytic activity|hydrolase activity|cell wall organization or biogenesis|primary metabolic process|hydrolase activity, acting on glycosyl bonds|carbohydrate metabolic process|cell wall organization|hydrolase activity, hydrolyzing O-glycosyl compounds|polygalacturonase activity	-	-	-	-	chr1:23411333-23414515	0.57484	3.265	2.50585	0.000256615	0.00672647	UP
107425791	LOC107425791	F-box/FBD/LRR-repeat protein At1g13570-like	GO:0005623|GO:0005622|GO:0043231|GO:0005634	cell|intracellular|intracellular membrane-bounded organelle|nucleus	-	-	-	-	chr9:386930-389370	0.313162	8.30619	4.72921	0.000233862	0.00625499	UP
107425878	LOC107425878	cytochrome P450 94A2-like	GO:0016020|GO:0005623|GO:0050896|GO:0008152|GO:0003824|GO:0016491|GO:0019825|GO:0031224|GO:0006950|GO:0005622|GO:0043231|GO:0016021|GO:0046906|GO:0043169|GO:0005737|GO:0009611|GO:0055114|GO:0004497|GO:0016705|GO:0046872|GO:0009536|GO:0020037|GO:0009507|GO:0046914|GO:0005506	membrane|cell|response to stimulus|metabolic process|catalytic activity|oxidoreductase activity|oxygen binding|intrinsic component of membrane|response to stress|intracellular|intracellular membrane-bounded organelle|integral component of membrane|tetrapyrrole binding|cation binding|cytoplasm|response to wounding|oxidation-reduction process|monooxygenase activity|oxidoreductase activity, acting o…	-	-	-	-	chr9:1057908-1059936	0.968258	3.99516	2.04479	0.00106088	0.0216007	UP
107425895	LOC107425895	calmodulin-3-like	GO:0043169|GO:0046872|GO:0005509	cation binding|metal ion binding|calcium ion binding	-	-	ko04626|ko04114|ko04070|ko04922|ko04014|ko04022|ko04024|ko04020|ko04015|ko04750|ko04713|ko04924|ko04740|ko04744|ko04925|ko04745	Plant-pathogen interaction|Oocyte meiosis|Phosphatidylinositol signaling system|Glucagon signaling pathway|Ras signaling pathway|cGMP-PKG signaling pathway|cAMP signaling pathway|Calcium signaling pathway|Rap1 signaling pathway|Inflammatory mediator regulation of TRP channels|Circadian entrainment|Renin secretion|Olfactory transduction|Phototransduction|Aldosterone synthesis and secretion|Phototr…	chr9:1403538-1404891	1.14312	5.8442	2.35403	0.00197804	0.0358655	UP
107425900	LOC107425900	ethylene-responsive transcription factor ERF098-like	GO:0005623|GO:0023052|GO:0050896|GO:0008152|GO:0003700|GO:0051716|GO:0005622|GO:0044237|GO:0009058|GO:0006807|GO:0044238|GO:0009725|GO:0007165|GO:0043231|GO:0003676|GO:0006139|GO:0006725|GO:0070887|GO:0007154|GO:0009723|GO:0019438|GO:0010467|GO:0005634|GO:0003677|GO:0010468|GO:0009755|GO:0010200|GO:0051252|GO:0035556|GO:0016070|GO:0000160|GO:0009873|GO:0032774|GO:0006351|GO:2001141|GO:0006355|GO:…	cell|signaling|response to stimulus|metabolic process|transcription factor activity, sequence-specific DNA binding|cellular response to stimulus|intracellular|cellular metabolic process|biosynthetic process|nitrogen compound metabolic process|primary metabolic process|response to hormone|signal transduction|intracellular membrane-bounded organelle|nucleic acid binding|nucleobase-containing compou…	-	-	-	-	chr9:729713-730956	0.0490423	0.992746	4.33933	0.00155965	0.0294974	UP
107425924	LOC107425924	calcium-transporting ATPase 12, plasma membrane-type	GO:0051179|GO:0016020|GO:0005623|GO:0005215|GO:0003824|GO:0016787|GO:0031224|GO:0005622|GO:0071944|GO:0022857|GO:0005886|GO:0005515|GO:0043231|GO:0016021|GO:0006810|GO:0022891|GO:0005887|GO:0055085|GO:0016817|GO:0031226|GO:0005516|GO:0006811|GO:0015075|GO:0016818|GO:0034220|GO:0016820|GO:0015399|GO:0042626|GO:0006812|GO:0016462|GO:0008324|GO:0098655|GO:0015662|GO:0017111|GO:0019829|GO:0016887|GO:…	localization|membrane|cell|transporter activity|catalytic activity|hydrolase activity|intrinsic component of membrane|intracellular|cell periphery|transmembrane transporter activity|plasma membrane|protein binding|intracellular membrane-bounded organelle|integral component of membrane|transport|substrate-specific transmembrane transporter activity|integral component of plasma membrane|transmembra…	-	-	-	-	chr9:1411702-1416774	4.39965	31.5194	2.84078	1.05e-10	1.46e-08	UP
107425928	LOC107425928	1-aminocyclopropane-1-carboxylate oxidase homolog 1-like	GO:0005623|GO:0008152|GO:0003824|GO:0016491|GO:0005622|GO:0043169|GO:0051213|GO:0005737|GO:0055114|GO:0016705|GO:0016706|GO:0046872	cell|metabolic process|catalytic activity|oxidoreductase activity|intracellular|cation binding|dioxygenase activity|cytoplasm|oxidation-reduction process|oxidoreductase activity, acting on paired donors, with incorporation or reduction of molecular oxygen|oxidoreductase activity, acting on paired donors, with incorporation or reduction of molecular oxygen, 2-oxoglutarate as one donor, and incorpo…	-	-	-	-	chr9:810099-812419	0.108046	1.20837	3.48335	0.00227106	0.0401503	UP
107426027	LOC107426027	aspartic proteinase CDR1-like	GO:0005576|GO:0008152|GO:0044238|GO:0019538|GO:0006508	extracellular region|metabolic process|primary metabolic process|protein metabolic process|proteolysis	-	-	-	-	chr9:2350516-2351922	0.149921	1.72161	3.52148	0.000356064	0.00888391	UP
107426028	LOC107426028	F-box protein At1g49360-like	GO:0005623|GO:0005622|GO:0043231|GO:0005634	cell|intracellular|intracellular membrane-bounded organelle|nucleus	-	-	-	-	chr9:2422929-2424140	0.0915722	1.32591	3.85592	0.00205626	0.037055	UP
107426109	LOC107426109	gibberellin 2-beta-dioxygenase 2	GO:0005623|GO:0050896|GO:0008152|GO:0003824|GO:0016491|GO:0005622|GO:0044237|GO:0009058|GO:0044238|GO:0044281|GO:0043169|GO:0051213|GO:0005737|GO:0055114|GO:0044255|GO:0006629|GO:0009314|GO:0016705|GO:0006720|GO:0016706|GO:0016042|GO:0009416|GO:0046872|GO:0008610|GO:0008299|GO:0045543|GO:0016114|GO:0019752|GO:0009639|GO:0052634|GO:0052635|GO:0045487|GO:0016102|GO:0009686|GO:0009685	cell|response to stimulus|metabolic process|catalytic activity|oxidoreductase activity|intracellular|cellular metabolic process|biosynthetic process|primary metabolic process|small molecule metabolic process|cation binding|dioxygenase activity|cytoplasm|oxidation-reduction process|cellular lipid metabolic process|lipid metabolic process|response to radiation|oxidoreductase activity, acting on pai…	-	-	ko00904	Diterpenoid biosynthesis	chr9:2640607-2644906	1.62844	8.49853	2.38372	4.21e-07	2.45e-05	UP
107426119	LOC107426119	bZIP transcription factor 53-like	GO:0032502|GO:0005623|GO:0000003|GO:0050896|GO:0008152|GO:0003006|GO:0003700|GO:0048609|GO:0006950|GO:0051716|GO:0005622|GO:0044237|GO:0032504|GO:0009058|GO:0006807|GO:0050793|GO:0044238|GO:0005515|GO:0042594|GO:2000026|GO:2000693|GO:0010431|GO:0009791|GO:0043231|GO:0007275|GO:0003676|GO:0006139|GO:0006725|GO:0046983|GO:0048316|GO:0007154|GO:0046982|GO:0010154|GO:0019438|GO:0010467|GO:0005634|GO:…	developmental process|cell|reproduction|response to stimulus|metabolic process|developmental process involved in reproduction|transcription factor activity, sequence-specific DNA binding|multicellular organismal reproductive process|response to stress|cellular response to stimulus|intracellular|cellular metabolic process|multicellular organism reproduction|biosynthetic process|nitrogen compound m…	-	-	-	-	chr9:2832961-2833647	10.7058	43.1816	2.01202	2.7e-06	0.00012829	UP
107426142	LOC107426142	pentatricopeptide repeat-containing protein At2g13600-like	GO:0005623|GO:0023052|GO:0050896|GO:0008152|GO:0051716|GO:0005622|GO:0044237|GO:0006807|GO:0044238|GO:0007165|GO:0043231|GO:0006139|GO:0006725|GO:0005737|GO:0070887|GO:0007154|GO:0009743|GO:0005739|GO:0016070|GO:0010182|GO:0016071|GO:0009451|GO:1900864|GO:0016556|GO:0080156	cell|signaling|response to stimulus|metabolic process|cellular response to stimulus|intracellular|cellular metabolic process|nitrogen compound metabolic process|primary metabolic process|signal transduction|intracellular membrane-bounded organelle|nucleobase-containing compound metabolic process|cellular aromatic compound metabolic process|cytoplasm|cellular response to chemical stimulus|cell com…	-	-	-	-	chr9:2680627-2682675	0.311463	1.94495	2.6426	0.000913908	0.0191546	UP
107426150	LOC107426150	universal stress protein A-like protein	GO:0005623|GO:0005622|GO:0043231|GO:0005737|GO:0000166|GO:0017076|GO:0005634|GO:0005773|GO:0005524|GO:0030554	cell|intracellular|intracellular membrane-bounded organelle|cytoplasm|nucleotide binding|purine nucleotide binding|nucleus|vacuole|ATP binding|adenyl nucleotide binding	-	-	-	-	chr9:2883344-2884799	45.4336	9.47161	-2.26208	6.11e-07	3.44e-05	DOWN
107426165	LOC107426165	ABC transporter C family member 10-like	-	-	-	-	-	-	chr9:3818904-3822749	0.272733	5.62544	4.3664	1.02e-13	2.57e-11	UP
107426167	LOC107426167	protein phosphatase 2C 32	GO:0032502|GO:0016020|GO:0005623|GO:0008152|GO:0003824|GO:0016787|GO:0008289|GO:0009653|GO:0005622|GO:0044237|GO:0071944|GO:0009058|GO:0006807|GO:0050793|GO:0044238|GO:0005886|GO:0010073|GO:2000026|GO:0043231|GO:0007275|GO:0019538|GO:0043169|GO:0006139|GO:0006725|GO:0016788|GO:0006793|GO:0022603|GO:0019827|GO:0005543|GO:0042578|GO:0019438|GO:0010467|GO:0005634|GO:0048507|GO:0009933|GO:0044267|GO:…	developmental process|membrane|cell|metabolic process|catalytic activity|hydrolase activity|lipid binding|anatomical structure morphogenesis|intracellular|cellular metabolic process|cell periphery|biosynthetic process|nitrogen compound metabolic process|regulation of developmental process|primary metabolic process|plasma membrane|meristem maintenance|regulation of multicellular organismal develop…	-	-	-	-	chr9:3486314-3489694	0.119491	1.99371	4.06049	1.91e-05	0.000702077	UP
107426182	LOC107426182	chitinase 10	GO:0005576|GO:0005623|GO:0050896|GO:0008152|GO:0003824|GO:0016787|GO:0006950|GO:0071554|GO:0044237|GO:0071944|GO:0009607|GO:0006807|GO:0051707|GO:0044238|GO:0009620|GO:0005618|GO:0006952|GO:0016798|GO:1901135|GO:0005975|GO:0016998|GO:0050832|GO:0004553|GO:0004568|GO:0006032	extracellular region|cell|response to stimulus|metabolic process|catalytic activity|hydrolase activity|response to stress|cell wall organization or biogenesis|cellular metabolic process|cell periphery|response to biotic stimulus|nitrogen compound metabolic process|response to other organism|primary metabolic process|response to fungus|cell wall|defense response|hydrolase activity, acting on glyco…	-	-	-	-	chr9:3624958-3626432	1.27953	8.18693	2.67771	1.73e-06	8.82e-05	UP
107426188	LOC107426188	peroxidase 5-like	GO:0048511|GO:0008152|GO:0044237|GO:0042752|GO:0009058|GO:0006807|GO:0007623|GO:0044238|GO:0032922|GO:0019538|GO:0097167|GO:0006518|GO:0051246|GO:0010467|GO:0044267|GO:0010468|GO:0043043|GO:0006412|GO:0010608|GO:0006417	rhythmic process|metabolic process|cellular metabolic process|regulation of circadian rhythm|biosynthetic process|nitrogen compound metabolic process|circadian rhythm|primary metabolic process|circadian regulation of gene expression|protein metabolic process|circadian regulation of translation|peptide metabolic process|regulation of protein metabolic process|gene expression|cellular protein metab…	-	-	ko01100|ko01110|ko00940	Metabolic pathways|Biosynthesis of secondary metabolites|Phenylpropanoid biosynthesis	chr9:3787327-3788692	1.44882	24.7712	4.09571	8.99e-18	4.87e-15	UP
107426232	LOC107426232	uncharacterized LOC107426232	-	-	-	-	-	-	chr1:25812140-25812673	1.12319	9.74466	3.11702	0.00168581	0.0314449	UP
107426278	LOC107426278	potassium transporter 5-like	GO:0051179|GO:0016020|GO:0005623|GO:0005215|GO:0071944|GO:0022857|GO:0005886|GO:0006810|GO:0022891|GO:0006811|GO:0015075|GO:0006812|GO:0015293|GO:0008324|GO:0030001|GO:0015672|GO:0022820|GO:0009674|GO:0006813|GO:0046873|GO:0015079	localization|membrane|cell|transporter activity|cell periphery|transmembrane transporter activity|plasma membrane|transport|substrate-specific transmembrane transporter activity|ion transport|ion transmembrane transporter activity|cation transport|symporter activity|cation transmembrane transporter activity|metal ion transport|monovalent inorganic cation transport|potassium ion symporter activity…	-	-	-	-	chr9:4739884-4744918	10.4446	44.7517	2.09919	2.48e-10	3.14e-08	UP
107426313	LOC107426313	major allergen Pru ar 1-like	GO:0050896|GO:0006950|GO:0009607|GO:0051707|GO:0009620|GO:0006952|GO:0009617|GO:0050832|GO:0042742|GO:0050829	response to stimulus|response to stress|response to biotic stimulus|response to other organism|response to fungus|defense response|response to bacterium|defense response to fungus|defense response to bacterium|defense response to Gram-negative bacterium	-	-	-	-	chr9:4173209-4174280	0.960442	6.56518	2.77306	1.81e-05	0.000670039	UP
107426446	LOC107426446	uncharacterized LOC107426446	GO:0005623|GO:0005622|GO:0005515|GO:0005737|GO:0031072|GO:0051879	cell|intracellular|protein binding|cytoplasm|heat shock protein binding|Hsp90 protein binding	-	-	-	-	chr9:5353411-5355043	0.0843826	2.68761	4.99324	0.000122839	0.00361433	UP
107426454	LOC107426454	uncharacterized LOC107426454	GO:0005623|GO:0005622|GO:0043231|GO:0005737|GO:0009536|GO:0009507	cell|intracellular|intracellular membrane-bounded organelle|cytoplasm|plastid|chloroplast	-	-	-	-	chr9:5416470-5417578	0.91142	11.5009	3.65749	1.67e-09	1.79e-07	UP
107426457	LOC107426457	glutathione transferase GST 23-like	GO:0005623|GO:0050896|GO:0008152|GO:0003824|GO:0016740|GO:0005622|GO:0044237|GO:0006807|GO:0005737|GO:0016765|GO:0006790|GO:0019748|GO:0006518|GO:0005829|GO:0006749|GO:0009407|GO:0009751|GO:0004364	cell|response to stimulus|metabolic process|catalytic activity|transferase activity|intracellular|cellular metabolic process|nitrogen compound metabolic process|cytoplasm|transferase activity, transferring alkyl or aryl (other than methyl) groups|sulfur compound metabolic process|secondary metabolic process|peptide metabolic process|cytosol|glutathione metabolic process|toxin catabolic process|re…	-	-	ko00480|ko01524|ko00982|ko00980	Glutathione metabolism|Platinum drug resistance|Drug metabolism - cytochrome P450|Metabolism of xenobiotics by cytochrome P450	chr9:5461724-5463112	3.73191	31.3423	3.07013	3.64e-14	1.02e-11	UP
107426477	LOC107426477	L-type lectin-domain containing receptor kinase IX.1-like	GO:0016020|GO:0005623|GO:0030054|GO:0023052|GO:0004871|GO:0050896|GO:0008152|GO:0003824|GO:0016740|GO:0051716|GO:0044237|GO:0004872|GO:0009506|GO:0071944|GO:0005911|GO:0038023|GO:0044238|GO:0005886|GO:0005515|GO:0009725|GO:0004888|GO:0019899|GO:0007165|GO:0019538|GO:0070887|GO:0006793|GO:0001653|GO:0016772|GO:0007154|GO:0016773|GO:0019199|GO:0016301|GO:0007166|GO:0044267|GO:0006796|GO:0009755|GO:…	membrane|cell|cell junction|signaling|signal transducer activity|response to stimulus|metabolic process|catalytic activity|transferase activity|cellular response to stimulus|cellular metabolic process|receptor activity|plasmodesma|cell periphery|cell-cell junction|signaling receptor activity|primary metabolic process|plasma membrane|protein binding|response to hormone|transmembrane signaling rece…	-	-	-	-	chr9:7325096-7327404	0.139449	1.82092	3.70686	6e-06	0.00025768	UP
107426481	LOC107426481	putative pentatricopeptide repeat-containing protein At3g25060, mitochondrial	GO:0005623|GO:0005622|GO:0043231|GO:0005737|GO:0005739	cell|intracellular|intracellular membrane-bounded organelle|cytoplasm|mitochondrion	-	-	-	-	chr9:6607508-6609988	0.259584	1.63128	2.65173	0.000505433	0.0117866	UP
107426575	LOC107426575	G-type lectin S-receptor-like serine/threonine-protein kinase At1g67520	GO:0016020|GO:0005623|GO:0050896|GO:0003824|GO:0016740|GO:0006950|GO:0071944|GO:0009607|GO:0051707|GO:0030246|GO:0006955|GO:0005886|GO:0005515|GO:0019899|GO:0009620|GO:0006952|GO:0045087|GO:0016772|GO:0016301|GO:0031625	membrane|cell|response to stimulus|catalytic activity|transferase activity|response to stress|cell periphery|response to biotic stimulus|response to other organism|carbohydrate binding|immune response|plasma membrane|protein binding|enzyme binding|response to fungus|defense response|innate immune response|transferase activity, transferring phosphorus-containing groups|kinase activity|ubiquitin pr…	-	-	-	-	chr9:6586798-6590323	0.224604	2.88929	3.68526	2.3e-07	1.45e-05	UP
107426584	LOC107426584	uncharacterized LOC107426584	GO:0005623|GO:0005622|GO:0043231|GO:0005737|GO:0005739	cell|intracellular|intracellular membrane-bounded organelle|cytoplasm|mitochondrion	-	-	-	-	chr9:7035543-7036832	15.3613	65.8161	2.09914	4.11e-10	5e-08	UP
107426640	LOC107426640	nitrate/nitrite response regulator protein homolog	GO:0005623|GO:0023052|GO:0004871|GO:0050896|GO:0051716|GO:0005622|GO:0007165|GO:0043231|GO:0005737|GO:0000156|GO:0007154|GO:0035556|GO:0009536|GO:0000160|GO:0009507	cell|signaling|signal transducer activity|response to stimulus|cellular response to stimulus|intracellular|signal transduction|intracellular membrane-bounded organelle|cytoplasm|phosphorelay response regulator activity|cell communication|intracellular signal transduction|plastid|phosphorelay signal transduction system|chloroplast	-	-	-	-	chr9:5595490-5597477	0.206802	1.91109	3.20808	0.000210711	0.00573765	UP
107426754	LOC107426754	auxin-induced protein 15A-like	GO:0005623|GO:0050896|GO:0005622|GO:0009725|GO:0043231|GO:0005737|GO:0009733|GO:0005739	cell|response to stimulus|intracellular|response to hormone|intracellular membrane-bounded organelle|cytoplasm|response to auxin|mitochondrion	-	-	ko04075	Plant hormone signal transduction	chr9:7904418-7905281	7.42692	1.56871	-2.24318	0.000659893	0.0145385	DOWN
107426833	LOC107426833	zinc finger protein ZAT10	GO:0032502|GO:0005623|GO:0040007|GO:0050896|GO:0008152|GO:0003700|GO:0006950|GO:0005622|GO:0009892|GO:0044237|GO:0009058|GO:0006807|GO:0044238|GO:0048589|GO:0009725|GO:0035264|GO:0043231|GO:0006970|GO:0009266|GO:0006979|GO:0043169|GO:0003676|GO:0009409|GO:0006139|GO:0006725|GO:0009611|GO:0015979|GO:0009415|GO:0009414|GO:0009314|GO:0009737|GO:0019438|GO:0010467|GO:0005634|GO:0003677|GO:0009416|GO:…	developmental process|cell|growth|response to stimulus|metabolic process|transcription factor activity, sequence-specific DNA binding|response to stress|intracellular|negative regulation of metabolic process|cellular metabolic process|biosynthetic process|nitrogen compound metabolic process|primary metabolic process|developmental growth|response to hormone|multicellular organism growth|intracellu…	-	-	-	-	chr9:9269620-9270780	11.6625	78.3636	2.74831	2.56e-13	5.94e-11	UP
107426873	LOC107426873	putative disease resistance RPP13-like protein 3	GO:0016020|GO:0005623|GO:0050896|GO:0006950|GO:0051716|GO:0005622|GO:0071944|GO:0009607|GO:0051707|GO:0006955|GO:0005886|GO:0043231|GO:0008219|GO:0006952|GO:0005737|GO:0045087|GO:0000166|GO:0009814|GO:0017076|GO:0005634|GO:0009626|GO:0043531|GO:0012501|GO:0005524|GO:0030554	membrane|cell|response to stimulus|response to stress|cellular response to stimulus|intracellular|cell periphery|response to biotic stimulus|response to other organism|immune response|plasma membrane|intracellular membrane-bounded organelle|cell death|defense response|cytoplasm|innate immune response|nucleotide binding|defense response, incompatible interaction|purine nucleotide binding|nucleus|p…	-	-	-	-	chr9:9878884-9881505	0.673235	3.0934	2.20001	0.000151843	0.00433943	UP
107426901	LOC107426901	putative DNA helicase ino80	-	-	-	-	-	-	chr9:9470801-9472444	30.5916	0.704035	-5.44134	1.55e-07	1.02e-05	DOWN
107426952	LOC107426952	uncharacterized LOC107426952	GO:0005576	extracellular region	-	-	-	-	chr9:10519424-10521053	0.032858	1.44056	5.45425	0.000265424	0.00692835	UP
107427019	LOC107427019	uncharacterized LOC107427019	GO:0005623|GO:0005622|GO:0043231|GO:0005634	cell|intracellular|intracellular membrane-bounded organelle|nucleus	-	-	-	-	chr9:11588912-11589388	3.43263	35.7143	3.37912	2.45e-08	2.03e-06	UP
107427029	LOC107427029	scopoletin glucosyltransferase-like	GO:0003824|GO:0016740|GO:0005515|GO:0016757|GO:0042802|GO:0008194|GO:0016758|GO:0046527|GO:0035251|GO:0050275	catalytic activity|transferase activity|protein binding|transferase activity, transferring glycosyl groups|identical protein binding|UDP-glycosyltransferase activity|transferase activity, transferring hexosyl groups|glucosyltransferase activity|UDP-glucosyltransferase activity|scopoletin glucosyltransferase activity	-	-	-	-	chr9:12230354-12231802	3.58064	21.8563	2.60976	0.000153748	0.00438465	UP
107427030	LOC107427030	scopoletin glucosyltransferase-like	-	-	-	-	-	-	chr9:12237916-12243328	0.0408357	1.37476	5.0732	0.000363141	0.00904384	UP
107427032	LOC107427032	scopoletin glucosyltransferase-like	-	-	-	-	-	-	chr9:12256250-12258126	0.0421039	1.79837	5.41659	0.000126483	0.0037085	UP
107427051	LOC107427051	ethylene-responsive transcription factor ERF109	GO:0032502|GO:0005623|GO:0023052|GO:0050896|GO:0008152|GO:0003700|GO:0006950|GO:0051716|GO:0005622|GO:0044237|GO:0009607|GO:0009058|GO:0006807|GO:0051707|GO:0044238|GO:0009725|GO:0009620|GO:0007165|GO:0043231|GO:0007275|GO:0006952|GO:0003676|GO:0006139|GO:0006725|GO:0070887|GO:0007154|GO:0051301|GO:0009723|GO:0001944|GO:0019438|GO:0010467|GO:0005634|GO:0003677|GO:0010468|GO:0009755|GO:0010200|GO:…	developmental process|cell|signaling|response to stimulus|metabolic process|transcription factor activity, sequence-specific DNA binding|response to stress|cellular response to stimulus|intracellular|cellular metabolic process|response to biotic stimulus|biosynthetic process|nitrogen compound metabolic process|response to other organism|primary metabolic process|response to hormone|response to fu…	-	-	-	-	chr9:12430953-12432551	0.125082	2.02139	4.0144	0.000320852	0.0081098	UP
107427052	LOC107427052	ferredoxin--nitrite reductase, chloroplastic	GO:0005576|GO:0016020|GO:0005623|GO:0050896|GO:0008152|GO:0003824|GO:0016491|GO:0005622|GO:0044237|GO:0006807|GO:0048046|GO:0051536|GO:0043231|GO:0044281|GO:0046906|GO:0043169|GO:0005737|GO:0055114|GO:0005829|GO:0042128|GO:0009532|GO:0010167|GO:0046872|GO:0051539|GO:0005739|GO:0009536|GO:0020037|GO:0050421|GO:0009570|GO:0009507|GO:0047889|GO:0048307	extracellular region|membrane|cell|response to stimulus|metabolic process|catalytic activity|oxidoreductase activity|intracellular|cellular metabolic process|nitrogen compound metabolic process|apoplast|iron-sulfur cluster binding|intracellular membrane-bounded organelle|small molecule metabolic process|tetrapyrrole binding|cation binding|cytoplasm|oxidation-reduction process|cytosol|nitrate assi…	-	-	ko01120|ko00910	Microbial metabolism in diverse environments|Nitrogen metabolism	chr9:12517752-12519917	123.215	21.2771	-2.5338	1.32e-11	2.22e-09	DOWN
107427053	LOC107427053	uncharacterized LOC107427053	GO:0005623|GO:0005622|GO:0043231|GO:0005634	cell|intracellular|intracellular membrane-bounded organelle|nucleus	-	-	-	-	chr9:12538684-12544551	11.0548	66.7923	2.595	7.33e-12	1.28e-09	UP
107427084	LOC107427084	pentatricopeptide repeat-containing protein At4g33990	GO:0032502|GO:0005623|GO:0000003|GO:0003006|GO:0005622|GO:0009791|GO:0043231|GO:0007275|GO:0005737|GO:0048316|GO:0009793|GO:0010154|GO:0009790|GO:0005739	developmental process|cell|reproduction|developmental process involved in reproduction|intracellular|post-embryonic development|intracellular membrane-bounded organelle|multicellular organism development|cytoplasm|seed development|embryo development ending in seed dormancy|fruit development|embryo development|mitochondrion	-	-	-	-	chr9:12545035-12550271	4.78787	20.3866	2.09017	1.03e-08	9.27e-07	UP
107427127	LOC107427127	probable L-type lectin-domain containing receptor kinase S.5	GO:0016020|GO:0005623|GO:0030054|GO:0023052|GO:0004871|GO:0050896|GO:0008152|GO:0003824|GO:0016740|GO:0051716|GO:0044237|GO:0004872|GO:0009506|GO:0071944|GO:0005911|GO:0038023|GO:0044238|GO:0005886|GO:0005515|GO:0009725|GO:0004888|GO:0019899|GO:0007165|GO:0019538|GO:0070887|GO:0006793|GO:0001653|GO:0016772|GO:0007154|GO:0016773|GO:0019199|GO:0016301|GO:0007166|GO:0044267|GO:0006796|GO:0009755|GO:…	membrane|cell|cell junction|signaling|signal transducer activity|response to stimulus|metabolic process|catalytic activity|transferase activity|cellular response to stimulus|cellular metabolic process|receptor activity|plasmodesma|cell periphery|cell-cell junction|signaling receptor activity|primary metabolic process|plasma membrane|protein binding|response to hormone|transmembrane signaling rece…	-	-	-	-	chr9:13732823-13736741	0.231719	3.90372	4.0744	1.45e-09	1.57e-07	UP
107427192	LOC107427192	transcription factor MYB44-like	GO:0005623|GO:0050896|GO:0008152|GO:0003700|GO:0005622|GO:0044237|GO:0009058|GO:0006807|GO:0044238|GO:0009725|GO:0003682|GO:0043231|GO:0003676|GO:0006139|GO:0006725|GO:0009723|GO:0009737|GO:0019438|GO:0010467|GO:0005634|GO:0003677|GO:0009753|GO:0010468|GO:0010038|GO:0010200|GO:0051252|GO:0009751|GO:0016070|GO:0046686|GO:0032774|GO:0006351|GO:2001141|GO:0006355|GO:0000975|GO:1903506|GO:0044212	cell|response to stimulus|metabolic process|transcription factor activity, sequence-specific DNA binding|intracellular|cellular metabolic process|biosynthetic process|nitrogen compound metabolic process|primary metabolic process|response to hormone|chromatin binding|intracellular membrane-bounded organelle|nucleic acid binding|nucleobase-containing compound metabolic process|cellular aromatic com…	-	-	-	-	chr9:15571953-15572973	2.72967	18.2784	2.74334	4.3e-08	3.3e-06	UP
107427295	LOC107427295	TMV resistance protein N-like	-	-	-	-	-	-	chr9:17361124-17366105	0.706759	6.83702	3.27408	8.01e-10	9.2e-08	UP
107427314	LOC107427314	putative NAC domain-containing protein 94	GO:0032502|GO:0005623|GO:0000003|GO:0050896|GO:0008152|GO:0003006|GO:0003700|GO:0009653|GO:0005622|GO:0044237|GO:0009058|GO:0006807|GO:0044238|GO:0009791|GO:0009887|GO:0043231|GO:0007275|GO:0003676|GO:0006139|GO:0006725|GO:0048281|GO:0009886|GO:0048513|GO:0010016|GO:0048367|GO:0008361|GO:0019438|GO:0010467|GO:0005634|GO:0003677|GO:0048827|GO:0010468|GO:0009965|GO:0010229|GO:0010200|GO:0051252|GO:…	developmental process|cell|reproduction|response to stimulus|metabolic process|developmental process involved in reproduction|transcription factor activity, sequence-specific DNA binding|anatomical structure morphogenesis|intracellular|cellular metabolic process|biosynthetic process|nitrogen compound metabolic process|primary metabolic process|post-embryonic development|organ morphogenesis|intrac…	-	-	-	-	chr9:17729144-17731079	0.443738	3.37314	2.92631	0.000388191	0.00956211	UP
107427369	LOC107427369	TMV resistance protein N-like	GO:0023052|GO:0050896|GO:0006950|GO:0051716|GO:0007165|GO:0006952|GO:0007154|GO:0000166|GO:0017076|GO:0043531|GO:0030554	signaling|response to stimulus|response to stress|cellular response to stimulus|signal transduction|defense response|cell communication|nucleotide binding|purine nucleotide binding|ADP binding|adenyl nucleotide binding	-	-	-	-	chr9:19086107-19107102	1.20148	6.81272	2.50342	1.62e-05	0.000606726	UP
107427373	LOC107427373	TMV resistance protein N-like	GO:0005515	protein binding	-	-	-	-	chr9:19147024-19171850	0.448997	5.10028	3.5058	6.33e-08	4.68e-06	UP
107427403	LOC107427403	TMV resistance protein N-like	GO:0005623|GO:0023052|GO:0050896|GO:0006950|GO:0051716|GO:0005622|GO:0007165|GO:0006952|GO:0005737|GO:0009611|GO:0007154	cell|signaling|response to stimulus|response to stress|cellular response to stimulus|intracellular|signal transduction|defense response|cytoplasm|response to wounding|cell communication	-	-	-	-	chr9:19148372-19151447	2.05732	8.27779	2.00848	0.000286438	0.00737047	UP
107427426	LOC107427426	phytosulfokine receptor 1-like	-	-	-	-	-	-	chr9:19467321-19469620	0.748043	3.02894	2.01762	0.00134597	0.0262998	UP
107427482	LOC107427482	squalene monooxygenase-like	GO:0005576|GO:0016020|GO:0050896|GO:0008152|GO:0003824|GO:0016491|GO:0031224|GO:0006950|GO:0048037|GO:0009058|GO:0044238|GO:0016021|GO:0044281|GO:0055114|GO:0004497|GO:0009415|GO:0009414|GO:0006629|GO:0050662|GO:0016705|GO:0000166|GO:0050660|GO:0008202|GO:0016709|GO:0006066|GO:0008610|GO:0016125|GO:0004506|GO:0006694|GO:0016126	extracellular region|membrane|response to stimulus|metabolic process|catalytic activity|oxidoreductase activity|intrinsic component of membrane|response to stress|cofactor binding|biosynthetic process|primary metabolic process|integral component of membrane|small molecule metabolic process|oxidation-reduction process|monooxygenase activity|response to water|response to water deprivation|lipid met…	-	-	ko01100|ko01110|ko01130|ko00100|ko00909	Metabolic pathways|Biosynthesis of secondary metabolites|Biosynthesis of antibiotics|Steroid biosynthesis|Sesquiterpenoid and triterpenoid biosynthesis	chr9:19385304-19388932	82.1499	355.725	2.11443	2.58e-11	4.03e-09	UP
107427515	LOC107427515	uncharacterized LOC107427515	GO:0016020|GO:0005623|GO:0050896|GO:0006950|GO:0005622|GO:0071944|GO:0005886|GO:0006970|GO:0009266|GO:0009409|GO:0005737|GO:0009415|GO:0009414|GO:0009314|GO:0009416|GO:0009651|GO:0009642|GO:0009644	membrane|cell|response to stimulus|response to stress|intracellular|cell periphery|plasma membrane|response to osmotic stress|response to temperature stimulus|response to cold|cytoplasm|response to water|response to water deprivation|response to radiation|response to light stimulus|response to salt stress|response to light intensity|response to high light intensity	-	-	ko04144	Endocytosis	chr9:19819436-19822986	7.46069	41.1974	2.46517	1.83e-10	2.37e-08	UP
107427555	LOC107427555	dirigent protein 4	GO:0005576|GO:0050896|GO:0006950|GO:0048046|GO:0006952	extracellular region|response to stimulus|response to stress|apoplast|defense response	-	-	-	-	chr9:20535884-20536456	71.0682	17.2384	-2.04358	2.48e-06	0.000119816	DOWN
107427628	LOC107427628	non-functional NADPH-dependent codeinone reductase 2-like	GO:0003824|GO:0016491|GO:0016614|GO:0016616|GO:0047036	catalytic activity|oxidoreductase activity|oxidoreductase activity, acting on CH-OH group of donors|oxidoreductase activity, acting on the CH-OH group of donors, NAD or NADP as acceptor|codeinone reductase (NADPH) activity	-	-	ko01100|ko01110|ko01130|ko01120|ko00010|ko00561|ko00040|ko01220	Metabolic pathways|Biosynthesis of secondary metabolites|Biosynthesis of antibiotics|Microbial metabolism in diverse environments|Glycolysis / Gluconeogenesis|Glycerolipid metabolism|Pentose and glucuronate interconversions|Degradation of aromatic compounds	chr1:28748123-28749511	0.598699	3.14407	2.39273	0.00174468	0.0323427	UP
107427810	LOC107427810	putidaredoxin-like	GO:0005623|GO:0009055|GO:0050896|GO:0005622|GO:0009725|GO:0051536|GO:0043231|GO:0005737|GO:0009735|GO:0005739|GO:0009536|GO:0009507	cell|electron carrier activity|response to stimulus|intracellular|response to hormone|iron-sulfur cluster binding|intracellular membrane-bounded organelle|cytoplasm|response to cytokinin|mitochondrion|plastid|chloroplast	-	-	-	-	chr9:23307302-23308147	1.60141	49.7693	4.95784	7.52e-18	4.25e-15	UP
107427817	LOC107427817	uncharacterized LOC107427817	-	-	-	-	-	-	chr1:28694857-28695661	3.37187	23.8668	2.82339	2.41e-09	2.53e-07	UP
107427842	LOC107427842	protoporphyrinogen oxidase, chloroplastic/mitochondrial-like	GO:0016020|GO:0005623|GO:0008152|GO:0003824|GO:0016491|GO:0031090|GO:0005622|GO:0044237|GO:0009058|GO:0006807|GO:0043231|GO:0006725|GO:0005737|GO:0019866|GO:0042170|GO:0016627|GO:0015995|GO:0031966|GO:0005743|GO:0019438|GO:0046148|GO:0031969|GO:0009526|GO:0006778|GO:0005740|GO:0009528|GO:0005739|GO:0009536|GO:0006783|GO:0015994|GO:0009706|GO:0006779|GO:0004729|GO:0009507|GO:0009941|GO:0033014	membrane|cell|metabolic process|catalytic activity|oxidoreductase activity|organelle membrane|intracellular|cellular metabolic process|biosynthetic process|nitrogen compound metabolic process|intracellular membrane-bounded organelle|cellular aromatic compound metabolic process|cytoplasm|organelle inner membrane|plastid membrane|oxidoreductase activity, acting on the CH-CH group of donors|chloroph…	-	-	ko01100|ko01110|ko00860	Metabolic pathways|Biosynthesis of secondary metabolites|Porphyrin and chlorophyll metabolism	chr9:23537354-23538725	6.47872	0.641991	-3.33508	0.00156793	0.0296271	DOWN
107427847	LOC107427847	putative calcium-binding protein CML23	GO:0016020|GO:0005623|GO:0050896|GO:0006950|GO:0005622|GO:0071944|GO:0005886|GO:0043231|GO:0043169|GO:0009611|GO:0005634|GO:0046872|GO:0005509	membrane|cell|response to stimulus|response to stress|intracellular|cell periphery|plasma membrane|intracellular membrane-bounded organelle|cation binding|response to wounding|nucleus|metal ion binding|calcium ion binding	-	-	ko04626	Plant-pathogen interaction	chr9:23441853-23442433	0.907406	18.3077	4.33456	7.94e-09	7.37e-07	UP
107427870	LOC107427870	putative calcium-binding protein CML23	GO:0016020|GO:0005623|GO:0050896|GO:0006950|GO:0005622|GO:0071944|GO:0005886|GO:0043231|GO:0043169|GO:0009611|GO:0005634|GO:0046872|GO:0005509	membrane|cell|response to stimulus|response to stress|intracellular|cell periphery|plasma membrane|intracellular membrane-bounded organelle|cation binding|response to wounding|nucleus|metal ion binding|calcium ion binding	-	-	ko04626	Plant-pathogen interaction	chr9:24069689-24070254	0.392286	10.3495	4.7215	5.18e-07	2.96e-05	UP
107427897	LOC107427897	uncharacterized LOC107427897	GO:0005623|GO:0005622|GO:0043231|GO:0005634	cell|intracellular|intracellular membrane-bounded organelle|nucleus	-	-	-	-	chr1:29056855-29059643	97.3644	23.7496	-2.03549	3.26e-09	3.34e-07	DOWN
107427963	LOC107427963	GEM-like protein 5	GO:0032502|GO:0005623|GO:0000003|GO:0050896|GO:0003006|GO:0048609|GO:0005622|GO:0032504|GO:0050793|GO:0009725|GO:2000026|GO:0010431|GO:0009791|GO:0007275|GO:0005737|GO:0009845|GO:0048316|GO:0010162|GO:0009793|GO:0010154|GO:0009737|GO:0010029|GO:0009790|GO:0010231|GO:0090351|GO:0098755|GO:1900140	developmental process|cell|reproduction|response to stimulus|developmental process involved in reproduction|multicellular organismal reproductive process|intracellular|multicellular organism reproduction|regulation of developmental process|response to hormone|regulation of multicellular organismal development|seed maturation|post-embryonic development|multicellular organism development|cytoplasm|…	-	-	-	-	chr9:25034436-25039087	15.4923	81.0331	2.38696	4.17e-10	5.05e-08	UP
107427984	LOC107427984	uncharacterized LOC107427984	GO:0051179|GO:0005623|GO:0005622|GO:0043231|GO:0006810|GO:0019725|GO:0043169|GO:0005737|GO:0006811|GO:0005634|GO:0046872|GO:0006873|GO:0006812|GO:0046914|GO:0030001|GO:0030003|GO:0006875|GO:0046916	localization|cell|intracellular|intracellular membrane-bounded organelle|transport|cellular homeostasis|cation binding|cytoplasm|ion transport|nucleus|metal ion binding|cellular ion homeostasis|cation transport|transition metal ion binding|metal ion transport|cellular cation homeostasis|cellular metal ion homeostasis|cellular transition metal ion homeostasis	-	-	-	-	chr9:24678007-24680271	0.067405	0.773194	3.5199	0.00076586	0.0165242	UP
107428042	LOC107428042	glycerophosphodiester phosphodiesterase GDPD1, chloroplastic-like	GO:0005623|GO:0008152|GO:0003824|GO:0016787|GO:0005622|GO:0044237|GO:0044238|GO:0043231|GO:0044281|GO:0019725|GO:0043169|GO:0044262|GO:0016788|GO:0005737|GO:0006793|GO:0005975|GO:0044255|GO:0006629|GO:0042578|GO:0016042|GO:0006796|GO:0046872|GO:0006071|GO:0046486|GO:0006644|GO:0006066|GO:0009536|GO:0006873|GO:0006650|GO:0000287|GO:0008081|GO:0009507|GO:0009395|GO:0046475|GO:0030002|GO:0055081|GO:…	cell|metabolic process|catalytic activity|hydrolase activity|intracellular|cellular metabolic process|primary metabolic process|intracellular membrane-bounded organelle|small molecule metabolic process|cellular homeostasis|cation binding|cellular carbohydrate metabolic process|hydrolase activity, acting on ester bonds|cytoplasm|phosphorus metabolic process|carbohydrate metabolic process|cellular …	-	-	-	-	chr9:25201426-25204475	15.3625	140.101	3.18898	6.04e-18	3.56e-15	UP
[truncated: 206 more rows]

## Sheet: UP
Gene ID	Gene name	Description	GO_id	GO_term	KO_ID	KO_Description	kegg_id	kegg_term	locus	g1 (0 h)	g2 (1 h)	log2(FC)	Pvalue	Qvalue	DOWNUP
[truncated: 735 more rows]

[truncated: 1 more sheets: DOWN]
