# Supplementary material for: Transcriptome analysis of genes involved in defense against alkaline stress in roots of wild jujube (Ziziphus acidojujuba)
Source: PLoS One. 2017 Oct 4;12(10):e0185732. doi: 10.1371/journal.pone.0185732 (PMC5627934; doi:10.1371/journal.pone.0185732)
Supplement: S2 Table — (XLSX) [file pone.0185732.s002.xlsx]

## Sheet: 0 vs. 12 h
Gene ID	Gene name	Description	GO_id	GO_term	KO_ID	KO_Description	kegg_id	kegg_term	locus	g1 (0 h)	g3 (12 h)	log2(FC)	P value	Q value	UPDOWN
107430443	LOC107430443	expansin-like B1	GO:0032502|GO:0005576|GO:0000003|GO:0040007|GO:0071554|GO:0009653|GO:0019953|GO:0016049|GO:0048589|GO:0060560|GO:0009826|GO:0071669|GO:0048869|GO:0071555|GO:0009664|GO:0042545|GO:0000902|GO:0009827|GO:0009828	developmental process|extracellular region|reproduction|growth|cell wall organization or biogenesis|anatomical structure morphogenesis|sexual reproduction|cell growth|developmental growth|developmental growth involved in morphogenesis|unidimensional cell growth|plant-type cell wall organization or biogenesis|cellular developmental process|cell wall organization|plant-type cell wall organization|c…	-	-	-	-	chr11:9568626-9570170	0.0490933	154.017	11.6153	2.03e-39	1.63e-36	UP
107425534	LOC107425534	2-heptyl-3-hydroxy-4(1H)-quinolone synthase-like	GO:0003824|GO:0016491|GO:0048037|GO:0004497|GO:0050662|GO:0000166|GO:0050660|GO:0071949	catalytic activity|oxidoreductase activity|cofactor binding|monooxygenase activity|coenzyme binding|nucleotide binding|flavin adenine dinucleotide binding|FAD binding	-	-	-	-	chr8:18201971-18204635	0.0313335	30.1435	9.90992	1.44e-37	9.6e-35	UP
107411607	LOC107411607	peroxidase 4-like	GO:0032502|GO:0005576|GO:0005623|GO:0016209|GO:0008152|GO:0003824|GO:0016491|GO:0004601|GO:0005622|GO:0044237|GO:0071944|GO:0009058|GO:0012505|GO:0048046|GO:0005515|GO:0005618|GO:0043231|GO:0046906|GO:0043169|GO:0006725|GO:0005737|GO:0019748|GO:0005794|GO:0009698|GO:0009808|GO:0005829|GO:0019438|GO:2000762|GO:0009699|GO:0044550|GO:0046872|GO:0010087|GO:0020037|GO:0009809|GO:0010089|GO:1901430|GO:…	developmental process|extracellular region|cell|antioxidant activity|metabolic process|catalytic activity|oxidoreductase activity|peroxidase activity|intracellular|cellular metabolic process|cell periphery|biosynthetic process|endomembrane system|apoplast|protein binding|cell wall|intracellular membrane-bounded organelle|tetrapyrrole binding|cation binding|cellular aromatic compound metabolic pro…	-	-	ko01100|ko01110|ko00940	Metabolic pathways|Biosynthesis of secondary metabolites|Phenylpropanoid biosynthesis	chr2:18450219-18470796	0.0454271	42.3042	9.86303	7.7e-34	2.92e-31	UP
107411240	LOC107411240	uncharacterized LOC107411240	GO:0005576|GO:0009055|GO:0043169|GO:0046872|GO:0046914|GO:0005507	extracellular region|electron carrier activity|cation binding|metal ion binding|transition metal ion binding|copper ion binding	-	-	-	-	chr2:11042842-11043926	0.34059	240.27	9.4624	7.69e-31	2.19e-28	UP
107405906	LOC107405906	heat shock cognate 70 kDa protein-like	GO:0016020|GO:0005623|GO:0050896|GO:0006457|GO:0006950|GO:0005622|GO:0071944|GO:0009607|GO:0051707|GO:0005886|GO:0009615|GO:0009408|GO:0005618|GO:0043231|GO:0009266|GO:0005737|GO:0000166|GO:0005829|GO:0017076|GO:0009536|GO:0005524|GO:0030554|GO:0009507	membrane|cell|response to stimulus|protein folding|response to stress|intracellular|cell periphery|response to biotic stimulus|response to other organism|plasma membrane|response to virus|response to heat|cell wall|intracellular membrane-bounded organelle|response to temperature stimulus|cytoplasm|nucleotide binding|cytosol|purine nucleotide binding|plastid|ATP binding|adenyl nucleotide binding|c…	-	-	ko03040|ko04141|ko04144|ko04010|ko04213	Spliceosome|Protein processing in endoplasmic reticulum|Endocytosis|MAPK signaling pathway|Longevity regulating pathway - multiple species	chr1:40123468-40125896	0.0753762	48.7238	9.3363	6.65e-26	1.14e-23	UP
107410915	LOC107410915	18.5 kDa class I heat shock protein-like	GO:0005623|GO:0050896|GO:0006950|GO:0005622|GO:0009408|GO:0009266|GO:0006979|GO:0005737	cell|response to stimulus|response to stress|intracellular|response to heat|response to temperature stimulus|response to oxidative stress|cytoplasm	-	-	ko04141	Protein processing in endoplasmic reticulum	chr2:7094788-7095723	0.0651801	34.3647	9.04228	4.63e-23	5.97e-21	UP
107415246	LOC107415246	class I heat shock protein-like	GO:0050896|GO:0006950|GO:0009408|GO:0009266	response to stimulus|response to stress|response to heat|response to temperature stimulus	-	-	ko04141	Protein processing in endoplasmic reticulum	chr4:1683620-1684294	0.0903831	45.5071	8.97582	8.21e-18	6.3e-16	UP
107410155	LOC107410155	uncharacterized LOC107410155	GO:0005576|GO:0050896|GO:0006950|GO:0006952	extracellular region|response to stimulus|response to stress|defense response	-	-	-	-	NW_015458047.1:300-1062	0.0799588	32.9493	8.68677	3.64e-19	3.18e-17	UP
107414538	LOC107414538	acidic endochitinase-like	GO:0050896|GO:0008152|GO:0003824|GO:0016787|GO:0006950|GO:0009607|GO:0006807|GO:0051707|GO:0009620|GO:0006952|GO:0016798|GO:1901135|GO:0050832|GO:0004553|GO:0004568|GO:0006032	response to stimulus|metabolic process|catalytic activity|hydrolase activity|response to stress|response to biotic stimulus|nitrogen compound metabolic process|response to other organism|response to fungus|defense response|hydrolase activity, acting on glycosyl bonds|carbohydrate derivative metabolic process|defense response to fungus|hydrolase activity, hydrolyzing O-glycosyl compounds|chitinase…	-	-	ko01100|ko00520	Metabolic pathways|Amino sugar and nucleotide sugar metabolism	chr3:23052102-23053192	0.193345	78.3617	8.66283	5.32e-23	6.82e-21	UP
107410909	LOC107410909	18.5 kDa class I heat shock protein-like	-	-	-	-	-	-	chr2:7121464-7122048	0.170861	66.3101	8.60026	3.91e-21	4.42e-19	UP
107420074	LOC107420074	17.1 kDa class II heat shock protein-like	GO:0005623|GO:0050896|GO:0006950|GO:0005622|GO:0009408|GO:0009266|GO:0005737	cell|response to stimulus|response to stress|intracellular|response to heat|response to temperature stimulus|cytoplasm	-	-	ko04141	Protein processing in endoplasmic reticulum	chr6:2544369-2545473	0.090456	32.1231	8.47218	5.94e-20	5.74e-18	UP
107405004	LOC107405004	miraculin-like	GO:0005576|GO:0005623|GO:0008152|GO:0003824|GO:0016787|GO:0030234|GO:0071944|GO:0044238|GO:0048046|GO:0005618|GO:0008233|GO:0019538|GO:0004857|GO:0030414|GO:0006508|GO:0004866	extracellular region|cell|metabolic process|catalytic activity|hydrolase activity|enzyme regulator activity|cell periphery|primary metabolic process|apoplast|cell wall|peptidase activity|protein metabolic process|enzyme inhibitor activity|peptidase inhibitor activity|proteolysis|endopeptidase inhibitor activity	-	-	-	-	NW_015453838.1:76446-77258	0.44394	146.664	8.36793	1.03e-65	2.82e-61	UP
107411248	LOC107411248	uncharacterized LOC107411248	GO:0005576|GO:0009055|GO:0043169|GO:0046872|GO:0046914|GO:0005507	extracellular region|electron carrier activity|cation binding|metal ion binding|transition metal ion binding|copper ion binding	-	-	-	-	chr2:11032234-11033017	0.092158	30.2257	8.35745	4.83e-26	8.46e-24	UP
107423912	LOC107423912	12-oxophytodienoate reductase 3-like	GO:0005623|GO:0050896|GO:0008152|GO:0003824|GO:0016491|GO:0006950|GO:0005622|GO:0044237|GO:0048037|GO:0009607|GO:0009058|GO:0051707|GO:0044238|GO:0009620|GO:0043231|GO:0044281|GO:0006979|GO:0005737|GO:0055114|GO:0044255|GO:0006629|GO:0050662|GO:0016627|GO:0000166|GO:0016628|GO:0006631|GO:0010181|GO:0010193|GO:0008610|GO:0000302|GO:0006633|GO:0005777|GO:0031407|GO:0016629|GO:0019752|GO:0031408|GO:…	cell|response to stimulus|metabolic process|catalytic activity|oxidoreductase activity|response to stress|intracellular|cellular metabolic process|cofactor binding|response to biotic stimulus|biosynthetic process|response to other organism|primary metabolic process|response to fungus|intracellular membrane-bounded organelle|small molecule metabolic process|response to oxidative stress|cytoplasm|o…	-	-	ko01100|ko01110|ko00592	Metabolic pathways|Biosynthesis of secondary metabolites|alpha-Linolenic acid metabolism	chr8:2197545-2199367	0.0343248	10.2172	8.21754	8.59e-21	9.2e-19	UP
107419963	LOC107419963	uncharacterized acetyltransferase At3g50280-like	GO:0005623|GO:0003824|GO:0016740|GO:0005622|GO:0016746|GO:0005737|GO:0016747|GO:0005829	cell|catalytic activity|transferase activity|intracellular|transferase activity, transferring acyl groups|cytoplasm|transferase activity, transferring acyl groups other than amino-acyl groups|cytosol	-	-	-	-	chr6:1745872-1747758	0.161722	41.9027	8.01739	1.92e-44	2.62e-41	UP
107425065	LOC107425065	probable mannitol dehydrogenase	GO:0005623|GO:0050896|GO:0008152|GO:0003824|GO:0016491|GO:0005622|GO:0044237|GO:0009607|GO:0009058|GO:0051707|GO:0016614|GO:0043169|GO:0006725|GO:0005737|GO:0055114|GO:0019748|GO:0009617|GO:0009698|GO:0009808|GO:0019438|GO:0009699|GO:0044550|GO:0016616|GO:0046872|GO:0009809|GO:0052747|GO:0045551|GO:0046914|GO:0008270	cell|response to stimulus|metabolic process|catalytic activity|oxidoreductase activity|intracellular|cellular metabolic process|response to biotic stimulus|biosynthetic process|response to other organism|oxidoreductase activity, acting on CH-OH group of donors|cation binding|cellular aromatic compound metabolic process|cytoplasm|oxidation-reduction process|secondary metabolic process|response to …	-	-	ko01100|ko01110|ko00940	Metabolic pathways|Biosynthesis of secondary metabolites|Phenylpropanoid biosynthesis	chr8:11539521-11546852	0.219388	56.3196	8.00401	6.66e-37	3.95e-34	UP
107432779	LOC107432779	arginine--tRNA ligase, chloroplastic/mitochondrial-like	GO:0032502|GO:0005623|GO:0000003|GO:0008152|GO:0003824|GO:0003006|GO:0005622|GO:0044237|GO:0016874|GO:0009058|GO:0006807|GO:0044238|GO:0009791|GO:0043231|GO:0044281|GO:0007275|GO:0019538|GO:0006139|GO:0006725|GO:0005737|GO:0048316|GO:0006520|GO:0009793|GO:0000166|GO:0006518|GO:0005829|GO:0010154|GO:0010467|GO:0017076|GO:0009532|GO:0009790|GO:0044267|GO:0005739|GO:0009536|GO:0016070|GO:0016876|GO:…	developmental process|cell|reproduction|metabolic process|catalytic activity|developmental process involved in reproduction|intracellular|cellular metabolic process|ligase activity|biosynthetic process|nitrogen compound metabolic process|primary metabolic process|post-embryonic development|intracellular membrane-bounded organelle|small molecule metabolic process|multicellular organism development…	-	-	ko00970	Aminoacyl-tRNA biosynthesis	chr12:11408345-11410541	0.0682423	15.2303	7.80207	7.24e-20	6.95e-18	UP
107406481	LOC107406481	heat shock 70 kDa protein-like	GO:0016020|GO:0005623|GO:0050896|GO:0006457|GO:0006950|GO:0005622|GO:0071944|GO:0009607|GO:0051707|GO:0005886|GO:0009615|GO:0009408|GO:0005618|GO:0043231|GO:0009266|GO:0005737|GO:0000166|GO:0005829|GO:0017076|GO:0009536|GO:0005524|GO:0030554|GO:0009507	membrane|cell|response to stimulus|protein folding|response to stress|intracellular|cell periphery|response to biotic stimulus|response to other organism|plasma membrane|response to virus|response to heat|cell wall|intracellular membrane-bounded organelle|response to temperature stimulus|cytoplasm|nucleotide binding|cytosol|purine nucleotide binding|plastid|ATP binding|adenyl nucleotide binding|c…	-	-	ko03040|ko04141|ko04144|ko04010|ko04213	Spliceosome|Protein processing in endoplasmic reticulum|Endocytosis|MAPK signaling pathway|Longevity regulating pathway - multiple species	chr1:40127705-40130207	0.274936	59.2507	7.75159	1.71e-31	5.14e-29	UP
107428481	LOC107428481	small heat shock protein, chloroplastic-like	GO:0005623|GO:0050896|GO:0006950|GO:0005622|GO:0009408|GO:0043231|GO:0009266|GO:0006979|GO:0005737|GO:0009314|GO:0009416|GO:0042542|GO:0009536|GO:0000302|GO:0009642|GO:0009507|GO:0009644	cell|response to stimulus|response to stress|intracellular|response to heat|intracellular membrane-bounded organelle|response to temperature stimulus|response to oxidative stress|cytoplasm|response to radiation|response to light stimulus|response to hydrogen peroxide|plastid|response to reactive oxygen species|response to light intensity|chloroplast|response to high light intensity	-	-	ko04141	Protein processing in endoplasmic reticulum	chr10:4057676-4059027	0.568309	121.323	7.73796	1.64e-20	1.66e-18	UP
107409932	LOC107409932	probable LRR receptor-like serine/threonine-protein kinase At1g07650	GO:0016020|GO:0005623|GO:0030054|GO:0023052|GO:0004871|GO:0050896|GO:0008152|GO:0003824|GO:0016740|GO:0051716|GO:0044237|GO:0004872|GO:0009506|GO:0071944|GO:0005911|GO:0038023|GO:0044238|GO:0005886|GO:0005515|GO:0009725|GO:0004888|GO:0019899|GO:0007165|GO:0019538|GO:0070887|GO:0006793|GO:0001653|GO:0016772|GO:0007154|GO:0016773|GO:0019199|GO:0016301|GO:0007166|GO:0044267|GO:0006796|GO:0009755|GO:…	membrane|cell|cell junction|signaling|signal transducer activity|response to stimulus|metabolic process|catalytic activity|transferase activity|cellular response to stimulus|cellular metabolic process|receptor activity|plasmodesma|cell periphery|cell-cell junction|signaling receptor activity|primary metabolic process|plasma membrane|protein binding|response to hormone|transmembrane signaling rece…	-	-	-	-	NW_015457684.1:864-1562	0.166036	33.1656	7.64204	1.5e-24	2.17e-22	UP
107432945	LOC107432945	1-aminocyclopropane-1-carboxylate synthase 1-like	GO:0005623|GO:0008152|GO:0003824|GO:0005622|GO:0044237|GO:0048037|GO:0009058|GO:0016829|GO:0016846|GO:0005737|GO:0030170|GO:0016847|GO:0009693	cell|metabolic process|catalytic activity|intracellular|cellular metabolic process|cofactor binding|biosynthetic process|lyase activity|carbon-sulfur lyase activity|cytoplasm|pyridoxal phosphate binding|1-aminocyclopropane-1-carboxylate synthase activity|ethylene biosynthetic process	-	-	ko01100|ko01110|ko00270	Metabolic pathways|Biosynthesis of secondary metabolites|Cysteine and methionine metabolism	chr12:12822012-12825469	0.0594064	10.0933	7.40856	9.88e-25	1.49e-22	UP
107427030	LOC107427030	scopoletin glucosyltransferase-like	-	-	-	-	-	-	chr9:12237916-12243328	0.0408357	6.93414	7.40774	3.33e-16	2.07e-14	UP
107408274	LOC107408274	patatin-like protein 2	GO:0016020|GO:0005623|GO:0045735|GO:0050896|GO:0008152|GO:0003824|GO:0016787|GO:0006950|GO:0051716|GO:0005622|GO:0044237|GO:0009607|GO:0009058|GO:0051707|GO:0044238|GO:0006955|GO:0009615|GO:0070482|GO:0001666|GO:0043231|GO:0008219|GO:0044281|GO:0051607|GO:0006952|GO:0016788|GO:0005737|GO:0070887|GO:0044255|GO:0006629|GO:0045087|GO:0016298|GO:0006631|GO:0052689|GO:0016042|GO:0009626|GO:0010038|GO:…	membrane|cell|nutrient reservoir activity|response to stimulus|metabolic process|catalytic activity|hydrolase activity|response to stress|cellular response to stimulus|intracellular|cellular metabolic process|response to biotic stimulus|biosynthetic process|response to other organism|primary metabolic process|immune response|response to virus|response to oxygen levels|response to hypoxia|intracel…	-	-	-	-	NW_015455334.1:2765-4973	0.03759	6.33491	7.39683	1.14e-09	2.9e-08	UP
107430134	LOC107430134	uncharacterized LOC107430134	GO:0005576|GO:0009055|GO:0043169|GO:0046872|GO:0046914|GO:0005507	extracellular region|electron carrier activity|cation binding|metal ion binding|transition metal ion binding|copper ion binding	-	-	-	-	chr1:31263748-31265159	0.773283	128.488	7.37642	2.12e-26	3.86e-24	UP
107414516	LOC107414516	cytokinin hydroxylase-like	GO:0008152|GO:0019825|GO:0055114	metabolic process|oxygen binding|oxidation-reduction process	-	-	-	-	chr3:22867696-22871908	0.0526628	8.58525	7.34893	7.13e-21	7.77e-19	UP
107424796	LOC107424796	ethylene-responsive transcription factor ERF109-like	GO:0032502|GO:0005623|GO:0023052|GO:0050896|GO:0008152|GO:0003700|GO:0006950|GO:0051716|GO:0005622|GO:0044237|GO:0009607|GO:0009058|GO:0006807|GO:0051707|GO:0044238|GO:0009725|GO:0009620|GO:0007165|GO:0043231|GO:0007275|GO:0006952|GO:0003676|GO:0006139|GO:0006725|GO:0070887|GO:0007154|GO:0051301|GO:0009723|GO:0001944|GO:0019438|GO:0010467|GO:0005634|GO:0003677|GO:0010468|GO:0009755|GO:0010200|GO:…	developmental process|cell|signaling|response to stimulus|metabolic process|transcription factor activity, sequence-specific DNA binding|response to stress|cellular response to stimulus|intracellular|cellular metabolic process|response to biotic stimulus|biosynthetic process|nitrogen compound metabolic process|response to other organism|primary metabolic process|response to hormone|response to fu…	-	-	-	-	chr8:8714767-8715903	0.0439551	6.95586	7.30605	3.56e-13	1.52e-11	UP
107413864	LOC107413864	phospholipase A1-Igamma1, chloroplastic	GO:0032502|GO:0005623|GO:0000003|GO:0008152|GO:0003824|GO:0016787|GO:0003006|GO:0005622|GO:0044238|GO:0010214|GO:0009791|GO:0043231|GO:0007275|GO:0016788|GO:0005737|GO:0048316|GO:0006629|GO:0016298|GO:0010154|GO:0052689|GO:0005739|GO:0008970|GO:0004806|GO:0004620	developmental process|cell|reproduction|metabolic process|catalytic activity|hydrolase activity|developmental process involved in reproduction|intracellular|primary metabolic process|seed coat development|post-embryonic development|intracellular membrane-bounded organelle|multicellular organism development|hydrolase activity, acting on ester bonds|cytoplasm|seed development|lipid metabolic proces…	-	-	-	-	chr1:6633113-6635024	0.0261386	3.99367	7.25539	3.77e-10	1.04e-08	UP
107419266	LOC107419266	glutathione S-transferase U9-like	-	-	-	-	-	-	chr5:25771357-25819285	0.0633526	9.57044	7.23904	1.27e-10	3.82e-09	UP
107431705	LOC107431705	SKP1-like protein 1A	GO:0032502|GO:0016020|GO:0005623|GO:0000003|GO:0023052|GO:0050896|GO:0008152|GO:0003824|GO:0044419|GO:0016740|GO:0051716|GO:0005622|GO:0009892|GO:0044237|GO:0071944|GO:0006807|GO:0051321|GO:0044238|GO:0005886|GO:0043234|GO:0005515|GO:0009725|GO:0007165|GO:0043231|GO:0007275|GO:0019538|GO:0006139|GO:0007049|GO:0006725|GO:0005737|GO:0000151|GO:0070887|GO:0016032|GO:0007126|GO:0044403|GO:0007154|GO:…	developmental process|membrane|cell|reproduction|signaling|response to stimulus|metabolic process|catalytic activity|interspecies interaction between organisms|transferase activity|cellular response to stimulus|intracellular|negative regulation of metabolic process|cellular metabolic process|cell periphery|nitrogen compound metabolic process|meiotic cell cycle|primary metabolic process|plasma mem…	-	-	ko04141|ko04110|ko04120|ko04111|ko04114|ko04310|ko04350|ko04341|ko04710	Protein processing in endoplasmic reticulum|Cell cycle|Ubiquitin mediated proteolysis|Cell cycle - yeast|Oocyte meiosis|Wnt signaling pathway|TGF-beta signaling pathway|Hedgehog signaling pathway - fly|Circadian rhythm	chr12:2162662-2163200	0.0927216	13.6433	7.20107	5.42e-12	1.98e-10	UP
107411247	LOC107411247	uncharacterized LOC107411247	GO:0005576|GO:0009055|GO:0043169|GO:0046872|GO:0046914|GO:0005507	extracellular region|electron carrier activity|cation binding|metal ion binding|transition metal ion binding|copper ion binding	-	-	-	-	chr2:11035381-11036106	2.5358	352.316	7.11828	3.82e-35	1.71e-32	UP
107420209	LOC107420209	stigma-specific STIG1-like protein 3	GO:0005576	extracellular region	-	-	-	-	chr1:12633564-12634151	0.622751	86.1518	7.11208	1.55e-33	5.56e-31	UP
107409917	LOC107409917	alpha-amylase-like	GO:0005576|GO:0050896|GO:0008152|GO:0003824|GO:0016787|GO:0044238|GO:0048046|GO:0009725|GO:0043169|GO:0016798|GO:0005975|GO:0009737|GO:0046872|GO:0009739|GO:0004553|GO:0005509|GO:0004556	extracellular region|response to stimulus|metabolic process|catalytic activity|hydrolase activity|primary metabolic process|apoplast|response to hormone|cation binding|hydrolase activity, acting on glycosyl bonds|carbohydrate metabolic process|response to abscisic acid|metal ion binding|response to gibberellin|hydrolase activity, hydrolyzing O-glycosyl compounds|calcium ion binding|alpha-amylase …	-	-	ko01100|ko00500	Metabolic pathways|Starch and sucrose metabolism	NW_015457665.1:660-1594	0.171742	23.5433	7.09893	3.05e-12	1.15e-10	UP
107418147	LOC107418147	cysteine-rich receptor-like protein kinase 10	GO:0005576|GO:0016020|GO:0005623|GO:0030054|GO:0050896|GO:0008152|GO:0003824|GO:0016740|GO:0006950|GO:0044237|GO:0009506|GO:0071944|GO:0005911|GO:0044238|GO:0005886|GO:0005515|GO:0019899|GO:0019538|GO:0006952|GO:0006793|GO:0016772|GO:0016773|GO:0016301|GO:0044267|GO:0006796|GO:0031625|GO:0006464|GO:0016310|GO:0004672|GO:0006468|GO:0004674	extracellular region|membrane|cell|cell junction|response to stimulus|metabolic process|catalytic activity|transferase activity|response to stress|cellular metabolic process|plasmodesma|cell periphery|cell-cell junction|primary metabolic process|plasma membrane|protein binding|enzyme binding|protein metabolic process|defense response|phosphorus metabolic process|transferase activity, transferring…	-	-	-	-	chr1:10524349-10527765	0.0775143	10.5731	7.09172	2.36e-27	5e-25	UP
107421738	LOC107421738	ankyrin repeat-containing protein At2g01680-like	-	-	-	-	-	-	chr6:24915964-24917741	0.22158	30.075	7.08459	2.06e-26	3.8e-24	UP
107428227	LOC107428227	protein HYPER-SENSITIVITY-RELATED 4-like	-	-	-	-	-	-	chr10:2272491-2273843	0.0517022	6.94865	7.07036	1.89e-09	4.58e-08	UP
107422319	LOC107422319	ABC transporter B family member 9-like	GO:0005215|GO:0003824|GO:0016787|GO:0022857|GO:0016817|GO:0016818|GO:0016820|GO:0015399|GO:0042626|GO:0016462|GO:0017111|GO:0016887|GO:0042623	transporter activity|catalytic activity|hydrolase activity|transmembrane transporter activity|hydrolase activity, acting on acid anhydrides|hydrolase activity, acting on acid anhydrides, in phosphorus-containing anhydrides|hydrolase activity, acting on acid anhydrides, catalyzing transmembrane movement of substances|primary active transmembrane transporter activity|ATPase activity, coupled to tra…	-	-	ko02010	ABC transporters	chr7:11237115-11246551	0.540963	72.5475	7.06725	2.06e-42	2.16e-39	UP
107423102	LOC107423102	putative calcium-transporting ATPase 13, plasma membrane-type	GO:0051179|GO:0016020|GO:0005623|GO:0005215|GO:0003824|GO:0016787|GO:0031224|GO:0005622|GO:0071944|GO:0022857|GO:0005886|GO:0005515|GO:0043231|GO:0016021|GO:0006810|GO:0022891|GO:0005887|GO:0055085|GO:0016817|GO:0031226|GO:0005516|GO:0006811|GO:0015075|GO:0016818|GO:0034220|GO:0016820|GO:0015399|GO:0042626|GO:0006812|GO:0016462|GO:0008324|GO:0098655|GO:0015662|GO:0017111|GO:0019829|GO:0016887|GO:…	localization|membrane|cell|transporter activity|catalytic activity|hydrolase activity|intrinsic component of membrane|intracellular|cell periphery|transmembrane transporter activity|plasma membrane|protein binding|intracellular membrane-bounded organelle|integral component of membrane|transport|substrate-specific transmembrane transporter activity|integral component of plasma membrane|transmembra…	-	-	-	-	chr7:21889122-21892787	0.133485	17.308	7.01861	4.42e-42	4.48e-39	UP
107412925	LOC107412925	putative calcium-transporting ATPase 13, plasma membrane-type	GO:0051179|GO:0016020|GO:0005623|GO:0005215|GO:0003824|GO:0016787|GO:0031224|GO:0005622|GO:0071944|GO:0022857|GO:0005886|GO:0005515|GO:0043231|GO:0016021|GO:0006810|GO:0022891|GO:0005887|GO:0055085|GO:0016817|GO:0031226|GO:0005516|GO:0006811|GO:0015075|GO:0016818|GO:0034220|GO:0016820|GO:0015399|GO:0042626|GO:0006812|GO:0016462|GO:0008324|GO:0098655|GO:0015662|GO:0017111|GO:0019829|GO:0016887|GO:…	localization|membrane|cell|transporter activity|catalytic activity|hydrolase activity|intrinsic component of membrane|intracellular|cell periphery|transmembrane transporter activity|plasma membrane|protein binding|intracellular membrane-bounded organelle|integral component of membrane|transport|substrate-specific transmembrane transporter activity|integral component of plasma membrane|transmembra…	-	-	-	-	chr3:2654022-2661994	0.0443444	5.64944	6.99321	5.38e-12	1.97e-10	UP
107403849	LOC107403849	anoctamin-like protein At1g73020	GO:0016020|GO:0005215|GO:0031224|GO:0022857|GO:0043234|GO:0016021|GO:0022891|GO:0015075|GO:0015267|GO:0034707|GO:0008509|GO:0005216|GO:0015103|GO:0005253|GO:0005254	membrane|transporter activity|intrinsic component of membrane|transmembrane transporter activity|protein complex|integral component of membrane|substrate-specific transmembrane transporter activity|ion transmembrane transporter activity|channel activity|chloride channel complex|anion transmembrane transporter activity|ion channel activity|inorganic anion transmembrane transporter activity|anion c…	-	-	-	-	chr1:38559472-38564353	0.0204042	2.58621	6.98583	1.71e-10	5.03e-09	UP
107420518	LOC107420518	ABC transporter C family member 3-like	-	-	-	-	-	-	chr6:5968361-5974345	0.0344194	4.3175	6.97083	5.45e-22	6.59e-20	UP
107427032	LOC107427032	scopoletin glucosyltransferase-like	-	-	-	-	-	-	chr9:12256250-12258126	0.0421039	5.26002	6.96497	6.33e-12	2.28e-10	UP
107414511	LOC107414511	cytokinin hydroxylase-like	GO:0008152|GO:0019825|GO:0055114	metabolic process|oxygen binding|oxidation-reduction process	-	-	-	-	chr3:22857410-22860940	0.0306607	3.80346	6.95478	1.01e-09	2.6e-08	UP
107418340	LOC107418340	cytochrome P450 71A1-like	GO:0016020|GO:0008152|GO:0019825|GO:0031224|GO:0016021|GO:0055114	membrane|metabolic process|oxygen binding|intrinsic component of membrane|integral component of membrane|oxidation-reduction process	-	-	-	-	chr5:9118185-9121057	0.223434	27.7077	6.95429	1.66e-36	9.47e-34	UP
107414653	LOC107414653	late embryogenesis abundant protein At1g64065-like	GO:0016020|GO:0005623|GO:0031224|GO:0005622|GO:0043231|GO:0016021|GO:0005634	membrane|cell|intrinsic component of membrane|intracellular|intracellular membrane-bounded organelle|integral component of membrane|nucleus	-	-	-	-	chr3:24498287-24498937	0.170485	19.7254	6.85427	1.24e-13	5.69e-12	UP
107410973	LOC107410973	scarecrow-like protein 33	GO:0005623|GO:0050896|GO:0008152|GO:0003700|GO:0005622|GO:0044237|GO:0009058|GO:0006807|GO:0044238|GO:0043231|GO:0009410|GO:0006139|GO:0006725|GO:0005737|GO:0005829|GO:0019438|GO:0010467|GO:0005634|GO:0010468|GO:0010628|GO:0051252|GO:0016070|GO:0045893|GO:0032774|GO:0006351|GO:2001141|GO:0006355|GO:1903506	cell|response to stimulus|metabolic process|transcription factor activity, sequence-specific DNA binding|intracellular|cellular metabolic process|biosynthetic process|nitrogen compound metabolic process|primary metabolic process|intracellular membrane-bounded organelle|response to xenobiotic stimulus|nucleobase-containing compound metabolic process|cellular aromatic compound metabolic process|cyt…	-	-	-	-	chr2:8735598-8737487	0.0587225	6.68679	6.83126	1.71e-17	1.26e-15	UP
107427813	LOC107427813	glutelin type-A 3-like	GO:0005623|GO:0030054|GO:0045735|GO:0005622|GO:0009506|GO:0005911|GO:0012505|GO:0043231|GO:0043169|GO:0005737|GO:0005794|GO:0005829|GO:0046872|GO:0046914|GO:0005507|GO:0008270	cell|cell junction|nutrient reservoir activity|intracellular|plasmodesma|cell-cell junction|endomembrane system|intracellular membrane-bounded organelle|cation binding|cytoplasm|Golgi apparatus|cytosol|metal ion binding|transition metal ion binding|copper ion binding|zinc ion binding	-	-	-	-	chr9:23235860-23239168	0.259307	29.2408	6.81718	5.41e-25	8.49e-23	UP
107403307	LOC107403307	TMV resistance protein N-like	GO:0005623|GO:0023052|GO:0050896|GO:0006950|GO:0051716|GO:0005622|GO:0007165|GO:0043231|GO:0006952|GO:0007154|GO:0000166|GO:0017076|GO:0005634|GO:0043531|GO:0030554	cell|signaling|response to stimulus|response to stress|cellular response to stimulus|intracellular|signal transduction|intracellular membrane-bounded organelle|defense response|cell communication|nucleotide binding|purine nucleotide binding|nucleus|ADP binding|adenyl nucleotide binding	-	-	-	-	NW_015453593.1:104967-112139	0.012257	1.36825	6.80257	4.86e-16	2.97e-14	UP
107406940	LOC107406940	uncharacterized LOC107406940	-	-	-	-	-	-	NW_015454436.1:11219-14083	3.05743	341.239	6.80232	3.25e-23	4.25e-21	UP
107435269	LOC107435269	cytochrome P450 CYP749A22-like	-	-	-	-	-	-	NW_015453524.1:14625-17256	0.0953007	10.5343	6.78839	9.19e-18	7.02e-16	UP
107405232	LOC107405232	pleiotropic drug resistance protein 1-like	-	-	-	-	-	-	NW_015453890.1:55624-65347	0.014281	1.55023	6.76224	2.32e-10	6.66e-09	UP
107425913	LOC107425913	ethylene-responsive transcription factor ERF098-like	GO:0005623|GO:0023052|GO:0050896|GO:0008152|GO:0003700|GO:0051716|GO:0005622|GO:0044237|GO:0009058|GO:0006807|GO:0044238|GO:0009725|GO:0007165|GO:0043231|GO:0003676|GO:0006139|GO:0006725|GO:0070887|GO:0007154|GO:0009723|GO:0019438|GO:0010467|GO:0005634|GO:0003677|GO:0010468|GO:0009755|GO:0010200|GO:0051252|GO:0035556|GO:0016070|GO:0000160|GO:0009873|GO:0032774|GO:0006351|GO:2001141|GO:0006355|GO:…	cell|signaling|response to stimulus|metabolic process|transcription factor activity, sequence-specific DNA binding|cellular response to stimulus|intracellular|cellular metabolic process|biosynthetic process|nitrogen compound metabolic process|primary metabolic process|response to hormone|signal transduction|intracellular membrane-bounded organelle|nucleic acid binding|nucleobase-containing compou…	-	-	-	-	chr9:734280-734790	0.119391	12.9437	6.76042	2.97e-09	6.99e-08	UP
107408124	LOC107408124	uncharacterized LOC107408124	GO:0005623|GO:0005622|GO:0043231|GO:0005737|GO:0005634	cell|intracellular|intracellular membrane-bounded organelle|cytoplasm|nucleus	-	-	-	-	NW_015455209.1:5893-6632	0.397483	42.8749	6.7531	4e-13	1.69e-11	UP
107432866	LOC107432866	two-component response regulator-like APRR7	GO:0048511|GO:0005623|GO:0023052|GO:0004871|GO:0050896|GO:0008152|GO:0051716|GO:0005622|GO:0009892|GO:0044237|GO:0009058|GO:0006807|GO:0007623|GO:0044238|GO:0007165|GO:0043231|GO:0009266|GO:0003676|GO:0006139|GO:0006725|GO:0005737|GO:0000156|GO:0009314|GO:0007154|GO:0019438|GO:0010467|GO:0010017|GO:0005634|GO:0003677|GO:0009416|GO:0010468|GO:0051252|GO:0035556|GO:0010629|GO:0005739|GO:0016070|GO:…	rhythmic process|cell|signaling|signal transducer activity|response to stimulus|metabolic process|cellular response to stimulus|intracellular|negative regulation of metabolic process|cellular metabolic process|biosynthetic process|nitrogen compound metabolic process|circadian rhythm|primary metabolic process|signal transduction|intracellular membrane-bounded organelle|response to temperature stim…	-	-	ko04712	Circadian rhythm - plant	chr12:11948521-11955277	0.564934	58.5979	6.69662	1.23e-63	1.68e-59	UP
107410914	LOC107410914	18.5 kDa class I heat shock protein-like	GO:0005623|GO:0050896|GO:0006950|GO:0005622|GO:0009408|GO:0009266|GO:0006979|GO:0005737	cell|response to stimulus|response to stress|intracellular|response to heat|response to temperature stimulus|response to oxidative stress|cytoplasm	-	-	ko04141	Protein processing in endoplasmic reticulum	chr2:7101485-7102356	0.286626	29.5145	6.68611	7.27e-25	1.11e-22	UP
107422265	LOC107422265	major allergen Mal d 1-like	-	-	-	-	-	-	chr7:10773228-10773865	0.108175	11.057	6.67544	1.01e-09	2.61e-08	UP
107421163	LOC107421163	cysteine-rich receptor-like protein kinase 10	GO:0005576|GO:0016020|GO:0005623|GO:0030054|GO:0050896|GO:0008152|GO:0003824|GO:0016740|GO:0006950|GO:0044237|GO:0009506|GO:0071944|GO:0005911|GO:0044238|GO:0005886|GO:0005515|GO:0019899|GO:0019538|GO:0006952|GO:0006793|GO:0016772|GO:0016773|GO:0016301|GO:0044267|GO:0006796|GO:0031625|GO:0006464|GO:0016310|GO:0004672|GO:0006468|GO:0004674	extracellular region|membrane|cell|cell junction|response to stimulus|metabolic process|catalytic activity|transferase activity|response to stress|cellular metabolic process|plasmodesma|cell periphery|cell-cell junction|primary metabolic process|plasma membrane|protein binding|enzyme binding|protein metabolic process|defense response|phosphorus metabolic process|transferase activity, transferring…	-	-	-	-	chr1:14762303-14765761	0.098673	9.871	6.6444	1.84e-25	2.97e-23	UP
107416618	LOC107416618	wall-associated receptor kinase-like 8	GO:0005576|GO:0050896|GO:0008152|GO:0003824|GO:0016740|GO:0006950|GO:0044237|GO:0009607|GO:0009058|GO:0006807|GO:0051707|GO:0044238|GO:0016829|GO:0016849|GO:0009620|GO:0044281|GO:0019538|GO:0006952|GO:0006139|GO:0006725|GO:1901135|GO:0006793|GO:0004383|GO:0009617|GO:0016772|GO:0019438|GO:0016301|GO:0044267|GO:0006796|GO:0006753|GO:0009751|GO:0009259|GO:0006163|GO:0006464|GO:0009165|GO:0016310|GO:…	extracellular region|response to stimulus|metabolic process|catalytic activity|transferase activity|response to stress|cellular metabolic process|response to biotic stimulus|biosynthetic process|nitrogen compound metabolic process|response to other organism|primary metabolic process|lyase activity|phosphorus-oxygen lyase activity|response to fungus|small molecule metabolic process|protein metabol…	-	-	-	-	chr4:16238567-16243400	0.226662	22.5976	6.63949	1.37e-10	4.1e-09	UP
107418273	LOC107418273	C2 and GRAM domain-containing protein At5g50170	GO:0016020|GO:0031224|GO:0016021	membrane|intrinsic component of membrane|integral component of membrane	-	-	-	-	chr5:8950407-8955473	0.0372435	3.68009	6.62661	1.24e-07	2.15e-06	UP
107425095	LOC107425095	uncharacterized LOC107425095	-	-	-	-	-	-	chr8:12015985-12027042	0.0149568	1.46635	6.61528	9.3e-10	2.41e-08	UP
107422978	LOC107422978	serine/threonine-protein kinase BLUS1	GO:0016020|GO:0005623|GO:0023052|GO:0050896|GO:0008152|GO:0003824|GO:0016740|GO:0006950|GO:0051716|GO:0005622|GO:0044237|GO:0071944|GO:0044238|GO:0005886|GO:0007165|GO:0008219|GO:0043085|GO:0019538|GO:0023014|GO:0007049|GO:0005737|GO:0051726|GO:0050790|GO:0006793|GO:0016772|GO:0007154|GO:0016773|GO:0007346|GO:0005829|GO:0051246|GO:0000278|GO:0016301|GO:0044267|GO:0006796|GO:0032270|GO:0031098|GO:…	membrane|cell|signaling|response to stimulus|metabolic process|catalytic activity|transferase activity|response to stress|cellular response to stimulus|intracellular|cellular metabolic process|cell periphery|primary metabolic process|plasma membrane|signal transduction|cell death|positive regulation of catalytic activity|protein metabolic process|signal transduction by protein phosphorylation|cel…	-	-	-	-	chr7:19734266-19736709	0.0613465	5.87851	6.58233	2.52e-12	9.65e-11	UP
107433958	LOC107433958	G-type lectin S-receptor-like serine/threonine-protein kinase At5g24080	GO:0016020|GO:0005623|GO:0030054|GO:0023052|GO:0004871|GO:0050896|GO:0008152|GO:0003824|GO:0016740|GO:0051716|GO:0044237|GO:0004872|GO:0009506|GO:0071944|GO:0005911|GO:0038023|GO:0044238|GO:0005886|GO:0005515|GO:0009725|GO:0004888|GO:0019899|GO:0007165|GO:0019538|GO:0070887|GO:0006793|GO:0001653|GO:0016772|GO:0007154|GO:0016773|GO:0019199|GO:0016301|GO:0007166|GO:0044267|GO:0006796|GO:0009755|GO:…	membrane|cell|cell junction|signaling|signal transducer activity|response to stimulus|metabolic process|catalytic activity|transferase activity|cellular response to stimulus|cellular metabolic process|receptor activity|plasmodesma|cell periphery|cell-cell junction|signaling receptor activity|primary metabolic process|plasma membrane|protein binding|response to hormone|transmembrane signaling rece…	-	-	-	-	NW_015453419.1:6-1884	0.0354495	3.39031	6.57951	1.68e-08	3.39e-07	UP
107433471	LOC107433471	ABC transporter C family member 3-like	-	-	-	-	-	-	chr1:35604360-35615807	0.0596178	5.63589	6.56276	3.16e-14	1.6e-12	UP
107406465	LOC107406465	AAA-ATPase At3g50940-like	GO:0016020|GO:0005623|GO:0003824|GO:0016787|GO:0071944|GO:0005886|GO:0016817|GO:0000166|GO:0016818|GO:0017076|GO:0005524|GO:0016462|GO:0030554|GO:0017111|GO:0016887	membrane|cell|catalytic activity|hydrolase activity|cell periphery|plasma membrane|hydrolase activity, acting on acid anhydrides|nucleotide binding|hydrolase activity, acting on acid anhydrides, in phosphorus-containing anhydrides|purine nucleotide binding|ATP binding|pyrophosphatase activity|adenyl nucleotide binding|nucleoside-triphosphatase activity|ATPase activity	-	-	-	-	NW_015454234.1:1243-2613	0.360393	34.0509	6.56198	3.27e-36	1.72e-33	UP
107414566	LOC107414566	uncharacterized LOC107414566	-	-	-	-	-	-	chr1:7177824-7179807	0.0309839	2.80306	6.49934	2.5e-09	5.93e-08	UP
107421762	LOC107421762	ankyrin repeat-containing protein At3g12360-like	-	-	-	-	-	-	chr6:24866530-24872134	0.0288467	2.56197	6.4727	2.43e-11	8.01e-10	UP
107416948	LOC107416948	transcription factor WER-like	GO:0005623|GO:0050896|GO:0008152|GO:0003700|GO:0006950|GO:0005622|GO:0044237|GO:0009058|GO:0006807|GO:0044238|GO:0009725|GO:0003682|GO:0043231|GO:0006970|GO:0003676|GO:0006139|GO:0006725|GO:0009723|GO:0019438|GO:0010467|GO:0005634|GO:0003677|GO:0009733|GO:0009753|GO:0010468|GO:0010038|GO:0010200|GO:0051252|GO:0009651|GO:0016070|GO:0046686|GO:0032774|GO:0006351|GO:2001141|GO:0006355|GO:1903506	cell|response to stimulus|metabolic process|transcription factor activity, sequence-specific DNA binding|response to stress|intracellular|cellular metabolic process|biosynthetic process|nitrogen compound metabolic process|primary metabolic process|response to hormone|chromatin binding|intracellular membrane-bounded organelle|response to osmotic stress|nucleic acid binding|nucleobase-containing co…	-	-	ko04151	PI3K-Akt signaling pathway	chr4:20314964-20317350	0.0876663	7.76408	6.46865	2.21e-13	9.7e-12	UP
107420187	LOC107420187	stigma-specific STIG1-like protein 1	GO:0005576	extracellular region	-	-	-	-	chr1:12733099-12733818	0.423846	35.0713	6.37061	3.14e-19	2.78e-17	UP
107431444	LOC107431444	putative disease resistance protein RGA1	GO:0005623|GO:0050896|GO:0006950|GO:0005622|GO:0043231|GO:0006952|GO:0000166|GO:0017076|GO:0005634|GO:0043531|GO:0005524|GO:0030554	cell|response to stimulus|response to stress|intracellular|intracellular membrane-bounded organelle|defense response|nucleotide binding|purine nucleotide binding|nucleus|ADP binding|ATP binding|adenyl nucleotide binding	-	-	-	-	chr11:18840479-18844916	0.0132847	1.09698	6.36763	4.43e-06	5.58e-05	UP
107419355	LOC107419355	L-ascorbate oxidase homolog	GO:0005576|GO:0008152|GO:0003824|GO:0016491|GO:0043169|GO:0055114|GO:0046872|GO:0046914|GO:0005507	extracellular region|metabolic process|catalytic activity|oxidoreductase activity|cation binding|oxidation-reduction process|metal ion binding|transition metal ion binding|copper ion binding	-	-	ko01100|ko00053	Metabolic pathways|Ascorbate and aldarate metabolism	chr5:26976774-26979049	0.0316271	2.55207	6.33436	9.38e-09	2e-07	UP
107417280	LOC107417280	probable amino acid permease 7	GO:0051179|GO:0016020|GO:0005623|GO:0005215|GO:0031224|GO:0071944|GO:0022857|GO:0005886|GO:0016021|GO:0006810|GO:0022891|GO:0071702|GO:0006811|GO:0015075|GO:0005342|GO:0015711|GO:0015293|GO:0008509|GO:0006865|GO:0006820|GO:0015171|GO:0008514	localization|membrane|cell|transporter activity|intrinsic component of membrane|cell periphery|transmembrane transporter activity|plasma membrane|integral component of membrane|transport|substrate-specific transmembrane transporter activity|organic substance transport|ion transport|ion transmembrane transporter activity|organic acid transmembrane transporter activity|organic anion transport|sympo…	-	-	-	-	chr1:9600092-9601322	0.256398	20.4039	6.31432	1.9e-21	2.22e-19	UP
107431092	LOC107431092	receptor-like protein 12	GO:0016020|GO:0005623|GO:0030054|GO:0023052|GO:0004871|GO:0050896|GO:0008152|GO:0003824|GO:0016740|GO:0051716|GO:0044237|GO:0004872|GO:0009506|GO:0071944|GO:0005911|GO:0038023|GO:0044238|GO:0005886|GO:0005515|GO:0009725|GO:0004888|GO:0019899|GO:0007165|GO:0019538|GO:0070887|GO:0006793|GO:0001653|GO:0016772|GO:0007154|GO:0016773|GO:0019199|GO:0016301|GO:0007166|GO:0044267|GO:0006796|GO:0009755|GO:…	membrane|cell|cell junction|signaling|signal transducer activity|response to stimulus|metabolic process|catalytic activity|transferase activity|cellular response to stimulus|cellular metabolic process|receptor activity|plasmodesma|cell periphery|cell-cell junction|signaling receptor activity|primary metabolic process|plasma membrane|protein binding|response to hormone|transmembrane signaling rece…	-	-	-	-	chr11:15816286-15819782	0.00915358	0.726224	6.30993	3.38e-07	5.37e-06	UP
107422580	LOC107422580	cellulose synthase-like protein D1	GO:0016020|GO:0005623|GO:0000003|GO:0008152|GO:0003824|GO:0031090|GO:0016740|GO:0031224|GO:0071554|GO:0005622|GO:0044237|GO:0009058|GO:0012505|GO:0044238|GO:0098588|GO:0009856|GO:0042546|GO:0009846|GO:0043231|GO:0016021|GO:0016757|GO:0044262|GO:0005737|GO:0071669|GO:0005975|GO:0071555|GO:0005794|GO:0016051|GO:0009832|GO:0000139|GO:0008194|GO:0016758|GO:0005976|GO:0046527|GO:0006073|GO:0000271|GO:…	membrane|cell|reproduction|metabolic process|catalytic activity|organelle membrane|transferase activity|intrinsic component of membrane|cell wall organization or biogenesis|intracellular|cellular metabolic process|biosynthetic process|endomembrane system|primary metabolic process|bounding membrane of organelle|pollination|cell wall biogenesis|pollen germination|intracellular membrane-bounded orga…	-	-	-	-	chr7:14313890-14318338	0.0426956	3.33598	6.28788	6.42e-16	3.87e-14	UP
107415024	LOC107415024	malate synthase	GO:0005623|GO:0008152|GO:0003824|GO:0016740|GO:0005622|GO:0044237|GO:0044238|GO:0016746|GO:0043231|GO:0044281|GO:0044262|GO:0005737|GO:0006081|GO:0005975|GO:0006097|GO:0005634|GO:0046912|GO:0046487|GO:0019752|GO:0004474	cell|metabolic process|catalytic activity|transferase activity|intracellular|cellular metabolic process|primary metabolic process|transferase activity, transferring acyl groups|intracellular membrane-bounded organelle|small molecule metabolic process|cellular carbohydrate metabolic process|cytoplasm|cellular aldehyde metabolic process|carbohydrate metabolic process|glyoxylate cycle|nucleus|transf…	-	-	ko01100|ko01110|ko01120|ko01200|ko00620|ko00630	Metabolic pathways|Biosynthesis of secondary metabolites|Microbial metabolism in diverse environments|Carbon metabolism|Pyruvate metabolism|Glyoxylate and dicarboxylate metabolism	chr4:26017-28589	0.14755	11.491	6.28316	2.96e-26	5.33e-24	UP
107416593	LOC107416593	wall-associated receptor kinase-like 3	GO:0005576|GO:0008152|GO:0003824|GO:0016740|GO:0044237|GO:0044238|GO:0019538|GO:0006793|GO:0016772|GO:0016301|GO:0044267|GO:0006796|GO:0006464|GO:0016310|GO:0006468	extracellular region|metabolic process|catalytic activity|transferase activity|cellular metabolic process|primary metabolic process|protein metabolic process|phosphorus metabolic process|transferase activity, transferring phosphorus-containing groups|kinase activity|cellular protein metabolic process|phosphate-containing compound metabolic process|cellular protein modification process|phosphoryla…	-	-	-	-	chr4:16311861-16315928	0.0191043	1.45382	6.24981	0.000239413	0.00196366	UP
107431984	LOC107431984	thaumatin-like protein 1b	GO:0050896|GO:0006950|GO:0006952	response to stimulus|response to stress|defense response	-	-	-	-	chr12:3988566-3990138	1.21399	92.0478	6.24456	1.2e-20	1.25e-18	UP
107416547	LOC107416547	(R,S)-reticuline 7-O-methyltransferase-like	GO:0008152|GO:0003824|GO:0016740|GO:0044237|GO:0009058|GO:0006807|GO:0005515|GO:0042802|GO:0008168|GO:0008171|GO:0009821	metabolic process|catalytic activity|transferase activity|cellular metabolic process|biosynthetic process|nitrogen compound metabolic process|protein binding|identical protein binding|methyltransferase activity|O-methyltransferase activity|alkaloid biosynthetic process	-	-	ko01100|ko01110|ko00940	Metabolic pathways|Biosynthesis of secondary metabolites|Phenylpropanoid biosynthesis	chr4:15408279-15412534	1.88275	142.011	6.23702	4.02e-28	9.16e-26	UP
107423107	LOC107423107	putative calcium-transporting ATPase 13, plasma membrane-type	GO:0051179|GO:0016020|GO:0005623|GO:0005215|GO:0003824|GO:0016787|GO:0031224|GO:0005622|GO:0071944|GO:0022857|GO:0005886|GO:0005515|GO:0043231|GO:0016021|GO:0006810|GO:0022891|GO:0005887|GO:0055085|GO:0016817|GO:0031226|GO:0005516|GO:0006811|GO:0015075|GO:0016818|GO:0034220|GO:0016820|GO:0015399|GO:0042626|GO:0006812|GO:0016462|GO:0008324|GO:0098655|GO:0015662|GO:0017111|GO:0019829|GO:0016887|GO:…	localization|membrane|cell|transporter activity|catalytic activity|hydrolase activity|intrinsic component of membrane|intracellular|cell periphery|transmembrane transporter activity|plasma membrane|protein binding|intracellular membrane-bounded organelle|integral component of membrane|transport|substrate-specific transmembrane transporter activity|integral component of plasma membrane|transmembra…	-	-	-	-	chr7:22115393-22118943	0.225889	16.7749	6.21455	3.82e-39	2.82e-36	UP
107417523	LOC107417523	polygalacturonase-like	GO:0032502|GO:0005576|GO:0005623|GO:0000003|GO:0008152|GO:0003824|GO:0016787|GO:0003006|GO:0048609|GO:0071554|GO:0009838|GO:0071944|GO:0019953|GO:0032504|GO:0044238|GO:0005618|GO:0009791|GO:0007275|GO:0055046|GO:0016798|GO:0009830|GO:0071669|GO:0048235|GO:0048437|GO:0048438|GO:0005975|GO:0048653|GO:0007276|GO:0048869|GO:0071555|GO:0048367|GO:0048232|GO:0009664|GO:0016052|GO:0009901|GO:0030154|GO:…	developmental process|extracellular region|cell|reproduction|metabolic process|catalytic activity|hydrolase activity|developmental process involved in reproduction|multicellular organismal reproductive process|cell wall organization or biogenesis|abscission|cell periphery|sexual reproduction|multicellular organism reproduction|primary metabolic process|cell wall|post-embryonic development|multice…	-	-	-	-	chr5:1760624-1776956	0.0427231	3.1116	6.18649	5.24e-08	9.71e-07	UP
107430878	LOC107430878	protein SLE1	GO:0032502|GO:0005623|GO:0000003|GO:0050896|GO:0003006|GO:0005622|GO:0009725|GO:0009791|GO:0007275|GO:0005737|GO:0048316|GO:0009793|GO:0005829|GO:0010154|GO:0009737|GO:0009790	developmental process|cell|reproduction|response to stimulus|developmental process involved in reproduction|intracellular|response to hormone|post-embryonic development|multicellular organism development|cytoplasm|seed development|embryo development ending in seed dormancy|cytosol|fruit development|response to abscisic acid|embryo development	-	-	-	-	chr11:13796194-13797221	0.0678113	4.83987	6.1573	5.08e-08	9.45e-07	UP
107426316	LOC107426316	probable pectinesterase/pectinesterase inhibitor 41	GO:0005576|GO:0005623|GO:0050896|GO:0008152|GO:0003824|GO:0016787|GO:0006950|GO:0071554|GO:0030234|GO:0071944|GO:0009607|GO:0051707|GO:0044238|GO:0009725|GO:0009620|GO:0009266|GO:0009409|GO:0016788|GO:0005975|GO:0004857|GO:0071555|GO:0016052|GO:0052689|GO:0046910|GO:0042545|GO:0005976|GO:0009741|GO:0030599|GO:0000272|GO:0045488|GO:0045490	extracellular region|cell|response to stimulus|metabolic process|catalytic activity|hydrolase activity|response to stress|cell wall organization or biogenesis|enzyme regulator activity|cell periphery|response to biotic stimulus|response to other organism|primary metabolic process|response to hormone|response to fungus|response to temperature stimulus|response to cold|hydrolase activity, acting on…	-	-	ko01100|ko00500|ko00040	Metabolic pathways|Starch and sucrose metabolism|Pentose and glucuronate interconversions	chr9:4325153-4327549	0.156144	11.05	6.14503	2.13e-12	8.27e-11	UP
107425900	LOC107425900	ethylene-responsive transcription factor ERF098-like	GO:0005623|GO:0023052|GO:0050896|GO:0008152|GO:0003700|GO:0051716|GO:0005622|GO:0044237|GO:0009058|GO:0006807|GO:0044238|GO:0009725|GO:0007165|GO:0043231|GO:0003676|GO:0006139|GO:0006725|GO:0070887|GO:0007154|GO:0009723|GO:0019438|GO:0010467|GO:0005634|GO:0003677|GO:0010468|GO:0009755|GO:0010200|GO:0051252|GO:0035556|GO:0016070|GO:0000160|GO:0009873|GO:0032774|GO:0006351|GO:2001141|GO:0006355|GO:…	cell|signaling|response to stimulus|metabolic process|transcription factor activity, sequence-specific DNA binding|cellular response to stimulus|intracellular|cellular metabolic process|biosynthetic process|nitrogen compound metabolic process|primary metabolic process|response to hormone|signal transduction|intracellular membrane-bounded organelle|nucleic acid binding|nucleobase-containing compou…	-	-	-	-	chr9:729713-730956	0.0490423	3.4627	6.14173	4.95e-08	9.25e-07	UP
107423706	LOC107423706	cytochrome P450 704C1-like	GO:0005623|GO:0008152|GO:0003824|GO:0016491|GO:0019825|GO:0005622|GO:0012505|GO:0043231|GO:0046906|GO:0043169|GO:0005737|GO:0055114|GO:0005783|GO:0004497|GO:0016705|GO:0046872|GO:0020037|GO:0046914|GO:0005506	cell|metabolic process|catalytic activity|oxidoreductase activity|oxygen binding|intracellular|endomembrane system|intracellular membrane-bounded organelle|tetrapyrrole binding|cation binding|cytoplasm|oxidation-reduction process|endoplasmic reticulum|monooxygenase activity|oxidoreductase activity, acting on paired donors, with incorporation or reduction of molecular oxygen|metal ion binding|heme…	-	-	-	-	chr8:829155-831184	0.0324737	2.23099	6.10227	7.22e-06	8.64e-05	UP
107432130	LOC107432130	uncharacterized LOC107432130	GO:0005623|GO:0050896|GO:0008152|GO:0006950|GO:0005622|GO:0044237|GO:0043231|GO:0006979|GO:0006091|GO:0055114|GO:0005634|GO:0045333|GO:0009061	cell|response to stimulus|metabolic process|response to stress|intracellular|cellular metabolic process|intracellular membrane-bounded organelle|response to oxidative stress|generation of precursor metabolites and energy|oxidation-reduction process|nucleus|cellular respiration|anaerobic respiration	-	-	-	-	chr12:5081838-5082589	0.524057	35.7885	6.09363	1.05e-18	8.88e-17	UP
107416797	LOC107416797	receptor-like protein 12	GO:0023052|GO:0050896|GO:0003824|GO:0016740|GO:0006950|GO:0051716|GO:0007165|GO:0006952|GO:0016772|GO:0007154|GO:0016301	signaling|response to stimulus|catalytic activity|transferase activity|response to stress|cellular response to stimulus|signal transduction|defense response|transferase activity, transferring phosphorus-containing groups|cell communication|kinase activity	-	-	-	-	chr4:18442100-18466296	0.0292777	1.9962	6.09131	1.53e-09	3.8e-08	UP
107431830	LOC107431830	ARF guanine-nucleotide exchange factor GNL2	GO:0051179|GO:0016020|GO:0005623|GO:0000003|GO:0008152|GO:0042995|GO:0005622|GO:0005085|GO:0009856|GO:0009846|GO:0043085|GO:0090406|GO:0006810|GO:0005086|GO:0008104|GO:0005737|GO:0050790|GO:0071702|GO:0005829|GO:0015031|GO:0043087|GO:0043547	localization|membrane|cell|reproduction|metabolic process|cell projection|intracellular|guanyl-nucleotide exchange factor activity|pollination|pollen germination|positive regulation of catalytic activity|pollen tube|transport|ARF guanyl-nucleotide exchange factor activity|protein localization|cytoplasm|regulation of catalytic activity|organic substance transport|cytosol|protein transport|regulati…	-	-	ko04144	Endocytosis	chr12:3146563-3150919	0.0289289	1.96592	6.08655	1.04e-10	3.19e-09	UP
107417895	LOC107417895	uncharacterized LOC107417895	-	-	-	-	-	-	chr5:5634185-5644496	0.0344669	2.33941	6.08479	1.11e-07	1.94e-06	UP
107434805	LOC107434805	chitinase 2-like	GO:0005576|GO:0008152|GO:0003824|GO:0016787|GO:0006807|GO:0008061|GO:0016798|GO:1901135|GO:0004553|GO:0004568|GO:0006032	extracellular region|metabolic process|catalytic activity|hydrolase activity|nitrogen compound metabolic process|chitin binding|hydrolase activity, acting on glycosyl bonds|carbohydrate derivative metabolic process|hydrolase activity, hydrolyzing O-glycosyl compounds|chitinase activity|chitin catabolic process	-	-	-	-	NW_015453481.1:611-1765	0.571701	38.5271	6.07447	3.01e-32	9.9e-30	UP
107422318	LOC107422318	ABC transporter B family member 9-like	GO:0005215|GO:0003824|GO:0016787|GO:0022857|GO:0016817|GO:0016818|GO:0016820|GO:0015399|GO:0042626|GO:0016462|GO:0017111|GO:0016887|GO:0042623	transporter activity|catalytic activity|hydrolase activity|transmembrane transporter activity|hydrolase activity, acting on acid anhydrides|hydrolase activity, acting on acid anhydrides, in phosphorus-containing anhydrides|hydrolase activity, acting on acid anhydrides, catalyzing transmembrane movement of substances|primary active transmembrane transporter activity|ATPase activity, coupled to tra…	-	-	ko02010	ABC transporters	chr7:11199817-11206208	0.118538	7.96892	6.07096	5.52e-27	1.14e-24	UP
107416678	LOC107416678	serpin-Z2B-like	GO:0005576|GO:0008152|GO:0030234|GO:0009892|GO:0044237|GO:0044238|GO:0048046|GO:0019538|GO:0050790|GO:0004857|GO:0043086|GO:0030414|GO:0051246|GO:0006508|GO:0044267|GO:0030162|GO:0004866|GO:0004867|GO:0004869|GO:0010951	extracellular region|metabolic process|enzyme regulator activity|negative regulation of metabolic process|cellular metabolic process|primary metabolic process|apoplast|protein metabolic process|regulation of catalytic activity|enzyme inhibitor activity|negative regulation of catalytic activity|peptidase inhibitor activity|regulation of protein metabolic process|proteolysis|cellular protein metabo…	-	-	-	-	chr4:16982175-16992358	0.0439551	2.92838	6.05793	1.43e-07	2.45e-06	UP
107406159	LOC107406159	transcription factor bHLH36	GO:0005623|GO:0050896|GO:0008152|GO:0003700|GO:0006950|GO:0005622|GO:0044237|GO:0009607|GO:0009058|GO:0006807|GO:0051707|GO:0044238|GO:0005515|GO:0009620|GO:0043231|GO:0006952|GO:0003676|GO:0006139|GO:0006725|GO:0046983|GO:0019438|GO:0010467|GO:0005634|GO:0003677|GO:0010468|GO:0051252|GO:0050832|GO:0016070|GO:0032774|GO:0006351|GO:2001141|GO:0006355|GO:1903506	cell|response to stimulus|metabolic process|transcription factor activity, sequence-specific DNA binding|response to stress|intracellular|cellular metabolic process|response to biotic stimulus|biosynthetic process|nitrogen compound metabolic process|response to other organism|primary metabolic process|protein binding|response to fungus|intracellular membrane-bounded organelle|defense response|nuc…	-	-	-	-	NW_015454116.1:26783-27808	0.123705	8.21087	6.05256	5.68e-09	1.27e-07	UP
107406218	LOC107406218	ankyrin repeat-containing protein At5g02620-like	GO:0016020|GO:0005623|GO:0031224|GO:0005622|GO:0071944|GO:0012505|GO:0005886|GO:0043231|GO:0016021|GO:0005737|GO:0005783	membrane|cell|intrinsic component of membrane|intracellular|cell periphery|endomembrane system|plasma membrane|intracellular membrane-bounded organelle|integral component of membrane|cytoplasm|endoplasmic reticulum	-	-	-	-	NW_015454136.1:20799-21155	0.279983	18.0973	6.01429	7.73e-10	2.03e-08	UP
107428798	LOC107428798	probable LRR receptor-like serine/threonine-protein kinase At4g08850	GO:0016020|GO:0005623|GO:0030054|GO:0003824|GO:0016740|GO:0031224|GO:0005622|GO:0009506|GO:0071944|GO:0005911|GO:0005886|GO:0043231|GO:0016021|GO:0016772|GO:0005634|GO:0016301	membrane|cell|cell junction|catalytic activity|transferase activity|intrinsic component of membrane|intracellular|plasmodesma|cell periphery|cell-cell junction|plasma membrane|intracellular membrane-bounded organelle|integral component of membrane|transferase activity, transferring phosphorus-containing groups|nucleus|kinase activity	-	-	-	-	chr10:7927810-7932528	0.0685313	4.42211	6.01183	6.48e-17	4.49e-15	UP
107435080	LOC107435080	putative wall-associated receptor kinase-like 16	GO:0032502|GO:0016020|GO:0005623|GO:0040007|GO:0050896|GO:0008152|GO:0003824|GO:0016740|GO:0009653|GO:0044237|GO:0071944|GO:0016049|GO:0044238|GO:0048589|GO:0005886|GO:0060560|GO:0019538|GO:0009826|GO:0019725|GO:0006793|GO:0005975|GO:0016772|GO:0048869|GO:0016773|GO:0008361|GO:0006884|GO:0016301|GO:0044267|GO:0006796|GO:0009751|GO:0009311|GO:0000902|GO:0006464|GO:0030104|GO:0016310|GO:0009992|GO:…	developmental process|membrane|cell|growth|response to stimulus|metabolic process|catalytic activity|transferase activity|anatomical structure morphogenesis|cellular metabolic process|cell periphery|cell growth|primary metabolic process|developmental growth|plasma membrane|developmental growth involved in morphogenesis|protein metabolic process|unidimensional cell growth|cellular homeostasis|phos…	-	-	-	-	NW_015453504.1:69101-72168	0.445028	28.4014	5.99592	3.37e-43	4.18e-40	UP
107420887	LOC107420887	patatin-like protein 2	GO:0016020|GO:0005623|GO:0045735|GO:0050896|GO:0008152|GO:0003824|GO:0016787|GO:0006950|GO:0051716|GO:0005622|GO:0044237|GO:0009607|GO:0009058|GO:0051707|GO:0044238|GO:0006955|GO:0009615|GO:0070482|GO:0001666|GO:0043231|GO:0008219|GO:0044281|GO:0051607|GO:0006952|GO:0016788|GO:0005737|GO:0070887|GO:0044255|GO:0006629|GO:0045087|GO:0016298|GO:0006631|GO:0052689|GO:0016042|GO:0009626|GO:0010038|GO:…	membrane|cell|nutrient reservoir activity|response to stimulus|metabolic process|catalytic activity|hydrolase activity|response to stress|cellular response to stimulus|intracellular|cellular metabolic process|response to biotic stimulus|biosynthetic process|response to other organism|primary metabolic process|immune response|response to virus|response to oxygen levels|response to hypoxia|intracel…	-	-	-	-	chr6:10200940-10203518	0.0820883	5.23725	5.99549	2.67e-08	5.23e-07	UP
107423499	LOC107423499	uncharacterized LOC107423499	-	-	-	-	-	-	chr7:26480983-26482421	0.218906	13.9265	5.99137	2.65e-11	8.72e-10	UP
107410022	LOC107410022	exocyst complex component EXO70B1-like	GO:0051179|GO:0005623|GO:0005622|GO:0071944|GO:0043234|GO:0043231|GO:0006810|GO:0005737|GO:0032940|GO:0005938|GO:0000145|GO:0006887|GO:0005829|GO:0005634|GO:0016192|GO:0048278|GO:0006904	localization|cell|intracellular|cell periphery|protein complex|intracellular membrane-bounded organelle|transport|cytoplasm|secretion by cell|cell cortex|exocyst|exocytosis|cytosol|nucleus|vesicle-mediated transport|vesicle docking|vesicle docking involved in exocytosis	-	-	-	-	NW_015457807.1:4-1242	0.367312	23.244	5.98371	5.28e-28	1.17e-25	UP
107431130	LOC107431130	TMV resistance protein N-like	GO:0005623|GO:0023052|GO:0050896|GO:0006950|GO:0051716|GO:0005622|GO:0007165|GO:0043231|GO:0006952|GO:0007154|GO:0000166|GO:0017076|GO:0005634|GO:0043531|GO:0030554	cell|signaling|response to stimulus|response to stress|cellular response to stimulus|intracellular|signal transduction|intracellular membrane-bounded organelle|defense response|cell communication|nucleotide binding|purine nucleotide binding|nucleus|ADP binding|adenyl nucleotide binding	-	-	-	-	chr11:15923198-15924063	0.07538	4.74226	5.97525	1.27e-05	0.000143713	UP
107415142	LOC107415142	cytochrome P450 71D8-like	GO:0016020|GO:0008152|GO:0003824|GO:0016491|GO:0009058|GO:0019748|GO:0004497|GO:0016705|GO:0044550|GO:0016709	membrane|metabolic process|catalytic activity|oxidoreductase activity|biosynthetic process|secondary metabolic process|monooxygenase activity|oxidoreductase activity, acting on paired donors, with incorporation or reduction of molecular oxygen|secondary metabolite biosynthetic process|oxidoreductase activity, acting on paired donors, with incorporation or reduction of molecular oxygen, NAD(P)H as…	-	-	ko01100|ko01110|ko01120|ko00627|ko00945|ko00903|ko00363|ko00624	Metabolic pathways|Biosynthesis of secondary metabolites|Microbial metabolism in diverse environments|Aminobenzoate degradation|Stilbenoid, diarylheptanoid and gingerol biosynthesis|Limonene and pinene degradation|Bisphenol degradation|Polycyclic aromatic hydrocarbon degradation	chr1:7868631-7876035	1.14537	71.945	5.97301	3.26e-24	4.6e-22	UP
107418046	LOC107418046	7-deoxyloganetin glucosyltransferase-like	GO:0003824|GO:0016740|GO:0016757|GO:0008194|GO:0016758|GO:0046527|GO:0035251	catalytic activity|transferase activity|transferase activity, transferring glycosyl groups|UDP-glycosyltransferase activity|transferase activity, transferring hexosyl groups|glucosyltransferase activity|UDP-glucosyltransferase activity	-	-	-	-	chr5:7016840-7017768	1.67866	104.688	5.96264	3.43e-45	5.51e-42	UP
107414525	LOC107414525	ABC transporter C family member 10-like	-	-	-	-	-	-	chr3:22973825-22985409	0.0113921	0.705923	5.95341	0.000216726	0.00179919	UP
107405547	LOC107405547	chitinase 1-like	-	-	-	-	-	-	NW_015453959.1:27918-32063	0.682827	41.6726	5.93144	1.01e-16	6.82e-15	UP
107434423	LOC107434423	wall-associated receptor kinase 2-like	GO:0032502|GO:0016020|GO:0005623|GO:0040007|GO:0050896|GO:0008152|GO:0003824|GO:0016740|GO:0009653|GO:0044237|GO:0071944|GO:0016049|GO:0044238|GO:0048589|GO:0005886|GO:0060560|GO:0019538|GO:0009826|GO:0019725|GO:0006793|GO:0005975|GO:0016772|GO:0048869|GO:0016773|GO:0008361|GO:0006884|GO:0016301|GO:0044267|GO:0006796|GO:0009751|GO:0009311|GO:0000902|GO:0006464|GO:0030104|GO:0016310|GO:0009992|GO:…	developmental process|membrane|cell|growth|response to stimulus|metabolic process|catalytic activity|transferase activity|anatomical structure morphogenesis|cellular metabolic process|cell periphery|cell growth|primary metabolic process|developmental growth|plasma membrane|developmental growth involved in morphogenesis|protein metabolic process|unidimensional cell growth|cellular homeostasis|phos…	-	-	-	-	NW_015453455.1:214875-220766	0.141	8.56309	5.92436	3.05e-05	0.000314021	UP
107424427	LOC107424427	uncharacterized protein At1g76070-like	GO:0016020|GO:0005623|GO:0005622|GO:0071944|GO:0005886|GO:0043231|GO:0005634	membrane|cell|intracellular|cell periphery|plasma membrane|intracellular membrane-bounded organelle|nucleus	-	-	-	-	chr8:6566202-6566888	0.0888044	5.20591	5.87338	0.0003074	0.00243929	UP
107427870	LOC107427870	putative calcium-binding protein CML23	GO:0016020|GO:0005623|GO:0050896|GO:0006950|GO:0005622|GO:0071944|GO:0005886|GO:0043231|GO:0043169|GO:0009611|GO:0005634|GO:0046872|GO:0005509	membrane|cell|response to stimulus|response to stress|intracellular|cell periphery|plasma membrane|intracellular membrane-bounded organelle|cation binding|response to wounding|nucleus|metal ion binding|calcium ion binding	-	-	ko04626	Plant-pathogen interaction	chr9:24069689-24070254	0.392286	22.9944	5.87323	2.31e-15	1.34e-13	UP
107420092	LOC107420092	cytochrome P450 CYP72A219-like	-	-	-	-	-	-	chr6:2416925-2419349	1.0451	61.1118	5.86973	2.9e-16	1.82e-14	UP
107404390	LOC107404390	putative leucine-rich repeat receptor-like protein kinase At2g19210	GO:0016020|GO:0005623|GO:0023052|GO:0050896|GO:0003824|GO:0016740|GO:0042995|GO:0006950|GO:0051716|GO:0071944|GO:0009607|GO:0051707|GO:0005886|GO:0009725|GO:0009620|GO:0007165|GO:0090406|GO:0006952|GO:0070887|GO:0009968|GO:0016772|GO:0007154|GO:0009966|GO:0000166|GO:0009737|GO:0009788|GO:0017076|GO:0016301|GO:0009755|GO:0009787|GO:0050832|GO:0005524|GO:0009738|GO:0030554|GO:0071215	membrane|cell|signaling|response to stimulus|catalytic activity|transferase activity|cell projection|response to stress|cellular response to stimulus|cell periphery|response to biotic stimulus|response to other organism|plasma membrane|response to hormone|response to fungus|signal transduction|pollen tube|defense response|cellular response to chemical stimulus|negative regulation of signal transd…	-	-	-	-	NW_015453738.1:53413-59301	0.246587	14.3782	5.86565	1.34e-34	5.71e-32	UP
107418312	LOC107418312	cannabidiolic acid synthase-like	GO:0005623|GO:0009055|GO:0008152|GO:0003824|GO:0016491|GO:0005622|GO:0048037|GO:0016614|GO:0043231|GO:0005737|GO:0055114|GO:0050662|GO:0000166|GO:0050660|GO:0016616|GO:0009536|GO:0008762|GO:0009507	cell|electron carrier activity|metabolic process|catalytic activity|oxidoreductase activity|intracellular|cofactor binding|oxidoreductase activity, acting on CH-OH group of donors|intracellular membrane-bounded organelle|cytoplasm|oxidation-reduction process|coenzyme binding|nucleotide binding|flavin adenine dinucleotide binding|oxidoreductase activity, acting on the CH-OH group of donors, NAD or…	-	-	-	-	chr1:10801795-10803931	0.0574469	3.34097	5.86189	1.67e-05	0.000183121	UP
107426575	LOC107426575	G-type lectin S-receptor-like serine/threonine-protein kinase At1g67520	GO:0016020|GO:0005623|GO:0050896|GO:0003824|GO:0016740|GO:0006950|GO:0071944|GO:0009607|GO:0051707|GO:0030246|GO:0006955|GO:0005886|GO:0005515|GO:0019899|GO:0009620|GO:0006952|GO:0045087|GO:0016772|GO:0016301|GO:0031625	membrane|cell|response to stimulus|catalytic activity|transferase activity|response to stress|cell periphery|response to biotic stimulus|response to other organism|carbohydrate binding|immune response|plasma membrane|protein binding|enzyme binding|response to fungus|defense response|innate immune response|transferase activity, transferring phosphorus-containing groups|kinase activity|ubiquitin pr…	-	-	-	-	chr9:6586798-6590323	0.224604	12.9236	5.84648	5.68e-27	1.15e-24	UP
107414343	LOC107414343	21 kDa protein-like	GO:0008152|GO:0030234|GO:0009892|GO:0050790|GO:0004857|GO:0043086|GO:0046910	metabolic process|enzyme regulator activity|negative regulation of metabolic process|regulation of catalytic activity|enzyme inhibitor activity|negative regulation of catalytic activity|pectinesterase inhibitor activity	-	-	-	-	chr3:21490484-21491386	2.00372	115.041	5.84333	1.02e-34	4.49e-32	UP
107416675	LOC107416675	serpin-ZX-like	GO:0005576|GO:0008152|GO:0030234|GO:0009892|GO:0044237|GO:0044238|GO:0048046|GO:0019538|GO:0050790|GO:0004857|GO:0043086|GO:0030414|GO:0051246|GO:0006508|GO:0044267|GO:0030162|GO:0004866|GO:0004867|GO:0004869|GO:0010951	extracellular region|metabolic process|enzyme regulator activity|negative regulation of metabolic process|cellular metabolic process|primary metabolic process|apoplast|protein metabolic process|regulation of catalytic activity|enzyme inhibitor activity|negative regulation of catalytic activity|peptidase inhibitor activity|regulation of protein metabolic process|proteolysis|cellular protein metabo…	-	-	-	-	chr4:16978996-16980226	0.702471	40.1531	5.83693	1.59e-19	1.46e-17	UP
107423116	LOC107423116	putative calcium-transporting ATPase 13, plasma membrane-type	GO:0051179|GO:0016020|GO:0005623|GO:0005215|GO:0003824|GO:0016787|GO:0031224|GO:0005622|GO:0071944|GO:0022857|GO:0005886|GO:0005515|GO:0043231|GO:0016021|GO:0006810|GO:0022891|GO:0005887|GO:0055085|GO:0016817|GO:0031226|GO:0005516|GO:0006811|GO:0015075|GO:0016818|GO:0034220|GO:0016820|GO:0015399|GO:0042626|GO:0006812|GO:0016462|GO:0008324|GO:0098655|GO:0015662|GO:0017111|GO:0019829|GO:0016887|GO:…	localization|membrane|cell|transporter activity|catalytic activity|hydrolase activity|intrinsic component of membrane|intracellular|cell periphery|transmembrane transporter activity|plasma membrane|protein binding|intracellular membrane-bounded organelle|integral component of membrane|transport|substrate-specific transmembrane transporter activity|integral component of plasma membrane|transmembra…	-	-	-	-	chr7:21917140-21920321	0.116913	6.67696	5.83568	1.66e-16	1.08e-14	UP
107427922	LOC107427922	uncharacterized LOC107427922	-	-	-	-	-	-	chr9:24578466-24580015	1.1084	63.1906	5.83315	3.73e-37	2.32e-34	UP
107429566	LOC107429566	nudix hydrolase 1-like	GO:0005623|GO:0050896|GO:0008152|GO:0003824|GO:0016787|GO:0006950|GO:0051716|GO:0005622|GO:0044237|GO:0006807|GO:0044238|GO:0044281|GO:0006139|GO:0006725|GO:0005737|GO:1901135|GO:0006793|GO:0016817|GO:0019439|GO:0016818|GO:0005829|GO:0006974|GO:0006796|GO:0006753|GO:0016462|GO:0009394|GO:0009264|GO:0006163|GO:0009117|GO:0019177|GO:0047429|GO:0009204|GO:0008413|GO:0006203|GO:0035539	cell|response to stimulus|metabolic process|catalytic activity|hydrolase activity|response to stress|cellular response to stimulus|intracellular|cellular metabolic process|nitrogen compound metabolic process|primary metabolic process|small molecule metabolic process|nucleobase-containing compound metabolic process|cellular aromatic compound metabolic process|cytoplasm|carbohydrate derivative meta…	-	-	-	-	chr10:19293824-19294623	2.9719	165.521	5.79949	1.09e-42	1.19e-39	UP
107405209	LOC107405209	TMV resistance protein N-like	GO:0005623|GO:0023052|GO:0050896|GO:0006950|GO:0051716|GO:0005622|GO:0007165|GO:0043231|GO:0006952|GO:0007154|GO:0000166|GO:0017076|GO:0005634|GO:0043531|GO:0030554	cell|signaling|response to stimulus|response to stress|cellular response to stimulus|intracellular|signal transduction|intracellular membrane-bounded organelle|defense response|cell communication|nucleotide binding|purine nucleotide binding|nucleus|ADP binding|adenyl nucleotide binding	-	-	-	-	NW_015453884.1:48234-56239	0.0234072	1.27756	5.7703	2.8e-14	1.42e-12	UP
107420890	LOC107420890	patatin-like protein 2	GO:0016020|GO:0005623|GO:0045735|GO:0050896|GO:0008152|GO:0003824|GO:0016787|GO:0006950|GO:0051716|GO:0005622|GO:0044237|GO:0009607|GO:0009058|GO:0051707|GO:0044238|GO:0006955|GO:0009615|GO:0070482|GO:0001666|GO:0043231|GO:0008219|GO:0044281|GO:0051607|GO:0006952|GO:0016788|GO:0005737|GO:0070887|GO:0044255|GO:0006629|GO:0045087|GO:0016298|GO:0006631|GO:0052689|GO:0016042|GO:0009626|GO:0010038|GO:…	membrane|cell|nutrient reservoir activity|response to stimulus|metabolic process|catalytic activity|hydrolase activity|response to stress|cellular response to stimulus|intracellular|cellular metabolic process|response to biotic stimulus|biosynthetic process|response to other organism|primary metabolic process|immune response|response to virus|response to oxygen levels|response to hypoxia|intracel…	-	-	-	-	chr6:10180972-10183823	0.0942956	4.95421	5.71532	4.38e-11	1.4e-09	UP
107415917	LOC107415917	phenolic glucoside malonyltransferase 1-like	GO:0003824|GO:0016740|GO:0016746|GO:0016747|GO:0016420	catalytic activity|transferase activity|transferase activity, transferring acyl groups|transferase activity, transferring acyl groups other than amino-acyl groups|malonyltransferase activity	-	-	-	-	chr4:8382500-8384316	0.0903776	4.7205	5.70683	3.53e-11	1.14e-09	UP
107431377	LOC107431377	sesquiterpene synthase-like	GO:0008152|GO:0003824|GO:0044237|GO:0044238|GO:0016829|GO:0006793|GO:0044255|GO:0006629|GO:0006720|GO:0006796|GO:0006644|GO:0033383|GO:0010333|GO:0010334	metabolic process|catalytic activity|cellular metabolic process|primary metabolic process|lyase activity|phosphorus metabolic process|cellular lipid metabolic process|lipid metabolic process|isoprenoid metabolic process|phosphate-containing compound metabolic process|phospholipid metabolic process|geranyl diphosphate metabolic process|terpene synthase activity|sesquiterpene synthase activity	-	-	ko01100|ko01110|ko00909	Metabolic pathways|Biosynthesis of secondary metabolites|Sesquiterpenoid and triterpenoid biosynthesis	chr1:33249718-33250619	0.0719093	3.72856	5.6963	8.97e-05	0.000823741	UP
107405595	LOC107405595	cysteine-rich receptor-like protein kinase 25	GO:0005576|GO:0016020|GO:0005623|GO:0030054|GO:0050896|GO:0008152|GO:0003824|GO:0016740|GO:0006950|GO:0044237|GO:0009506|GO:0071944|GO:0005911|GO:0044238|GO:0005886|GO:0005515|GO:0019899|GO:0019538|GO:0006952|GO:0006793|GO:0016772|GO:0016773|GO:0016301|GO:0044267|GO:0006796|GO:0031625|GO:0006464|GO:0016310|GO:0004672|GO:0006468|GO:0004674	extracellular region|membrane|cell|cell junction|response to stimulus|metabolic process|catalytic activity|transferase activity|response to stress|cellular metabolic process|plasmodesma|cell periphery|cell-cell junction|primary metabolic process|plasma membrane|protein binding|enzyme binding|protein metabolic process|defense response|phosphorus metabolic process|transferase activity, transferring…	-	-	-	-	NW_015453967.1:36633-39690	0.0245105	1.2634	5.68777	1.77e-05	0.000192638	UP
107430207	LOC107430207	heat shock protein 83	GO:0005576|GO:0016020|GO:0005623|GO:0031090|GO:0006457|GO:0005622|GO:0071944|GO:0012505|GO:0005886|GO:0048046|GO:0005515|GO:0098588|GO:0005618|GO:0043231|GO:0005737|GO:0051082|GO:0005774|GO:0005794|GO:0000166|GO:0005829|GO:0017076|GO:0005634|GO:0005773|GO:0009532|GO:0009536|GO:0005524|GO:0009570|GO:0030554|GO:0009507	extracellular region|membrane|cell|organelle membrane|protein folding|intracellular|cell periphery|endomembrane system|plasma membrane|apoplast|protein binding|bounding membrane of organelle|cell wall|intracellular membrane-bounded organelle|cytoplasm|unfolded protein binding|vacuolar membrane|Golgi apparatus|nucleotide binding|cytosol|purine nucleotide binding|nucleus|vacuole|plastid stroma|plas…	-	-	ko04141|ko04626|ko04151|ko04914	Protein processing in endoplasmic reticulum|Plant-pathogen interaction|PI3K-Akt signaling pathway|Progesterone-mediated oocyte maturation	chr11:3951992-3955067	0.726703	37.3595	5.68397	5.87e-23	7.5e-21	UP
107423526	LOC107423526	LRR receptor-like serine/threonine-protein kinase EFR	GO:0016020|GO:0005623|GO:0030054|GO:0023052|GO:0004871|GO:0050896|GO:0008152|GO:0003824|GO:0016740|GO:0051716|GO:0044237|GO:0004872|GO:0009506|GO:0071944|GO:0005911|GO:0038023|GO:0044238|GO:0005886|GO:0005515|GO:0009725|GO:0004888|GO:0019899|GO:0007165|GO:0019538|GO:0070887|GO:0006793|GO:0001653|GO:0016772|GO:0007154|GO:0016773|GO:0019199|GO:0016301|GO:0007166|GO:0044267|GO:0006796|GO:0009755|GO:…	membrane|cell|cell junction|signaling|signal transducer activity|response to stimulus|metabolic process|catalytic activity|transferase activity|cellular response to stimulus|cellular metabolic process|receptor activity|plasmodesma|cell periphery|cell-cell junction|signaling receptor activity|primary metabolic process|plasma membrane|protein binding|response to hormone|transmembrane signaling rece…	-	-	ko04626	Plant-pathogen interaction	chr7:26889644-26893679	0.0359165	1.84309	5.68134	5.98e-06	7.29e-05	UP
107403646	LOC107403646	putative leucine-rich repeat receptor-like protein kinase At2g19210	-	-	-	-	-	-	chr1:38364103-38368240	0.0189307	0.962772	5.6684	0.000198306	0.00166447	UP
107417005	LOC107417005	cytochrome b561 and DOMON domain-containing protein At5g47530-like	GO:0032502|GO:0016020|GO:0005623|GO:0008152|GO:0031224|GO:0071944|GO:0005886|GO:0016021|GO:0007275|GO:0043169|GO:0055114|GO:0046872	developmental process|membrane|cell|metabolic process|intrinsic component of membrane|cell periphery|plasma membrane|integral component of membrane|multicellular organism development|cation binding|oxidation-reduction process|metal ion binding	-	-	-	-	chr4:20650123-20651911	3.63735	184.317	5.66316	1.15e-52	4.51e-49	UP
107423205	LOC107423205	primary amine oxidase-like	GO:0005623|GO:0008152|GO:0003824|GO:0016491|GO:0005622|GO:0048037|GO:0006807|GO:0043231|GO:0043169|GO:0005737|GO:0055114|GO:0048038|GO:0009308|GO:0046872|GO:0009536|GO:0008131|GO:0009507|GO:0046914|GO:0005507	cell|metabolic process|catalytic activity|oxidoreductase activity|intracellular|cofactor binding|nitrogen compound metabolic process|intracellular membrane-bounded organelle|cation binding|cytoplasm|oxidation-reduction process|quinone binding|amine metabolic process|metal ion binding|plastid|primary amine oxidase activity|chloroplast|transition metal ion binding|copper ion binding	-	-	ko01100|ko01110|ko00260|ko00350|ko00360|ko00410|ko00960|ko00950	Metabolic pathways|Biosynthesis of secondary metabolites|Glycine, serine and threonine metabolism|Tyrosine metabolism|Phenylalanine metabolism|beta-Alanine metabolism|Tropane, piperidine and pyridine alkaloid biosynthesis|Isoquinoline alkaloid biosynthesis	chr7:22411220-22416060	0.336134	16.5757	5.62389	7.01e-08	1.27e-06	UP
107408521	LOC107408521	pleiotropic drug resistance protein 1-like	GO:0051179|GO:0016020|GO:0005623|GO:0005215|GO:0050896|GO:0003824|GO:0016787|GO:0031224|GO:0006950|GO:0071944|GO:0022857|GO:0005886|GO:0009725|GO:0016021|GO:0006810|GO:0006979|GO:0042493|GO:0055085|GO:0016817|GO:0006855|GO:0071702|GO:0009723|GO:0006811|GO:0015850|GO:0016818|GO:0009753|GO:0006869|GO:0015893|GO:0010193|GO:0016820|GO:0015399|GO:0009751|GO:0000302|GO:0015711|GO:0042626|GO:0006812|GO:…	localization|membrane|cell|transporter activity|response to stimulus|catalytic activity|hydrolase activity|intrinsic component of membrane|response to stress|cell periphery|transmembrane transporter activity|plasma membrane|response to hormone|integral component of membrane|transport|response to oxidative stress|response to drug|transmembrane transport|hydrolase activity, acting on acid anhydride…	-	-	-	-	NW_015455583.1:3448-5220	0.755134	36.4415	5.59271	4.29e-34	1.68e-31	UP
107431610	LOC107431610	probable F-box protein At5g04010	-	-	-	-	-	-	chr12:1276373-1277320	1.72718	82.9716	5.58613	1.93e-26	3.62e-24	UP
107409817	LOC107409817	uncharacterized LOC107409817	GO:0005576|GO:0050896|GO:0006950|GO:0006952	extracellular region|response to stimulus|response to stress|defense response	-	-	-	-	NW_015457548.1:663-1566	0.135044	6.48438	5.58546	9.26e-09	1.97e-07	UP
107412454	LOC107412454	glucan endo-1,3-beta-glucosidase-like	GO:0016020|GO:0005623|GO:0050896|GO:0008152|GO:0003824|GO:0016787|GO:0031090|GO:0006950|GO:0005622|GO:0071944|GO:0009607|GO:0051707|GO:0044238|GO:0006955|GO:0098588|GO:0009620|GO:0005618|GO:0043231|GO:0009624|GO:0006970|GO:0006952|GO:0016798|GO:0005737|GO:0005975|GO:0045087|GO:0005774|GO:0009814|GO:0002215|GO:0005773|GO:0009651|GO:0050832|GO:0004553|GO:0009817	membrane|cell|response to stimulus|metabolic process|catalytic activity|hydrolase activity|organelle membrane|response to stress|intracellular|cell periphery|response to biotic stimulus|response to other organism|primary metabolic process|immune response|bounding membrane of organelle|response to fungus|cell wall|intracellular membrane-bounded organelle|response to nematode|response to osmotic st…	-	-	-	-	chr2:25640167-25641487	5.4444	260.639	5.58114	6.51e-49	1.62e-45	UP
107407540	LOC107407540	protein GAMETE EXPRESSED 1-like	GO:0032502|GO:0016020|GO:0005623|GO:0031224|GO:0005622|GO:0071944|GO:0005886|GO:0005515|GO:0043231|GO:0016021|GO:0007275|GO:0005737|GO:0042802|GO:0005887|GO:0031226|GO:0009790|GO:0048229|GO:0009536|GO:0009553|GO:0009507|GO:0009555	developmental process|membrane|cell|intrinsic component of membrane|intracellular|cell periphery|plasma membrane|protein binding|intracellular membrane-bounded organelle|integral component of membrane|multicellular organism development|cytoplasm|identical protein binding|integral component of plasma membrane|intrinsic component of plasma membrane|embryo development|gametophyte development|plastid…	-	-	-	-	NW_015454790.1:9162-11072	0.0649473	3.10746	5.58032	2.5e-08	4.91e-07	UP
107403843	LOC107403843	wall-associated receptor kinase-like 6	GO:0008152|GO:0003824|GO:0016740|GO:0044237|GO:0044238|GO:0019538|GO:0006793|GO:0016772|GO:0016773|GO:0016301|GO:0044267|GO:0006796|GO:0006464|GO:0016310|GO:0004672|GO:0006468|GO:0004674|GO:0046777	metabolic process|catalytic activity|transferase activity|cellular metabolic process|primary metabolic process|protein metabolic process|phosphorus metabolic process|transferase activity, transferring phosphorus-containing groups|phosphotransferase activity, alcohol group as acceptor|kinase activity|cellular protein metabolic process|phosphate-containing compound metabolic process|cellular protei…	-	-	-	-	NW_015453654.1:107233-118546	0.0228205	1.09051	5.57853	4.71e-05	0.000463396	UP
107404235	LOC107404235	salicylic acid-binding protein 2-like	GO:0023052|GO:0050896|GO:0008152|GO:0003824|GO:0016787|GO:0006950|GO:0051716|GO:0009607|GO:0051707|GO:0006955|GO:0007165|GO:0006952|GO:0016788|GO:0070887|GO:0045087|GO:0007154|GO:0016298|GO:0009814|GO:0052689|GO:0009751|GO:0009863|GO:0009627|GO:0080031|GO:0009862|GO:0071407|GO:0071446	signaling|response to stimulus|metabolic process|catalytic activity|hydrolase activity|response to stress|cellular response to stimulus|response to biotic stimulus|response to other organism|immune response|signal transduction|defense response|hydrolase activity, acting on ester bonds|cellular response to chemical stimulus|innate immune response|cell communication|lipase activity|defense response…	-	-	-	-	NW_015453713.1:22009-23247	0.233066	11.0128	5.56231	1.52e-11	5.18e-10	UP
107414588	LOC107414588	probable receptor-like protein kinase At5g39020	GO:0016020|GO:0005623|GO:0030054|GO:0023052|GO:0004871|GO:0050896|GO:0008152|GO:0003824|GO:0016740|GO:0051716|GO:0044237|GO:0004872|GO:0009506|GO:0071944|GO:0005911|GO:0038023|GO:0044238|GO:0005886|GO:0005515|GO:0009725|GO:0004888|GO:0019899|GO:0007165|GO:0019538|GO:0070887|GO:0006793|GO:0001653|GO:0016772|GO:0007154|GO:0016773|GO:0019199|GO:0016301|GO:0007166|GO:0044267|GO:0006796|GO:0009755|GO:…	membrane|cell|cell junction|signaling|signal transducer activity|response to stimulus|metabolic process|catalytic activity|transferase activity|cellular response to stimulus|cellular metabolic process|receptor activity|plasmodesma|cell periphery|cell-cell junction|signaling receptor activity|primary metabolic process|plasma membrane|protein binding|response to hormone|transmembrane signaling rece…	-	-	-	-	chr3:23460419-23463013	0.496545	23.3829	5.55738	2.77e-35	1.28e-32	UP
107404206	LOC107404206	Werner Syndrome-like exonuclease	GO:0005623|GO:0008152|GO:0003824|GO:0016787|GO:0005622|GO:0044237|GO:0006807|GO:0044238|GO:0043231|GO:0006139|GO:0006725|GO:0016788|GO:0005737|GO:0005634|GO:0004518|GO:0090305|GO:0004527|GO:0008408	cell|metabolic process|catalytic activity|hydrolase activity|intracellular|cellular metabolic process|nitrogen compound metabolic process|primary metabolic process|intracellular membrane-bounded organelle|nucleobase-containing compound metabolic process|cellular aromatic compound metabolic process|hydrolase activity, acting on ester bonds|cytoplasm|nucleus|nuclease activity|nucleic acid phosphodi…	-	-	-	-	NW_015453707.1:74214-75143	0.119339	5.57417	5.54562	5.97e-09	1.33e-07	UP
107411527	LOC107411527	UDP-glycosyltransferase 87A2-like	GO:0032502|GO:0005623|GO:0000003|GO:0003824|GO:0003006|GO:0016740|GO:0005622|GO:0050793|GO:2000026|GO:0009791|GO:0009909|GO:0043231|GO:0007275|GO:0016757|GO:0005737|GO:0048367|GO:0005829|GO:0048831|GO:0005634|GO:0008194|GO:0009908|GO:0016758	developmental process|cell|reproduction|catalytic activity|developmental process involved in reproduction|transferase activity|intracellular|regulation of developmental process|regulation of multicellular organismal development|post-embryonic development|regulation of flower development|intracellular membrane-bounded organelle|multicellular organism development|transferase activity, transferring …	-	-	-	-	chr2:17870328-17873898	0.577103	26.5744	5.52506	6.68e-28	1.47e-25	UP
107413671	LOC107413671	MLO-like protein 2	GO:0032502|GO:0016020|GO:0005623|GO:0030054|GO:0050896|GO:0031224|GO:0006950|GO:0005622|GO:0009506|GO:0071944|GO:0009607|GO:0005911|GO:0051707|GO:0012505|GO:0006955|GO:0005886|GO:0005515|GO:0009620|GO:0043231|GO:0016021|GO:0007275|GO:0006952|GO:0007568|GO:0005737|GO:0045087|GO:0048513|GO:0031348|GO:0005516|GO:0048367|GO:0005794|GO:0009814|GO:0031347|GO:0048827|GO:0010260|GO:0050832|GO:0048366|GO:…	developmental process|membrane|cell|cell junction|response to stimulus|intrinsic component of membrane|response to stress|intracellular|plasmodesma|cell periphery|response to biotic stimulus|cell-cell junction|response to other organism|endomembrane system|immune response|plasma membrane|protein binding|response to fungus|intracellular membrane-bounded organelle|integral component of membrane|mul…	-	-	-	-	chr3:11085919-11091908	0.174493	8.03317	5.52473	1.01e-11	3.55e-10	UP
107408803	LOC107408803	uncharacterized LOC107408803	GO:0005576|GO:0050896|GO:0006950|GO:0006952	extracellular region|response to stimulus|response to stress|defense response	-	-	-	-	NW_015455917.1:1294-2197	0.135044	6.17873	5.5158	1.82e-08	3.67e-07	UP
107428812	LOC107428812	protein NRT1/ PTR FAMILY 7.2-like	GO:0051179|GO:0016020|GO:0005623|GO:0005215|GO:0050896|GO:0008152|GO:0031224|GO:0044237|GO:0071944|GO:0022857|GO:0006807|GO:0005886|GO:0016021|GO:0044281|GO:0006810|GO:0022891|GO:0055085|GO:0071702|GO:0006811|GO:0015075|GO:0042128|GO:0034220|GO:0010167|GO:0015293|GO:0015833|GO:0008509|GO:0098656|GO:0015706|GO:0006820|GO:0006857|GO:0015103|GO:0015112	localization|membrane|cell|transporter activity|response to stimulus|metabolic process|intrinsic component of membrane|cellular metabolic process|cell periphery|transmembrane transporter activity|nitrogen compound metabolic process|plasma membrane|integral component of membrane|small molecule metabolic process|transport|substrate-specific transmembrane transporter activity|transmembrane transport…	-	-	-	-	chr1:30666083-30674453	8.43077	384.666	5.5118	1.42e-27	3.1e-25	UP
107431356	LOC107431356	TMV resistance protein N-like	GO:0005623|GO:0023052|GO:0050896|GO:0006950|GO:0051716|GO:0005622|GO:0007165|GO:0043231|GO:0006952|GO:0007154|GO:0000166|GO:0017076|GO:0005634|GO:0043531|GO:0030554	cell|signaling|response to stimulus|response to stress|cellular response to stimulus|intracellular|signal transduction|intracellular membrane-bounded organelle|defense response|cell communication|nucleotide binding|purine nucleotide binding|nucleus|ADP binding|adenyl nucleotide binding	-	-	-	-	chr11:18173122-18179049	0.11014	5.0214	5.51068	2.31e-24	3.29e-22	UP
107415795	LOC107415795	DNA oxidative demethylase ALKBH2-like	-	-	-	-	-	-	chr1:8359344-8360299	0.0857238	3.89996	5.50762	4.18e-05	0.000415712	UP
107429429	LOC107429429	protein NIM1-INTERACTING 2	-	-	-	-	-	-	chr10:18332694-18333333	0.078089	3.53605	5.50088	9.42e-05	0.000860657	UP
107410972	LOC107410972	scarecrow-like protein 14	GO:0005623|GO:0050896|GO:0008152|GO:0003700|GO:0005622|GO:0044237|GO:0009058|GO:0006807|GO:0044238|GO:0043231|GO:0009410|GO:0006139|GO:0006725|GO:0005737|GO:0005829|GO:0019438|GO:0010467|GO:0005634|GO:0010468|GO:0010628|GO:0051252|GO:0016070|GO:0045893|GO:0032774|GO:0006351|GO:2001141|GO:0006355|GO:1903506	cell|response to stimulus|metabolic process|transcription factor activity, sequence-specific DNA binding|intracellular|cellular metabolic process|biosynthetic process|nitrogen compound metabolic process|primary metabolic process|intracellular membrane-bounded organelle|response to xenobiotic stimulus|nucleobase-containing compound metabolic process|cellular aromatic compound metabolic process|cyt…	-	-	-	-	chr2:8709450-8711405	0.212758	9.57096	5.49138	6.09e-16	3.68e-14	UP
107423119	LOC107423119	putative calcium-transporting ATPase 13, plasma membrane-type	GO:0051179|GO:0016020|GO:0005623|GO:0005215|GO:0003824|GO:0016787|GO:0031224|GO:0005622|GO:0071944|GO:0022857|GO:0005886|GO:0005515|GO:0043231|GO:0016021|GO:0006810|GO:0022891|GO:0005887|GO:0055085|GO:0016817|GO:0031226|GO:0005516|GO:0006811|GO:0015075|GO:0016818|GO:0034220|GO:0016820|GO:0015399|GO:0042626|GO:0006812|GO:0016462|GO:0008324|GO:0098655|GO:0015662|GO:0017111|GO:0019829|GO:0016887|GO:…	localization|membrane|cell|transporter activity|catalytic activity|hydrolase activity|intrinsic component of membrane|intracellular|cell periphery|transmembrane transporter activity|plasma membrane|protein binding|intracellular membrane-bounded organelle|integral component of membrane|transport|substrate-specific transmembrane transporter activity|integral component of plasma membrane|transmembra…	-	-	-	-	chr7:21750239-21753375	0.0707791	3.18154	5.49026	5.75e-12	2.09e-10	UP
107423822	LOC107423822	protein DMR6-LIKE OXYGENASE 2-like	GO:0005623|GO:0008152|GO:0003824|GO:0016491|GO:0005622|GO:0043169|GO:0051213|GO:0005737|GO:0055114|GO:0016705|GO:0016706|GO:0046872	cell|metabolic process|catalytic activity|oxidoreductase activity|intracellular|cation binding|dioxygenase activity|cytoplasm|oxidation-reduction process|oxidoreductase activity, acting on paired donors, with incorporation or reduction of molecular oxygen|oxidoreductase activity, acting on paired donors, with incorporation or reduction of molecular oxygen, 2-oxoglutarate as one donor, and incorpo…	-	-	-	-	chr8:1689840-1692289	0.142926	6.34449	5.47216	1.22e-10	3.68e-09	UP
107411635	LOC107411635	uncharacterized LOC107411635	GO:0008152|GO:0003824|GO:0032259|GO:0016740|GO:0008168	metabolic process|catalytic activity|methylation|transferase activity|methyltransferase activity	-	-	-	-	chr2:18638160-18639856	0.167288	7.42451	5.47189	1.31e-14	6.94e-13	UP
107429312	LOC107429312	dnaJ homolog subfamily B member 8-like	GO:0005623|GO:0006457|GO:0005622|GO:0005737	cell|protein folding|intracellular|cytoplasm	-	-	-	-	chr10:17398617-17399807	0.0852075	3.77592	5.4697	3.42e-05	0.000347342	UP
107425057	LOC107425057	probable mannitol dehydrogenase	GO:0005623|GO:0008152|GO:0003824|GO:0016491|GO:0005622|GO:0044237|GO:0009058|GO:0016614|GO:0043169|GO:0006725|GO:0005737|GO:0055114|GO:0019748|GO:0009698|GO:0009808|GO:0019438|GO:0009699|GO:0044550|GO:0016616|GO:0046872|GO:0009809|GO:0052747|GO:0045551|GO:0046914|GO:0008270	cell|metabolic process|catalytic activity|oxidoreductase activity|intracellular|cellular metabolic process|biosynthetic process|oxidoreductase activity, acting on CH-OH group of donors|cation binding|cellular aromatic compound metabolic process|cytoplasm|oxidation-reduction process|secondary metabolic process|phenylpropanoid metabolic process|lignin metabolic process|aromatic compound biosyntheti…	-	-	ko01100|ko01110|ko00940	Metabolic pathways|Biosynthesis of secondary metabolites|Phenylpropanoid biosynthesis	chr8:11460269-11464302	0.732599	32.2724	5.46113	4e-21	4.5e-19	UP
107419539	LOC107419539	glycerophosphodiester phosphodiesterase protein kinase domain-containing GDPDL2-like	GO:0016020|GO:0005623|GO:0030054|GO:0023052|GO:0004871|GO:0050896|GO:0008152|GO:0003824|GO:0016740|GO:0051716|GO:0044237|GO:0004872|GO:0009506|GO:0071944|GO:0005911|GO:0038023|GO:0044238|GO:0005886|GO:0005515|GO:0009725|GO:0004888|GO:0019899|GO:0007165|GO:0019538|GO:0070887|GO:0006793|GO:0001653|GO:0016772|GO:0007154|GO:0016773|GO:0019199|GO:0016301|GO:0007166|GO:0044267|GO:0006796|GO:0009755|GO:…	membrane|cell|cell junction|signaling|signal transducer activity|response to stimulus|metabolic process|catalytic activity|transferase activity|cellular response to stimulus|cellular metabolic process|receptor activity|plasmodesma|cell periphery|cell-cell junction|signaling receptor activity|primary metabolic process|plasma membrane|protein binding|response to hormone|transmembrane signaling rece…	-	-	-	-	chr5:28224840-28228292	0.175967	7.71917	5.45506	3.17e-07	5.07e-06	UP
107429661	LOC107429661	heavy metal-associated isoprenylated plant protein 26-like	GO:0051179|GO:0005623|GO:0005622|GO:0043231|GO:0006810|GO:0019725|GO:0043169|GO:0005737|GO:0006811|GO:0005634|GO:0046872|GO:0006873|GO:0006812|GO:0046914|GO:0030001|GO:0030003|GO:0006875|GO:0046916	localization|cell|intracellular|intracellular membrane-bounded organelle|transport|cellular homeostasis|cation binding|cytoplasm|ion transport|nucleus|metal ion binding|cellular ion homeostasis|cation transport|transition metal ion binding|metal ion transport|cellular cation homeostasis|cellular metal ion homeostasis|cellular transition metal ion homeostasis	-	-	-	-	chr10:20036437-20038054	0.521394	22.6556	5.44135	1.15e-14	6.11e-13	UP
107410963	LOC107410963	18.5 kDa class I heat shock protein	GO:0005623|GO:0050896|GO:0006950|GO:0005622|GO:0009408|GO:0009266|GO:0005737	cell|response to stimulus|response to stress|intracellular|response to heat|response to temperature stimulus|cytoplasm	-	-	ko04141	Protein processing in endoplasmic reticulum	chr2:7995805-8009065	0.717535	30.9481	5.43066	1.41e-22	1.76e-20	UP
107435548	LOC107435548	myosin heavy chain kinase B-like	GO:0005623|GO:0005622|GO:0043231|GO:0005737|GO:0000166|GO:0009536|GO:0009507	cell|intracellular|intracellular membrane-bounded organelle|cytoplasm|nucleotide binding|plastid|chloroplast	-	-	-	-	NW_015453543.1:118553-120572	0.0851768	3.66674	5.42789	3.06e-09	7.17e-08	UP
107419108	LOC107419108	endochitinase EP3-like	GO:0032502|GO:0005576|GO:0005623|GO:0000003|GO:0050896|GO:0003824|GO:0016787|GO:0003006|GO:0006950|GO:0051716|GO:0071944|GO:0009607|GO:0051707|GO:0006955|GO:0005618|GO:0009791|GO:0008219|GO:0007275|GO:0006952|GO:0008061|GO:0016798|GO:0009611|GO:0048316|GO:0009617|GO:0045087|GO:0009793|GO:0010262|GO:0010154|GO:0009626|GO:0009790|GO:0012501|GO:0004553|GO:0004568	developmental process|extracellular region|cell|reproduction|response to stimulus|catalytic activity|hydrolase activity|developmental process involved in reproduction|response to stress|cellular response to stimulus|cell periphery|response to biotic stimulus|response to other organism|immune response|cell wall|post-embryonic development|cell death|multicellular organism development|defense respon…	-	-	ko01100|ko00520	Metabolic pathways|Amino sugar and nucleotide sugar metabolism	chr5:22595514-22596671	1.10402	47.4983	5.42703	1.37e-24	2.01e-22	UP
107429319	LOC107429319	dnaJ homolog subfamily B member 6	GO:0005623|GO:0006457|GO:0005622|GO:0043231|GO:0005737|GO:0005634	cell|protein folding|intracellular|intracellular membrane-bounded organelle|cytoplasm|nucleus	-	-	-	-	chr10:17439815-17443987	0.147717	6.344	5.42449	5.61e-11	1.77e-09	UP
107416262	LOC107416262	uncharacterized LOC107416262	GO:0051179|GO:0005623|GO:0005622|GO:0006810|GO:0019725|GO:0043169|GO:0005737|GO:0006811|GO:0046872|GO:0006873|GO:0006812|GO:0046914|GO:0030001|GO:0030003|GO:0006875|GO:0046916	localization|cell|intracellular|transport|cellular homeostasis|cation binding|cytoplasm|ion transport|metal ion binding|cellular ion homeostasis|cation transport|transition metal ion binding|metal ion transport|cellular cation homeostasis|cellular metal ion homeostasis|cellular transition metal ion homeostasis	-	-	-	-	chr1:8682758-8683571	1.12044	47.8656	5.41685	1.26e-24	1.87e-22	UP
107414104	LOC107414104	ethylene-responsive transcription factor 2-like	GO:0032502|GO:0005623|GO:0050896|GO:0008152|GO:0003700|GO:0005622|GO:0044237|GO:0009058|GO:0006807|GO:0012505|GO:0044238|GO:0043231|GO:0007275|GO:0003676|GO:0006139|GO:0006725|GO:0051301|GO:0005635|GO:0001944|GO:0019438|GO:0010467|GO:0005634|GO:0003677|GO:0010468|GO:0010628|GO:0010200|GO:0051252|GO:0016070|GO:0005643|GO:0045893|GO:0032774|GO:0006351|GO:2001141|GO:0006355|GO:1903506	developmental process|cell|response to stimulus|metabolic process|transcription factor activity, sequence-specific DNA binding|intracellular|cellular metabolic process|biosynthetic process|nitrogen compound metabolic process|endomembrane system|primary metabolic process|intracellular membrane-bounded organelle|multicellular organism development|nucleic acid binding|nucleobase-containing compound …	-	-	-	-	chr3:19362034-19368994	0.982189	41.8379	5.41267	4.88e-30	1.33e-27	UP
107411009	LOC107411009	L-type lectin-domain containing receptor kinase IV.2-like	GO:0016020|GO:0005623|GO:0030054|GO:0023052|GO:0004871|GO:0050896|GO:0008152|GO:0003824|GO:0016740|GO:0051716|GO:0044237|GO:0004872|GO:0009506|GO:0071944|GO:0005911|GO:0038023|GO:0044238|GO:0005886|GO:0005515|GO:0009725|GO:0004888|GO:0019899|GO:0007165|GO:0019538|GO:0070887|GO:0006793|GO:0001653|GO:0016772|GO:0007154|GO:0016773|GO:0019199|GO:0016301|GO:0007166|GO:0044267|GO:0006796|GO:0009755|GO:…	membrane|cell|cell junction|signaling|signal transducer activity|response to stimulus|metabolic process|catalytic activity|transferase activity|cellular response to stimulus|cellular metabolic process|receptor activity|plasmodesma|cell periphery|cell-cell junction|signaling receptor activity|primary metabolic process|plasma membrane|protein binding|response to hormone|transmembrane signaling rece…	-	-	-	-	chr2:8445011-8447148	0.0285354	1.21317	5.40988	0.000838296	0.00581762	UP
107411843	LOC107411843	asparagine--tRNA ligase, cytoplasmic 3-like	GO:0032502|GO:0005623|GO:0000003|GO:0050896|GO:0008152|GO:0003824|GO:0003006|GO:0005622|GO:0044237|GO:0016874|GO:0009058|GO:0006807|GO:0044238|GO:0009791|GO:0043231|GO:0044281|GO:0007275|GO:0019538|GO:0003676|GO:0006139|GO:0006725|GO:0005737|GO:0048316|GO:0006520|GO:0009793|GO:0000166|GO:0006518|GO:0005829|GO:0010154|GO:0010467|GO:0017076|GO:0003677|GO:0009790|GO:0044267|GO:0010038|GO:0005739|GO:…	developmental process|cell|reproduction|response to stimulus|metabolic process|catalytic activity|developmental process involved in reproduction|intracellular|cellular metabolic process|ligase activity|biosynthetic process|nitrogen compound metabolic process|primary metabolic process|post-embryonic development|intracellular membrane-bounded organelle|small molecule metabolic process|multicellular…	-	-	ko00970	Aminoacyl-tRNA biosynthesis	chr2:21040805-21043875	1.19739	50.4426	5.39668	6.1e-26	1.05e-23	UP
107412472	LOC107412472	glucan endo-1,3-beta-glucosidase-like	GO:0005576|GO:0008152|GO:0003824|GO:0016787|GO:0044238|GO:0016798|GO:0005975|GO:0004553	extracellular region|metabolic process|catalytic activity|hydrolase activity|primary metabolic process|hydrolase activity, acting on glycosyl bonds|carbohydrate metabolic process|hydrolase activity, hydrolyzing O-glycosyl compounds	-	-	-	-	chr2:25612968-25614176	1.23352	51.7733	5.39135	2.03e-20	2.02e-18	UP
107418069	LOC107418069	7-deoxyloganetin glucosyltransferase-like	GO:0003824|GO:0016740|GO:0016757|GO:0008194|GO:0016758|GO:0046527|GO:0035251	catalytic activity|transferase activity|transferase activity, transferring glycosyl groups|UDP-glycosyltransferase activity|transferase activity, transferring hexosyl groups|glucosyltransferase activity|UDP-glucosyltransferase activity	-	-	-	-	chr5:7086622-7088733	0.12541	5.13668	5.35611	1.9e-09	4.61e-08	UP
107417750	LOC107417750	cationic amino acid transporter 1-like	GO:0051179|GO:0016020|GO:0005623|GO:0005215|GO:0005622|GO:0071944|GO:0022857|GO:0005886|GO:0006810|GO:0005737|GO:0022891|GO:0055085|GO:0071702|GO:0006811|GO:0015075|GO:0005342|GO:0034220|GO:1903825|GO:0015711|GO:0006812|GO:0008509|GO:0098656|GO:0008324|GO:0006865|GO:0006820|GO:0098655|GO:0015800|GO:0003333|GO:0043090|GO:1903401|GO:0015171|GO:0015181|GO:1903826|GO:0015802|GO:0005310|GO:0015189|GO:…	localization|membrane|cell|transporter activity|intracellular|cell periphery|transmembrane transporter activity|plasma membrane|transport|cytoplasm|substrate-specific transmembrane transporter activity|transmembrane transport|organic substance transport|ion transport|ion transmembrane transporter activity|organic acid transmembrane transporter activity|ion transmembrane transport|organic acid tra…	-	-	-	-	chr1:1022840-1026005	0.0434393	1.7745	5.35227	1.4e-07	2.41e-06	UP
107417013	LOC107417013	uncharacterized mitochondrial protein AtMg00810-like	GO:0005623|GO:0005622|GO:0043231|GO:0005737|GO:0005739	cell|intracellular|intracellular membrane-bounded organelle|cytoplasm|mitochondrion	-	-	-	-	chr4:20757203-20762224	0.315778	12.8874	5.35091	5.96e-11	1.87e-09	UP
107427682	LOC107427682	protein DMR6-LIKE OXYGENASE 2-like	GO:0005623|GO:0008152|GO:0003824|GO:0016491|GO:0005622|GO:0043169|GO:0051213|GO:0005737|GO:0055114|GO:0016705|GO:0016706|GO:0046872|GO:0046914|GO:0005506	cell|metabolic process|catalytic activity|oxidoreductase activity|intracellular|cation binding|dioxygenase activity|cytoplasm|oxidation-reduction process|oxidoreductase activity, acting on paired donors, with incorporation or reduction of molecular oxygen|oxidoreductase activity, acting on paired donors, with incorporation or reduction of molecular oxygen, 2-oxoglutarate as one donor, and incorpo…	-	-	-	-	chr9:21807451-21808941	5.53715	225.389	5.34713	3.85e-45	5.85e-42	UP
107413585	LOC107413585	chalcone--flavonone isomerase	GO:0016020|GO:0005623|GO:0050896|GO:0008152|GO:0003824|GO:0042175|GO:0031090|GO:0016853|GO:0019898|GO:0005622|GO:0005789|GO:0009058|GO:0012505|GO:0005515|GO:0009725|GO:0098588|GO:0043231|GO:0009812|GO:0042406|GO:0080167|GO:0005737|GO:0005783|GO:0009314|GO:0005774|GO:0045430|GO:0005634|GO:0009733|GO:0005773|GO:0009705|GO:0009416|GO:0009813|GO:0009536|GO:0000325|GO:0009411|GO:0009507|GO:0010224	membrane|cell|response to stimulus|metabolic process|catalytic activity|nuclear outer membrane-endoplasmic reticulum membrane network|organelle membrane|isomerase activity|extrinsic component of membrane|intracellular|endoplasmic reticulum membrane|biosynthetic process|endomembrane system|protein binding|response to hormone|bounding membrane of organelle|intracellular membrane-bounded organelle|f…	-	-	ko01100|ko01110|ko00941	Metabolic pathways|Biosynthesis of secondary metabolites|Flavonoid biosynthesis	chr3:9617631-9619871	0.275423	11.2057	5.34644	3.52e-13	1.5e-11	UP
107424090	LOC107424090	cytochrome P450 72A15-like	-	-	-	-	-	-	chr8:3456627-3458735	11.5992	471.129	5.34403	2.61e-25	4.19e-23	UP
107414526	LOC107414526	ABC transporter C family member 10-like	GO:0016020|GO:0005623|GO:0005215|GO:0003824|GO:0016787|GO:0031090|GO:0031224|GO:0005622|GO:0071944|GO:0022857|GO:0005886|GO:0098588|GO:0043231|GO:0016021|GO:0015238|GO:0005737|GO:0016817|GO:0008559|GO:0005774|GO:0000166|GO:0016818|GO:0017076|GO:0005773|GO:0016820|GO:0015399|GO:0005524|GO:0042626|GO:0016462|GO:0030554|GO:0017111|GO:0016887|GO:0042623	membrane|cell|transporter activity|catalytic activity|hydrolase activity|organelle membrane|intrinsic component of membrane|intracellular|cell periphery|transmembrane transporter activity|plasma membrane|bounding membrane of organelle|intracellular membrane-bounded organelle|integral component of membrane|drug transmembrane transporter activity|cytoplasm|hydrolase activity, acting on acid anhydri…	-	-	-	-	chr3:23000065-23004982	0.135001	5.44899	5.33495	1.73e-20	1.73e-18	UP
107433271	LOC107433271	ABC transporter C family member 3-like	GO:0051179|GO:0005576|GO:0016020|GO:0005623|GO:0030054|GO:0005215|GO:0003824|GO:0016787|GO:0031090|GO:0031224|GO:0005622|GO:0009506|GO:0071944|GO:0005911|GO:0022857|GO:0005886|GO:0048046|GO:0098588|GO:0043231|GO:0016021|GO:0015238|GO:0006810|GO:0005737|GO:0022891|GO:0055085|GO:0016817|GO:0008559|GO:0005774|GO:0000166|GO:0016818|GO:0017076|GO:0005773|GO:0010290|GO:0016820|GO:0015399|GO:0005524|GO:…	localization|extracellular region|membrane|cell|cell junction|transporter activity|catalytic activity|hydrolase activity|organelle membrane|intrinsic component of membrane|intracellular|plasmodesma|cell periphery|cell-cell junction|transmembrane transporter activity|plasma membrane|apoplast|bounding membrane of organelle|intracellular membrane-bounded organelle|integral component of membrane|drug…	-	-	-	-	chr1:35203999-35208282	4.84302	195.23	5.33313	4.37e-47	8.53e-44	UP
107405053	LOC107405053	dehydration-responsive element-binding protein 1A-like	GO:0005623|GO:0023052|GO:0050896|GO:0008152|GO:0003700|GO:0051716|GO:0005622|GO:0044237|GO:0009058|GO:0006807|GO:0044238|GO:0009725|GO:0007165|GO:0043231|GO:0003676|GO:0006139|GO:0006725|GO:0070887|GO:0007154|GO:0009737|GO:0019438|GO:0010467|GO:0005634|GO:0003677|GO:0010468|GO:0009755|GO:0051252|GO:0016070|GO:0009738|GO:0032774|GO:0006351|GO:2001141|GO:0006355|GO:0071215|GO:1903506	cell|signaling|response to stimulus|metabolic process|transcription factor activity, sequence-specific DNA binding|cellular response to stimulus|intracellular|cellular metabolic process|biosynthetic process|nitrogen compound metabolic process|primary metabolic process|response to hormone|signal transduction|intracellular membrane-bounded organelle|nucleic acid binding|nucleobase-containing compou…	-	-	-	-	NW_015453851.1:75409-76721	0.131041	5.26872	5.32936	2.27e-10	6.54e-09	UP
107416149	LOC107416149	uncharacterized LOC107416149	-	-	-	-	-	-	chr4:10973111-10990071	0.0519222	2.0838	5.32672	2.18e-05	0.000232543	UP
107425440	LOC107425440	chaperone protein dnaJ 20, chloroplastic-like	GO:0005623|GO:0005622|GO:0043231|GO:0005737|GO:0009536|GO:0009507	cell|intracellular|intracellular membrane-bounded organelle|cytoplasm|plastid|chloroplast	-	-	-	-	chr8:15881746-15882323	0.105551	4.23204	5.32534	5.09e-05	0.000496329	UP
107423725	LOC107423725	ethylene-responsive transcription factor CRF4	GO:0032502|GO:0051179|GO:0005623|GO:0023052|GO:0050896|GO:0008152|GO:0051641|GO:0003700|GO:0051716|GO:0005622|GO:0044237|GO:0009058|GO:0006807|GO:0044238|GO:0005515|GO:0009725|GO:0007165|GO:0043231|GO:0007275|GO:0006810|GO:0003676|GO:0006139|GO:0008104|GO:0006725|GO:0005737|GO:0070887|GO:0007154|GO:0048367|GO:0071702|GO:0009723|GO:0006606|GO:0019438|GO:0010467|GO:0005634|GO:0009735|GO:0003677|GO:…	developmental process|localization|cell|signaling|response to stimulus|metabolic process|cellular localization|transcription factor activity, sequence-specific DNA binding|cellular response to stimulus|intracellular|cellular metabolic process|biosynthetic process|nitrogen compound metabolic process|primary metabolic process|protein binding|response to hormone|signal transduction|intracellular mem…	-	-	-	-	chr8:603454-605004	0.221866	8.86035	5.3196	1.59e-14	8.3e-13	UP
107406439	LOC107406439	uncharacterized LOC107406439	GO:0005623|GO:0050896|GO:0006950|GO:0051716|GO:0005622|GO:0070482|GO:0001666|GO:0043231|GO:0070887|GO:0005634|GO:0071456	cell|response to stimulus|response to stress|cellular response to stimulus|intracellular|response to oxygen levels|response to hypoxia|intracellular membrane-bounded organelle|cellular response to chemical stimulus|nucleus|cellular response to hypoxia	-	-	-	-	NW_015454223.1:12878-13848	0.486068	19.3773	5.31707	1.3e-14	6.88e-13	UP
107414953	LOC107414953	uncharacterized LOC107414953	GO:0016020|GO:0005623|GO:0005622|GO:0071944|GO:0005886|GO:0043231|GO:0005737|GO:0005739	membrane|cell|intracellular|cell periphery|plasma membrane|intracellular membrane-bounded organelle|cytoplasm|mitochondrion	-	-	-	-	chr3:26463192-26464601	0.112413	4.41995	5.29715	1.45e-07	2.49e-06	UP
107430733	LOC107430733	uncharacterized LOC107430733	GO:0016020|GO:0005623|GO:0023052|GO:0050896|GO:0051716|GO:0005622|GO:0071944|GO:0012505|GO:0005886|GO:0007165|GO:0043231|GO:0046906|GO:0005737|GO:0009314|GO:0007154|GO:0005794|GO:0005829|GO:0010017|GO:0005773|GO:0009416|GO:0020037|GO:0071482|GO:0009639	membrane|cell|signaling|response to stimulus|cellular response to stimulus|intracellular|cell periphery|endomembrane system|plasma membrane|signal transduction|intracellular membrane-bounded organelle|tetrapyrrole binding|cytoplasm|response to radiation|cell communication|Golgi apparatus|cytosol|red or far-red light signaling pathway|vacuole|response to light stimulus|heme binding|cellular respon…	-	-	-	-	chr11:12525338-12526220	1.50871	59.1054	5.2919	1.28e-25	2.13e-23	UP
107424764	LOC107424764	patatin-like protein 2	GO:0016020|GO:0005623|GO:0045735|GO:0050896|GO:0008152|GO:0003824|GO:0016787|GO:0006950|GO:0051716|GO:0005622|GO:0044237|GO:0009607|GO:0009058|GO:0051707|GO:0044238|GO:0006955|GO:0009615|GO:0070482|GO:0001666|GO:0043231|GO:0008219|GO:0044281|GO:0051607|GO:0006952|GO:0016788|GO:0005737|GO:0070887|GO:0044255|GO:0006629|GO:0045087|GO:0016298|GO:0006631|GO:0052689|GO:0016042|GO:0009626|GO:0010038|GO:…	membrane|cell|nutrient reservoir activity|response to stimulus|metabolic process|catalytic activity|hydrolase activity|response to stress|cellular response to stimulus|intracellular|cellular metabolic process|response to biotic stimulus|biosynthetic process|response to other organism|primary metabolic process|immune response|response to virus|response to oxygen levels|response to hypoxia|intracel…	-	-	-	-	chr8:8606208-8608574	0.345569	13.5277	5.2908	5.97e-07	9e-06	UP
107414421	LOC107414421	dehydration-responsive element-binding protein 1A-like	GO:0005623|GO:0023052|GO:0050896|GO:0008152|GO:0003700|GO:0051716|GO:0005622|GO:0044237|GO:0009058|GO:0006807|GO:0044238|GO:0009725|GO:0007165|GO:0043231|GO:0003676|GO:0006139|GO:0006725|GO:0070887|GO:0007154|GO:0009737|GO:0019438|GO:0010467|GO:0005634|GO:0003677|GO:0010468|GO:0009755|GO:0051252|GO:0016070|GO:0009738|GO:0032774|GO:0006351|GO:2001141|GO:0006355|GO:0071215|GO:1903506	cell|signaling|response to stimulus|metabolic process|transcription factor activity, sequence-specific DNA binding|cellular response to stimulus|intracellular|cellular metabolic process|biosynthetic process|nitrogen compound metabolic process|primary metabolic process|response to hormone|signal transduction|intracellular membrane-bounded organelle|nucleic acid binding|nucleobase-containing compou…	-	-	-	-	chr3:22299938-22301280	0.165327	6.46144	5.28846	8.2e-12	2.9e-10	UP
107404385	LOC107404385	probable LRR receptor-like serine/threonine-protein kinase At1g05700	GO:0016020|GO:0005623|GO:0008152|GO:0003824|GO:0016740|GO:0044237|GO:0071944|GO:0044238|GO:0005886|GO:0019538|GO:0006793|GO:0016772|GO:0000166|GO:0016773|GO:0017076|GO:0016301|GO:0044267|GO:0006796|GO:0005524|GO:0006464|GO:0016310|GO:0004672|GO:0030554|GO:0006468	membrane|cell|metabolic process|catalytic activity|transferase activity|cellular metabolic process|cell periphery|primary metabolic process|plasma membrane|protein metabolic process|phosphorus metabolic process|transferase activity, transferring phosphorus-containing groups|nucleotide binding|phosphotransferase activity, alcohol group as acceptor|purine nucleotide binding|kinase activity|cellular…	-	-	-	-	NW_015453738.1:93643-98703	0.018994	0.741331	5.28651	0.000378154	0.0029202	UP
107412144	LOC107412144	uncharacterized LOC107412144	-	-	-	-	-	-	chr1:5424675-5426613	0.144178	5.62721	5.2865	1.75e-09	4.27e-08	UP
107427689	LOC107427689	pleiotropic drug resistance protein 1-like	GO:0051179|GO:0016020|GO:0005623|GO:0005215|GO:0050896|GO:0003824|GO:0016787|GO:0031224|GO:0006950|GO:0071944|GO:0022857|GO:0005886|GO:0009725|GO:0016021|GO:0006810|GO:0006979|GO:0042493|GO:0055085|GO:0016817|GO:0006855|GO:0071702|GO:0009723|GO:0006811|GO:0015850|GO:0016818|GO:0009753|GO:0006869|GO:0015893|GO:0010193|GO:0016820|GO:0015399|GO:0009751|GO:0000302|GO:0015711|GO:0042626|GO:0006812|GO:…	localization|membrane|cell|transporter activity|response to stimulus|catalytic activity|hydrolase activity|intrinsic component of membrane|response to stress|cell periphery|transmembrane transporter activity|plasma membrane|response to hormone|integral component of membrane|transport|response to oxidative stress|response to drug|transmembrane transport|hydrolase activity, acting on acid anhydride…	-	-	-	-	chr9:21794354-21804460	0.180441	7.03817	5.2856	5.09e-28	1.14e-25	UP
107414194	LOC107414194	(R)-mandelonitrile lyase 1-like	GO:0008152|GO:0003824|GO:0048037|GO:0006807|GO:0016829|GO:0050662|GO:0000166|GO:0016832|GO:0050898|GO:0050660|GO:0046593	metabolic process|catalytic activity|cofactor binding|nitrogen compound metabolic process|lyase activity|coenzyme binding|nucleotide binding|aldehyde-lyase activity|nitrile metabolic process|flavin adenine dinucleotide binding|mandelonitrile lyase activity	-	-	ko01110|ko00460	Biosynthesis of secondary metabolites|Cyanoamino acid metabolism	chr1:6770682-6780413	0.0426703	1.6616	5.28319	0.000119193	0.00106036	UP
107409592	LOC107409592	L-type lectin-domain containing receptor kinase VI.2-like	GO:0032502|GO:0016020|GO:0005623|GO:0023052|GO:0050896|GO:0003824|GO:0044419|GO:0016740|GO:0006950|GO:0051716|GO:0071944|GO:0009607|GO:0051707|GO:0006955|GO:0005886|GO:0005515|GO:0009725|GO:0009791|GO:0007165|GO:0031349|GO:0007275|GO:0050776|GO:0006952|GO:0070887|GO:0051701|GO:0009845|GO:0009617|GO:0045087|GO:0044403|GO:0016772|GO:0007154|GO:0009737|GO:0031347|GO:0016301|GO:0045088|GO:0009755|GO:…	developmental process|membrane|cell|signaling|response to stimulus|catalytic activity|interspecies interaction between organisms|transferase activity|response to stress|cellular response to stimulus|cell periphery|response to biotic stimulus|response to other organism|immune response|plasma membrane|protein binding|response to hormone|post-embryonic development|signal transduction|positive regula…	-	-	-	-	NW_015457157.1:79-914	0.0597811	2.31419	5.27468	0.000137422	0.00120103	UP
107409226	LOC107409226	uncharacterized LOC107409226	GO:0005623|GO:0005622|GO:0043231|GO:0005634	cell|intracellular|intracellular membrane-bounded organelle|nucleus	-	-	-	-	NW_015456489.1:7-1569	0.0421913	1.63038	5.27212	0.000128587	0.00113433	UP
107406144	LOC107406144	putative wall-associated receptor kinase-like 16	GO:0005576|GO:0016020|GO:0005623|GO:0008152|GO:0003824|GO:0016740|GO:0044237|GO:0071944|GO:0044238|GO:0005886|GO:0019538|GO:0006793|GO:0016772|GO:0016773|GO:0016301|GO:0044267|GO:0006796|GO:0006464|GO:0016310|GO:0004672|GO:0006468|GO:0004674	extracellular region|membrane|cell|metabolic process|catalytic activity|transferase activity|cellular metabolic process|cell periphery|primary metabolic process|plasma membrane|protein metabolic process|phosphorus metabolic process|transferase activity, transferring phosphorus-containing groups|phosphotransferase activity, alcohol group as acceptor|kinase activity|cellular protein metabolic proce…	-	-	-	-	chr1:40314629-40317415	0.532459	20.5749	5.27207	4.41e-29	1.1e-26	UP
107430857	LOC107430857	trihelix transcription factor GT-3b-like	GO:0005623|GO:0008152|GO:0003700|GO:0005622|GO:0044237|GO:0009058|GO:0006807|GO:0044238|GO:0043233|GO:0043234|GO:0005515|GO:0003682|GO:0043231|GO:0003676|GO:0006139|GO:0006725|GO:0016592|GO:0019438|GO:0010467|GO:0005634|GO:0003677|GO:0031981|GO:0005654|GO:0010468|GO:0051252|GO:0005730|GO:0016070|GO:0032774|GO:0043565|GO:0006351|GO:2001141|GO:0006355|GO:1903506	cell|metabolic process|transcription factor activity, sequence-specific DNA binding|intracellular|cellular metabolic process|biosynthetic process|nitrogen compound metabolic process|primary metabolic process|organelle lumen|protein complex|protein binding|chromatin binding|intracellular membrane-bounded organelle|nucleic acid binding|nucleobase-containing compound metabolic process|cellular aroma…	-	-	-	-	chr11:13534058-13535299	0.145142	5.56798	5.26162	3.34e-09	7.79e-08	UP
107409391	LOC107409391	subtilisin-like protease SBT4.10	-	-	-	-	-	-	chr2:30396-34956	0.0154393	0.590374	5.25695	0.000331785	0.00260781	UP
107411119	LOC107411119	chitinase 2-like	GO:0005576|GO:0008152|GO:0003824|GO:0016787|GO:0006807|GO:0008061|GO:0016798|GO:1901135|GO:0004553|GO:0004568|GO:0006032	extracellular region|metabolic process|catalytic activity|hydrolase activity|nitrogen compound metabolic process|chitin binding|hydrolase activity, acting on glycosyl bonds|carbohydrate derivative metabolic process|hydrolase activity, hydrolyzing O-glycosyl compounds|chitinase activity|chitin catabolic process	-	-	-	-	chr2:9864958-9866112	1.01855	38.5496	5.24213	1.88e-26	3.56e-24	UP
107424885	LOC107424885	uncharacterized LOC107424885	GO:0005623|GO:0050896|GO:0005622|GO:0043231|GO:0080167|GO:0005737|GO:0005739	cell|response to stimulus|intracellular|intracellular membrane-bounded organelle|response to karrikin|cytoplasm|mitochondrion	-	-	-	-	chr8:9495676-9496351	0.221791	8.37261	5.2384	3.95e-07	6.21e-06	UP
107404027	LOC107404027	protein ACCELERATED CELL DEATH 6-like	-	-	-	-	-	-	NW_015453682.1:58653-64080	0.246519	9.29164	5.23616	9.24e-19	7.84e-17	UP
107405729	LOC107405729	ankyrin repeat, PH and SEC7 domain containing protein secG-like	GO:0005623|GO:0005622|GO:0005737	cell|intracellular|cytoplasm	-	-	-	-	NW_015453998.1:40922-42622	0.0574448	2.14906	5.22539	0.000244857	0.0020035	UP
107432160	LOC107432160	12-oxophytodienoate reductase 3-like	-	-	-	-	-	-	chr12:5454238-5457185	0.0267973	0.998075	5.21899	0.00066068	0.00473159	UP
107405033	LOC107405033	probable pectinesterase/pectinesterase inhibitor 41	GO:0005576|GO:0005623|GO:0050896|GO:0008152|GO:0003824|GO:0016787|GO:0006950|GO:0071554|GO:0030234|GO:0071944|GO:0009607|GO:0051707|GO:0044238|GO:0009725|GO:0009620|GO:0009266|GO:0009409|GO:0016788|GO:0005975|GO:0004857|GO:0071555|GO:0016052|GO:0052689|GO:0046910|GO:0042545|GO:0005976|GO:0009741|GO:0030599|GO:0000272|GO:0045488|GO:0045490	extracellular region|cell|response to stimulus|metabolic process|catalytic activity|hydrolase activity|response to stress|cell wall organization or biogenesis|enzyme regulator activity|cell periphery|response to biotic stimulus|response to other organism|primary metabolic process|response to hormone|response to fungus|response to temperature stimulus|response to cold|hydrolase activity, acting on…	-	-	ko01100|ko00500|ko00040	Metabolic pathways|Starch and sucrose metabolism|Pentose and glucuronate interconversions	NW_015453845.1:14287-16678	0.305718	11.3723	5.21718	9.93e-14	4.61e-12	UP
107416546	LOC107416546	uncharacterized LOC107416546	GO:0016020|GO:0005623|GO:0071944|GO:0005886	membrane|cell|cell periphery|plasma membrane	-	-	-	-	chr4:15484146-15485565	0.0859719	3.18574	5.21162	2.77e-07	4.49e-06	UP
107419251	LOC107419251	(-)-isopiperitenol/(-)-carveol dehydrogenase, mitochondrial-like	GO:0008152|GO:0003824|GO:0016491|GO:0044237|GO:0009058|GO:0044238|GO:0016614|GO:0044281|GO:0044255|GO:0006629|GO:0000166|GO:0006720|GO:0016616|GO:0006066|GO:0008610|GO:0008299|GO:0018459|GO:0016114|GO:0018458|GO:0016099|GO:0031525	metabolic process|catalytic activity|oxidoreductase activity|cellular metabolic process|biosynthetic process|primary metabolic process|oxidoreductase activity, acting on CH-OH group of donors|small molecule metabolic process|cellular lipid metabolic process|lipid metabolic process|nucleotide binding|isoprenoid metabolic process|oxidoreductase activity, acting on the CH-OH group of donors, NAD or …	-	-	-	-	chr5:25373663-25374511	0.425116	15.6062	5.19812	1.2e-05	0.000136134	UP
107418131	LOC107418131	probable leucine-rich repeat receptor-like protein kinase At1g35710	GO:0016020|GO:0005623|GO:0030054|GO:0023052|GO:0004871|GO:0050896|GO:0008152|GO:0003824|GO:0016740|GO:0051716|GO:0044237|GO:0004872|GO:0009506|GO:0071944|GO:0005911|GO:0038023|GO:0044238|GO:0005886|GO:0005515|GO:0009725|GO:0004888|GO:0019899|GO:0007165|GO:0019538|GO:0070887|GO:0006793|GO:0001653|GO:0016772|GO:0007154|GO:0016773|GO:0019199|GO:0016301|GO:0007166|GO:0044267|GO:0006796|GO:0009755|GO:…	membrane|cell|cell junction|signaling|signal transducer activity|response to stimulus|metabolic process|catalytic activity|transferase activity|cellular response to stimulus|cellular metabolic process|receptor activity|plasmodesma|cell periphery|cell-cell junction|signaling receptor activity|primary metabolic process|plasma membrane|protein binding|response to hormone|transmembrane signaling rece…	-	-	-	-	chr5:7994060-8000196	0.0164452	0.603178	5.19685	0.000222978	0.0018438	UP
107433333	LOC107433333	F-box protein At5g49610-like	-	-	-	-	-	-	chr12:19036589-19043391	0.264589	9.66737	5.1913	9.13e-19	7.77e-17	UP
107418209	LOC107418209	probable galactinol--sucrose galactosyltransferase 2	-	-	-	-	-	-	chr5:8455980-8463740	0.0277342	1.00543	5.18	0.00120546	0.00791161	UP
107409998	LOC107409998	LRR receptor-like serine/threonine-protein kinase EFR	GO:0051179|GO:0016020|GO:0005623|GO:0023052|GO:0004871|GO:0050896|GO:0008152|GO:0003824|GO:0016740|GO:0006950|GO:0051716|GO:0044237|GO:0004872|GO:0071944|GO:0009607|GO:0051707|GO:0038023|GO:0044238|GO:0006955|GO:0005886|GO:0005515|GO:0004888|GO:0007165|GO:0008219|GO:0031349|GO:0019538|GO:0050776|GO:0006952|GO:0006810|GO:0006793|GO:0055085|GO:0009617|GO:0045087|GO:0016772|GO:0007154|GO:0000166|GO:…	localization|membrane|cell|signaling|signal transducer activity|response to stimulus|metabolic process|catalytic activity|transferase activity|response to stress|cellular response to stimulus|cellular metabolic process|receptor activity|cell periphery|response to biotic stimulus|response to other organism|signaling receptor activity|primary metabolic process|immune response|plasma membrane|protei…	-	-	-	-	chr2:326660-329049	0.0418217	1.51421	5.17817	6.4e-07	9.62e-06	UP
107433147	LOC107433147	phylloplanin-like	GO:0005576	extracellular region	-	-	-	-	chr12:17534674-17535254	0.106788	3.84866	5.17153	0.00969115	0.0453898	UP
107411444	LOC107411444	non-specific lipid-transfer protein 1-like	GO:0051179|GO:0005576|GO:0016020|GO:0005623|GO:0008289|GO:0071554|GO:0005622|GO:0071944|GO:0005886|GO:0048046|GO:0005515|GO:0005618|GO:0043231|GO:0006810|GO:0009579|GO:0005737|GO:0071555|GO:0005516|GO:0071702|GO:0009505|GO:0006869|GO:0009536|GO:0009534|GO:0009507	localization|extracellular region|membrane|cell|lipid binding|cell wall organization or biogenesis|intracellular|cell periphery|plasma membrane|apoplast|protein binding|cell wall|intracellular membrane-bounded organelle|transport|thylakoid|cytoplasm|cell wall organization|calmodulin binding|organic substance transport|plant-type cell wall|lipid transport|plastid|chloroplast thylakoid|chloroplast	-	-	-	-	chr2:16608264-16609437	0.205394	7.38917	5.16895	4.73e-07	7.31e-06	UP
107404857	LOC107404857	late embryogenesis abundant protein At1g64065-like	GO:0016020|GO:0005623|GO:0071944|GO:0005886	membrane|cell|cell periphery|plasma membrane	-	-	-	-	NW_015453807.1:45219-45767	0.222368	7.9645	5.16256	3.8e-07	5.99e-06	UP
107412420	LOC107412420	LRR receptor-like serine/threonine-protein kinase GSO2	GO:0016020|GO:0005623|GO:0030054|GO:0023052|GO:0004871|GO:0050896|GO:0008152|GO:0003824|GO:0016740|GO:0051716|GO:0044237|GO:0004872|GO:0009506|GO:0071944|GO:0005911|GO:0038023|GO:0044238|GO:0005886|GO:0005515|GO:0009725|GO:0004888|GO:0019899|GO:0007165|GO:0019538|GO:0070887|GO:0006793|GO:0001653|GO:0016772|GO:0007154|GO:0016773|GO:0019199|GO:0016301|GO:0007166|GO:0044267|GO:0006796|GO:0009755|GO:…	membrane|cell|cell junction|signaling|signal transducer activity|response to stimulus|metabolic process|catalytic activity|transferase activity|cellular response to stimulus|cellular metabolic process|receptor activity|plasmodesma|cell periphery|cell-cell junction|signaling receptor activity|primary metabolic process|plasma membrane|protein binding|response to hormone|transmembrane signaling rece…	-	-	-	-	chr2:25521809-25523903	0.0567411	2.02228	5.15544	1.14e-07	1.99e-06	UP
107435223	LOC107435223	uncharacterized LOC107435223	GO:0005623|GO:0005622|GO:0043231|GO:0005737|GO:0009536|GO:0009507	cell|intracellular|intracellular membrane-bounded organelle|cytoplasm|plastid|chloroplast	-	-	-	-	NW_015453517.1:112524-115021	1.10431	39.1458	5.14765	1.44e-40	1.31e-37	UP
107414587	LOC107414587	probable receptor-like protein kinase At1g67000	GO:0016020|GO:0005623|GO:0030054|GO:0023052|GO:0004871|GO:0050896|GO:0008152|GO:0003824|GO:0016740|GO:0051716|GO:0044237|GO:0004872|GO:0009506|GO:0071944|GO:0005911|GO:0038023|GO:0044238|GO:0005886|GO:0005515|GO:0009725|GO:0004888|GO:0019899|GO:0007165|GO:0019538|GO:0070887|GO:0006793|GO:0001653|GO:0016772|GO:0007154|GO:0016773|GO:0019199|GO:0016301|GO:0007166|GO:0044267|GO:0006796|GO:0009755|GO:…	membrane|cell|cell junction|signaling|signal transducer activity|response to stimulus|metabolic process|catalytic activity|transferase activity|cellular response to stimulus|cellular metabolic process|receptor activity|plasmodesma|cell periphery|cell-cell junction|signaling receptor activity|primary metabolic process|plasma membrane|protein binding|response to hormone|transmembrane signaling rece…	-	-	-	-	chr3:23430136-23433475	0.0541856	1.91769	5.14531	3.23e-07	5.17e-06	UP
107435316	LOC107435316	ABC transporter G family member 36-like	GO:0051179|GO:0016020|GO:0005623|GO:0005215|GO:0050896|GO:0008152|GO:0003824|GO:0016787|GO:0031224|GO:0044237|GO:0071944|GO:0009058|GO:0022857|GO:0005886|GO:0016021|GO:0006810|GO:0006725|GO:0042493|GO:0019748|GO:0055085|GO:0016817|GO:0009698|GO:0006855|GO:0071702|GO:0015850|GO:0016818|GO:0009808|GO:0019438|GO:2000762|GO:0009699|GO:0044550|GO:0015893|GO:0016820|GO:0015399|GO:1901140|GO:0042626|GO:…	localization|membrane|cell|transporter activity|response to stimulus|metabolic process|catalytic activity|hydrolase activity|intrinsic component of membrane|cellular metabolic process|cell periphery|biosynthetic process|transmembrane transporter activity|plasma membrane|integral component of membrane|transport|cellular aromatic compound metabolic process|response to drug|secondary metabolic proce…	-	-	-	-	NW_015453527.1:124039-131763	0.011183	0.394334	5.14004	0.00273686	0.0158802	UP
107430166	LOC107430166	heat shock protein 82	GO:0005515	protein binding	-	-	ko04141|ko04626|ko04151|ko04914	Protein processing in endoplasmic reticulum|Plant-pathogen interaction|PI3K-Akt signaling pathway|Progesterone-mediated oocyte maturation	chr11:3941210-3950934	1.57247	55.1666	5.13269	6.31e-17	4.38e-15	UP
107424977	LOC107424977	transcription factor NAI1-like	GO:0005623|GO:0008152|GO:0003700|GO:0005622|GO:0044237|GO:0009058|GO:0006807|GO:0044238|GO:0005515|GO:0043231|GO:0003676|GO:0006139|GO:0006725|GO:0046983|GO:0019438|GO:0010467|GO:0005634|GO:0003677|GO:0010468|GO:0051252|GO:0016070|GO:0032774|GO:0006351|GO:2001141|GO:0006355|GO:1903506	cell|metabolic process|transcription factor activity, sequence-specific DNA binding|intracellular|cellular metabolic process|biosynthetic process|nitrogen compound metabolic process|primary metabolic process|protein binding|intracellular membrane-bounded organelle|nucleic acid binding|nucleobase-containing compound metabolic process|cellular aromatic compound metabolic process|protein dimerizatio…	-	-	-	-	chr8:10635086-10637182	0.242676	8.50107	5.13054	9.51e-06	0.000110443	UP
107416416	LOC107416416	receptor-like protein kinase FERONIA	GO:0032502|GO:0005576|GO:0016020|GO:0005623|GO:0030054|GO:0000003|GO:0040007|GO:0023052|GO:0050896|GO:0008152|GO:0003824|GO:0016740|GO:0031224|GO:0006950|GO:0051716|GO:0044237|GO:0009506|GO:0071944|GO:0040008|GO:0009607|GO:0005911|GO:0051707|GO:0045926|GO:0016049|GO:0044238|GO:0005886|GO:0005515|GO:0009725|GO:0009856|GO:0009620|GO:0005618|GO:0009791|GO:0007165|GO:0016021|GO:0007275|GO:0019538|GO:…	developmental process|extracellular region|membrane|cell|cell junction|reproduction|growth|signaling|response to stimulus|metabolic process|catalytic activity|transferase activity|intrinsic component of membrane|response to stress|cellular response to stimulus|cellular metabolic process|plasmodesma|cell periphery|regulation of growth|response to biotic stimulus|cell-cell junction|response to othe…	-	-	-	-	chr4:13645994-13649887	0.0383702	1.34158	5.12781	0.000114519	0.00102344	UP
107424612	LOC107424612	thaumatin-like protein	GO:0005576|GO:0050896|GO:0009607|GO:0051707	extracellular region|response to stimulus|response to biotic stimulus|response to other organism	-	-	-	-	chr1:1935834-1937378	0.0773419	2.69313	5.12189	4.22e-07	6.58e-06	UP
107418118	LOC107418118	putative receptor-like protein kinase At4g00960	-	-	-	-	-	-	chr1:10447146-10452166	0.032871	1.13529	5.11011	0.000201447	0.00168789	UP
107410103	LOC107410103	piriformospora indica-insensitive protein 2-like	GO:0032502|GO:0016020|GO:0005623|GO:0000003|GO:0040007|GO:0023052|GO:0050896|GO:0003006|GO:0031224|GO:0051716|GO:0009653|GO:0071944|GO:0016049|GO:0048589|GO:0005886|GO:0005515|GO:0045177|GO:0060560|GO:0009856|GO:0007165|GO:0009826|GO:0016324|GO:0009860|GO:0031225|GO:0048869|GO:0007154|GO:0048868|GO:0000904|GO:0009932|GO:0030154|GO:0000902	developmental process|membrane|cell|reproduction|growth|signaling|response to stimulus|developmental process involved in reproduction|intrinsic component of membrane|cellular response to stimulus|anatomical structure morphogenesis|cell periphery|cell growth|developmental growth|plasma membrane|protein binding|apical part of cell|developmental growth involved in morphogenesis|pollination|signal tr…	-	-	-	-	NW_015457949.1:63-1223	0.0955948	3.2931	5.10637	2.54e-05	0.000266002	UP
107417637	LOC107417637	BAG family molecular chaperone regulator 6	GO:0032502|GO:0005623|GO:0030054|GO:0000003|GO:0050896|GO:0003006|GO:0006950|GO:0005622|GO:0009506|GO:0009607|GO:0005911|GO:0051707|GO:0005515|GO:0010228|GO:0009408|GO:0009620|GO:0009791|GO:0010942|GO:0043231|GO:0008219|GO:0009266|GO:0007275|GO:0006952|GO:0006979|GO:0009409|GO:0009314|GO:0005516|GO:0051087|GO:0005634|GO:0043068|GO:0009416|GO:0042542|GO:0012501|GO:0043067|GO:0050832|GO:0000302|GO:…	developmental process|cell|cell junction|reproduction|response to stimulus|developmental process involved in reproduction|response to stress|intracellular|plasmodesma|response to biotic stimulus|cell-cell junction|response to other organism|protein binding|vegetative to reproductive phase transition of meristem|response to heat|response to fungus|post-embryonic development|positive regulation of …	-	-	-	-	chr5:3010301-3011895	2.32161	79.8493	5.10408	1.58e-17	1.17e-15	UP
107420469	LOC107420469	thiamine thiazole synthase 2, chloroplastic	GO:0005623|GO:0050896|GO:0008152|GO:0006950|GO:0051716|GO:0005622|GO:0044237|GO:0009058|GO:0006807|GO:0005515|GO:0043231|GO:0044281|GO:0009266|GO:0043169|GO:0009409|GO:0009579|GO:0006725|GO:0005737|GO:0042802|GO:0046983|GO:0006790|GO:0006974|GO:0042803|GO:0019438|GO:0009526|GO:0009532|GO:0046872|GO:0006772|GO:0010319|GO:0005739|GO:0009536|GO:0006766|GO:0018131|GO:0009228|GO:0009570|GO:0009507|GO:…	cell|response to stimulus|metabolic process|response to stress|cellular response to stimulus|intracellular|cellular metabolic process|biosynthetic process|nitrogen compound metabolic process|protein binding|intracellular membrane-bounded organelle|small molecule metabolic process|response to temperature stimulus|cation binding|response to cold|thylakoid|cellular aromatic compound metabolic proces…	-	-	ko01100|ko00730	Metabolic pathways|Thiamine metabolism	chr1:13890170-13892100	0.843698	28.8355	5.09497	2.38e-28	5.55e-26	UP
107410113	LOC107410113	probable LRR receptor-like serine/threonine-protein kinase At3g47570	GO:0016020|GO:0005623|GO:0023052|GO:0050896|GO:0008152|GO:0003824|GO:0016740|GO:0051716|GO:0044237|GO:0071944|GO:0044238|GO:0005886|GO:0007165|GO:0019538|GO:0006793|GO:0016772|GO:0007154|GO:0000166|GO:0016773|GO:0017076|GO:0016301|GO:0007166|GO:0044267|GO:0006796|GO:0005524|GO:0006464|GO:0016310|GO:0004672|GO:0030554|GO:0006468|GO:0004674|GO:0007169	membrane|cell|signaling|response to stimulus|metabolic process|catalytic activity|transferase activity|cellular response to stimulus|cellular metabolic process|cell periphery|primary metabolic process|plasma membrane|signal transduction|protein metabolic process|phosphorus metabolic process|transferase activity, transferring phosphorus-containing groups|cell communication|nucleotide binding|phosp…	-	-	-	-	chr2:333864-335586	0.0318527	1.07195	5.07268	0.000416614	0.0031848	UP
107431477	LOC107431477	receptor-like protein 12	GO:0016020|GO:0005623|GO:0030054|GO:0023052|GO:0004871|GO:0050896|GO:0008152|GO:0003824|GO:0016740|GO:0051716|GO:0044237|GO:0004872|GO:0009506|GO:0071944|GO:0005911|GO:0038023|GO:0044238|GO:0005886|GO:0005515|GO:0009725|GO:0004888|GO:0019899|GO:0007165|GO:0019538|GO:0070887|GO:0006793|GO:0001653|GO:0016772|GO:0007154|GO:0016773|GO:0019199|GO:0016301|GO:0007166|GO:0044267|GO:0006796|GO:0009755|GO:…	membrane|cell|cell junction|signaling|signal transducer activity|response to stimulus|metabolic process|catalytic activity|transferase activity|cellular response to stimulus|cellular metabolic process|receptor activity|plasmodesma|cell periphery|cell-cell junction|signaling receptor activity|primary metabolic process|plasma membrane|protein binding|response to hormone|transmembrane signaling rece…	-	-	-	-	chr11:19883294-19886716	0.0324235	1.08139	5.05971	0.000291418	0.00233211	UP
107411056	LOC107411056	zinc finger protein ZAT12-like	GO:0005623|GO:0050896|GO:0008152|GO:0003700|GO:0006950|GO:0005622|GO:0044237|GO:0009058|GO:0006807|GO:0044238|GO:0009408|GO:0043231|GO:0006970|GO:0009266|GO:0006979|GO:0043169|GO:0003676|GO:0009409|GO:0006139|GO:0006725|GO:0009611|GO:0009314|GO:0006972|GO:0019438|GO:0010467|GO:0005634|GO:0009416|GO:0046872|GO:0009631|GO:0010468|GO:0010200|GO:0051252|GO:0009651|GO:0016070|GO:0042538|GO:0032774|GO:…	cell|response to stimulus|metabolic process|transcription factor activity, sequence-specific DNA binding|response to stress|intracellular|cellular metabolic process|biosynthetic process|nitrogen compound metabolic process|primary metabolic process|response to heat|intracellular membrane-bounded organelle|response to osmotic stress|response to temperature stimulus|response to oxidative stress|cati…	-	-	-	-	chr2:9124095-9125128	3.11865	103.301	5.04979	3.09e-39	2.35e-36	UP
107423109	LOC107423109	putative calcium-transporting ATPase 13, plasma membrane-type	GO:0051179|GO:0016020|GO:0005623|GO:0005215|GO:0003824|GO:0016787|GO:0031224|GO:0005622|GO:0071944|GO:0022857|GO:0005886|GO:0005515|GO:0043231|GO:0016021|GO:0006810|GO:0022891|GO:0005887|GO:0055085|GO:0016817|GO:0031226|GO:0005516|GO:0006811|GO:0015075|GO:0016818|GO:0034220|GO:0016820|GO:0015399|GO:0042626|GO:0006812|GO:0016462|GO:0008324|GO:0098655|GO:0015662|GO:0017111|GO:0019829|GO:0016887|GO:…	localization|membrane|cell|transporter activity|catalytic activity|hydrolase activity|intrinsic component of membrane|intracellular|cell periphery|transmembrane transporter activity|plasma membrane|protein binding|intracellular membrane-bounded organelle|integral component of membrane|transport|substrate-specific transmembrane transporter activity|integral component of plasma membrane|transmembra…	-	-	-	-	chr7:21607628-21608669	0.793779	26.2772	5.04893	1.65e-20	1.66e-18	UP
107434169	LOC107434169	putative germin-like protein 9-2	GO:0032502|GO:0051179|GO:0005576|GO:0005623|GO:0030054|GO:0050896|GO:0008152|GO:0003824|GO:0006950|GO:0005622|GO:0044237|GO:0009506|GO:0071944|GO:0005911|GO:0010496|GO:0050793|GO:0016829|GO:0048046|GO:2000026|GO:0005618|GO:0043231|GO:0044281|GO:0009266|GO:0007275|GO:0010497|GO:0006810|GO:0009409|GO:0048364|GO:0016831|GO:0005634|GO:2000280|GO:0022622|GO:0046564|GO:0019752|GO:0033609	developmental process|localization|extracellular region|cell|cell junction|response to stimulus|metabolic process|catalytic activity|response to stress|intracellular|cellular metabolic process|plasmodesma|cell periphery|cell-cell junction|intercellular transport|regulation of developmental process|lyase activity|apoplast|regulation of multicellular organismal development|cell wall|intracellular m…	-	-	-	-	NW_015453433.1:287947-289179	0.0405328	1.33247	5.03887	0.00104918	0.00701736	UP
107427693	LOC107427693	putative disease resistance RPP13-like protein 1	GO:0005576|GO:0050896|GO:0006950|GO:0005515|GO:0006952|GO:0000166|GO:0017076|GO:0043531|GO:0005524|GO:0030554	extracellular region|response to stimulus|response to stress|protein binding|defense response|nucleotide binding|purine nucleotide binding|ADP binding|ATP binding|adenyl nucleotide binding	-	-	-	-	chr9:21938722-21941418	0.0637957	2.06922	5.01949	0.00158021	0.00999201	UP
107406219	LOC107406219	ankyrin repeat-containing protein YAR1-like	GO:0023052|GO:0050896|GO:0051716|GO:0007165|GO:0007154	signaling|response to stimulus|cellular response to stimulus|signal transduction|cell communication	-	-	-	-	NW_015454136.1:23524-24156	0.31581	10.1935	5.01244	4.45e-07	6.91e-06	UP
107435235	LOC107435235	uncharacterized LOC107435235	-	-	-	-	-	-	NW_015453517.1:93373-95595	2.86147	92.232	5.01044	3.12e-30	8.61e-28	UP
107414591	LOC107414591	glycerophosphodiester phosphodiesterase protein kinase domain-containing GDPDL2-like	GO:0016020|GO:0005623|GO:0030054|GO:0023052|GO:0004871|GO:0050896|GO:0008152|GO:0003824|GO:0016740|GO:0051716|GO:0044237|GO:0004872|GO:0009506|GO:0071944|GO:0005911|GO:0038023|GO:0044238|GO:0005886|GO:0005515|GO:0009725|GO:0004888|GO:0019899|GO:0007165|GO:0019538|GO:0070887|GO:0006793|GO:0001653|GO:0016772|GO:0007154|GO:0016773|GO:0019199|GO:0016301|GO:0007166|GO:0044267|GO:0006796|GO:0009755|GO:…	membrane|cell|cell junction|signaling|signal transducer activity|response to stimulus|metabolic process|catalytic activity|transferase activity|cellular response to stimulus|cellular metabolic process|receptor activity|plasmodesma|cell periphery|cell-cell junction|signaling receptor activity|primary metabolic process|plasma membrane|protein binding|response to hormone|transmembrane signaling rece…	-	-	-	-	chr3:23457359-23460428	0.395924	12.7251	5.00631	2.67e-26	4.83e-24	UP
107423442	LOC107423442	probable protein phosphatase 2C 74	GO:0005623|GO:0008152|GO:0003824|GO:0016787|GO:0005622|GO:0044237|GO:0044238|GO:0043231|GO:0019538|GO:0043169|GO:0016788|GO:0005737|GO:0006793|GO:0042578|GO:0044267|GO:0006796|GO:0046872|GO:0009536|GO:0016311|GO:0006464|GO:0016791|GO:0009507|GO:0006470|GO:0004721|GO:0004722	cell|metabolic process|catalytic activity|hydrolase activity|intracellular|cellular metabolic process|primary metabolic process|intracellular membrane-bounded organelle|protein metabolic process|cation binding|hydrolase activity, acting on ester bonds|cytoplasm|phosphorus metabolic process|phosphoric ester hydrolase activity|cellular protein metabolic process|phosphate-containing compound metabol…	-	-	-	-	chr7:25784698-25787334	0.18131	5.82712	5.00625	1.08e-08	2.27e-07	UP
107429736	LOC107429736	serpin-ZXA-like	GO:0005576|GO:0008152|GO:0030234|GO:0009892|GO:0044237|GO:0044238|GO:0005615|GO:0019538|GO:0050790|GO:0004857|GO:0043086|GO:0030414|GO:0051246|GO:0006508|GO:0044267|GO:0030162|GO:0004866|GO:0004867|GO:0010951	extracellular region|metabolic process|enzyme regulator activity|negative regulation of metabolic process|cellular metabolic process|primary metabolic process|extracellular space|protein metabolic process|regulation of catalytic activity|enzyme inhibitor activity|negative regulation of catalytic activity|peptidase inhibitor activity|regulation of protein metabolic process|proteolysis|cellular pro…	-	-	-	-	chr10:20932511-20935042	0.166953	5.2744	4.9815	7.05e-10	1.86e-08	UP
107418876	LOC107418876	protein phosphatase 2C and cyclic nucleotide-binding/kinase domain-containing protein-like	-	-	-	-	-	-	chr5:16748363-16751269	0.0484743	1.5254	4.97583	0.000105476	0.000951341	UP
107414585	LOC107414585	cyclic nucleotide-gated ion channel 1-like	GO:0051179|GO:0016020|GO:0005623|GO:0005215|GO:0004872|GO:0071944|GO:0022857|GO:0005886|GO:0005515|GO:0006810|GO:0022891|GO:0055085|GO:0005516|GO:0000166|GO:0006811|GO:0015075|GO:0030551|GO:0017076|GO:0034220|GO:0030552|GO:0015267|GO:0030553|GO:0006812|GO:0008324|GO:0015276|GO:0030554|GO:0098655|GO:0005216|GO:0005242|GO:0030001|GO:0015672|GO:0005261|GO:0005217|GO:0005244|GO:0006813|GO:0005221|GO:…	localization|membrane|cell|transporter activity|receptor activity|cell periphery|transmembrane transporter activity|plasma membrane|protein binding|transport|substrate-specific transmembrane transporter activity|transmembrane transport|calmodulin binding|nucleotide binding|ion transport|ion transmembrane transporter activity|cyclic nucleotide binding|purine nucleotide binding|ion transmembrane tr…	-	-	ko04626	Plant-pathogen interaction	chr3:23823394-23825253	0.0199191	0.62658	4.97528	0.00136748	0.00880583	UP
107416019	LOC107416019	probable receptor-like protein kinase At1g67000	GO:0016020|GO:0005623|GO:0003824|GO:0016740|GO:0071944|GO:0005886|GO:0016772|GO:0016301	membrane|cell|catalytic activity|transferase activity|cell periphery|plasma membrane|transferase activity, transferring phosphorus-containing groups|kinase activity	-	-	-	-	chr4:9269859-9276931	0.0535163	1.67635	4.9692	0.000334443	0.00262418	UP
107424749	LOC107424749	salicylic acid-binding protein 2-like	GO:0023052|GO:0050896|GO:0008152|GO:0003824|GO:0016787|GO:0006950|GO:0051716|GO:0009607|GO:0051707|GO:0006955|GO:0007165|GO:0006952|GO:0016788|GO:0070887|GO:0045087|GO:0007154|GO:0016298|GO:0009814|GO:0052689|GO:0009751|GO:0009863|GO:0009627|GO:0080031|GO:0009862|GO:0071407|GO:0071446	signaling|response to stimulus|metabolic process|catalytic activity|hydrolase activity|response to stress|cellular response to stimulus|response to biotic stimulus|response to other organism|immune response|signal transduction|defense response|hydrolase activity, acting on ester bonds|cellular response to chemical stimulus|innate immune response|cell communication|lipase activity|defense response…	-	-	-	-	chr8:8346006-8347224	0.413391	12.8044	4.95299	2.23e-12	8.64e-11	UP
107431270	LOC107431270	protein LURP-one-related 15-like	GO:0005623|GO:0050896|GO:0006950|GO:0005622|GO:0043231|GO:0006952|GO:0005737|GO:0009536|GO:0009507	cell|response to stimulus|response to stress|intracellular|intracellular membrane-bounded organelle|defense response|cytoplasm|plastid|chloroplast	-	-	-	-	chr11:16997210-16999499	0.179596	5.5399	4.94704	1.38e-09	3.46e-08	UP
107414200	LOC107414200	probable LRR receptor-like serine/threonine-protein kinase At4g08850	GO:0016020|GO:0005623|GO:0030054|GO:0003824|GO:0016740|GO:0031224|GO:0005622|GO:0009506|GO:0071944|GO:0005911|GO:0005886|GO:0043231|GO:0016021|GO:0016772|GO:0005634|GO:0016301	membrane|cell|cell junction|catalytic activity|transferase activity|intrinsic component of membrane|intracellular|plasmodesma|cell periphery|cell-cell junction|plasma membrane|intracellular membrane-bounded organelle|integral component of membrane|transferase activity, transferring phosphorus-containing groups|nucleus|kinase activity	-	-	-	-	chr3:20452266-20455707	0.0945468	2.88405	4.93092	1.68e-10	4.95e-09	UP
107419584	LOC107419584	ankyrin-1-like	-	-	-	-	-	-	chr5:29463048-29487033	0.0463239	1.40354	4.92117	0.000498737	0.00371389	UP
107405273	LOC107405273	7-deoxyloganetin glucosyltransferase-like	GO:0003824|GO:0016740|GO:0016757|GO:0008194|GO:0016758|GO:0046527|GO:0035251	catalytic activity|transferase activity|transferase activity, transferring glycosyl groups|UDP-glycosyltransferase activity|transferase activity, transferring hexosyl groups|glucosyltransferase activity|UDP-glucosyltransferase activity	-	-	-	-	NW_015453898.1:9327-11442	0.611934	18.5135	4.91906	1.75e-14	9.07e-13	UP
107433578	LOC107433578	ABC transporter C family member 3-like	GO:0051179|GO:0005576|GO:0016020|GO:0005623|GO:0030054|GO:0005215|GO:0003824|GO:0016787|GO:0031090|GO:0031224|GO:0005622|GO:0009506|GO:0071944|GO:0005911|GO:0022857|GO:0005886|GO:0048046|GO:0098588|GO:0043231|GO:0016021|GO:0015238|GO:0006810|GO:0005737|GO:0022891|GO:0055085|GO:0016817|GO:0008559|GO:0005774|GO:0000166|GO:0016818|GO:0017076|GO:0005773|GO:0010290|GO:0016820|GO:0015399|GO:0005524|GO:…	localization|extracellular region|membrane|cell|cell junction|transporter activity|catalytic activity|hydrolase activity|organelle membrane|intrinsic component of membrane|intracellular|plasmodesma|cell periphery|cell-cell junction|transmembrane transporter activity|plasma membrane|apoplast|bounding membrane of organelle|intracellular membrane-bounded organelle|integral component of membrane|drug…	-	-	-	-	chr1:35640906-35647218	6.69689	201.681	4.91244	6.54e-42	6.39e-39	UP
107423192	LOC107423192	putative F-box protein At1g65770	GO:0005623|GO:0008152|GO:0005622|GO:0009892|GO:0044237|GO:0009058|GO:0044238|GO:0043231|GO:0044281|GO:0005975|GO:0016051|GO:0005996|GO:0005634|GO:2000083|GO:0043255|GO:0006109|GO:0006766|GO:0019752|GO:0019853|GO:0006767	cell|metabolic process|intracellular|negative regulation of metabolic process|cellular metabolic process|biosynthetic process|primary metabolic process|intracellular membrane-bounded organelle|small molecule metabolic process|carbohydrate metabolic process|carbohydrate biosynthetic process|monosaccharide metabolic process|nucleus|negative regulation of L-ascorbic acid biosynthetic process|regulat…	-	-	-	-	chr7:22426402-22428151	0.0521441	1.56877	4.91099	0.000385437	0.0029714	UP
107428776	LOC107428776	cytochrome P450 CYP749A22-like	GO:0016020|GO:0040007|GO:0050896|GO:0008152|GO:0003824|GO:0016491|GO:0019825|GO:0031224|GO:0040008|GO:0044238|GO:0009725|GO:0016021|GO:0044281|GO:0046906|GO:0043169|GO:0055114|GO:0004497|GO:0006629|GO:0009314|GO:0016131|GO:0016705|GO:0008395|GO:0009416|GO:0046872|GO:0008202|GO:0006066|GO:0020037|GO:0009741|GO:0055088|GO:0046914|GO:0010268|GO:0005506	membrane|growth|response to stimulus|metabolic process|catalytic activity|oxidoreductase activity|oxygen binding|intrinsic component of membrane|regulation of growth|primary metabolic process|response to hormone|integral component of membrane|small molecule metabolic process|tetrapyrrole binding|cation binding|oxidation-reduction process|monooxygenase activity|lipid metabolic process|response to …	-	-	ko00905	Brassinosteroid biosynthesis	chr10:7236955-7239255	0.689702	20.6856	4.90651	4.39e-22	5.38e-20	UP
107404985	LOC107404985	beta-galactosidase 15-like	GO:0005576|GO:0008152|GO:0003824|GO:0016787|GO:0030246|GO:0044238|GO:0048046|GO:0016798|GO:0005975|GO:0004553|GO:0004565	extracellular region|metabolic process|catalytic activity|hydrolase activity|carbohydrate binding|primary metabolic process|apoplast|hydrolase activity, acting on glycosyl bonds|carbohydrate metabolic process|hydrolase activity, hydrolyzing O-glycosyl compounds|beta-galactosidase activity	-	-	-	-	NW_015453831.1:32879-37404	0.0194916	0.583021	4.90263	0.00173769	0.0108332	UP
107418648	LOC107418648	probable S-adenosylmethionine-dependent methyltransferase At5g38100	GO:0005623|GO:0008152|GO:0003824|GO:0032259|GO:0016740|GO:0005622|GO:0043231|GO:0008168|GO:0005634|GO:0008757	cell|metabolic process|catalytic activity|methylation|transferase activity|intracellular|intracellular membrane-bounded organelle|methyltransferase activity|nucleus|S-adenosylmethionine-dependent methyltransferase activity	-	-	-	-	chr5:13153803-13155705	3.47758	103.981	4.90209	1.95e-24	2.8e-22	UP
107410986	LOC107410986	L-type lectin-domain containing receptor kinase IV.2-like	GO:0016020|GO:0005623|GO:0030054|GO:0023052|GO:0004871|GO:0050896|GO:0008152|GO:0003824|GO:0016740|GO:0051716|GO:0044237|GO:0004872|GO:0009506|GO:0071944|GO:0005911|GO:0038023|GO:0044238|GO:0005886|GO:0005515|GO:0009725|GO:0004888|GO:0019899|GO:0007165|GO:0019538|GO:0070887|GO:0006793|GO:0001653|GO:0016772|GO:0007154|GO:0016773|GO:0019199|GO:0016301|GO:0007166|GO:0044267|GO:0006796|GO:0009755|GO:…	membrane|cell|cell junction|signaling|signal transducer activity|response to stimulus|metabolic process|catalytic activity|transferase activity|cellular response to stimulus|cellular metabolic process|receptor activity|plasmodesma|cell periphery|cell-cell junction|signaling receptor activity|primary metabolic process|plasma membrane|protein binding|response to hormone|transmembrane signaling rece…	-	-	-	-	chr2:8481179-8483927	0.147916	4.39984	4.8946	1.79e-10	5.24e-09	UP
107417937	LOC107417937	wall-associated receptor kinase 2-like	GO:0032502|GO:0016020|GO:0005623|GO:0040007|GO:0050896|GO:0008152|GO:0003824|GO:0016740|GO:0009653|GO:0044237|GO:0071944|GO:0016049|GO:0044238|GO:0048589|GO:0005886|GO:0060560|GO:0019538|GO:0009826|GO:0019725|GO:0006793|GO:0005975|GO:0016772|GO:0048869|GO:0016773|GO:0008361|GO:0006884|GO:0016301|GO:0044267|GO:0006796|GO:0009751|GO:0009311|GO:0000902|GO:0006464|GO:0030104|GO:0016310|GO:0009992|GO:…	developmental process|membrane|cell|growth|response to stimulus|metabolic process|catalytic activity|transferase activity|anatomical structure morphogenesis|cellular metabolic process|cell periphery|cell growth|primary metabolic process|developmental growth|plasma membrane|developmental growth involved in morphogenesis|protein metabolic process|unidimensional cell growth|cellular homeostasis|phos…	-	-	-	-	chr1:10050089-10053936	0.644226	19.0988	4.88977	4.06e-05	0.000405121	UP
107424831	LOC107424831	probable calcium-binding protein CML41	GO:0043169|GO:0046872|GO:0005509	cation binding|metal ion binding|calcium ion binding	-	-	ko04626	Plant-pathogen interaction	chr8:9072278-9073118	0.600567	17.6367	4.87611	3.96e-14	1.97e-12	UP
107417179	LOC107417179	E3 ubiquitin-protein ligase ATL41-like	GO:0016020|GO:0005623|GO:0008152|GO:0003824|GO:0016740|GO:0031224|GO:0005622|GO:0044237|GO:0016874|GO:0044238|GO:0043231|GO:0016021|GO:0019538|GO:0043169|GO:0019787|GO:0005634|GO:0004842|GO:0044267|GO:0046872|GO:0006464|GO:0046914|GO:0070647|GO:0008270|GO:0016567	membrane|cell|metabolic process|catalytic activity|transferase activity|intrinsic component of membrane|intracellular|cellular metabolic process|ligase activity|primary metabolic process|intracellular membrane-bounded organelle|integral component of membrane|protein metabolic process|cation binding|ubiquitin-like protein transferase activity|nucleus|ubiquitin-protein transferase activity|cellular…	-	-	-	-	chr4:24345137-24346062	0.185807	5.44141	4.87211	4.46e-06	5.61e-05	UP
107420154	LOC107420154	glutamate receptor 2.8-like	GO:0016020|GO:0005623|GO:0004871|GO:0005215|GO:0050896|GO:0031224|GO:0005622|GO:0004872|GO:0022857|GO:0038023|GO:0004888|GO:0043231|GO:0016021|GO:0019725|GO:0005737|GO:0022891|GO:0009314|GO:0015075|GO:0005634|GO:0015267|GO:0005773|GO:0009416|GO:0008066|GO:0006873|GO:0004970|GO:0015276|GO:0005216|GO:0030003|GO:0005217|GO:0006875|GO:0005234|GO:0006874|GO:0055074	membrane|cell|signal transducer activity|transporter activity|response to stimulus|intrinsic component of membrane|intracellular|receptor activity|transmembrane transporter activity|signaling receptor activity|transmembrane signaling receptor activity|intracellular membrane-bounded organelle|integral component of membrane|cellular homeostasis|cytoplasm|substrate-specific transmembrane transporter…	-	-	-	-	chr6:2131005-2135519	0.325252	9.45205	4.861	5.57e-24	7.68e-22	UP
107422079	LOC107422079	probable LRR receptor-like serine/threonine-protein kinase At4g08850	GO:0016020|GO:0005623|GO:0030054|GO:0003824|GO:0016740|GO:0031224|GO:0005622|GO:0009506|GO:0071944|GO:0005911|GO:0005886|GO:0043231|GO:0016021|GO:0016772|GO:0005634|GO:0016301	membrane|cell|cell junction|catalytic activity|transferase activity|intrinsic component of membrane|intracellular|plasmodesma|cell periphery|cell-cell junction|plasma membrane|intracellular membrane-bounded organelle|integral component of membrane|transferase activity, transferring phosphorus-containing groups|nucleus|kinase activity	-	-	-	-	chr7:6741774-6745316	0.0641965	1.86538	4.86083	3.73e-07	5.89e-06	UP
107422461	LOC107422461	elongation factor 1-alpha-like	GO:0016020|GO:0005623|GO:0030054|GO:0008152|GO:0003824|GO:0016787|GO:0005622|GO:0044237|GO:0009506|GO:0071944|GO:0005911|GO:0009058|GO:0006807|GO:0012505|GO:0044238|GO:0005886|GO:0005515|GO:0043231|GO:0019538|GO:0003676|GO:0005737|GO:0016817|GO:0005516|GO:0005794|GO:0006518|GO:0016818|GO:0005829|GO:0010467|GO:0005634|GO:0005773|GO:0044267|GO:0003723|GO:0005739|GO:0043043|GO:0016462|GO:0006412|GO:…	membrane|cell|cell junction|metabolic process|catalytic activity|hydrolase activity|intracellular|cellular metabolic process|plasmodesma|cell periphery|cell-cell junction|biosynthetic process|nitrogen compound metabolic process|endomembrane system|primary metabolic process|plasma membrane|protein binding|intracellular membrane-bounded organelle|protein metabolic process|nucleic acid binding|cytop…	-	-	ko03013	RNA transport	chr7:12982473-12985335	0.06306	1.82937	4.85848	3.83e-05	0.000385153	UP
107415427	LOC107415427	serine acetyltransferase 1, chloroplastic-like	GO:0005623|GO:0050896|GO:0008152|GO:0003824|GO:0016740|GO:0006950|GO:0051716|GO:0005622|GO:0044237|GO:0009058|GO:0006807|GO:0044238|GO:0042594|GO:0016746|GO:0043231|GO:0044281|GO:0009266|GO:0009409|GO:0005737|GO:0006790|GO:0006520|GO:0007154|GO:0016747|GO:0005829|GO:0008652|GO:0005634|GO:0009267|GO:0005739|GO:0031669|GO:0009536|GO:0009069|GO:0019752|GO:0006534|GO:0008374|GO:0009970|GO:0016407|GO:…	cell|response to stimulus|metabolic process|catalytic activity|transferase activity|response to stress|cellular response to stimulus|intracellular|cellular metabolic process|biosynthetic process|nitrogen compound metabolic process|primary metabolic process|response to starvation|transferase activity, transferring acyl groups|intracellular membrane-bounded organelle|small molecule metabolic proces…	-	-	ko01100|ko01110|ko01120|ko01230|ko01200|ko00270|ko00920	Metabolic pathways|Biosynthesis of secondary metabolites|Microbial metabolism in diverse environments|Biosynthesis of amino acids|Carbon metabolism|Cysteine and methionine metabolism|Sulfur metabolism	chr1:7867010-7868077	7.76996	223.817	4.84827	1.18e-35	5.68e-33	UP
107423888	LOC107423888	germin-like protein	GO:0050896|GO:0006950|GO:0009607|GO:0051707|GO:0009620|GO:0006952|GO:0009617|GO:0050832|GO:0042742|GO:0050830|GO:0050829	response to stimulus|response to stress|response to biotic stimulus|response to other organism|response to fungus|defense response|response to bacterium|defense response to fungus|defense response to bacterium|defense response to Gram-positive bacterium|defense response to Gram-negative bacterium	-	-	-	-	chr8:2233140-2234124	52.8427	1519.09	4.84536	6.17e-45	8.88e-42	UP
107421718	LOC107421718	protein GIGANTEA-like	GO:0032502|GO:0048511|GO:0005623|GO:0000003|GO:0023052|GO:0050896|GO:0008152|GO:0003006|GO:0006950|GO:0051716|GO:0005622|GO:0044237|GO:0042752|GO:0048573|GO:0009058|GO:0006807|GO:0050793|GO:0007623|GO:0044238|GO:0043233|GO:0005515|GO:2000026|GO:2000028|GO:0010228|GO:0010378|GO:0009791|GO:0007165|GO:0043231|GO:0009266|GO:0007275|GO:0006979|GO:0048578|GO:0009409|GO:0006139|GO:0080167|GO:0006725|GO:…	developmental process|rhythmic process|cell|reproduction|signaling|response to stimulus|metabolic process|developmental process involved in reproduction|response to stress|cellular response to stimulus|intracellular|cellular metabolic process|regulation of circadian rhythm|photoperiodism, flowering|biosynthetic process|nitrogen compound metabolic process|regulation of developmental process|circad…	-	-	ko04712	Circadian rhythm - plant	chr6:24659393-24665942	2.62568	75.2782	4.84147	9.4e-46	1.61e-42	UP
107413907	LOC107413907	eukaryotic translation initiation factor 2 subunit alpha-like	GO:0005623|GO:0005622|GO:0043231|GO:0003676|GO:0005737|GO:0005829|GO:0005634|GO:0003723|GO:0009536|GO:0009507	cell|intracellular|intracellular membrane-bounded organelle|nucleic acid binding|cytoplasm|cytosol|nucleus|RNA binding|plastid|chloroplast	-	-	ko03013|ko04141|ko04210	RNA transport|Protein processing in endoplasmic reticulum|Apoptosis	chr3:17546517-17549617	0.0467074	1.33788	4.84015	0.000956062	0.00649969	UP
107427127	LOC107427127	probable L-type lectin-domain containing receptor kinase S.5	GO:0016020|GO:0005623|GO:0030054|GO:0023052|GO:0004871|GO:0050896|GO:0008152|GO:0003824|GO:0016740|GO:0051716|GO:0044237|GO:0004872|GO:0009506|GO:0071944|GO:0005911|GO:0038023|GO:0044238|GO:0005886|GO:0005515|GO:0009725|GO:0004888|GO:0019899|GO:0007165|GO:0019538|GO:0070887|GO:0006793|GO:0001653|GO:0016772|GO:0007154|GO:0016773|GO:0019199|GO:0016301|GO:0007166|GO:0044267|GO:0006796|GO:0009755|GO:…	membrane|cell|cell junction|signaling|signal transducer activity|response to stimulus|metabolic process|catalytic activity|transferase activity|cellular response to stimulus|cellular metabolic process|receptor activity|plasmodesma|cell periphery|cell-cell junction|signaling receptor activity|primary metabolic process|plasma membrane|protein binding|response to hormone|transmembrane signaling rece…	-	-	-	-	chr9:13732823-13736741	0.231719	6.57464	4.82647	5.93e-15	3.26e-13	UP
107414216	LOC107414216	probable leucine-rich repeat receptor-like protein kinase At1g35710	GO:0016020|GO:0005623|GO:0030054|GO:0003824|GO:0016740|GO:0031224|GO:0005622|GO:0009506|GO:0071944|GO:0005911|GO:0005886|GO:0043231|GO:0016021|GO:0016772|GO:0005634|GO:0016301	membrane|cell|cell junction|catalytic activity|transferase activity|intrinsic component of membrane|intracellular|plasmodesma|cell periphery|cell-cell junction|plasma membrane|intracellular membrane-bounded organelle|integral component of membrane|transferase activity, transferring phosphorus-containing groups|nucleus|kinase activity	-	-	-	-	chr3:20473027-20476579	0.0233701	0.654218	4.80704	1.34e-05	0.000150398	UP
107429551	LOC107429551	piriformospora indica-insensitive protein 2-like	GO:0016020|GO:0005623|GO:0023052|GO:0050896|GO:0044419|GO:0051716|GO:0005622|GO:0071944|GO:0009607|GO:0051707|GO:0005886|GO:0009620|GO:0007165|GO:0043231|GO:0005737|GO:0044403|GO:0009608|GO:0007154|GO:0009610|GO:0009536|GO:0009507	membrane|cell|signaling|response to stimulus|interspecies interaction between organisms|cellular response to stimulus|intracellular|cell periphery|response to biotic stimulus|response to other organism|plasma membrane|response to fungus|signal transduction|intracellular membrane-bounded organelle|cytoplasm|symbiosis, encompassing mutualism through parasitism|response to symbiont|cell communicatio…	-	-	-	-	chr10:19255232-19257237	0.0346101	0.965998	4.80276	0.00134914	0.00870005	UP
107426256	LOC107426256	desiccation-related protein PCC13-62-like	GO:0005576	extracellular region	-	-	-	-	chr9:4682653-4683705	0.0641553	1.78764	4.80035	0.00187895	0.0115601	UP
107406053	LOC107406053	endochitinase EP3-like	GO:0032502|GO:0005576|GO:0005623|GO:0000003|GO:0050896|GO:0003824|GO:0016787|GO:0003006|GO:0006950|GO:0051716|GO:0071944|GO:0009607|GO:0051707|GO:0006955|GO:0005618|GO:0009791|GO:0008219|GO:0007275|GO:0006952|GO:0008061|GO:0016798|GO:0009611|GO:0048316|GO:0009617|GO:0045087|GO:0009793|GO:0010262|GO:0010154|GO:0009626|GO:0009790|GO:0012501|GO:0004553|GO:0004568	developmental process|extracellular region|cell|reproduction|response to stimulus|catalytic activity|hydrolase activity|developmental process involved in reproduction|response to stress|cellular response to stimulus|cell periphery|response to biotic stimulus|response to other organism|immune response|cell wall|post-embryonic development|cell death|multicellular organism development|defense respon…	-	-	ko01100|ko00520	Metabolic pathways|Amino sugar and nucleotide sugar metabolism	chr1:40462338-40463474	9.24688	257.582	4.79992	1.14e-31	3.49e-29	UP
107412009	LOC107412009	probable linoleate 9S-lipoxygenase 5	GO:0003824|GO:0016491|GO:0051213|GO:0016701|GO:0016702|GO:0016165	catalytic activity|oxidoreductase activity|dioxygenase activity|oxidoreductase activity, acting on single donors with incorporation of molecular oxygen|oxidoreductase activity, acting on single donors with incorporation of molecular oxygen, incorporation of two atoms of oxygen|linoleate 13S-lipoxygenase activity	-	-	ko00591	Linoleic acid metabolism	chr2:21684477-21689756	0.0349781	0.967077	4.78911	4.99e-05	0.000487163	UP
107406133	LOC107406133	U-box domain-containing protein 19-like	GO:0032502|GO:0005623|GO:0008152|GO:0003824|GO:0016740|GO:0005622|GO:0044237|GO:0016874|GO:0050793|GO:0044238|GO:2000026|GO:0009791|GO:0043231|GO:0007275|GO:0019538|GO:0043169|GO:0009845|GO:0019787|GO:0010029|GO:0005634|GO:0004842|GO:0044267|GO:0046872|GO:0090351|GO:1900140|GO:0006464|GO:0046914|GO:0070647|GO:0008270|GO:0016567	developmental process|cell|metabolic process|catalytic activity|transferase activity|intracellular|cellular metabolic process|ligase activity|regulation of developmental process|primary metabolic process|regulation of multicellular organismal development|post-embryonic development|intracellular membrane-bounded organelle|multicellular organism development|protein metabolic process|cation binding|…	-	-	-	-	NW_015454106.1:667-2551	0.053026	1.46185	4.78496	0.000120551	0.00107035	UP
107421599	LOC107421599	protein GIGANTEA	GO:0032502|GO:0048511|GO:0005623|GO:0000003|GO:0023052|GO:0050896|GO:0008152|GO:0003006|GO:0006950|GO:0051716|GO:0005622|GO:0044237|GO:0042752|GO:0048573|GO:0009058|GO:0006807|GO:0050793|GO:0007623|GO:0044238|GO:0043233|GO:0005515|GO:2000026|GO:2000028|GO:0010228|GO:0010378|GO:0009791|GO:0007165|GO:0043231|GO:0009266|GO:0007275|GO:0006979|GO:0048578|GO:0009409|GO:0006139|GO:0080167|GO:0006725|GO:…	developmental process|rhythmic process|cell|reproduction|signaling|response to stimulus|metabolic process|developmental process involved in reproduction|response to stress|cellular response to stimulus|intracellular|cellular metabolic process|regulation of circadian rhythm|photoperiodism, flowering|biosynthetic process|nitrogen compound metabolic process|regulation of developmental process|circad…	-	-	ko04712	Circadian rhythm - plant	chr6:23183440-23196943	3.654	98.8534	4.75774	2.24e-48	4.71e-45	UP
107430956	LOC107430956	methanol O-anthraniloyltransferase-like	GO:0008152|GO:0003824|GO:0016740|GO:0044237|GO:0009058|GO:0006807|GO:0016746|GO:0016747|GO:0047203|GO:0009821	metabolic process|catalytic activity|transferase activity|cellular metabolic process|biosynthetic process|nitrogen compound metabolic process|transferase activity, transferring acyl groups|transferase activity, transferring acyl groups other than amino-acyl groups|13-hydroxylupinine O-tigloyltransferase activity|alkaloid biosynthetic process	-	-	ko01110|ko00592	Biosynthesis of secondary metabolites|alpha-Linolenic acid metabolism	chr11:14445008-14447478	0.0655943	1.77377	4.7571	2.16e-06	2.9e-05	UP
107416038	LOC107416038	putative glutamine amidotransferase PB2B2.05	GO:0005623|GO:0008152|GO:0003824|GO:0016787|GO:0016740|GO:0005622|GO:0044237|GO:0006807|GO:0012505|GO:0044238|GO:0043231|GO:0044281|GO:0005737|GO:0006520|GO:0005794|GO:0019752|GO:0006541	cell|metabolic process|catalytic activity|hydrolase activity|transferase activity|intracellular|cellular metabolic process|nitrogen compound metabolic process|endomembrane system|primary metabolic process|intracellular membrane-bounded organelle|small molecule metabolic process|cytoplasm|cellular amino acid metabolic process|Golgi apparatus|carboxylic acid metabolic process|glutamine metabolic pr…	-	-	-	-	chr4:9022884-9024863	1.02309	27.506	4.74875	1.01e-23	1.38e-21	UP
107433386	LOC107433386	receptor-like protein 12	GO:0016020|GO:0005623|GO:0023052|GO:0050896|GO:0003824|GO:0016740|GO:0006950|GO:0051716|GO:0005622|GO:0071944|GO:0005886|GO:0007165|GO:0043231|GO:0006952|GO:0005737|GO:0016772|GO:0007154|GO:0016301|GO:0009536|GO:0009507	membrane|cell|signaling|response to stimulus|catalytic activity|transferase activity|response to stress|cellular response to stimulus|intracellular|cell periphery|plasma membrane|signal transduction|intracellular membrane-bounded organelle|defense response|cytoplasm|transferase activity, transferring phosphorus-containing groups|cell communication|kinase activity|plastid|chloroplast	-	-	-	-	chr1:35447108-35448107	0.160963	4.32288	4.7472	3.36e-07	5.35e-06	UP
107432575	LOC107432575	glutamate receptor 2.7-like	GO:0016020|GO:0005623|GO:0071944|GO:0005886	membrane|cell|cell periphery|plasma membrane	-	-	-	-	chr12:8194849-8216884	0.678136	18.1777	4.74445	1.12e-34	4.87e-32	UP
107424585	LOC107424585	uncharacterized LOC107424585	GO:0005623|GO:0005622|GO:0043231|GO:0005737|GO:0009536|GO:0009507	cell|intracellular|intracellular membrane-bounded organelle|cytoplasm|plastid|chloroplast	-	-	-	-	chr8:7408274-7409754	0.145918	3.9021	4.74102	1.71e-05	0.000186411	UP
107433872	LOC107433872	receptor-like protein 12	GO:0023052|GO:0050896|GO:0003824|GO:0016740|GO:0006950|GO:0051716|GO:0007165|GO:0006952|GO:0016772|GO:0007154|GO:0016301	signaling|response to stimulus|catalytic activity|transferase activity|response to stress|cellular response to stimulus|signal transduction|defense response|transferase activity, transferring phosphorus-containing groups|cell communication|kinase activity	-	-	-	-	NW_015453414.1:141176-163610	0.0712739	1.90242	4.73832	1.89e-08	3.78e-07	UP
107435617	LOC107435617	glycerophosphodiester phosphodiesterase protein kinase domain-containing GDPDL2-like	-	-	-	-	-	-	NW_015453548.1:42736-46020	0.141128	3.75607	4.73415	0.00685462	0.0341436	UP
107411841	LOC107411841	asparagine--tRNA ligase, cytoplasmic 1-like	GO:0032502|GO:0005623|GO:0000003|GO:0050896|GO:0008152|GO:0003824|GO:0003006|GO:0005622|GO:0044237|GO:0016874|GO:0009058|GO:0006807|GO:0044238|GO:0009791|GO:0043231|GO:0044281|GO:0007275|GO:0019538|GO:0003676|GO:0006139|GO:0006725|GO:0005737|GO:0048316|GO:0006520|GO:0009793|GO:0000166|GO:0006518|GO:0005829|GO:0010154|GO:0010467|GO:0017076|GO:0003677|GO:0009790|GO:0044267|GO:0010038|GO:0005739|GO:…	developmental process|cell|reproduction|response to stimulus|metabolic process|catalytic activity|developmental process involved in reproduction|intracellular|cellular metabolic process|ligase activity|biosynthetic process|nitrogen compound metabolic process|primary metabolic process|post-embryonic development|intracellular membrane-bounded organelle|small molecule metabolic process|multicellular…	-	-	ko00970	Aminoacyl-tRNA biosynthesis	chr2:21032331-21035564	4.11089	108.622	4.72372	5.57e-15	3.07e-13	UP
107429056	LOC107429056	mitogen-activated protein kinase kinase kinase A-like	GO:0032502|GO:0000003|GO:0023052|GO:0004871|GO:0050896|GO:0008152|GO:0003824|GO:0003006|GO:0048609|GO:0016740|GO:0006950|GO:0051716|GO:0044237|GO:0019953|GO:0032504|GO:0044238|GO:0005515|GO:0007165|GO:0008219|GO:0006970|GO:0043085|GO:0009266|GO:0007275|GO:0019538|GO:0055046|GO:0006979|GO:0023014|GO:0009409|GO:0007049|GO:0051726|GO:0004702|GO:0048235|GO:0050790|GO:0006793|GO:0009415|GO:0009414|GO:…	developmental process|reproduction|signaling|signal transducer activity|response to stimulus|metabolic process|catalytic activity|developmental process involved in reproduction|multicellular organismal reproductive process|transferase activity|response to stress|cellular response to stimulus|cellular metabolic process|sexual reproduction|multicellular organism reproduction|primary metabolic proce…	-	-	-	-	chr10:13522413-13523516	0.090538	2.37824	4.71523	1.26e-05	0.000143091	UP
107405707	LOC107405707	cysteine-rich receptor-like protein kinase 25	GO:0005576|GO:0016020|GO:0005623|GO:0030054|GO:0050896|GO:0008152|GO:0003824|GO:0016740|GO:0006950|GO:0044237|GO:0009506|GO:0071944|GO:0005911|GO:0044238|GO:0005886|GO:0005515|GO:0019899|GO:0019538|GO:0006952|GO:0006793|GO:0016772|GO:0016773|GO:0016301|GO:0044267|GO:0006796|GO:0031625|GO:0006464|GO:0016310|GO:0004672|GO:0006468|GO:0004674	extracellular region|membrane|cell|cell junction|response to stimulus|metabolic process|catalytic activity|transferase activity|response to stress|cellular metabolic process|plasmodesma|cell periphery|cell-cell junction|primary metabolic process|plasma membrane|protein binding|enzyme binding|protein metabolic process|defense response|phosphorus metabolic process|transferase activity, transferring…	-	-	-	-	NW_015453991.1:43461-46518	0.108894	2.85519	4.71259	1.61e-07	2.73e-06	UP
107409025	LOC107409025	probable WRKY transcription factor 75	GO:0032502|GO:0005623|GO:0050896|GO:0008152|GO:0003700|GO:0006950|GO:0051716|GO:0009653|GO:0005622|GO:0009892|GO:0044237|GO:0009058|GO:0006807|GO:0044238|GO:0009791|GO:0043231|GO:0007275|GO:0048569|GO:0003676|GO:0006139|GO:0006725|GO:0010015|GO:0048364|GO:0048513|GO:0048869|GO:0019438|GO:0010467|GO:0005634|GO:0003677|GO:0030154|GO:0010468|GO:0010053|GO:0043620|GO:0051252|GO:0010629|GO:0048528|GO:…	developmental process|cell|response to stimulus|metabolic process|transcription factor activity, sequence-specific DNA binding|response to stress|cellular response to stimulus|anatomical structure morphogenesis|intracellular|negative regulation of metabolic process|cellular metabolic process|biosynthetic process|nitrogen compound metabolic process|primary metabolic process|post-embryonic developm…	-	-	-	-	NW_015456196.1:1211-3080	0.485112	12.6939	4.70968	5.95e-11	1.87e-09	UP
107414537	LOC107414537	acidic endochitinase-like	-	-	-	-	-	-	chr3:23076956-23077944	0.0616872	1.60266	4.69936	0.00189004	0.0116143	UP
107431697	LOC107431697	uncharacterized LOC107431697	-	-	-	-	-	-	chr12:2128791-2130773	4.34753	112.805	4.69749	1.35e-37	9.22e-35	UP
107412631	LOC107412631	G-type lectin S-receptor-like serine/threonine-protein kinase RLK1	GO:0016020|GO:0005623|GO:0030054|GO:0023052|GO:0004871|GO:0050896|GO:0008152|GO:0003824|GO:0016740|GO:0051716|GO:0044237|GO:0004872|GO:0009506|GO:0071944|GO:0005911|GO:0038023|GO:0044238|GO:0005886|GO:0005515|GO:0009725|GO:0004888|GO:0019899|GO:0007165|GO:0019538|GO:0070887|GO:0006793|GO:0001653|GO:0016772|GO:0007154|GO:0016773|GO:0019199|GO:0016301|GO:0007166|GO:0044267|GO:0006796|GO:0009755|GO:…	membrane|cell|cell junction|signaling|signal transducer activity|response to stimulus|metabolic process|catalytic activity|transferase activity|cellular response to stimulus|cellular metabolic process|receptor activity|plasmodesma|cell periphery|cell-cell junction|signaling receptor activity|primary metabolic process|plasma membrane|protein binding|response to hormone|transmembrane signaling rece…	-	-	-	-	chr2:27381263-27383960	0.0226125	0.586617	4.69722	0.0005722	0.00419128	UP
107403487	LOC107403487	7-deoxyloganetin glucosyltransferase-like	GO:0003824|GO:0016740|GO:0016757|GO:0008194|GO:0016758|GO:0046527|GO:0035251	catalytic activity|transferase activity|transferase activity, transferring glycosyl groups|UDP-glycosyltransferase activity|transferase activity, transferring hexosyl groups|glucosyltransferase activity|UDP-glucosyltransferase activity	-	-	-	-	NW_015453616.1:22282-24476	0.0508443	1.31551	4.6934	2.51e-06	3.33e-05	UP
107435159	LOC107435159	putative ankyrin repeat protein RF_0381	-	-	-	-	-	-	NW_015453511.1:45790-47374	2.13942	55.2339	4.69026	1.26e-35	5.92e-33	UP
107409320	LOC107409320	mitogen-activated protein kinase kinase kinase NPK1-like	GO:0005623|GO:0023052|GO:0004871|GO:0050896|GO:0008152|GO:0003824|GO:0016740|GO:0006950|GO:0051716|GO:0005622|GO:0044237|GO:0044238|GO:0007165|GO:0043231|GO:0008219|GO:0043085|GO:0019538|GO:0023014|GO:0007049|GO:0051726|GO:0004702|GO:0050790|GO:0006793|GO:0016772|GO:0007154|GO:0016773|GO:0007346|GO:0051246|GO:0000165|GO:0000278|GO:0005634|GO:0016301|GO:0004709|GO:0044267|GO:0006796|GO:0032270|GO:…	cell|signaling|signal transducer activity|response to stimulus|metabolic process|catalytic activity|transferase activity|response to stress|cellular response to stimulus|intracellular|cellular metabolic process|primary metabolic process|signal transduction|intracellular membrane-bounded organelle|cell death|positive regulation of catalytic activity|protein metabolic process|signal transduction by…	-	-	-	-	NW_015456649.1:333-2009	0.728173	18.6875	4.68165	1.18e-09	3.01e-08	UP
107414127	LOC107414127	probable LRR receptor-like serine/threonine-protein kinase At4g08850	GO:0016020|GO:0005623|GO:0030054|GO:0003824|GO:0016740|GO:0031224|GO:0005622|GO:0009506|GO:0071944|GO:0005911|GO:0005886|GO:0043231|GO:0016021|GO:0016772|GO:0005634|GO:0016301	membrane|cell|cell junction|catalytic activity|transferase activity|intrinsic component of membrane|intracellular|plasmodesma|cell periphery|cell-cell junction|plasma membrane|intracellular membrane-bounded organelle|integral component of membrane|transferase activity, transferring phosphorus-containing groups|nucleus|kinase activity	-	-	-	-	chr3:19691307-19694936	0.0664808	1.69608	4.67312	2.96e-07	4.76e-06	UP
107414686	LOC107414686	flavin-dependent oxidoreductase FOX2-like	-	-	-	-	-	-	chr3:24750422-24753396	0.689116	17.3327	4.65261	4.84e-14	2.37e-12	UP
107434245	LOC107434245	pleiotropic drug resistance protein 1-like	GO:0051179|GO:0016020|GO:0005623|GO:0005215|GO:0050896|GO:0003824|GO:0016787|GO:0031224|GO:0006950|GO:0071944|GO:0022857|GO:0005886|GO:0009725|GO:0016021|GO:0006810|GO:0006979|GO:0042493|GO:0055085|GO:0016817|GO:0006855|GO:0071702|GO:0009723|GO:0006811|GO:0015850|GO:0016818|GO:0009753|GO:0006869|GO:0015893|GO:0010193|GO:0016820|GO:0015399|GO:0009751|GO:0000302|GO:0015711|GO:0042626|GO:0006812|GO:…	localization|membrane|cell|transporter activity|response to stimulus|catalytic activity|hydrolase activity|intrinsic component of membrane|response to stress|cell periphery|transmembrane transporter activity|plasma membrane|response to hormone|integral component of membrane|transport|response to oxidative stress|response to drug|transmembrane transport|hydrolase activity, acting on acid anhydride…	-	-	-	-	NW_015453438.1:263447-271206	0.0724864	1.82294	4.65241	1.43e-08	2.94e-07	UP
107429673	LOC107429673	lignin-forming anionic peroxidase-like	GO:0005576|GO:0016209|GO:0050896|GO:0008152|GO:0003824|GO:0016491|GO:0004601|GO:0006950|GO:0051716|GO:0070482|GO:0001666|GO:0046906|GO:0006979|GO:0043169|GO:0070887|GO:0055114|GO:0046872|GO:0071456|GO:0020037	extracellular region|antioxidant activity|response to stimulus|metabolic process|catalytic activity|oxidoreductase activity|peroxidase activity|response to stress|cellular response to stimulus|response to oxygen levels|response to hypoxia|tetrapyrrole binding|response to oxidative stress|cation binding|cellular response to chemical stimulus|oxidation-reduction process|metal ion binding|cellular r…	-	-	ko01100|ko01110|ko00940	Metabolic pathways|Biosynthesis of secondary metabolites|Phenylpropanoid biosynthesis	chr10:20197170-20198386	0.0485213	1.21782	4.64954	0.00324163	0.0183076	UP
107427847	LOC107427847	putative calcium-binding protein CML23	GO:0016020|GO:0005623|GO:0050896|GO:0006950|GO:0005622|GO:0071944|GO:0005886|GO:0043231|GO:0043169|GO:0009611|GO:0005634|GO:0046872|GO:0005509	membrane|cell|response to stimulus|response to stress|intracellular|cell periphery|plasma membrane|intracellular membrane-bounded organelle|cation binding|response to wounding|nucleus|metal ion binding|calcium ion binding	-	-	ko04626	Plant-pathogen interaction	chr9:23441853-23442433	0.907406	22.724	4.64633	5.76e-12	2.09e-10	UP
107406453	LOC107406453	TMV resistance protein N-like	GO:0023052|GO:0050896|GO:0006950|GO:0051716|GO:0007165|GO:0006952|GO:0007154|GO:0000166|GO:0017076|GO:0043531|GO:0030554	signaling|response to stimulus|response to stress|cellular response to stimulus|signal transduction|defense response|cell communication|nucleotide binding|purine nucleotide binding|ADP binding|adenyl nucleotide binding	-	-	-	-	NW_015454229.1:9056-12844	0.108903	2.71625	4.6405	0.000220189	0.0018235	UP
107432508	LOC107432508	epidermis-specific secreted glycoprotein EP1-like	GO:0005576|GO:0016020|GO:0005623|GO:0030054|GO:0050896|GO:0005622|GO:0009506|GO:0071944|GO:0005911|GO:0030246|GO:0012505|GO:0005886|GO:0048046|GO:0009725|GO:0005618|GO:0043231|GO:0005737|GO:0005794|GO:0009505|GO:0005829|GO:0009735	extracellular region|membrane|cell|cell junction|response to stimulus|intracellular|plasmodesma|cell periphery|cell-cell junction|carbohydrate binding|endomembrane system|plasma membrane|apoplast|response to hormone|cell wall|intracellular membrane-bounded organelle|cytoplasm|Golgi apparatus|plant-type cell wall|cytosol|response to cytokinin	-	-	-	-	chr12:8505129-8506718	5.38554	134.19	4.63904	2.63e-19	2.33e-17	UP
107417690	LOC107417690	putative calcium-binding protein CML19	GO:0016020|GO:0005623|GO:0050896|GO:0006950|GO:0005622|GO:0071944|GO:0005886|GO:0043231|GO:0043169|GO:0009611|GO:0005634|GO:0046872|GO:0005509	membrane|cell|response to stimulus|response to stress|intracellular|cell periphery|plasma membrane|intracellular membrane-bounded organelle|cation binding|response to wounding|nucleus|metal ion binding|calcium ion binding	-	-	ko04626|ko04114|ko04070|ko04922|ko04014|ko04022|ko04024|ko04020|ko04015|ko04750|ko04713|ko04924|ko04740|ko04744|ko04925|ko04745	Plant-pathogen interaction|Oocyte meiosis|Phosphatidylinositol signaling system|Glucagon signaling pathway|Ras signaling pathway|cGMP-PKG signaling pathway|cAMP signaling pathway|Calcium signaling pathway|Rap1 signaling pathway|Inflammatory mediator regulation of TRP channels|Circadian entrainment|Renin secretion|Olfactory transduction|Phototransduction|Aldosterone synthesis and secretion|Phototr…	chr5:3302399-3303046	2.38957	59.2145	4.63113	9.5e-21	1.01e-18	UP
107409089	LOC107409089	annexin D5-like	GO:0032502|GO:0000003|GO:0040007|GO:0050896|GO:0008289|GO:0003006|GO:0006950|GO:0009653|GO:0016049|GO:0048589|GO:0005515|GO:0060560|GO:0009856|GO:0009408|GO:0009846|GO:0006970|GO:0009266|GO:0007275|GO:0009826|GO:0043169|GO:0009409|GO:0009860|GO:0009415|GO:0009414|GO:0008092|GO:0009314|GO:0005543|GO:0032403|GO:0048869|GO:0048868|GO:0000904|GO:0009932|GO:0005544|GO:0030154|GO:0048229|GO:0051015|GO:…	developmental process|reproduction|growth|response to stimulus|lipid binding|developmental process involved in reproduction|response to stress|anatomical structure morphogenesis|cell growth|developmental growth|protein binding|developmental growth involved in morphogenesis|pollination|response to heat|pollen germination|response to osmotic stress|response to temperature stimulus|multicellular org…	-	-	-	-	NW_015456283.1:914-3281	3.47422	86.065	4.63067	2.66e-40	2.27e-37	UP
107425454	LOC107425454	non-functional pseudokinase ZED1-like	GO:0016020|GO:0005623|GO:0050896|GO:0003824|GO:0016740|GO:0006950|GO:0005622|GO:0071944|GO:0005886|GO:0043231|GO:0006952|GO:0016772|GO:0000166|GO:0017076|GO:0005634|GO:0016301|GO:0005524|GO:0030554	membrane|cell|response to stimulus|catalytic activity|transferase activity|response to stress|intracellular|cell periphery|plasma membrane|intracellular membrane-bounded organelle|defense response|transferase activity, transferring phosphorus-containing groups|nucleotide binding|purine nucleotide binding|nucleus|kinase activity|ATP binding|adenyl nucleotide binding	-	-	-	-	chr8:16266553-16268074	0.0468458	1.15982	4.62984	7.39e-05	0.000692227	UP
107412226	LOC107412226	receptor-like protein kinase ANXUR2	GO:0032502|GO:0016020|GO:0005623|GO:0000003|GO:0040007|GO:0003824|GO:0003006|GO:0016740|GO:0042995|GO:0009653|GO:0071944|GO:0016049|GO:0048589|GO:0005886|GO:0030427|GO:0045177|GO:0060560|GO:0009856|GO:0090406|GO:0009826|GO:0016324|GO:0090404|GO:0009860|GO:0016772|GO:0048869|GO:0048868|GO:0000904|GO:0009932|GO:0030154|GO:0016301|GO:0000902	developmental process|membrane|cell|reproduction|growth|catalytic activity|developmental process involved in reproduction|transferase activity|cell projection|anatomical structure morphogenesis|cell periphery|cell growth|developmental growth|plasma membrane|site of polarized growth|apical part of cell|developmental growth involved in morphogenesis|pollination|pollen tube|unidimensional cell growt…	-	-	-	-	chr2:23321734-23325037	0.0369492	0.913003	4.627	2.71e-05	0.000282163	UP
107412689	LOC107412689	lachrymatory-factor synthase-like	GO:0005623|GO:0023052|GO:0050896|GO:0008152|GO:0008289|GO:0030234|GO:0051716|GO:0005622|GO:0009892|GO:0044237|GO:0004872|GO:0044238|GO:0009725|GO:0007165|GO:0043231|GO:0019538|GO:0010427|GO:0005737|GO:0070887|GO:0050790|GO:0043177|GO:0006793|GO:0004857|GO:0007154|GO:0043086|GO:0009737|GO:0051246|GO:0031406|GO:0005634|GO:0044267|GO:0006796|GO:0009755|GO:0004864|GO:0009738|GO:0016311|GO:0006464|GO:…	cell|signaling|response to stimulus|metabolic process|lipid binding|enzyme regulator activity|cellular response to stimulus|intracellular|negative regulation of metabolic process|cellular metabolic process|receptor activity|primary metabolic process|response to hormone|signal transduction|intracellular membrane-bounded organelle|protein metabolic process|abscisic acid binding|cytoplasm|cellular r…	-	-	-	-	chr2:27633914-27634432	1.3372	32.8553	4.61884	4.15e-14	2.05e-12	UP
107433833	LOC107433833	tetrahydrocannabinolic acid synthase-like	GO:0005623|GO:0009055|GO:0008152|GO:0003824|GO:0016491|GO:0005622|GO:0048037|GO:0016614|GO:0043231|GO:0005737|GO:0055114|GO:0050662|GO:0000166|GO:0050660|GO:0016616|GO:0009536|GO:0008762|GO:0009507	cell|electron carrier activity|metabolic process|catalytic activity|oxidoreductase activity|intracellular|cofactor binding|oxidoreductase activity, acting on CH-OH group of donors|intracellular membrane-bounded organelle|cytoplasm|oxidation-reduction process|coenzyme binding|nucleotide binding|flavin adenine dinucleotide binding|oxidoreductase activity, acting on the CH-OH group of donors, NAD or…	-	-	-	-	NW_015453413.1:390701-392374	0.494097	12.1373	4.6185	2.69e-13	1.17e-11	UP
107420087	LOC107420087	probable WRKY transcription factor 50	GO:0005623|GO:0023052|GO:0050896|GO:0008152|GO:0003700|GO:0006950|GO:0051716|GO:0005622|GO:0044237|GO:0009607|GO:0009058|GO:0006807|GO:0051707|GO:0044238|GO:0009725|GO:0009620|GO:0007165|GO:0043231|GO:0006952|GO:0003676|GO:0006139|GO:0006725|GO:0070887|GO:0007154|GO:0019438|GO:0010467|GO:0005634|GO:0003677|GO:0009753|GO:0010468|GO:0009755|GO:0051252|GO:0050832|GO:0016070|GO:0009867|GO:0071395|GO:…	cell|signaling|response to stimulus|metabolic process|transcription factor activity, sequence-specific DNA binding|response to stress|cellular response to stimulus|intracellular|cellular metabolic process|response to biotic stimulus|biosynthetic process|nitrogen compound metabolic process|response to other organism|primary metabolic process|response to hormone|response to fungus|signal transducti…	-	-	-	-	chr6:2553966-2555112	1.2369	30.3615	4.61744	1.12e-16	7.5e-15	UP
107421816	LOC107421816	uncharacterized LOC107421816	-	-	-	-	-	-	chr7:762594-767046	0.627282	15.2468	4.60325	1.19e-21	1.41e-19	UP
107404781	LOC107404781	zinc finger CCCH domain-containing protein 48-like	GO:0005623|GO:0005622|GO:0043169|GO:0003676|GO:0005737|GO:0003677|GO:0046872	cell|intracellular|cation binding|nucleic acid binding|cytoplasm|DNA binding|metal ion binding	-	-	-	-	NW_015453792.1:40805-42052	0.880712	21.3746	4.60109	2.16e-14	1.11e-12	UP
107414488	LOC107414488	25.3 kDa vesicle transport protein	GO:0051179|GO:0016020|GO:0005623|GO:0005622|GO:0043231|GO:0006810|GO:0005634	localization|membrane|cell|intracellular|intracellular membrane-bounded organelle|transport|nucleus	-	-	ko04145|ko04130	Phagosome|SNARE interactions in vesicular transport	chr3:22495010-22496320	0.291697	7.06159	4.59745	5.96e-08	1.09e-06	UP
107404986	LOC107404986	ethylene-responsive transcription factor ERF018-like	GO:0032502|GO:0005623|GO:0023052|GO:0050896|GO:0008152|GO:0003700|GO:0006950|GO:0051716|GO:0005622|GO:0044237|GO:0009607|GO:0009058|GO:0006807|GO:0051707|GO:0044238|GO:0009725|GO:0009625|GO:0007165|GO:0043231|GO:0007275|GO:0006952|GO:0003676|GO:0006139|GO:0006725|GO:0070887|GO:0009611|GO:0007154|GO:0051301|GO:0009723|GO:0001944|GO:0019438|GO:0010467|GO:0002213|GO:0005634|GO:0003677|GO:0010468|GO:…	developmental process|cell|signaling|response to stimulus|metabolic process|transcription factor activity, sequence-specific DNA binding|response to stress|cellular response to stimulus|intracellular|cellular metabolic process|response to biotic stimulus|biosynthetic process|nitrogen compound metabolic process|response to other organism|primary metabolic process|response to hormone|response to in…	-	-	-	-	NW_015453831.1:37568-38251	0.413805	10.0101	4.59636	4.39e-09	1e-07	UP
107425035	LOC107425035	transcription factor bHLH25-like	GO:0005623|GO:0005622|GO:0043231|GO:0005634	cell|intracellular|intracellular membrane-bounded organelle|nucleus	-	-	-	-	chr8:10659020-10661555	0.301125	7.27135	4.59379	4.3e-06	5.43e-05	UP
107424386	LOC107424386	uncharacterized LOC107424386	GO:0005623|GO:0008152|GO:0003824|GO:0005622|GO:0044238|GO:0016829|GO:0016846|GO:0005737|GO:0005975|GO:0004462	cell|metabolic process|catalytic activity|intracellular|primary metabolic process|lyase activity|carbon-sulfur lyase activity|cytoplasm|carbohydrate metabolic process|lactoylglutathione lyase activity	-	-	-	-	chr8:5946525-5947822	0.788676	19.0176	4.59176	1.46e-16	9.68e-15	UP
107420866	LOC107420866	uncharacterized LOC107420866	GO:0005576|GO:0009055|GO:0043169|GO:0046872|GO:0046914|GO:0005507	extracellular region|electron carrier activity|cation binding|metal ion binding|transition metal ion binding|copper ion binding	-	-	-	-	chr6:10061963-10063759	0.393748	9.49201	4.59137	8.01e-05	0.000743791	UP
107426626	LOC107426626	heat shock 70 kDa protein	GO:0016020|GO:0005623|GO:0050896|GO:0006457|GO:0006950|GO:0005622|GO:0071944|GO:0009607|GO:0051707|GO:0005886|GO:0009615|GO:0009408|GO:0005618|GO:0043231|GO:0009266|GO:0005737|GO:0000166|GO:0005829|GO:0017076|GO:0009536|GO:0005524|GO:0030554|GO:0009507	membrane|cell|response to stimulus|protein folding|response to stress|intracellular|cell periphery|response to biotic stimulus|response to other organism|plasma membrane|response to virus|response to heat|cell wall|intracellular membrane-bounded organelle|response to temperature stimulus|cytoplasm|nucleotide binding|cytosol|purine nucleotide binding|plastid|ATP binding|adenyl nucleotide binding|c…	-	-	ko03040|ko04141|ko04144|ko04010|ko04213	Spliceosome|Protein processing in endoplasmic reticulum|Endocytosis|MAPK signaling pathway|Longevity regulating pathway - multiple species	chr1:26731209-26733985	0.171849	4.13922	4.59014	8.43e-09	1.81e-07	UP
107404912	LOC107404912	putative calcium-transporting ATPase 13, plasma membrane-type	GO:0051179|GO:0016020|GO:0005623|GO:0005215|GO:0003824|GO:0016787|GO:0031224|GO:0005622|GO:0071944|GO:0022857|GO:0005886|GO:0005515|GO:0043231|GO:0016021|GO:0006810|GO:0022891|GO:0005887|GO:0055085|GO:0016817|GO:0031226|GO:0005516|GO:0006811|GO:0015075|GO:0016818|GO:0034220|GO:0016820|GO:0015399|GO:0042626|GO:0006812|GO:0016462|GO:0008324|GO:0098655|GO:0015662|GO:0017111|GO:0019829|GO:0016887|GO:…	localization|membrane|cell|transporter activity|catalytic activity|hydrolase activity|intrinsic component of membrane|intracellular|cell periphery|transmembrane transporter activity|plasma membrane|protein binding|intracellular membrane-bounded organelle|integral component of membrane|transport|substrate-specific transmembrane transporter activity|integral component of plasma membrane|transmembra…	-	-	-	-	NW_015453818.1:11905-37135	0.450678	10.8378	4.58783	5.81e-16	3.53e-14	UP
107422492	LOC107422492	ornithine decarboxylase-like	GO:0005623|GO:0008152|GO:0003824|GO:0005622|GO:0044237|GO:0009058|GO:0006807|GO:0044238|GO:0016829|GO:0044281|GO:0005737|GO:0006520|GO:0016831|GO:0009308|GO:0033387|GO:0004586|GO:0019752|GO:0009446|GO:0006595|GO:0006596	cell|metabolic process|catalytic activity|intracellular|cellular metabolic process|biosynthetic process|nitrogen compound metabolic process|primary metabolic process|lyase activity|small molecule metabolic process|cytoplasm|cellular amino acid metabolic process|carboxy-lyase activity|amine metabolic process|putrescine biosynthetic process from ornithine|ornithine decarboxylase activity|carboxylic…	-	-	ko01100|ko01110|ko01130|ko00330|ko00480	Metabolic pathways|Biosynthesis of secondary metabolites|Biosynthesis of antibiotics|Arginine and proline metabolism|Glutathione metabolism	chr1:17312971-17314649	0.251337	6.04348	4.58768	1.13e-09	2.89e-08	UP
107412857	LOC107412857	uncharacterized LOC107412857	GO:0005623|GO:0050896|GO:0008152|GO:0006950|GO:0051716|GO:0005622|GO:0044237|GO:0009607|GO:0009058|GO:0006807|GO:0051707|GO:0044238|GO:0006955|GO:0005515|GO:0043231|GO:0006952|GO:0006139|GO:0006725|GO:0005737|GO:0051090|GO:0009617|GO:0045087|GO:0009314|GO:0051091|GO:0009814|GO:0019438|GO:0010467|GO:0005634|GO:0009416|GO:0010468|GO:0010628|GO:0051252|GO:0009536|GO:0016070|GO:0042742|GO:0071482|GO:…	cell|response to stimulus|metabolic process|response to stress|cellular response to stimulus|intracellular|cellular metabolic process|response to biotic stimulus|biosynthetic process|nitrogen compound metabolic process|response to other organism|primary metabolic process|immune response|protein binding|intracellular membrane-bounded organelle|defense response|nucleobase-containing compound metabo…	-	-	-	-	chr3:1900661-1901119	0.786325	18.7974	4.57926	0.000417117	0.00318775	UP
107427447	LOC107427447	putative disease resistance protein RGA3	GO:0005576|GO:0050896|GO:0006950|GO:0005515|GO:0006952|GO:0000166|GO:0017076|GO:0043531|GO:0005524|GO:0030554	extracellular region|response to stimulus|response to stress|protein binding|defense response|nucleotide binding|purine nucleotide binding|ADP binding|ATP binding|adenyl nucleotide binding	-	-	-	-	chr9:19522594-19523665	0.0503293	1.20018	4.57571	0.00377076	0.0208226	UP
107407175	LOC107407175	uncharacterized LOC107407175	GO:0032502|GO:0005623|GO:0000003|GO:0023052|GO:0050896|GO:0003006|GO:0051716|GO:0005622|GO:0007165|GO:0043231|GO:0008219|GO:0007275|GO:0043169|GO:0003676|GO:0005737|GO:0001890|GO:0070887|GO:0009968|GO:0048513|GO:0048869|GO:0007154|GO:0009966|GO:0005634|GO:0003677|GO:0030154|GO:0007166|GO:0046872|GO:0003723|GO:0012501|GO:0030512|GO:0006915|GO:0044822|GO:0046914|GO:0007178|GO:0008270	developmental process|cell|reproduction|signaling|response to stimulus|developmental process involved in reproduction|cellular response to stimulus|intracellular|signal transduction|intracellular membrane-bounded organelle|cell death|multicellular organism development|cation binding|nucleic acid binding|cytoplasm|placenta development|cellular response to chemical stimulus|negative regulation of s…	-	-	-	-	NW_015454557.1:354-2280	0.704745	16.7975	4.575	4.95e-24	6.87e-22	UP
107409476	LOC107409476	miraculin-like	GO:0005576|GO:0005623|GO:0008152|GO:0003824|GO:0016787|GO:0030234|GO:0071944|GO:0044238|GO:0048046|GO:0005618|GO:0008233|GO:0019538|GO:0004857|GO:0030414|GO:0006508|GO:0004866	extracellular region|cell|metabolic process|catalytic activity|hydrolase activity|enzyme regulator activity|cell periphery|primary metabolic process|apoplast|cell wall|peptidase activity|protein metabolic process|enzyme inhibitor activity|peptidase inhibitor activity|proteolysis|endopeptidase inhibitor activity	-	-	-	-	NW_015456919.1:110-1024	5.77548	136.687	4.56479	1.01e-38	7.06e-36	UP
107420320	LOC107420320	cytochrome P450 CYP82D47-like	GO:0016020|GO:0005623|GO:0050896|GO:0003824|GO:0016491|GO:0019825|GO:0031224|GO:0051716|GO:0005622|GO:0043231|GO:0016021|GO:0005737|GO:0070887|GO:0004497|GO:0010039|GO:0010038|GO:0009536|GO:0071281|GO:0009507|GO:0071248	membrane|cell|response to stimulus|catalytic activity|oxidoreductase activity|oxygen binding|intrinsic component of membrane|cellular response to stimulus|intracellular|intracellular membrane-bounded organelle|integral component of membrane|cytoplasm|cellular response to chemical stimulus|monooxygenase activity|response to iron ion|response to metal ion|plastid|cellular response to iron ion|chlor…	-	-	ko01100|ko01110|ko01120|ko00627|ko00945|ko00903|ko00363|ko00624	Metabolic pathways|Biosynthesis of secondary metabolites|Microbial metabolism in diverse environments|Aminobenzoate degradation|Stilbenoid, diarylheptanoid and gingerol biosynthesis|Limonene and pinene degradation|Bisphenol degradation|Polycyclic aromatic hydrocarbon degradation	chr6:4656120-4658027	1.49154	34.9733	4.55138	8.89e-20	8.41e-18	UP
107413155	LOC107413155	putative germin-like protein 9-2	GO:0032502|GO:0051179|GO:0005576|GO:0005623|GO:0030054|GO:0050896|GO:0008152|GO:0003824|GO:0006950|GO:0005622|GO:0044237|GO:0009506|GO:0071944|GO:0005911|GO:0010496|GO:0050793|GO:0016829|GO:0048046|GO:2000026|GO:0005618|GO:0043231|GO:0044281|GO:0009266|GO:0007275|GO:0010497|GO:0006810|GO:0009409|GO:0048364|GO:0016831|GO:0005634|GO:2000280|GO:0022622|GO:0046564|GO:0019752|GO:0033609	developmental process|localization|extracellular region|cell|cell junction|response to stimulus|metabolic process|catalytic activity|response to stress|intracellular|cellular metabolic process|plasmodesma|cell periphery|cell-cell junction|intercellular transport|regulation of developmental process|lyase activity|apoplast|regulation of multicellular organismal development|cell wall|intracellular m…	-	-	-	-	chr3:4723070-4724357	0.0473669	1.10963	4.55005	0.00308354	0.0175343	UP
107426633	LOC107426633	late embryogenesis abundant protein-like	GO:0005623|GO:0050896|GO:0005622|GO:0005737|GO:0009415|GO:0005829	cell|response to stimulus|intracellular|cytoplasm|response to water|cytosol	-	-	-	-	chr9:8540650-8542472	0.0471716	1.10216	4.54627	3.2e-05	0.000327672	UP
107411011	LOC107411011	uncharacterized LOC107411011	GO:0005623|GO:0005622|GO:0005515|GO:0043231|GO:0005634	cell|intracellular|protein binding|intracellular membrane-bounded organelle|nucleus	-	-	-	-	chr2:8588709-8589520	0.19823	4.62986	4.54572	4.79e-06	5.97e-05	UP
107404103	LOC107404103	splicing factor 3B subunit 1	GO:0005623|GO:0008152|GO:0005622|GO:0044237|GO:0006807|GO:0044238|GO:0043231|GO:0003676|GO:0006139|GO:0006725|GO:0005737|GO:0030529|GO:0005829|GO:0010467|GO:0005634|GO:0005681|GO:0003723|GO:0030532|GO:0009536|GO:0016070|GO:0071010|GO:0006396|GO:0005684|GO:0016071|GO:0005689|GO:0000245|GO:0044822|GO:0071013|GO:0009507|GO:0071004|GO:0003729|GO:0006397|GO:0008380|GO:0005686|GO:0000398	cell|metabolic process|intracellular|cellular metabolic process|nitrogen compound metabolic process|primary metabolic process|intracellular membrane-bounded organelle|nucleic acid binding|nucleobase-containing compound metabolic process|cellular aromatic compound metabolic process|cytoplasm|intracellular ribonucleoprotein complex|cytosol|gene expression|nucleus|spliceosomal complex|RNA binding|sm…	-	-	ko03040	Spliceosome	NW_015453692.1:4172-10310	0.0142751	0.332978	4.54386	0.00871615	0.0417023	UP
107413286	LOC107413286	glutamyl-tRNA(Gln) amidotransferase subunit A-like	-	-	-	-	-	-	chr3:6699822-6702313	0.0392284	0.908598	4.53367	0.00835836	0.0402938	UP
107423234	LOC107423234	endo-1,3;1,4-beta-D-glucanase-like	GO:0005576|GO:0016020|GO:0005623|GO:0050896|GO:0003824|GO:0016787|GO:0006950|GO:0005622|GO:0071944|GO:0005886|GO:0048046|GO:0043231|GO:0006970|GO:0005737|GO:0005829|GO:0005634|GO:0009651	extracellular region|membrane|cell|response to stimulus|catalytic activity|hydrolase activity|response to stress|intracellular|cell periphery|plasma membrane|apoplast|intracellular membrane-bounded organelle|response to osmotic stress|cytoplasm|cytosol|nucleus|response to salt stress	-	-	-	-	chr7:22751896-22754522	44.2116	1021.05	4.52948	1.02e-42	1.17e-39	UP
107407569	LOC107407569	UDP-glucose 6-dehydrogenase 1-like	GO:0005623|GO:0008152|GO:0003824|GO:0016491|GO:0071554|GO:0005622|GO:0044237|GO:0048037|GO:0071944|GO:0009058|GO:0006807|GO:0044238|GO:0016614|GO:0005618|GO:0043231|GO:0044281|GO:0006139|GO:0006725|GO:0005737|GO:1901135|GO:0071669|GO:0005975|GO:0050662|GO:0071555|GO:0000166|GO:0005829|GO:0009664|GO:0019438|GO:0005634|GO:0051287|GO:0016616|GO:0009225|GO:0005976|GO:0046398|GO:0003979|GO:0019752|GO:…	cell|metabolic process|catalytic activity|oxidoreductase activity|cell wall organization or biogenesis|intracellular|cellular metabolic process|cofactor binding|cell periphery|biosynthetic process|nitrogen compound metabolic process|primary metabolic process|oxidoreductase activity, acting on CH-OH group of donors|cell wall|intracellular membrane-bounded organelle|small molecule metabolic process…	-	-	ko01100|ko00520|ko00500|ko00053|ko00040	Metabolic pathways|Amino sugar and nucleotide sugar metabolism|Starch and sucrose metabolism|Ascorbate and aldarate metabolism|Pentose and glucuronate interconversions	NW_015454810.1:6162-8627	2.4	55.3076	4.52637	2.05e-27	4.42e-25	UP
107418579	LOC107418579	O-glucosyltransferase rumi homolog	GO:0005576|GO:0005623|GO:0008152|GO:0003824|GO:0016740|GO:0005622|GO:0044237|GO:0012505|GO:0044238|GO:0005768|GO:0043231|GO:0016757|GO:0005737|GO:1901135|GO:0044255|GO:0006629|GO:0005794|GO:0006643|GO:0005802|GO:0016758|GO:0046527|GO:0006664	extracellular region|cell|metabolic process|catalytic activity|transferase activity|intracellular|cellular metabolic process|endomembrane system|primary metabolic process|endosome|intracellular membrane-bounded organelle|transferase activity, transferring glycosyl groups|cytoplasm|carbohydrate derivative metabolic process|cellular lipid metabolic process|lipid metabolic process|Golgi apparatus|me…	-	-	-	-	chr5:12241788-12246995	0.310916	7.12632	4.51856	7.27e-16	4.36e-14	UP
107413106	LOC107413106	putative calcium-transporting ATPase 13, plasma membrane-type	GO:0051179|GO:0016020|GO:0005623|GO:0005215|GO:0003824|GO:0016787|GO:0031224|GO:0005622|GO:0071944|GO:0022857|GO:0005886|GO:0005515|GO:0043231|GO:0016021|GO:0006810|GO:0022891|GO:0005887|GO:0055085|GO:0016817|GO:0031226|GO:0005516|GO:0006811|GO:0015075|GO:0016818|GO:0034220|GO:0016820|GO:0015399|GO:0042626|GO:0006812|GO:0016462|GO:0008324|GO:0098655|GO:0015662|GO:0017111|GO:0019829|GO:0016887|GO:…	localization|membrane|cell|transporter activity|catalytic activity|hydrolase activity|intrinsic component of membrane|intracellular|cell periphery|transmembrane transporter activity|plasma membrane|protein binding|intracellular membrane-bounded organelle|integral component of membrane|transport|substrate-specific transmembrane transporter activity|integral component of plasma membrane|transmembra…	-	-	-	-	chr3:4389474-4390904	0.127945	2.93096	4.51778	0.00703701	0.0349155	UP
107417443	LOC107417443	2-oxoglutarate-dependent dioxygenase AOP2-like	GO:0005623|GO:0008152|GO:0003824|GO:0016491|GO:0005622|GO:0043169|GO:0051213|GO:0005737|GO:0055114|GO:0016705|GO:0016706|GO:0046872	cell|metabolic process|catalytic activity|oxidoreductase activity|intracellular|cation binding|dioxygenase activity|cytoplasm|oxidation-reduction process|oxidoreductase activity, acting on paired donors, with incorporation or reduction of molecular oxygen|oxidoreductase activity, acting on paired donors, with incorporation or reduction of molecular oxygen, 2-oxoglutarate as one donor, and incorpo…	-	-	-	-	chr5:419273-420854	0.1851	4.23889	4.51731	3.53e-05	0.000357106	UP
107433373	LOC107433373	ABC transporter C family member 3-like	GO:0051179|GO:0005576|GO:0016020|GO:0005623|GO:0030054|GO:0005215|GO:0003824|GO:0016787|GO:0031090|GO:0031224|GO:0005622|GO:0009506|GO:0071944|GO:0005911|GO:0022857|GO:0005886|GO:0048046|GO:0098588|GO:0043231|GO:0016021|GO:0015238|GO:0006810|GO:0005737|GO:0022891|GO:0055085|GO:0016817|GO:0008559|GO:0005774|GO:0000166|GO:0016818|GO:0017076|GO:0005773|GO:0010290|GO:0016820|GO:0015399|GO:0005524|GO:…	localization|extracellular region|membrane|cell|cell junction|transporter activity|catalytic activity|hydrolase activity|organelle membrane|intrinsic component of membrane|intracellular|plasmodesma|cell periphery|cell-cell junction|transmembrane transporter activity|plasma membrane|apoplast|bounding membrane of organelle|intracellular membrane-bounded organelle|integral component of membrane|drug…	-	-	-	-	chr1:35650484-35656789	0.0567524	1.29666	4.51398	1.92e-07	3.22e-06	UP
107430186	LOC107430186	disease resistance protein RPM1-like	GO:0016020|GO:0005623|GO:0050896|GO:0006950|GO:0051716|GO:0071944|GO:0012505|GO:0006955|GO:0005886|GO:0005515|GO:0008219|GO:0006952|GO:0045087|GO:0000166|GO:0017076|GO:0009626|GO:0043531|GO:0012501|GO:0005524|GO:0030554	membrane|cell|response to stimulus|response to stress|cellular response to stimulus|cell periphery|endomembrane system|immune response|plasma membrane|protein binding|cell death|defense response|innate immune response|nucleotide binding|purine nucleotide binding|plant-type hypersensitive response|ADP binding|programmed cell death|ATP binding|adenyl nucleotide binding	-	-	ko04626	Plant-pathogen interaction	chr1:31578897-31581713	0.366465	8.35339	4.51061	2.9e-16	1.82e-14	UP
107412151	LOC107412151	pathogenesis-related protein PR-4-like	GO:0005576|GO:0005623|GO:0050896|GO:0008152|GO:0003824|GO:0016787|GO:0006950|GO:0005622|GO:0044237|GO:0031640|GO:0009607|GO:0006807|GO:0051707|GO:0044238|GO:0006955|GO:0009725|GO:0009615|GO:0009620|GO:0043231|GO:0006970|GO:0006952|GO:0006139|GO:0008061|GO:0016798|GO:0006725|GO:0016788|GO:0005737|GO:0080027|GO:0045087|GO:0009723|GO:0009814|GO:0004518|GO:0005773|GO:0009651|GO:0050832|GO:0016070|GO:…	extracellular region|cell|response to stimulus|metabolic process|catalytic activity|hydrolase activity|response to stress|intracellular|cellular metabolic process|killing of cells of other organism|response to biotic stimulus|nitrogen compound metabolic process|response to other organism|primary metabolic process|immune response|response to hormone|response to virus|response to fungus|intracellul…	-	-	-	-	chr2:23283762-23290110	0.0774976	1.76626	4.5104	1.64e-06	2.27e-05	UP
107414589	LOC107414589	glycerophosphodiester phosphodiesterase protein kinase domain-containing GDPDL2-like	GO:0016020|GO:0005623|GO:0030054|GO:0023052|GO:0004871|GO:0050896|GO:0008152|GO:0003824|GO:0016740|GO:0051716|GO:0044237|GO:0004872|GO:0009506|GO:0071944|GO:0005911|GO:0038023|GO:0044238|GO:0005886|GO:0005515|GO:0009725|GO:0004888|GO:0019899|GO:0007165|GO:0019538|GO:0070887|GO:0006793|GO:0001653|GO:0016772|GO:0007154|GO:0016773|GO:0019199|GO:0016301|GO:0007166|GO:0044267|GO:0006796|GO:0009755|GO:…	membrane|cell|cell junction|signaling|signal transducer activity|response to stimulus|metabolic process|catalytic activity|transferase activity|cellular response to stimulus|cellular metabolic process|receptor activity|plasmodesma|cell periphery|cell-cell junction|signaling receptor activity|primary metabolic process|plasma membrane|protein binding|response to hormone|transmembrane signaling rece…	-	-	-	-	chr3:23481830-23484480	0.929928	21.1623	4.50824	2.03e-26	3.77e-24	UP
107407016	LOC107407016	probable WRKY transcription factor 75	GO:0032502|GO:0005623|GO:0050896|GO:0008152|GO:0003700|GO:0006950|GO:0051716|GO:0009653|GO:0005622|GO:0009892|GO:0044237|GO:0009058|GO:0006807|GO:0044238|GO:0009791|GO:0043231|GO:0007275|GO:0048569|GO:0003676|GO:0006139|GO:0006725|GO:0010015|GO:0048364|GO:0048513|GO:0048869|GO:0019438|GO:0010467|GO:0005634|GO:0003677|GO:0030154|GO:0010468|GO:0010053|GO:0043620|GO:0051252|GO:0010629|GO:0048528|GO:…	developmental process|cell|response to stimulus|metabolic process|transcription factor activity, sequence-specific DNA binding|response to stress|cellular response to stimulus|anatomical structure morphogenesis|intracellular|negative regulation of metabolic process|cellular metabolic process|biosynthetic process|nitrogen compound metabolic process|primary metabolic process|post-embryonic developm…	-	-	-	-	NW_015454471.1:13654-15523	0.51478	11.681	4.50406	2.87e-10	8.13e-09	UP
107431736	LOC107431736	pentatricopeptide repeat-containing protein At1g31430	GO:0005623|GO:0005622|GO:0043231|GO:0005737|GO:0005739	cell|intracellular|intracellular membrane-bounded organelle|cytoplasm|mitochondrion	-	-	-	-	chr12:2116316-2119783	3.36925	76.1266	4.4979	7.42e-33	2.6e-30	UP
107419441	LOC107419441	U-box domain-containing protein 21-like	GO:0005623|GO:0050896|GO:0008152|GO:0003824|GO:0016740|GO:0005622|GO:0044237|GO:0016874|GO:0044238|GO:0043231|GO:0019538|GO:0019787|GO:0005634|GO:0004842|GO:0044267|GO:0010200|GO:0006464|GO:0070647|GO:0016567	cell|response to stimulus|metabolic process|catalytic activity|transferase activity|intracellular|cellular metabolic process|ligase activity|primary metabolic process|intracellular membrane-bounded organelle|protein metabolic process|ubiquitin-like protein transferase activity|nucleus|ubiquitin-protein transferase activity|cellular protein metabolic process|response to chitin|cellular protein mod…	-	-	-	-	chr5:27604553-27606396	0.120409	2.70943	4.49197	1.51e-07	2.57e-06	UP
107413464	LOC107413464	cucumisin-like	-	-	-	-	-	-	chr3:8255543-8259756	0.053638	1.20603	4.49086	0.0022531	0.0134885	UP
107415995	LOC107415995	uncharacterized LOC107415995	-	-	-	-	-	-	chr4:8913304-8915205	0.032858	0.733857	4.48118	0.00588687	0.0300771	UP
107421583	LOC107421583	tryptophan aminotransferase-related protein 4-like	GO:0005576|GO:0016020|GO:0003824|GO:0016740|GO:0031224|GO:0048037|GO:0016829|GO:0016846|GO:0016021|GO:0030170|GO:0008483	extracellular region|membrane|catalytic activity|transferase activity|intrinsic component of membrane|cofactor binding|lyase activity|carbon-sulfur lyase activity|integral component of membrane|pyridoxal phosphate binding|transaminase activity	-	-	-	-	chr6:23244017-23247173	0.0667382	1.48656	4.47732	2.34e-05	0.000247388	UP
107427051	LOC107427051	ethylene-responsive transcription factor ERF109	GO:0032502|GO:0005623|GO:0023052|GO:0050896|GO:0008152|GO:0003700|GO:0006950|GO:0051716|GO:0005622|GO:0044237|GO:0009607|GO:0009058|GO:0006807|GO:0051707|GO:0044238|GO:0009725|GO:0009620|GO:0007165|GO:0043231|GO:0007275|GO:0006952|GO:0003676|GO:0006139|GO:0006725|GO:0070887|GO:0007154|GO:0051301|GO:0009723|GO:0001944|GO:0019438|GO:0010467|GO:0005634|GO:0003677|GO:0010468|GO:0009755|GO:0010200|GO:…	developmental process|cell|signaling|response to stimulus|metabolic process|transcription factor activity, sequence-specific DNA binding|response to stress|cellular response to stimulus|intracellular|cellular metabolic process|response to biotic stimulus|biosynthetic process|nitrogen compound metabolic process|response to other organism|primary metabolic process|response to hormone|response to fu…	-	-	-	-	chr9:12430953-12432551	0.125082	2.78336	4.47588	0.000178484	0.00151861	UP
107404841	LOC107404841	uncharacterized LOC107404841	-	-	-	-	-	-	NW_015453803.1:19131-22646	4.05707	90.0939	4.47292	8.65e-14	4.06e-12	UP
107405739	LOC107405739	cytochrome P450 81E8-like	-	-	-	-	-	-	NW_015454000.1:26750-29302	0.0429941	0.953873	4.47159	0.00511909	0.0269046	UP
107433145	LOC107433145	major allergen Mal d 1-like	-	-	-	-	-	-	chr12:17631815-17632543	0.63209	13.8942	4.4582	3.63e-08	6.95e-07	UP
107435692	LOC107435692	vestitone reductase-like	GO:0005623|GO:0050896|GO:0008152|GO:0003824|GO:0005622|GO:0044237|GO:0048037|GO:0009058|GO:0044238|GO:0043231|GO:0044281|GO:0032350|GO:0005737|GO:0006629|GO:0050662|GO:0009314|GO:0016131|GO:0005634|GO:0019216|GO:0009416|GO:0008202|GO:0016132|GO:0006066|GO:0008610|GO:0006694|GO:0009642|GO:0010422|GO:0009646	cell|response to stimulus|metabolic process|catalytic activity|intracellular|cellular metabolic process|cofactor binding|biosynthetic process|primary metabolic process|intracellular membrane-bounded organelle|small molecule metabolic process|regulation of hormone metabolic process|cytoplasm|lipid metabolic process|coenzyme binding|response to radiation|brassinosteroid metabolic process|nucleus|re…	-	-	ko01100|ko01110|ko00941	Metabolic pathways|Biosynthesis of secondary metabolites|Flavonoid biosynthesis	NW_015453557.1:110188-111729	0.521115	11.4462	4.45712	2.37e-12	9.1e-11	UP
107409037	LOC107409037	uncharacterized LOC107409037	-	-	-	-	-	-	NW_015456209.1:2315-2876	14.7401	323.381	4.45542	7.84e-14	3.73e-12	UP
107417366	LOC107417366	uncharacterized LOC107417366	GO:0016020|GO:0005623|GO:0005622|GO:0071944|GO:0005886|GO:0043231|GO:0005737|GO:0009526|GO:0009536|GO:0009507|GO:0009941	membrane|cell|intracellular|cell periphery|plasma membrane|intracellular membrane-bounded organelle|cytoplasm|plastid envelope|plastid|chloroplast|chloroplast envelope	-	-	-	-	chr4:29447355-29449006	0.242747	5.31913	4.45367	2.44e-05	0.000256694	UP
107415055	LOC107415055	feruloyl CoA ortho-hydroxylase 1-like	GO:0005623|GO:0050896|GO:0008152|GO:0003824|GO:0016491|GO:0006950|GO:0051716|GO:0005622|GO:0044237|GO:0009058|GO:0008219|GO:0006979|GO:0043169|GO:0051213|GO:0006725|GO:0005737|GO:0070887|GO:0055114|GO:0019748|GO:0016705|GO:0009698|GO:0016706|GO:0019438|GO:0009699|GO:0044550|GO:0046872|GO:0042542|GO:0034599|GO:0012501|GO:0000302|GO:0009805|GO:0070301|GO:0034614|GO:0097468|GO:0010421	cell|response to stimulus|metabolic process|catalytic activity|oxidoreductase activity|response to stress|cellular response to stimulus|intracellular|cellular metabolic process|biosynthetic process|cell death|response to oxidative stress|cation binding|dioxygenase activity|cellular aromatic compound metabolic process|cytoplasm|cellular response to chemical stimulus|oxidation-reduction process|sec…	-	-	-	-	chr4:231159-232586	1.45758	31.8928	4.45159	3.99e-23	5.17e-21	UP
107427560	LOC107427560	proline-rich protein 4-like	GO:0005576|GO:0005623|GO:0071554|GO:0071944|GO:0005618|GO:0071669|GO:0071555|GO:0009664	extracellular region|cell|cell wall organization or biogenesis|cell periphery|cell wall|plant-type cell wall organization or biogenesis|cell wall organization|plant-type cell wall organization	-	-	-	-	chr9:20439006-20442246	0.0237195	0.518545	4.45033	0.0043106	0.0233276	UP
107418377	LOC107418377	tetrahydrocannabinolic acid synthase-like	GO:0005623|GO:0009055|GO:0008152|GO:0003824|GO:0016491|GO:0005622|GO:0048037|GO:0016614|GO:0043231|GO:0005737|GO:0055114|GO:0050662|GO:0000166|GO:0050660|GO:0016616|GO:0009536|GO:0008762|GO:0009507	cell|electron carrier activity|metabolic process|catalytic activity|oxidoreductase activity|intracellular|cofactor binding|oxidoreductase activity, acting on CH-OH group of donors|intracellular membrane-bounded organelle|cytoplasm|oxidation-reduction process|coenzyme binding|nucleotide binding|flavin adenine dinucleotide binding|oxidoreductase activity, acting on the CH-OH group of donors, NAD or…	-	-	-	-	chr1:10807239-10808956	0.723674	15.787	4.44725	4.41e-15	2.47e-13	UP
107405556	LOC107405556	uncharacterized N-acetyltransferase p20-like	GO:0005623|GO:0008152|GO:0003824|GO:0016740|GO:0005622|GO:0044237|GO:0044238|GO:0016746|GO:0019538|GO:0005737|GO:0016747|GO:0044267|GO:0016410|GO:0006464|GO:0016407|GO:0008080|GO:0031365|GO:0006473|GO:0006474	cell|metabolic process|catalytic activity|transferase activity|intracellular|cellular metabolic process|primary metabolic process|transferase activity, transferring acyl groups|protein metabolic process|cytoplasm|transferase activity, transferring acyl groups other than amino-acyl groups|cellular protein metabolic process|N-acyltransferase activity|cellular protein modification process|acetyltran…	-	-	-	-	NW_015453960.1:54753-55771	2.10202	45.8494	4.44705	4.61e-14	2.27e-12	UP
107410708	LOC107410708	calcium-dependent protein kinase 34-like	GO:0032502|GO:0016020|GO:0005623|GO:0000003|GO:0040007|GO:0008152|GO:0003824|GO:0003006|GO:0016740|GO:0009653|GO:0005622|GO:0044237|GO:0071944|GO:0040008|GO:0050793|GO:0016049|GO:0044238|GO:0048589|GO:0005886|GO:0080092|GO:0060560|GO:0009856|GO:0043231|GO:0019538|GO:0009826|GO:0005737|GO:0048638|GO:0045595|GO:0006793|GO:0009860|GO:0022603|GO:0001558|GO:0016772|GO:0048869|GO:0048868|GO:0016773|GO:…	developmental process|membrane|cell|reproduction|growth|metabolic process|catalytic activity|developmental process involved in reproduction|transferase activity|anatomical structure morphogenesis|intracellular|cellular metabolic process|cell periphery|regulation of growth|regulation of developmental process|cell growth|primary metabolic process|developmental growth|plasma membrane|regulation of p…	-	-	ko04626	Plant-pathogen interaction	chr2:5905957-5908983	0.0493113	1.06749	4.43617	0.000418224	0.00319442	UP
107415925	LOC107415925	UDP-glycosyltransferase 708D1-like	GO:0005623|GO:0008152|GO:0003824|GO:0016740|GO:0005622|GO:0044237|GO:0009058|GO:0044238|GO:0043231|GO:0044281|GO:0009812|GO:0016757|GO:0005975|GO:0005996|GO:0008194|GO:0009813|GO:0052696|GO:0016758|GO:0046527|GO:0035251|GO:0019752|GO:0080044|GO:0080043	cell|metabolic process|catalytic activity|transferase activity|intracellular|cellular metabolic process|biosynthetic process|primary metabolic process|intracellular membrane-bounded organelle|small molecule metabolic process|flavonoid metabolic process|transferase activity, transferring glycosyl groups|carbohydrate metabolic process|monosaccharide metabolic process|UDP-glycosyltransferase activit…	-	-	-	-	chr4:8056838-8057527	2.03512	43.7632	4.42653	1.33e-19	1.23e-17	UP
107428171	LOC107428171	vacuolar protein sorting-associated protein 52 A-like	-	-	-	-	-	-	chr10:1714594-1719093	0.0921807	1.97476	4.42107	0.000517087	0.00382966	UP
107405743	LOC107405743	cytochrome P450 81E8-like	GO:0005576|GO:0016020|GO:0005623|GO:0050896|GO:0019825|GO:0005622|GO:0071944|GO:0012505|GO:0005886|GO:0043231|GO:0080167|GO:0005737|GO:0005783	extracellular region|membrane|cell|response to stimulus|oxygen binding|intracellular|cell periphery|endomembrane system|plasma membrane|intracellular membrane-bounded organelle|response to karrikin|cytoplasm|endoplasmic reticulum	-	-	ko01100|ko01110|ko01120|ko00627|ko00945|ko00903|ko00363|ko00624	Metabolic pathways|Biosynthesis of secondary metabolites|Microbial metabolism in diverse environments|Aminobenzoate degradation|Stilbenoid, diarylheptanoid and gingerol biosynthesis|Limonene and pinene degradation|Bisphenol degradation|Polycyclic aromatic hydrocarbon degradation	NW_015454000.1:11882-15568	3.4137	73.0651	4.41977	3.35e-35	1.53e-32	UP
107423221	LOC107423221	F-box protein CPR30-like	GO:0005623|GO:0005622|GO:0043231|GO:0005634	cell|intracellular|intracellular membrane-bounded organelle|nucleus	-	-	-	-	chr7:22825610-22830289	0.0475971	1.01799	4.41871	0.00901574	0.0429029	UP
107424092	LOC107424092	uncharacterized LOC107424092	-	-	-	-	-	-	chr8:4133381-4134772	0.0453923	0.968724	4.41557	0.00546058	0.0283765	UP
107426312	LOC107426312	desiccation-related protein PCC13-62-like	GO:0005576	extracellular region	-	-	-	-	chr9:4684437-4685865	0.366792	7.76976	4.40484	5.65e-09	1.27e-07	UP
107412650	LOC107412650	G-type lectin S-receptor-like serine/threonine-protein kinase RLK1	-	-	-	-	-	-	chr2:27402249-27404789	0.214119	4.50326	4.39449	1.01e-10	3.11e-09	UP
107427035	LOC107427035	scopoletin glucosyltransferase-like	GO:0003824|GO:0016740|GO:0005515|GO:0016757|GO:0042802|GO:0008194|GO:0016758|GO:0046527|GO:0035251|GO:0050275	catalytic activity|transferase activity|protein binding|transferase activity, transferring glycosyl groups|identical protein binding|UDP-glycosyltransferase activity|transferase activity, transferring hexosyl groups|glucosyltransferase activity|UDP-glucosyltransferase activity|scopoletin glucosyltransferase activity	-	-	-	-	chr9:12227184-12228930	0.177989	3.71442	4.38328	9.44e-07	1.37e-05	UP
107403782	LOC107403782	inorganic pyrophosphatase 1-like	GO:0005623|GO:0050896|GO:0003824|GO:0016787|GO:0006950|GO:0051716|GO:0005622|GO:0042594|GO:0043231|GO:0043169|GO:0016817|GO:0007154|GO:0016818|GO:0005634|GO:0006461|GO:0046872|GO:0009267|GO:0031669|GO:0016036|GO:0016462|GO:0051259|GO:0004427|GO:0051262	cell|response to stimulus|catalytic activity|hydrolase activity|response to stress|cellular response to stimulus|intracellular|response to starvation|intracellular membrane-bounded organelle|cation binding|hydrolase activity, acting on acid anhydrides|cell communication|hydrolase activity, acting on acid anhydrides, in phosphorus-containing anhydrides|nucleus|protein complex assembly|metal ion bi…	-	-	ko01100|ko00750	Metabolic pathways|Vitamin B6 metabolism	chr1:38658766-38660727	1.73528	36.1627	4.38126	1.27e-29	3.37e-27	UP
107405647	LOC107405647	E3 ubiquitin-protein ligase PUB24-like	GO:0005623|GO:0050896|GO:0008152|GO:0003824|GO:0016740|GO:0006950|GO:0005622|GO:0044237|GO:0016874|GO:0044238|GO:0045730|GO:0019538|GO:0002679|GO:0006952|GO:0005737|GO:0009415|GO:0009414|GO:0019787|GO:0005829|GO:0004842|GO:0044267|GO:0010200|GO:0006464|GO:0070647|GO:0016567|GO:0051865	cell|response to stimulus|metabolic process|catalytic activity|transferase activity|response to stress|intracellular|cellular metabolic process|ligase activity|primary metabolic process|respiratory burst|protein metabolic process|respiratory burst involved in defense response|defense response|cytoplasm|response to water|response to water deprivation|ubiquitin-like protein transferase activity|cyt…	-	-	-	-	NW_015453982.1:45553-47150	0.0857304	1.78	4.37593	0.000120474	0.00107035	UP
107417976	LOC107417976	mitochondrial phosphate carrier protein 3, mitochondrial-like	GO:0005515	protein binding	-	-	-	-	chr5:6514308-6516743	0.878242	18.2016	4.3733	9.99e-20	9.35e-18	UP
107416002	LOC107416002	uncharacterized transporter YBR287W-like	GO:0051179|GO:0016020|GO:0005215|GO:0031224|GO:0022857|GO:0016021|GO:0006810|GO:0022891|GO:0055085|GO:0006811|GO:0015075|GO:0034220|GO:0080161|GO:0006812|GO:0015293|GO:0060918|GO:0009672|GO:0008324|GO:0098655|GO:0009926|GO:0015294	localization|membrane|transporter activity|intrinsic component of membrane|transmembrane transporter activity|integral component of membrane|transport|substrate-specific transmembrane transporter activity|transmembrane transport|ion transport|ion transmembrane transporter activity|ion transmembrane transport|auxin transmembrane transporter activity|cation transport|symporter activity|auxin transp…	-	-	-	-	chr4:9995122-9999111	0.455412	9.42802	4.37171	1.63e-13	7.34e-12	UP
107406310	LOC107406310	uncharacterized LOC107406310	-	-	-	-	ko04626	Plant-pathogen interaction	NW_015454170.1:4762-5722	0.600548	12.4234	4.37064	8.33e-09	1.79e-07	UP
107422172	LOC107422172	internal alternative NAD(P)H-ubiquinone oxidoreductase A2, mitochondrial-like	GO:0016020|GO:0005623|GO:0031090|GO:0031224|GO:0005622|GO:0043231|GO:0005737|GO:0019866|GO:0031966|GO:0031304|GO:0005743|GO:0005740|GO:0005739|GO:0005777	membrane|cell|organelle membrane|intrinsic component of membrane|intracellular|intracellular membrane-bounded organelle|cytoplasm|organelle inner membrane|mitochondrial membrane|intrinsic component of mitochondrial inner membrane|mitochondrial inner membrane|mitochondrial envelope|mitochondrion|peroxisome	-	-	-	-	chr1:16788318-16792902	1.59978	33.0794	4.36998	1.34e-13	6.11e-12	UP
107411788	LOC107411788	calmodulin-binding protein 60 D	GO:0005623|GO:0050896|GO:0008152|GO:0006950|GO:0005622|GO:0044237|GO:0009058|GO:0006807|GO:0044238|GO:0005515|GO:0043231|GO:0003676|GO:0006139|GO:0006725|GO:0005516|GO:0019438|GO:0010467|GO:0005634|GO:0003677|GO:0010468|GO:0051252|GO:0016070|GO:0032774|GO:0006351|GO:2001141|GO:0006355|GO:1903506	cell|response to stimulus|metabolic process|response to stress|intracellular|cellular metabolic process|biosynthetic process|nitrogen compound metabolic process|primary metabolic process|protein binding|intracellular membrane-bounded organelle|nucleic acid binding|nucleobase-containing compound metabolic process|cellular aromatic compound metabolic process|calmodulin binding|aromatic compound bio…	-	-	-	-	chr2:20393592-20406937	2.10567	43.3944	4.36516	6.3e-32	2e-29	UP
107405535	LOC107405535	probable inorganic phosphate transporter 1-7	-	-	-	-	-	-	NW_015453957.1:41922-45419	0.28929	5.94746	4.36169	5.71e-14	2.78e-12	UP
107412361	LOC107412361	wall-associated receptor kinase-like 1	GO:0005623|GO:0008152|GO:0003824|GO:0016740|GO:0044237|GO:0071944|GO:0044238|GO:0005618|GO:0019538|GO:0006793|GO:0016772|GO:0016301|GO:0044267|GO:0006796|GO:0006464|GO:0016310|GO:0006468	cell|metabolic process|catalytic activity|transferase activity|cellular metabolic process|cell periphery|primary metabolic process|cell wall|protein metabolic process|phosphorus metabolic process|transferase activity, transferring phosphorus-containing groups|kinase activity|cellular protein metabolic process|phosphate-containing compound metabolic process|cellular protein modification process|ph…	-	-	-	-	chr2:24711957-24714509	0.151227	3.10693	4.3607	5.07e-09	1.15e-07	UP
107420051	LOC107420051	heat shock factor protein HSF30	GO:0005623|GO:0050896|GO:0008152|GO:0003700|GO:0006950|GO:0051716|GO:0005622|GO:0044237|GO:0009058|GO:0006807|GO:0044238|GO:0005515|GO:0070482|GO:0009408|GO:0001666|GO:0043231|GO:0009266|GO:0006979|GO:0003676|GO:0006139|GO:0006725|GO:0005737|GO:0070887|GO:0009314|GO:0034605|GO:0019438|GO:0010467|GO:0005634|GO:0003677|GO:0009416|GO:0010286|GO:0010468|GO:0042542|GO:0010628|GO:0071456|GO:0010200|GO:…	cell|response to stimulus|metabolic process|transcription factor activity, sequence-specific DNA binding|response to stress|cellular response to stimulus|intracellular|cellular metabolic process|biosynthetic process|nitrogen compound metabolic process|primary metabolic process|protein binding|response to oxygen levels|response to heat|response to hypoxia|intracellular membrane-bounded organelle|r…	-	-	-	-	chr6:2770941-2773569	0.442427	9.04948	4.35432	1.01e-11	3.53e-10	UP
107412632	LOC107412632	G-type lectin S-receptor-like serine/threonine-protein kinase RLK1	GO:0016020|GO:0005623|GO:0030054|GO:0023052|GO:0004871|GO:0050896|GO:0008152|GO:0003824|GO:0016740|GO:0051716|GO:0044237|GO:0004872|GO:0009506|GO:0071944|GO:0005911|GO:0038023|GO:0044238|GO:0005886|GO:0005515|GO:0009725|GO:0004888|GO:0019899|GO:0007165|GO:0019538|GO:0070887|GO:0006793|GO:0001653|GO:0016772|GO:0007154|GO:0016773|GO:0019199|GO:0016301|GO:0007166|GO:0044267|GO:0006796|GO:0009755|GO:…	membrane|cell|cell junction|signaling|signal transducer activity|response to stimulus|metabolic process|catalytic activity|transferase activity|cellular response to stimulus|cellular metabolic process|receptor activity|plasmodesma|cell periphery|cell-cell junction|signaling receptor activity|primary metabolic process|plasma membrane|protein binding|response to hormone|transmembrane signaling rece…	-	-	-	-	chr2:27375828-27378844	0.183993	3.76062	4.35325	6.5e-09	1.44e-07	UP
107427008	LOC107427008	methylthioribose kinase-like	GO:0005623|GO:0050896|GO:0008152|GO:0003824|GO:0016740|GO:0006950|GO:0051716|GO:0005622|GO:0044237|GO:0009058|GO:0006807|GO:0044238|GO:0005515|GO:0009725|GO:0044281|GO:0006979|GO:0005737|GO:0070887|GO:0042802|GO:0006793|GO:0006790|GO:0006520|GO:0016772|GO:0000166|GO:0016773|GO:0009723|GO:0005829|GO:0017076|GO:0008652|GO:0016301|GO:0006796|GO:0010039|GO:0010038|GO:0034599|GO:0000302|GO:0071731|GO:…	cell|response to stimulus|metabolic process|catalytic activity|transferase activity|response to stress|cellular response to stimulus|intracellular|cellular metabolic process|biosynthetic process|nitrogen compound metabolic process|primary metabolic process|protein binding|response to hormone|small molecule metabolic process|response to oxidative stress|cytoplasm|cellular response to chemical stim…	-	-	ko01100|ko00270	Metabolic pathways|Cysteine and methionine metabolism	chr9:11285030-11287099	0.673132	13.7393	4.35128	6.87e-14	3.3e-12	UP
107428825	LOC107428825	serine/threonine-protein kinase BIK1-like	GO:0016020|GO:0005623|GO:0050896|GO:0008152|GO:0003824|GO:0044419|GO:0016740|GO:0006950|GO:0005622|GO:0044237|GO:0071944|GO:0009607|GO:0051707|GO:0044238|GO:0006955|GO:0005886|GO:0043233|GO:0009620|GO:0043231|GO:0031349|GO:0019538|GO:0050776|GO:0006952|GO:0005737|GO:0051701|GO:0006793|GO:0045087|GO:0044403|GO:0016772|GO:0005634|GO:0031347|GO:0031981|GO:0016301|GO:0044267|GO:0045088|GO:0006796|GO:…	membrane|cell|response to stimulus|metabolic process|catalytic activity|interspecies interaction between organisms|transferase activity|response to stress|intracellular|cellular metabolic process|cell periphery|response to biotic stimulus|response to other organism|primary metabolic process|immune response|plasma membrane|organelle lumen|response to fungus|intracellular membrane-bounded organelle…	-	-	ko04064	NF-kappa B signaling pathway	chr10:8647698-8649165	0.172186	3.50576	4.34769	3.96e-06	5.04e-05	UP
107406415	LOC107406415	RNA-dependent RNA polymerase 1-like	GO:0005623|GO:0050896|GO:0008152|GO:0003824|GO:0016740|GO:0005622|GO:0009892|GO:0044237|GO:0009607|GO:0010166|GO:0009058|GO:0006807|GO:0051707|GO:0044238|GO:0009615|GO:0043231|GO:0003676|GO:0006139|GO:0006725|GO:0060148|GO:0016458|GO:0010025|GO:0016772|GO:0060968|GO:0019438|GO:0010467|GO:0005634|GO:0016441|GO:0010468|GO:0016779|GO:0003723|GO:0009751|GO:0010629|GO:0016070|GO:0040029|GO:0032774|GO:…	cell|response to stimulus|metabolic process|catalytic activity|transferase activity|intracellular|negative regulation of metabolic process|cellular metabolic process|response to biotic stimulus|wax metabolic process|biosynthetic process|nitrogen compound metabolic process|response to other organism|primary metabolic process|response to virus|intracellular membrane-bounded organelle|nucleic acid b…	-	-	-	-	NW_015454212.1:2717-7133	0.0408142	0.830513	4.34686	9.81e-05	0.000892054	UP
107427004	LOC107427004	cinnamate beta-D-glucosyltransferase-like	GO:0050896|GO:0003824|GO:0016740|GO:0016757|GO:0009314|GO:0009636|GO:0008194|GO:0009416|GO:0016758|GO:0046527|GO:0035251|GO:0009411|GO:0047218|GO:0050284|GO:0010224	response to stimulus|catalytic activity|transferase activity|transferase activity, transferring glycosyl groups|response to radiation|response to toxic substance|UDP-glycosyltransferase activity|response to light stimulus|transferase activity, transferring hexosyl groups|glucosyltransferase activity|UDP-glucosyltransferase activity|response to UV|hydroxycinnamate 4-beta-glucosyltransferase activi…	-	-	-	-	chr9:11407649-11409381	0.679175	13.8028	4.34503	1.62e-16	1.06e-14	UP
107427810	LOC107427810	putidaredoxin-like	GO:0005623|GO:0009055|GO:0050896|GO:0005622|GO:0009725|GO:0051536|GO:0043231|GO:0005737|GO:0009735|GO:0005739|GO:0009536|GO:0009507	cell|electron carrier activity|response to stimulus|intracellular|response to hormone|iron-sulfur cluster binding|intracellular membrane-bounded organelle|cytoplasm|response to cytokinin|mitochondrion|plastid|chloroplast	-	-	-	-	chr9:23307302-23308147	1.60141	32.0788	4.32421	1.26e-17	9.41e-16	UP
107414449	LOC107414449	uncharacterized LOC107414449	-	-	-	-	-	-	chr3:22077883-22079607	0.0760706	1.51836	4.31904	0.00264238	0.0154336	UP
107422872	LOC107422872	probable glutathione S-transferase	GO:0005623|GO:0050896|GO:0008152|GO:0003824|GO:0016740|GO:0005622|GO:0044237|GO:0006807|GO:0005737|GO:0016765|GO:0006790|GO:0019748|GO:0006518|GO:0006749|GO:0009407|GO:0010038|GO:0004364|GO:0046686	cell|response to stimulus|metabolic process|catalytic activity|transferase activity|intracellular|cellular metabolic process|nitrogen compound metabolic process|cytoplasm|transferase activity, transferring alkyl or aryl (other than methyl) groups|sulfur compound metabolic process|secondary metabolic process|peptide metabolic process|glutathione metabolic process|toxin catabolic process|response t…	-	-	ko00480|ko01524|ko00982|ko00980	Glutathione metabolism|Platinum drug resistance|Drug metabolism - cytochrome P450|Metabolism of xenobiotics by cytochrome P450	chr7:18192118-18193753	1.56177	31.1071	4.31598	1.57e-14	8.23e-13	UP
107422726	LOC107422726	probable LRR receptor-like serine/threonine-protein kinase At4g08850	GO:0016020|GO:0005623|GO:0030054|GO:0003824|GO:0016740|GO:0031224|GO:0005622|GO:0009506|GO:0071944|GO:0005911|GO:0005886|GO:0043231|GO:0016021|GO:0016772|GO:0005634|GO:0016301	membrane|cell|cell junction|catalytic activity|transferase activity|intrinsic component of membrane|intracellular|plasmodesma|cell periphery|cell-cell junction|plasma membrane|intracellular membrane-bounded organelle|integral component of membrane|transferase activity, transferring phosphorus-containing groups|nucleus|kinase activity	-	-	-	-	chr7:16281809-16285069	0.0157805	0.312909	4.30953	0.0107304	0.0492696	UP
107415629	LOC107415629	methanol O-anthraniloyltransferase-like	-	-	-	-	-	-	chr4:5235230-5237118	0.357524	7.07653	4.30693	4.78e-08	8.96e-07	UP
107426114	LOC107426114	transcription factor MYB108	GO:0005623|GO:0050896|GO:0008152|GO:0003700|GO:0006950|GO:0051716|GO:0005622|GO:0044237|GO:0009058|GO:0006807|GO:0044238|GO:0005515|GO:0009725|GO:0042594|GO:0003682|GO:0043231|GO:0006970|GO:0003676|GO:0006139|GO:0006725|GO:0009415|GO:0009414|GO:0007154|GO:0005516|GO:0009723|GO:0009737|GO:0019438|GO:0010467|GO:0005634|GO:0003677|GO:0009267|GO:0010468|GO:0010038|GO:0010628|GO:0051252|GO:0009751|GO:…	cell|response to stimulus|metabolic process|transcription factor activity, sequence-specific DNA binding|response to stress|cellular response to stimulus|intracellular|cellular metabolic process|biosynthetic process|nitrogen compound metabolic process|primary metabolic process|protein binding|response to hormone|response to starvation|chromatin binding|intracellular membrane-bounded organelle|res…	-	-	-	-	chr9:2631251-2633032	2.09175	41.2861	4.30287	2.06e-22	2.56e-20	UP
107415208	LOC107415208	cystinosin homolog	GO:0051179|GO:0016020|GO:0005623|GO:0031090|GO:0031224|GO:0005622|GO:0098588|GO:0043231|GO:0016021|GO:0006810|GO:0005737|GO:0005774|GO:0005773|GO:0009536|GO:0005765|GO:0009507|GO:0000323|GO:0005764	localization|membrane|cell|organelle membrane|intrinsic component of membrane|intracellular|bounding membrane of organelle|intracellular membrane-bounded organelle|integral component of membrane|transport|cytoplasm|vacuolar membrane|vacuole|plastid|lysosomal membrane|chloroplast|lytic vacuole|lysosome	-	-	ko04142	Lysosome	chr4:1642231-1644891	0.161146	3.16183	4.29432	1.25e-05	0.000141315	UP
107404544	LOC107404544	putative calcium-binding protein CML19	GO:0016020|GO:0005623|GO:0050896|GO:0006950|GO:0005622|GO:0071944|GO:0005886|GO:0043231|GO:0043169|GO:0009611|GO:0005634|GO:0046872|GO:0005509	membrane|cell|response to stimulus|response to stress|intracellular|cell periphery|plasma membrane|intracellular membrane-bounded organelle|cation binding|response to wounding|nucleus|metal ion binding|calcium ion binding	-	-	ko04626|ko04114|ko04070|ko04922|ko04014|ko04022|ko04024|ko04020|ko04015|ko04750|ko04713|ko04924|ko04740|ko04744|ko04925|ko04745	Plant-pathogen interaction|Oocyte meiosis|Phosphatidylinositol signaling system|Glucagon signaling pathway|Ras signaling pathway|cGMP-PKG signaling pathway|cAMP signaling pathway|Calcium signaling pathway|Rap1 signaling pathway|Inflammatory mediator regulation of TRP channels|Circadian entrainment|Renin secretion|Olfactory transduction|Phototransduction|Aldosterone synthesis and secretion|Phototr…	NW_015453759.1:46996-47711	1.82978	35.8477	4.29214	6e-18	4.65e-16	UP
107413478	LOC107413478	uncharacterized LOC107413478	-	-	-	-	-	-	chr3:8614532-8616239	0.319663	6.24691	4.28852	8.15e-05	0.000755627	UP
107411004	LOC107411004	trans-resveratrol di-O-methyltransferase-like	GO:0008152|GO:0003824|GO:0016740|GO:0044237|GO:0009058|GO:0006725|GO:0019748|GO:0009698|GO:0008168|GO:0019438|GO:0009699|GO:0044550|GO:0046287|GO:0009717|GO:0008757|GO:0008171|GO:0033800	metabolic process|catalytic activity|transferase activity|cellular metabolic process|biosynthetic process|cellular aromatic compound metabolic process|secondary metabolic process|phenylpropanoid metabolic process|methyltransferase activity|aromatic compound biosynthetic process|phenylpropanoid biosynthetic process|secondary metabolite biosynthetic process|isoflavonoid metabolic process|isoflavono…	-	-	-	-	chr1:3816327-3817736	3.49126	68.1244	4.28635	9.9e-21	1.05e-18	UP
107423040	LOC107423040	sugar transport protein 13-like	GO:0051179|GO:0016020|GO:0005623|GO:0030054|GO:0005215|GO:0050896|GO:0031224|GO:0006950|GO:0005622|GO:0009506|GO:0071944|GO:0005911|GO:0022857|GO:0005886|GO:0009725|GO:0016021|GO:0006970|GO:0006810|GO:0005737|GO:0022891|GO:0005887|GO:0055085|GO:0009415|GO:0009414|GO:0015144|GO:0031226|GO:0071702|GO:0006811|GO:0015075|GO:0008643|GO:0009737|GO:0034220|GO:0034219|GO:0051119|GO:0009651|GO:0015749|GO:…	localization|membrane|cell|cell junction|transporter activity|response to stimulus|intrinsic component of membrane|response to stress|intracellular|plasmodesma|cell periphery|cell-cell junction|transmembrane transporter activity|plasma membrane|response to hormone|integral component of membrane|response to osmotic stress|transport|cytoplasm|substrate-specific transmembrane transporter activity|in…	-	-	-	-	chr7:20602264-20608763	4.66733	91.0072	4.28531	1.84e-37	1.17e-34	UP
107434712	LOC107434712	germin-like protein subfamily 1 member 7	GO:0005576|GO:0005623|GO:0050896|GO:0008152|GO:0003824|GO:0006950|GO:0044237|GO:0071944|GO:0016829|GO:0005618|GO:0044281|GO:0016831|GO:0046564|GO:0019752|GO:0033609	extracellular region|cell|response to stimulus|metabolic process|catalytic activity|response to stress|cellular metabolic process|cell periphery|lyase activity|cell wall|small molecule metabolic process|carboxy-lyase activity|oxalate decarboxylase activity|carboxylic acid metabolic process|oxalate metabolic process	-	-	-	-	NW_015453473.1:210884-211891	1.83593	35.482	4.2725	6.84e-12	2.43e-10	UP
107418738	LOC107418738	probable receptor-like protein kinase At1g67000	-	-	-	-	-	-	chr5:14556379-14559981	0.151877	2.91952	4.26476	4.47e-06	5.61e-05	UP
107416007	LOC107416007	protein NtpR-like	-	-	-	-	-	-	chr4:9017247-9019938	0.462733	8.88255	4.26272	1.15e-09	2.93e-08	UP
107430440	LOC107430440	expansin-like B1	GO:0032502|GO:0005576|GO:0000003|GO:0040007|GO:0071554|GO:0009653|GO:0019953|GO:0016049|GO:0048589|GO:0060560|GO:0009826|GO:0071669|GO:0048869|GO:0071555|GO:0009664|GO:0042545|GO:0000902|GO:0009827|GO:0009828	developmental process|extracellular region|reproduction|growth|cell wall organization or biogenesis|anatomical structure morphogenesis|sexual reproduction|cell growth|developmental growth|developmental growth involved in morphogenesis|unidimensional cell growth|plant-type cell wall organization or biogenesis|cellular developmental process|cell wall organization|plant-type cell wall organization|c…	-	-	-	-	chr11:9576255-9577726	10.7187	205.737	4.2626	4.15e-19	3.6e-17	UP
107423416	LOC107423416	uncharacterized LOC107423416	GO:0005623|GO:0005622|GO:0012505|GO:0005768|GO:0043231|GO:0005737|GO:0005794|GO:0009536|GO:0005802|GO:0009507	cell|intracellular|endomembrane system|endosome|intracellular membrane-bounded organelle|cytoplasm|Golgi apparatus|plastid|trans-Golgi network|chloroplast	-	-	-	-	chr7:25562269-25562901	0.350765	6.71916	4.25971	2.57e-06	3.4e-05	UP
107433003	LOC107433003	transcription factor MYB28-like	GO:0005623|GO:0008152|GO:0003700|GO:0042995|GO:0005622|GO:0044237|GO:0009058|GO:0006807|GO:0044238|GO:0003682|GO:0043231|GO:0090406|GO:0003676|GO:0006139|GO:0006725|GO:0019438|GO:0010467|GO:0005634|GO:0003677|GO:0010468|GO:0051252|GO:0016070|GO:0032774|GO:0006351|GO:2001141|GO:0006355|GO:1903506	cell|metabolic process|transcription factor activity, sequence-specific DNA binding|cell projection|intracellular|cellular metabolic process|biosynthetic process|nitrogen compound metabolic process|primary metabolic process|chromatin binding|intracellular membrane-bounded organelle|pollen tube|nucleic acid binding|nucleobase-containing compound metabolic process|cellular aromatic compound metabol…	-	-	-	-	chr1:34854884-34856818	0.0889296	1.69993	4.25667	7.87e-06	9.33e-05	UP
107422786	LOC107422786	uncharacterized LOC107422786	-	-	-	-	-	-	chr7:17395235-17402089	0.185371	3.53427	4.25292	7.08e-09	1.55e-07	UP
107425535	LOC107425535	FAD-dependent urate hydroxylase-like	GO:0005623|GO:0050896|GO:0003824|GO:0016491|GO:0006950|GO:0005622|GO:0048037|GO:0009607|GO:0051707|GO:0009620|GO:0043231|GO:0006952|GO:0005737|GO:0004497|GO:0050662|GO:0000166|GO:0050660|GO:0005739|GO:0050832|GO:0071949	cell|response to stimulus|catalytic activity|oxidoreductase activity|response to stress|intracellular|cofactor binding|response to biotic stimulus|response to other organism|response to fungus|intracellular membrane-bounded organelle|defense response|cytoplasm|monooxygenase activity|coenzyme binding|nucleotide binding|flavin adenine dinucleotide binding|mitochondrion|defense response to fungus|FA…	-	-	-	-	chr8:18177513-18184680	19.569	372.158	4.24927	3.22e-32	1.05e-29	UP
107417157	LOC107417157	E3 ubiquitin-protein ligase ATL41-like	GO:0016020|GO:0005623|GO:0008152|GO:0003824|GO:0016740|GO:0031224|GO:0005622|GO:0044237|GO:0016874|GO:0044238|GO:0043231|GO:0016021|GO:0019538|GO:0043169|GO:0019787|GO:0005634|GO:0004842|GO:0044267|GO:0046872|GO:0006464|GO:0046914|GO:0070647|GO:0008270|GO:0016567	membrane|cell|metabolic process|catalytic activity|transferase activity|intrinsic component of membrane|intracellular|cellular metabolic process|ligase activity|primary metabolic process|intracellular membrane-bounded organelle|integral component of membrane|protein metabolic process|cation binding|ubiquitin-like protein transferase activity|nucleus|ubiquitin-protein transferase activity|cellular…	-	-	-	-	chr4:22742059-22742927	0.242738	4.60354	4.24527	1.59e-05	0.000174923	UP
107423187	LOC107423187	primary amine oxidase-like	GO:0005623|GO:0008152|GO:0003824|GO:0016491|GO:0005622|GO:0048037|GO:0006807|GO:0043231|GO:0043169|GO:0005737|GO:0055114|GO:0048038|GO:0009308|GO:0046872|GO:0009536|GO:0008131|GO:0009507|GO:0046914|GO:0005507	cell|metabolic process|catalytic activity|oxidoreductase activity|intracellular|cofactor binding|nitrogen compound metabolic process|intracellular membrane-bounded organelle|cation binding|cytoplasm|oxidation-reduction process|quinone binding|amine metabolic process|metal ion binding|plastid|primary amine oxidase activity|chloroplast|transition metal ion binding|copper ion binding	-	-	ko01100|ko01110|ko00260|ko00350|ko00360|ko00410|ko00960|ko00950	Metabolic pathways|Biosynthesis of secondary metabolites|Glycine, serine and threonine metabolism|Tyrosine metabolism|Phenylalanine metabolism|beta-Alanine metabolism|Tropane, piperidine and pyridine alkaloid biosynthesis|Isoquinoline alkaloid biosynthesis	chr7:22368949-22372864	0.048997	0.928121	4.24355	0.000579123	0.00423065	UP
107417689	LOC107417689	putative calcium-binding protein CML19	GO:0016020|GO:0005623|GO:0050896|GO:0006950|GO:0005622|GO:0071944|GO:0005886|GO:0043231|GO:0043169|GO:0009611|GO:0005634|GO:0046872|GO:0005509	membrane|cell|response to stimulus|response to stress|intracellular|cell periphery|plasma membrane|intracellular membrane-bounded organelle|cation binding|response to wounding|nucleus|metal ion binding|calcium ion binding	-	-	ko04626|ko04114|ko04070|ko04922|ko04014|ko04022|ko04024|ko04020|ko04015|ko04750|ko04713|ko04924|ko04740|ko04744|ko04925|ko04745	Plant-pathogen interaction|Oocyte meiosis|Phosphatidylinositol signaling system|Glucagon signaling pathway|Ras signaling pathway|cGMP-PKG signaling pathway|cAMP signaling pathway|Calcium signaling pathway|Rap1 signaling pathway|Inflammatory mediator regulation of TRP channels|Circadian entrainment|Renin secretion|Olfactory transduction|Phototransduction|Aldosterone synthesis and secretion|Phototr…	chr5:3362751-3363396	3.14465	59.4436	4.24055	1.13e-21	1.34e-19	UP
107415410	LOC107415410	metalloendoproteinase 3-MMP-like	GO:0032502|GO:0005576|GO:0016020|GO:0005623|GO:0000003|GO:0040007|GO:0031012|GO:0050896|GO:0008152|GO:0003824|GO:0016787|GO:0003006|GO:0031224|GO:0006950|GO:0048573|GO:0071944|GO:0050793|GO:0044238|GO:0048589|GO:0005886|GO:0009725|GO:2000026|GO:2000028|GO:0010228|GO:0009791|GO:0008233|GO:0006970|GO:0007275|GO:0019538|GO:0007568|GO:1900056|GO:0080186|GO:0031225|GO:0009314|GO:0048513|GO:0048367|GO:…	developmental process|extracellular region|membrane|cell|reproduction|growth|extracellular matrix|response to stimulus|metabolic process|catalytic activity|hydrolase activity|developmental process involved in reproduction|intrinsic component of membrane|response to stress|photoperiodism, flowering|cell periphery|regulation of developmental process|primary metabolic process|developmental growth|pl…	-	-	-	-	chr4:2797226-2798375	0.236531	4.46876	4.23977	3.38e-07	5.37e-06	UP
107429428	LOC107429428	ACD11 homolog protein	GO:0051179|GO:0005623|GO:0005215|GO:0008289|GO:0005622|GO:0043231|GO:0005319|GO:0006810|GO:0017089|GO:0005737|GO:0051861|GO:0071702|GO:0005634|GO:0006869|GO:1901264|GO:0046836	localization|cell|transporter activity|lipid binding|intracellular|intracellular membrane-bounded organelle|lipid transporter activity|transport|glycolipid transporter activity|cytoplasm|glycolipid binding|organic substance transport|nucleus|lipid transport|carbohydrate derivative transport|glycolipid transport	-	-	-	-	chr10:18289871-18292596	0.241359	4.55996	4.23977	3.37e-07	5.36e-06	UP
107414223	LOC107414223	(R)-mandelonitrile lyase 3-like	GO:0008152|GO:0003824|GO:0048037|GO:0006807|GO:0016829|GO:0050662|GO:0000166|GO:0016832|GO:0050898|GO:0050660|GO:0046593	metabolic process|catalytic activity|cofactor binding|nitrogen compound metabolic process|lyase activity|coenzyme binding|nucleotide binding|aldehyde-lyase activity|nitrile metabolic process|flavin adenine dinucleotide binding|mandelonitrile lyase activity	-	-	ko01110|ko00460	Biosynthesis of secondary metabolites|Cyanoamino acid metabolism	chr1:6855151-6865171	0.369588	6.97685	4.23859	5.44e-10	1.47e-08	UP
107421763	LOC107421763	uncharacterized LOC107421763	-	-	-	-	-	-	chr6:24863775-24866338	0.192706	3.63458	4.23732	1.63e-10	4.81e-09	UP
107422597	LOC107422597	receptor-like protein 12	GO:0023052|GO:0050896|GO:0003824|GO:0016740|GO:0006950|GO:0051716|GO:0007165|GO:0006952|GO:0016772|GO:0007154|GO:0016301	signaling|response to stimulus|catalytic activity|transferase activity|response to stress|cellular response to stimulus|signal transduction|defense response|transferase activity, transferring phosphorus-containing groups|cell communication|kinase activity	-	-	-	-	chr7:14493407-14497127	0.157508	2.96925	4.2366	3.18e-08	6.13e-07	UP
107427263	LOC107427263	G-type lectin S-receptor-like serine/threonine-protein kinase RKS1	GO:0016020|GO:0005623|GO:0030054|GO:0004871|GO:0050896|GO:0008152|GO:0003824|GO:0016740|GO:0031224|GO:0006950|GO:0005622|GO:0044237|GO:0004872|GO:0009506|GO:0071944|GO:0005911|GO:0038023|GO:0044238|GO:0005886|GO:0005515|GO:0004888|GO:0019899|GO:0043231|GO:0016021|GO:0019538|GO:0006952|GO:0005737|GO:0006793|GO:0016772|GO:0016773|GO:0019199|GO:0005773|GO:0016301|GO:0044267|GO:0006796|GO:0031625|GO:…	membrane|cell|cell junction|signal transducer activity|response to stimulus|metabolic process|catalytic activity|transferase activity|intrinsic component of membrane|response to stress|intracellular|cellular metabolic process|receptor activity|plasmodesma|cell periphery|cell-cell junction|signaling receptor activity|primary metabolic process|plasma membrane|protein binding|transmembrane signaling…	-	-	-	-	chr9:16957730-16961489	0.0596384	1.11722	4.22753	0.000198461	0.00166525	UP
107410829	LOC107410829	(R)-mandelonitrile lyase 1-like	GO:0008152|GO:0003824|GO:0048037|GO:0006807|GO:0016829|GO:0050662|GO:0000166|GO:0016832|GO:0050898|GO:0050660|GO:0046593	metabolic process|catalytic activity|cofactor binding|nitrogen compound metabolic process|lyase activity|coenzyme binding|nucleotide binding|aldehyde-lyase activity|nitrile metabolic process|flavin adenine dinucleotide binding|mandelonitrile lyase activity	-	-	ko01110|ko00460	Biosynthesis of secondary metabolites|Cyanoamino acid metabolism	chr1:382692-384932	6.93032	129.165	4.22014	8.3e-30	2.25e-27	UP
107403477	LOC107403477	7-deoxyloganetin glucosyltransferase-like	GO:0003824|GO:0016740|GO:0016757|GO:0008194|GO:0016758|GO:0046527|GO:0035251	catalytic activity|transferase activity|transferase activity, transferring glycosyl groups|UDP-glycosyltransferase activity|transferase activity, transferring hexosyl groups|glucosyltransferase activity|UDP-glucosyltransferase activity	-	-	-	-	NW_015453616.1:63427-65351	0.955224	17.7607	4.21671	2.6e-17	1.88e-15	UP
107429585	LOC107429585	aspartokinase 2, chloroplastic-like	GO:0005623|GO:0008152|GO:0003824|GO:0016740|GO:0005622|GO:0044237|GO:0009058|GO:0006807|GO:0044238|GO:0043231|GO:0044281|GO:0005737|GO:0043177|GO:0006793|GO:0006520|GO:0016772|GO:0000166|GO:0031406|GO:0017076|GO:0008652|GO:0009532|GO:0016301|GO:0006796|GO:0009536|GO:0016597|GO:0005524|GO:0009089|GO:0019752|GO:0016310|GO:0009570|GO:0030554|GO:0009507|GO:0004072|GO:0009067|GO:0006566|GO:0009088	cell|metabolic process|catalytic activity|transferase activity|intracellular|cellular metabolic process|biosynthetic process|nitrogen compound metabolic process|primary metabolic process|intracellular membrane-bounded organelle|small molecule metabolic process|cytoplasm|organic acid binding|phosphorus metabolic process|cellular amino acid metabolic process|transferase activity, transferring phosp…	-	-	ko01100|ko01110|ko01130|ko01120|ko01230|ko00270|ko00260|ko01210|ko00300|ko00261	Metabolic pathways|Biosynthesis of secondary metabolites|Biosynthesis of antibiotics|Microbial metabolism in diverse environments|Biosynthesis of amino acids|Cysteine and methionine metabolism|Glycine, serine and threonine metabolism|2-Oxocarboxylic acid metabolism|Lysine biosynthesis|Monobactam biosynthesis	chr10:19648109-19652201	0.161049	2.99299	4.21602	3.05e-06	3.98e-05	UP
107414998	LOC107414998	two-component response regulator-like APRR5	GO:0048511|GO:0005623|GO:0023052|GO:0004871|GO:0050896|GO:0008152|GO:0051716|GO:0005622|GO:0009892|GO:0044237|GO:0009058|GO:0006807|GO:0007623|GO:0044238|GO:0005515|GO:0007165|GO:0043231|GO:0009266|GO:0003676|GO:0006139|GO:0006725|GO:0000156|GO:0009314|GO:0007154|GO:0019438|GO:0010467|GO:0010017|GO:0005634|GO:0003677|GO:0009416|GO:0010468|GO:0051252|GO:0035556|GO:0010629|GO:0016070|GO:0045892|GO:…	rhythmic process|cell|signaling|signal transducer activity|response to stimulus|metabolic process|cellular response to stimulus|intracellular|negative regulation of metabolic process|cellular metabolic process|biosynthetic process|nitrogen compound metabolic process|circadian rhythm|primary metabolic process|protein binding|signal transduction|intracellular membrane-bounded organelle|response to …	-	-	ko04712	Circadian rhythm - plant	chr3:26259847-26264662	1.20517	22.3682	4.21414	6.63e-31	1.93e-28	UP
107415924	LOC107415924	UDP-glycosyltransferase 708D1-like	GO:0005623|GO:0008152|GO:0003824|GO:0016740|GO:0005622|GO:0044237|GO:0009058|GO:0044238|GO:0043231|GO:0044281|GO:0009812|GO:0016757|GO:0005975|GO:0005996|GO:0008194|GO:0009813|GO:0052696|GO:0016758|GO:0046527|GO:0035251|GO:0019752|GO:0080044|GO:0080043	cell|metabolic process|catalytic activity|transferase activity|intracellular|cellular metabolic process|biosynthetic process|primary metabolic process|intracellular membrane-bounded organelle|small molecule metabolic process|flavonoid metabolic process|transferase activity, transferring glycosyl groups|carbohydrate metabolic process|monosaccharide metabolic process|UDP-glycosyltransferase activit…	-	-	-	-	chr4:8053271-8054450	2.36141	43.8116	4.2136	1.43e-26	2.75e-24	UP
107409351	LOC107409351	retrovirus-related Pol polyprotein from transposon TNT 1-94	GO:0005623|GO:0005622|GO:0043231|GO:0005634	cell|intracellular|intracellular membrane-bounded organelle|nucleus	-	-	-	-	NW_015456693.1:1128-2368	0.733483	13.5691	4.20942	2.53e-14	1.29e-12	UP
107413920	LOC107413920	cation/H(+) antiporter 15-like	GO:0051179|GO:0005623|GO:0005215|GO:0005622|GO:0022857|GO:0012505|GO:0043231|GO:0006810|GO:0005737|GO:0022891|GO:0055085|GO:0006811|GO:0015075|GO:0006818|GO:0034220|GO:0009536|GO:0006812|GO:0015992|GO:0008324|GO:0015297|GO:0098655|GO:0009507|GO:0030001|GO:0015672|GO:0015491|GO:1902600|GO:0006814|GO:0015299|GO:0035725|GO:0005451|GO:0046873|GO:0006885|GO:0015385|GO:0015078|GO:0015081	localization|cell|transporter activity|intracellular|transmembrane transporter activity|endomembrane system|intracellular membrane-bounded organelle|transport|cytoplasm|substrate-specific transmembrane transporter activity|transmembrane transport|ion transport|ion transmembrane transporter activity|hydrogen transport|ion transmembrane transport|plastid|cation transport|proton transport|cation tra…	-	-	-	-	chr3:17720657-17724000	0.0598288	1.10572	4.20801	0.00499616	0.0263438	UP
107416174	LOC107416174	U-box domain-containing protein 21-like	GO:0005623|GO:0050896|GO:0008152|GO:0003824|GO:0016740|GO:0005622|GO:0044237|GO:0016874|GO:0044238|GO:0019538|GO:0005737|GO:0019787|GO:0004842|GO:0044267|GO:0010200|GO:0006464|GO:0070647|GO:0016567	cell|response to stimulus|metabolic process|catalytic activity|transferase activity|intracellular|cellular metabolic process|ligase activity|primary metabolic process|protein metabolic process|cytoplasm|ubiquitin-like protein transferase activity|ubiquitin-protein transferase activity|cellular protein metabolic process|response to chitin|cellular protein modification process|protein modification …	-	-	-	-	chr4:11141154-11142767	3.5115	64.877	4.20755	1.79e-25	2.91e-23	UP
107410275	LOC107410275	receptor-like protein 12	GO:0016020|GO:0005623|GO:0023052|GO:0050896|GO:0003824|GO:0016740|GO:0006950|GO:0051716|GO:0071944|GO:0005886|GO:0007165|GO:0006952|GO:0016772|GO:0007154|GO:0016301	membrane|cell|signaling|response to stimulus|catalytic activity|transferase activity|response to stress|cellular response to stimulus|cell periphery|plasma membrane|signal transduction|defense response|transferase activity, transferring phosphorus-containing groups|cell communication|kinase activity	-	-	-	-	chr2:1080822-1083038	0.0726037	1.33883	4.20479	0.00170282	0.0106588	UP
107404307	LOC107404307	2-hydroxy-6-oxononadienedioate/2-hydroxy-6-oxononatrienedioate hydrolase-like	GO:0008152|GO:0003824|GO:0016787	metabolic process|catalytic activity|hydrolase activity	-	-	-	-	NW_015453724.1:20542-23599	1.1253	20.7009	4.20131	7.83e-18	6.02e-16	UP
107414155	LOC107414155	S-type anion channel SLAH1-like	GO:0051179|GO:0016020|GO:0005623|GO:0005215|GO:0031224|GO:0071944|GO:0022857|GO:0005886|GO:0016021|GO:0006810|GO:0019725|GO:0022891|GO:0055085|GO:0006811|GO:0015075|GO:0015267|GO:0006873|GO:0008509|GO:0005216|GO:0005253|GO:0005244|GO:0008308	localization|membrane|cell|transporter activity|intrinsic component of membrane|cell periphery|transmembrane transporter activity|plasma membrane|integral component of membrane|transport|cellular homeostasis|substrate-specific transmembrane transporter activity|transmembrane transport|ion transport|ion transmembrane transporter activity|channel activity|cellular ion homeostasis|anion transmembran…	-	-	-	-	chr3:19907721-19909605	1.99254	36.4682	4.19396	6.89e-15	3.77e-13	UP
107434683	LOC107434683	G-type lectin S-receptor-like serine/threonine-protein kinase RLK1	GO:0016020|GO:0005623|GO:0030054|GO:0023052|GO:0004871|GO:0050896|GO:0008152|GO:0003824|GO:0016740|GO:0051716|GO:0044237|GO:0004872|GO:0009506|GO:0071944|GO:0005911|GO:0038023|GO:0044238|GO:0005886|GO:0005515|GO:0009725|GO:0004888|GO:0019899|GO:0007165|GO:0019538|GO:0070887|GO:0006793|GO:0001653|GO:0016772|GO:0007154|GO:0016773|GO:0019199|GO:0016301|GO:0007166|GO:0044267|GO:0006796|GO:0009755|GO:…	membrane|cell|cell junction|signaling|signal transducer activity|response to stimulus|metabolic process|catalytic activity|transferase activity|cellular response to stimulus|cellular metabolic process|receptor activity|plasmodesma|cell periphery|cell-cell junction|signaling receptor activity|primary metabolic process|plasma membrane|protein binding|response to hormone|transmembrane signaling rece…	-	-	-	-	NW_015453472.1:189401-191994	0.089848	1.64147	4.19136	1.22e-06	1.73e-05	UP
107430106	LOC107430106	hydroquinone glucosyltransferase-like	GO:0005623|GO:0050896|GO:0008152|GO:0003824|GO:0016740|GO:0006950|GO:0051716|GO:0005622|GO:0044237|GO:0043231|GO:0006970|GO:0016757|GO:0009410|GO:0070887|GO:0006805|GO:0009636|GO:0042178|GO:0005634|GO:0008194|GO:0009651|GO:0016758|GO:0046527|GO:0035251|GO:0050505	cell|response to stimulus|metabolic process|catalytic activity|transferase activity|response to stress|cellular response to stimulus|intracellular|cellular metabolic process|intracellular membrane-bounded organelle|response to osmotic stress|transferase activity, transferring glycosyl groups|response to xenobiotic stimulus|cellular response to chemical stimulus|xenobiotic metabolic process|respon…	-	-	-	-	chr11:3280020-3281889	0.139528	2.54226	4.18749	5.91e-06	7.22e-05	UP
107430972	LOC107430972	ubiquinol oxidase 2, mitochondrial-like	GO:0016020|GO:0005623|GO:0023052|GO:0050896|GO:0008152|GO:0003824|GO:0016491|GO:0031090|GO:0031224|GO:0006950|GO:0051716|GO:0005622|GO:0044237|GO:0070469|GO:0007165|GO:0043231|GO:0016021|GO:0009266|GO:0043169|GO:0009409|GO:0006091|GO:0005737|GO:0019866|GO:0055114|GO:0007154|GO:0031966|GO:0031930|GO:0005743|GO:0046872|GO:0045333|GO:0016682|GO:0005740|GO:0005739|GO:0009916	membrane|cell|signaling|response to stimulus|metabolic process|catalytic activity|oxidoreductase activity|organelle membrane|intrinsic component of membrane|response to stress|cellular response to stimulus|intracellular|cellular metabolic process|respiratory chain|signal transduction|intracellular membrane-bounded organelle|integral component of membrane|response to temperature stimulus|cation bi…	-	-	-	-	chr11:14632789-14634480	4.94369	89.4831	4.17796	3.1e-34	1.25e-31	UP
107421273	LOC107421273	ethylene-responsive transcription factor ERF020-like	GO:0005623|GO:0023052|GO:0050896|GO:0008152|GO:0003700|GO:0051716|GO:0005622|GO:0044237|GO:0009058|GO:0006807|GO:0044238|GO:0009725|GO:0007165|GO:0043231|GO:0003676|GO:0006139|GO:0006725|GO:0070887|GO:0007154|GO:0009723|GO:0019438|GO:0010467|GO:0005634|GO:0003677|GO:0010468|GO:0009755|GO:0010200|GO:0051252|GO:0035556|GO:0016070|GO:0000160|GO:0009873|GO:0032774|GO:0006351|GO:2001141|GO:0006355|GO:…	cell|signaling|response to stimulus|metabolic process|transcription factor activity, sequence-specific DNA binding|cellular response to stimulus|intracellular|cellular metabolic process|biosynthetic process|nitrogen compound metabolic process|primary metabolic process|response to hormone|signal transduction|intracellular membrane-bounded organelle|nucleic acid binding|nucleobase-containing compou…	-	-	-	-	chr6:15649888-15650682	0.139604	2.52566	4.17725	0.000460198	0.00347712	UP
107426646	LOC107426646	two-component response regulator-like APRR1	GO:0032502|GO:0048511|GO:0005623|GO:0000003|GO:0023052|GO:0004871|GO:0050896|GO:0008152|GO:0003006|GO:0003700|GO:0051716|GO:0005622|GO:0009892|GO:0044237|GO:0009058|GO:0006807|GO:0007623|GO:0044238|GO:0005515|GO:0009791|GO:0007165|GO:0043231|GO:0007275|GO:0003676|GO:0006139|GO:0006725|GO:0000156|GO:0007154|GO:0048367|GO:0019438|GO:0010467|GO:0005634|GO:0003677|GO:0009908|GO:0010468|GO:0051252|GO:…	developmental process|rhythmic process|cell|reproduction|signaling|signal transducer activity|response to stimulus|metabolic process|developmental process involved in reproduction|transcription factor activity, sequence-specific DNA binding|cellular response to stimulus|intracellular|negative regulation of metabolic process|cellular metabolic process|biosynthetic process|nitrogen compound metabol…	-	-	ko04712	Circadian rhythm - plant	chr9:6561518-6563106	0.106739	1.92596	4.17342	4.15e-05	0.000414032	UP
107411166	LOC107411166	two-component response regulator-like PRR73	GO:0048511|GO:0005623|GO:0023052|GO:0004871|GO:0050896|GO:0008152|GO:0051716|GO:0005622|GO:0009892|GO:0044237|GO:0009058|GO:0006807|GO:0007623|GO:0044238|GO:0007165|GO:0043231|GO:0009266|GO:0003676|GO:0006139|GO:0006725|GO:0005737|GO:0000156|GO:0009314|GO:0007154|GO:0019438|GO:0010467|GO:0010017|GO:0005634|GO:0003677|GO:0009416|GO:0010468|GO:0051252|GO:0035556|GO:0010629|GO:0005739|GO:0016070|GO:…	rhythmic process|cell|signaling|signal transducer activity|response to stimulus|metabolic process|cellular response to stimulus|intracellular|negative regulation of metabolic process|cellular metabolic process|biosynthetic process|nitrogen compound metabolic process|circadian rhythm|primary metabolic process|signal transduction|intracellular membrane-bounded organelle|response to temperature stim…	-	-	ko04712	Circadian rhythm - plant	chr2:10197705-10204716	2.44533	44.0376	4.17064	4.1e-33	1.45e-30	UP
107421061	LOC107421061	esterase-like	GO:0050896|GO:0003824|GO:0016787|GO:0006950|GO:0005515|GO:0006952|GO:0016788|GO:0032403|GO:0019863	response to stimulus|catalytic activity|hydrolase activity|response to stress|protein binding|defense response|hydrolase activity, acting on ester bonds|protein complex binding|IgE binding	-	-	-	-	chr6:11388062-11401015	0.766697	13.8056	4.17045	1.78e-18	1.48e-16	UP
107428249	LOC107428249	uncharacterized LOC107428249	GO:0005623|GO:0023052|GO:0050896|GO:0008152|GO:0003824|GO:0016491|GO:0051716|GO:0005622|GO:0007165|GO:0043231|GO:0016651|GO:0043169|GO:0055114|GO:0007154|GO:0016668|GO:0005634|GO:0046872|GO:0035556|GO:0047134|GO:0046914|GO:0008270	cell|signaling|response to stimulus|metabolic process|catalytic activity|oxidoreductase activity|cellular response to stimulus|intracellular|signal transduction|intracellular membrane-bounded organelle|oxidoreductase activity, acting on NAD(P)H|cation binding|oxidation-reduction process|cell communication|oxidoreductase activity, acting on a sulfur group of donors, NAD(P) as acceptor|nucleus|meta…	-	-	-	-	chr10:2552320-2554103	1.24182	22.2437	4.16287	1.69e-11	5.72e-10	UP
107427314	LOC107427314	putative NAC domain-containing protein 94	GO:0032502|GO:0005623|GO:0000003|GO:0050896|GO:0008152|GO:0003006|GO:0003700|GO:0009653|GO:0005622|GO:0044237|GO:0009058|GO:0006807|GO:0044238|GO:0009791|GO:0009887|GO:0043231|GO:0007275|GO:0003676|GO:0006139|GO:0006725|GO:0048281|GO:0009886|GO:0048513|GO:0010016|GO:0048367|GO:0008361|GO:0019438|GO:0010467|GO:0005634|GO:0003677|GO:0048827|GO:0010468|GO:0009965|GO:0010229|GO:0010200|GO:0051252|GO:…	developmental process|cell|reproduction|response to stimulus|metabolic process|developmental process involved in reproduction|transcription factor activity, sequence-specific DNA binding|anatomical structure morphogenesis|intracellular|cellular metabolic process|biosynthetic process|nitrogen compound metabolic process|primary metabolic process|post-embryonic development|organ morphogenesis|intrac…	-	-	-	-	chr9:17729144-17731079	0.443738	7.93752	4.16091	6.65e-09	1.46e-07	UP
107416705	LOC107416705	putative UDP-glucose flavonoid 3-O-glucosyltransferase 3	-	-	-	-	-	-	chr4:17167860-17169516	1.08878	19.4283	4.15738	6.87e-22	8.27e-20	UP
107426548	LOC107426548	uncharacterized LOC107426548	GO:0051179|GO:0005623|GO:0030054|GO:0051641|GO:0005622|GO:0009506|GO:0005911|GO:0043231|GO:0006810|GO:0003676|GO:0000166|GO:0005634|GO:0046907|GO:0003723|GO:0006913	localization|cell|cell junction|cellular localization|intracellular|plasmodesma|cell-cell junction|intracellular membrane-bounded organelle|transport|nucleic acid binding|nucleotide binding|nucleus|intracellular transport|RNA binding|nucleocytoplasmic transport	-	-	-	-	chr9:6770522-6774140	0.0662943	1.18015	4.15394	2.49e-05	0.000260924	UP
107432066	LOC107432066	thaumatin-like protein 1b	GO:0050896|GO:0006950|GO:0006952	response to stimulus|response to stress|defense response	-	-	-	-	chr12:3979558-3980823	18.9421	336.84	4.15239	1.39e-24	2.03e-22	UP
107421635	LOC107421635	pathogen-related protein-like	GO:0005623|GO:0005622|GO:0005737	cell|intracellular|cytoplasm	-	-	-	-	chr6:23436201-23437683	4.19733	74.5612	4.15088	6.49e-25	1.01e-22	UP
107404738	LOC107404738	probable purine permease 11	GO:0051179|GO:0016020|GO:0005623|GO:0005215|GO:0050896|GO:0031224|GO:0005622|GO:0009607|GO:0022857|GO:0051707|GO:0016021|GO:0009624|GO:0006810|GO:0005737|GO:0022891|GO:0055085|GO:0071702|GO:0015205|GO:0015851|GO:0006863|GO:0005345	localization|membrane|cell|transporter activity|response to stimulus|intrinsic component of membrane|intracellular|response to biotic stimulus|transmembrane transporter activity|response to other organism|integral component of membrane|response to nematode|transport|cytoplasm|substrate-specific transmembrane transporter activity|transmembrane transport|organic substance transport|nucleobase trans…	-	-	-	-	NW_015453785.1:17536-19488	0.933269	16.5541	4.14875	9.78e-18	7.42e-16	UP
107415211	LOC107415211	uncharacterized LOC107415211	GO:0005623|GO:0005622|GO:0043231|GO:0005737|GO:0005634	cell|intracellular|intracellular membrane-bounded organelle|cytoplasm|nucleus	-	-	-	-	chr4:1614703-1615352	0.0938594	1.66446	4.14841	0.0097238	0.0454881	UP
107431357	LOC107431357	TMV resistance protein N-like	GO:0005515	protein binding	-	-	-	-	chr11:18191090-18192108	0.098401	1.745	4.14841	0.00971836	0.0454705	UP
107419549	LOC107419549	probable cyclic nucleotide-gated ion channel 20, chloroplastic	-	-	-	-	-	-	chr5:28976023-28985200	0.105861	1.8715	4.14395	0.000651416	0.00467504	UP
107434077	LOC107434077	transcription factor bHLH36-like	GO:0005623|GO:0050896|GO:0008152|GO:0003700|GO:0006950|GO:0005622|GO:0044237|GO:0009607|GO:0009058|GO:0006807|GO:0051707|GO:0044238|GO:0005515|GO:0009620|GO:0043231|GO:0006952|GO:0003676|GO:0006139|GO:0006725|GO:0046983|GO:0019438|GO:0010467|GO:0005634|GO:0003677|GO:0010468|GO:0051252|GO:0050832|GO:0016070|GO:0032774|GO:0006351|GO:2001141|GO:0006355|GO:1903506	cell|response to stimulus|metabolic process|transcription factor activity, sequence-specific DNA binding|response to stress|intracellular|cellular metabolic process|response to biotic stimulus|biosynthetic process|nitrogen compound metabolic process|response to other organism|primary metabolic process|protein binding|response to fungus|intracellular membrane-bounded organelle|defense response|nuc…	-	-	-	-	NW_015453424.1:167081-168529	0.570409	10.0783	4.14311	2.46e-06	3.26e-05	UP
107426315	LOC107426315	probable pectinesterase/pectinesterase inhibitor 41	GO:0005576|GO:0005623|GO:0050896|GO:0008152|GO:0003824|GO:0016787|GO:0006950|GO:0071554|GO:0030234|GO:0071944|GO:0009607|GO:0051707|GO:0044238|GO:0009725|GO:0009620|GO:0009266|GO:0009409|GO:0016788|GO:0005975|GO:0004857|GO:0071555|GO:0016052|GO:0052689|GO:0046910|GO:0042545|GO:0005976|GO:0009741|GO:0030599|GO:0000272|GO:0045488|GO:0045490	extracellular region|cell|response to stimulus|metabolic process|catalytic activity|hydrolase activity|response to stress|cell wall organization or biogenesis|enzyme regulator activity|cell periphery|response to biotic stimulus|response to other organism|primary metabolic process|response to hormone|response to fungus|response to temperature stimulus|response to cold|hydrolase activity, acting on…	-	-	ko01100|ko00500|ko00040	Metabolic pathways|Starch and sucrose metabolism|Pentose and glucuronate interconversions	chr9:4318366-4320757	0.767335	13.5388	4.1411	1.02e-11	3.57e-10	UP
107431924	LOC107431924	alpha carbonic anhydrase 7-like	GO:0005623|GO:0008152|GO:0003824|GO:0005622|GO:0044237|GO:0016829|GO:0043231|GO:0044281|GO:0006730|GO:0043169|GO:0005737|GO:0009532|GO:0046872|GO:0009536|GO:0016836|GO:0004089|GO:0009570|GO:0009507|GO:0046914|GO:0008270	cell|metabolic process|catalytic activity|intracellular|cellular metabolic process|lyase activity|intracellular membrane-bounded organelle|small molecule metabolic process|one-carbon metabolic process|cation binding|cytoplasm|plastid stroma|metal ion binding|plastid|hydro-lyase activity|carbonate dehydratase activity|chloroplast stroma|chloroplast|transition metal ion binding|zinc ion binding	-	-	ko00910	Nitrogen metabolism	chr12:3317676-3320175	2.14246	37.7466	4.13901	2.55e-16	1.62e-14	UP
107426538	LOC107426538	L-type lectin-domain containing receptor kinase IX.1-like	GO:0016020|GO:0005623|GO:0030054|GO:0023052|GO:0004871|GO:0050896|GO:0008152|GO:0003824|GO:0016740|GO:0051716|GO:0044237|GO:0004872|GO:0009506|GO:0071944|GO:0005911|GO:0038023|GO:0044238|GO:0005886|GO:0005515|GO:0009725|GO:0004888|GO:0019899|GO:0007165|GO:0019538|GO:0070887|GO:0006793|GO:0001653|GO:0016772|GO:0007154|GO:0016773|GO:0019199|GO:0016301|GO:0007166|GO:0044267|GO:0006796|GO:0009755|GO:…	membrane|cell|cell junction|signaling|signal transducer activity|response to stimulus|metabolic process|catalytic activity|transferase activity|cellular response to stimulus|cellular metabolic process|receptor activity|plasmodesma|cell periphery|cell-cell junction|signaling receptor activity|primary metabolic process|plasma membrane|protein binding|response to hormone|transmembrane signaling rece…	-	-	-	-	chr9:7274232-7276453	0.0674756	1.18856	4.1387	0.000241074	0.00197491	UP
107435237	LOC107435237	somatic embryogenesis receptor kinase 2-like	GO:0016020|GO:0005623|GO:0030054|GO:0023052|GO:0004871|GO:0050896|GO:0008152|GO:0003824|GO:0016740|GO:0051716|GO:0044237|GO:0004872|GO:0009506|GO:0071944|GO:0005911|GO:0038023|GO:0044238|GO:0005886|GO:0005515|GO:0009725|GO:0004888|GO:0019899|GO:0007165|GO:0019538|GO:0070887|GO:0006793|GO:0001653|GO:0016772|GO:0007154|GO:0016773|GO:0019199|GO:0016301|GO:0007166|GO:0044267|GO:0006796|GO:0009755|GO:…	membrane|cell|cell junction|signaling|signal transducer activity|response to stimulus|metabolic process|catalytic activity|transferase activity|cellular response to stimulus|cellular metabolic process|receptor activity|plasmodesma|cell periphery|cell-cell junction|signaling receptor activity|primary metabolic process|plasma membrane|protein binding|response to hormone|transmembrane signaling rece…	-	-	-	-	NW_015453517.1:55298-57105	1.28609	22.5194	4.1301	9.51e-15	5.14e-13	UP
107435670	LOC107435670	thaumatin-like protein	GO:0005515	protein binding	-	-	-	-	NW_015453556.1:73868-74772	13.3931	234.212	4.12825	4.36e-20	4.25e-18	UP
107410947	LOC107410947	18.5 kDa class I heat shock protein-like	GO:0005623|GO:0050896|GO:0006950|GO:0005622|GO:0009408|GO:0009266|GO:0005737	cell|response to stimulus|response to stress|intracellular|response to heat|response to temperature stimulus|cytoplasm	-	-	ko04141	Protein processing in endoplasmic reticulum	chr2:7963984-7964737	0.817129	14.2893	4.12823	1.8e-06	2.47e-05	UP
107416672	LOC107416672	serpin-Z10-like	GO:0005576|GO:0008152|GO:0030234|GO:0009892|GO:0044237|GO:0044238|GO:0019538|GO:0050790|GO:0004857|GO:0043086|GO:0030414|GO:0051246|GO:0006508|GO:0044267|GO:0030162|GO:0004866|GO:0004867|GO:0010951	extracellular region|metabolic process|enzyme regulator activity|negative regulation of metabolic process|cellular metabolic process|primary metabolic process|protein metabolic process|regulation of catalytic activity|enzyme inhibitor activity|negative regulation of catalytic activity|peptidase inhibitor activity|regulation of protein metabolic process|proteolysis|cellular protein metabolic proce…	-	-	-	-	chr4:16934877-16936746	0.0542299	0.948058	4.12782	0.00550508	0.0285863	UP
107427514	LOC107427514	protein NUCLEAR FUSION DEFECTIVE 4-like	GO:0005623|GO:0005622|GO:0043231|GO:0005737|GO:0009536|GO:0009507	cell|intracellular|intracellular membrane-bounded organelle|cytoplasm|plastid|chloroplast	-	-	-	-	chr9:19733246-19737780	29.4604	514.372	4.12596	4.78e-44	6.22e-41	UP
107433945	LOC107433945	23 kDa jasmonate-induced protein-like	-	-	-	-	-	-	NW_015453416.1:167362-168743	0.351287	6.13113	4.12543	1.68e-07	2.84e-06	UP
107428533	LOC107428533	ankyrin repeat-containing protein At2g01680-like	-	-	-	-	-	-	chr10:4786811-4803824	0.102298	1.78545	4.12543	6.13e-06	7.46e-05	UP
107406559	LOC107406559	transcription factor bHLH18-like	GO:0005623|GO:0008152|GO:0003700|GO:0005622|GO:0044237|GO:0009058|GO:0006807|GO:0044238|GO:0005515|GO:0043231|GO:0003676|GO:0006139|GO:0006725|GO:0046983|GO:0019438|GO:0010467|GO:0005634|GO:0003677|GO:0010468|GO:0051252|GO:0016070|GO:0032774|GO:0006351|GO:2001141|GO:0006355|GO:1903506	cell|metabolic process|transcription factor activity, sequence-specific DNA binding|intracellular|cellular metabolic process|biosynthetic process|nitrogen compound metabolic process|primary metabolic process|protein binding|intracellular membrane-bounded organelle|nucleic acid binding|nucleobase-containing compound metabolic process|cellular aromatic compound metabolic process|protein dimerizatio…	-	-	-	-	NW_015454266.1:24550-26404	0.256776	4.47478	4.12323	8.5e-05	0.000785827	UP
107417107	LOC107417107	uncharacterized LOC107417107	GO:0005623|GO:0005622|GO:0043231|GO:0005737|GO:0009536|GO:0009507	cell|intracellular|intracellular membrane-bounded organelle|cytoplasm|plastid|chloroplast	-	-	-	-	chr4:22042333-22044779	3.79561	66.1181	4.12264	1.58e-21	1.86e-19	UP
107424824	LOC107424824	probable vacuolar amino acid transporter YPQ1	GO:0016020|GO:0031224|GO:0016021	membrane|intrinsic component of membrane|integral component of membrane	-	-	-	-	chr8:9080689-9083895	1.1681	20.2371	4.11477	5.39e-17	3.78e-15	UP
107424261	LOC107424261	22.0 kDa class IV heat shock protein	GO:0005623|GO:0050896|GO:0006950|GO:0005622|GO:0012505|GO:0009408|GO:0043231|GO:0009266|GO:0005737|GO:0005783|GO:0009536|GO:0009507	cell|response to stimulus|response to stress|intracellular|endomembrane system|response to heat|intracellular membrane-bounded organelle|response to temperature stimulus|cytoplasm|endoplasmic reticulum|plastid|chloroplast	-	-	ko04141	Protein processing in endoplasmic reticulum	chr8:5431286-5432204	1.34714	23.2716	4.1106	1.48e-16	9.8e-15	UP
107427657	LOC107427657	non-functional NADPH-dependent codeinone reductase 2-like	-	-	-	-	-	-	chr1:28827066-28829079	0.154967	2.66804	4.10575	2.16e-05	0.000230786	UP
107412153	LOC107412153	pathogenesis-related protein PR-4-like	GO:0005576|GO:0005623|GO:0050896|GO:0008152|GO:0003824|GO:0016787|GO:0006950|GO:0005622|GO:0044237|GO:0031640|GO:0009607|GO:0006807|GO:0051707|GO:0044238|GO:0006955|GO:0009725|GO:0009615|GO:0009620|GO:0043231|GO:0006970|GO:0006952|GO:0006139|GO:0008061|GO:0016798|GO:0006725|GO:0016788|GO:0005737|GO:0080027|GO:0045087|GO:0009723|GO:0009814|GO:0004518|GO:0005773|GO:0009651|GO:0050832|GO:0016070|GO:…	extracellular region|cell|response to stimulus|metabolic process|catalytic activity|hydrolase activity|response to stress|intracellular|cellular metabolic process|killing of cells of other organism|response to biotic stimulus|nitrogen compound metabolic process|response to other organism|primary metabolic process|immune response|response to hormone|response to virus|response to fungus|intracellul…	-	-	-	-	chr2:23286974-23287833	1.22387	21.0089	4.10148	2.22e-12	8.62e-11	UP
107425503	LOC107425503	ethylene-responsive transcription factor ABR1	GO:0005623|GO:0023052|GO:0050896|GO:0008152|GO:0003700|GO:0006950|GO:0051716|GO:0005622|GO:0044237|GO:0009607|GO:0009058|GO:0006807|GO:0051707|GO:0044238|GO:0009725|GO:0009620|GO:0007165|GO:0043231|GO:0006970|GO:0006952|GO:0003676|GO:0006139|GO:0006725|GO:0070887|GO:0009968|GO:0007154|GO:0009966|GO:0009723|GO:0009737|GO:0009788|GO:0019438|GO:0010467|GO:0005634|GO:0003677|GO:0009743|GO:0010468|GO:…	cell|signaling|response to stimulus|metabolic process|transcription factor activity, sequence-specific DNA binding|response to stress|cellular response to stimulus|intracellular|cellular metabolic process|response to biotic stimulus|biosynthetic process|nitrogen compound metabolic process|response to other organism|primary metabolic process|response to hormone|response to fungus|signal transducti…	-	-	-	-	chr8:17165237-17166884	1.03919	17.8258	4.10044	7.11e-09	1.55e-07	UP
107426028	LOC107426028	F-box protein At1g49360-like	GO:0005623|GO:0005622|GO:0043231|GO:0005634	cell|intracellular|intracellular membrane-bounded organelle|nucleus	-	-	-	-	chr9:2422929-2424140	0.0915722	1.56802	4.09789	0.0037137	0.0205657	UP
107414215	LOC107414215	probable disease resistance RPP8-like protein 2	GO:0016020|GO:0005623|GO:0050896|GO:0006950|GO:0071944|GO:0005886|GO:0006952|GO:0000166|GO:0017076|GO:0043531|GO:0005524|GO:0030554	membrane|cell|response to stimulus|response to stress|cell periphery|plasma membrane|defense response|nucleotide binding|purine nucleotide binding|ADP binding|ATP binding|adenyl nucleotide binding	-	-	-	-	chr3:20196423-20198006	0.462682	7.91218	4.09598	5.19e-10	1.4e-08	UP
107415586	LOC107415586	AAA-ATPase At3g28510-like	GO:0032502|GO:0016020|GO:0005623|GO:0000003|GO:0003824|GO:0016787|GO:0003006|GO:0048609|GO:0005622|GO:0071944|GO:0032504|GO:0012505|GO:0005886|GO:0010431|GO:0009791|GO:0043231|GO:0007275|GO:0005737|GO:0005783|GO:0048316|GO:0016817|GO:0000166|GO:0016818|GO:0010154|GO:0017076|GO:0005739|GO:0005524|GO:0016462|GO:0030554|GO:0017111|GO:0016887	developmental process|membrane|cell|reproduction|catalytic activity|hydrolase activity|developmental process involved in reproduction|multicellular organismal reproductive process|intracellular|cell periphery|multicellular organism reproduction|endomembrane system|plasma membrane|seed maturation|post-embryonic development|intracellular membrane-bounded organelle|multicellular organism development…	-	-	-	-	chr4:4918464-4920358	0.149363	2.55357	4.09562	1.45e-06	2.03e-05	UP
107410985	LOC107410985	L-type lectin-domain containing receptor kinase IV.2-like	GO:0016020|GO:0005623|GO:0030054|GO:0023052|GO:0004871|GO:0050896|GO:0008152|GO:0003824|GO:0016740|GO:0051716|GO:0044237|GO:0004872|GO:0009506|GO:0071944|GO:0005911|GO:0038023|GO:0044238|GO:0005886|GO:0005515|GO:0009725|GO:0004888|GO:0019899|GO:0007165|GO:0019538|GO:0070887|GO:0006793|GO:0001653|GO:0016772|GO:0007154|GO:0016773|GO:0019199|GO:0016301|GO:0007166|GO:0044267|GO:0006796|GO:0009755|GO:…	membrane|cell|cell junction|signaling|signal transducer activity|response to stimulus|metabolic process|catalytic activity|transferase activity|cellular response to stimulus|cellular metabolic process|receptor activity|plasmodesma|cell periphery|cell-cell junction|signaling receptor activity|primary metabolic process|plasma membrane|protein binding|response to hormone|transmembrane signaling rece…	-	-	-	-	chr2:8477177-8479631	0.183573	3.13762	4.09525	1.73e-11	5.84e-10	UP
107406537	LOC107406537	shikimate O-hydroxycinnamoyltransferase-like	GO:0016020|GO:0005623|GO:0008152|GO:0003824|GO:0016740|GO:0005622|GO:0044237|GO:0009058|GO:0044238|GO:0005515|GO:0016746|GO:0009812|GO:0006725|GO:0005737|GO:0019748|GO:0009698|GO:0016747|GO:0009808|GO:0005829|GO:0019438|GO:0009699|GO:0044550|GO:0009963|GO:0009813|GO:0009962|GO:0050734|GO:0009809|GO:0008374|GO:0010252|GO:0047205|GO:0047172	membrane|cell|metabolic process|catalytic activity|transferase activity|intracellular|cellular metabolic process|biosynthetic process|primary metabolic process|protein binding|transferase activity, transferring acyl groups|flavonoid metabolic process|cellular aromatic compound metabolic process|cytoplasm|secondary metabolic process|phenylpropanoid metabolic process|transferase activity, transferr…	-	-	ko01100|ko01110|ko00940|ko00941|ko00945	Metabolic pathways|Biosynthesis of secondary metabolites|Phenylpropanoid biosynthesis|Flavonoid biosynthesis|Stilbenoid, diarylheptanoid and gingerol biosynthesis	chr1:40097986-40106902	0.0759528	1.28792	4.08379	0.000396462	0.00304694	UP
107424651	LOC107424651	AAA-ATPase At3g50940-like	GO:0016020|GO:0005623|GO:0023052|GO:0050896|GO:0003824|GO:0019867|GO:0016787|GO:0031090|GO:0051716|GO:0005622|GO:0071944|GO:0005886|GO:0005515|GO:0098588|GO:0007165|GO:0043231|GO:0008219|GO:0005737|GO:0070887|GO:0042802|GO:0016817|GO:0009314|GO:0007154|GO:0031966|GO:0000166|GO:0016818|GO:0017076|GO:0009416|GO:0005741|GO:0009751|GO:0005740|GO:0005739|GO:0009863|GO:0005524|GO:0016462|GO:0009411|GO:…	membrane|cell|signaling|response to stimulus|catalytic activity|outer membrane|hydrolase activity|organelle membrane|cellular response to stimulus|intracellular|cell periphery|plasma membrane|protein binding|bounding membrane of organelle|signal transduction|intracellular membrane-bounded organelle|cell death|cytoplasm|cellular response to chemical stimulus|identical protein binding|hydrolase act…	-	-	-	-	chr8:8084557-8087824	2.50987	42.4988	4.08174	1.12e-31	3.46e-29	UP
107418319	LOC107418319	cytochrome P450 71A1-like	GO:0005576|GO:0016020|GO:0005623|GO:0008152|GO:0019825|GO:0031224|GO:0005622|GO:0012505|GO:0043231|GO:0016021|GO:0005737|GO:0055114|GO:0005794	extracellular region|membrane|cell|metabolic process|oxygen binding|intrinsic component of membrane|intracellular|endomembrane system|intracellular membrane-bounded organelle|integral component of membrane|cytoplasm|oxidation-reduction process|Golgi apparatus	-	-	-	-	chr5:9183992-9187396	0.281003	4.74787	4.07862	5.27e-08	9.76e-07	UP
107433248	LOC107433248	major allergen Pru ar 1-like	-	-	-	-	-	-	chr12:18289250-18290349	0.268986	4.54302	4.07805	2.53e-06	3.35e-05	UP
107424130	LOC107424130	TMV resistance protein N-like	GO:0005515	protein binding	-	-	-	-	chr8:4123994-4133170	0.254008	4.2735	4.07247	1.6e-06	2.22e-05	UP
107429740	LOC107429740	lignin-forming anionic peroxidase-like	GO:0005576|GO:0016209|GO:0050896|GO:0008152|GO:0003824|GO:0016491|GO:0004601|GO:0006950|GO:0051716|GO:0044237|GO:0070482|GO:0001666|GO:0046906|GO:0006979|GO:0043169|GO:0070887|GO:0042744|GO:0055114|GO:0072593|GO:0042743|GO:0046872|GO:0071456|GO:0020037	extracellular region|antioxidant activity|response to stimulus|metabolic process|catalytic activity|oxidoreductase activity|peroxidase activity|response to stress|cellular response to stimulus|cellular metabolic process|response to oxygen levels|response to hypoxia|tetrapyrrole binding|response to oxidative stress|cation binding|cellular response to chemical stimulus|hydrogen peroxide catabolic p…	-	-	ko01100|ko01110|ko00940	Metabolic pathways|Biosynthesis of secondary metabolites|Phenylpropanoid biosynthesis	chr10:20927429-20928834	0.362666	6.09747	4.0715	5.19e-06	6.42e-05	UP
107422932	LOC107422932	1-aminocyclopropane-1-carboxylate oxidase homolog 1-like	GO:0005623|GO:0008152|GO:0003824|GO:0016491|GO:0005622|GO:0043169|GO:0051213|GO:0005737|GO:0055114|GO:0016705|GO:0005829|GO:0016706|GO:0046872	cell|metabolic process|catalytic activity|oxidoreductase activity|intracellular|cation binding|dioxygenase activity|cytoplasm|oxidation-reduction process|oxidoreductase activity, acting on paired donors, with incorporation or reduction of molecular oxygen|cytosol|oxidoreductase activity, acting on paired donors, with incorporation or reduction of molecular oxygen, 2-oxoglutarate as one donor, and…	-	-	-	-	chr7:19372285-19374556	8.64643	144.865	4.06646	3.06e-36	1.64e-33	UP
107427075	LOC107427075	chitotriosidase-1-like	GO:0005576|GO:0005623|GO:0050896|GO:0008152|GO:0003824|GO:0016787|GO:0006950|GO:0071944|GO:0006807|GO:0044238|GO:0009725|GO:0005618|GO:0006970|GO:0016798|GO:1901135|GO:0005975|GO:0009737|GO:0009753|GO:0009651|GO:0004553|GO:0004568|GO:0008843|GO:0006032|GO:0035885	extracellular region|cell|response to stimulus|metabolic process|catalytic activity|hydrolase activity|response to stress|cell periphery|nitrogen compound metabolic process|primary metabolic process|response to hormone|cell wall|response to osmotic stress|hydrolase activity, acting on glycosyl bonds|carbohydrate derivative metabolic process|carbohydrate metabolic process|response to abscisic acid…	-	-	ko01100|ko00520	Metabolic pathways|Amino sugar and nucleotide sugar metabolism	chr1:27773564-27775080	1.90449	31.8829	4.06531	9.33e-14	4.35e-12	UP
107405593	LOC107405593	G-type lectin S-receptor-like serine/threonine-protein kinase At1g61440	GO:0016020|GO:0005623|GO:0030054|GO:0050896|GO:0008152|GO:0003824|GO:0016740|GO:0006950|GO:0044237|GO:0009506|GO:0071944|GO:0005911|GO:0030246|GO:0044238|GO:0006955|GO:0005886|GO:0005515|GO:0019899|GO:0019538|GO:0006952|GO:0006793|GO:0045087|GO:0016772|GO:0016773|GO:0016301|GO:0044267|GO:0006796|GO:0031625|GO:0006464|GO:0016310|GO:0004672|GO:0006468|GO:0004674	membrane|cell|cell junction|response to stimulus|metabolic process|catalytic activity|transferase activity|response to stress|cellular metabolic process|plasmodesma|cell periphery|cell-cell junction|carbohydrate binding|primary metabolic process|immune response|plasma membrane|protein binding|enzyme binding|protein metabolic process|defense response|phosphorus metabolic process|innate immune resp…	-	-	-	-	NW_015453967.1:28049-32104	0.0359417	0.600968	4.06356	0.000556595	0.00409123	UP
107410965	LOC107410965	18.5 kDa class I heat shock protein-like	GO:0005623|GO:0050896|GO:0006950|GO:0005622|GO:0009408|GO:0009266|GO:0005737	cell|response to stimulus|response to stress|intracellular|response to heat|response to temperature stimulus|cytoplasm	-	-	ko04141	Protein processing in endoplasmic reticulum	chr2:8005277-8006051	1.41823	23.6835	4.06172	4.18e-15	2.35e-13	UP
107430668	LOC107430668	probable glutathione S-transferase	GO:0005623|GO:0050896|GO:0008152|GO:0003824|GO:0016740|GO:0005622|GO:0044237|GO:0006807|GO:0005737|GO:0016765|GO:0006790|GO:0019748|GO:0006518|GO:0006749|GO:0009407|GO:0010038|GO:0004364|GO:0046686	cell|response to stimulus|metabolic process|catalytic activity|transferase activity|intracellular|cellular metabolic process|nitrogen compound metabolic process|cytoplasm|transferase activity, transferring alkyl or aryl (other than methyl) groups|sulfur compound metabolic process|secondary metabolic process|peptide metabolic process|glutathione metabolic process|toxin catabolic process|response t…	-	-	ko00480|ko01524|ko00982|ko00980	Glutathione metabolism|Platinum drug resistance|Drug metabolism - cytochrome P450|Metabolism of xenobiotics by cytochrome P450	chr11:12028342-12029481	2.18475	36.4632	4.06091	3.67e-10	1.02e-08	UP
107415868	LOC107415868	UDP-glycosyltransferase 708D1-like	GO:0005623|GO:0008152|GO:0003824|GO:0016740|GO:0005622|GO:0044237|GO:0009058|GO:0044238|GO:0043231|GO:0044281|GO:0009812|GO:0016757|GO:0005975|GO:0005996|GO:0008194|GO:0009813|GO:0052696|GO:0016758|GO:0046527|GO:0035251|GO:0019752|GO:0080044|GO:0080043	cell|metabolic process|catalytic activity|transferase activity|intracellular|cellular metabolic process|biosynthetic process|primary metabolic process|intracellular membrane-bounded organelle|small molecule metabolic process|flavonoid metabolic process|transferase activity, transferring glycosyl groups|carbohydrate metabolic process|monosaccharide metabolic process|UDP-glycosyltransferase activit…	-	-	-	-	chr4:8057529-8058149	1.89535	31.5767	4.05833	1.23e-09	3.1e-08	UP
107427029	LOC107427029	scopoletin glucosyltransferase-like	GO:0003824|GO:0016740|GO:0005515|GO:0016757|GO:0042802|GO:0008194|GO:0016758|GO:0046527|GO:0035251|GO:0050275	catalytic activity|transferase activity|protein binding|transferase activity, transferring glycosyl groups|identical protein binding|UDP-glycosyltransferase activity|transferase activity, transferring hexosyl groups|glucosyltransferase activity|UDP-glucosyltransferase activity|scopoletin glucosyltransferase activity	-	-	-	-	chr9:12230354-12231802	3.58064	59.5761	4.05645	9.99e-10	2.58e-08	UP
107432405	LOC107432405	2S seed storage protein-like	GO:0005623|GO:0045735|GO:0005622|GO:0043231|GO:0005737|GO:0005773|GO:0000322	cell|nutrient reservoir activity|intracellular|intracellular membrane-bounded organelle|cytoplasm|vacuole|storage vacuole	-	-	-	-	chr1:34332629-34333533	0.110446	1.83243	4.05234	0.000499322	0.00371724	UP
107428424	LOC107428424	vinorine synthase-like	GO:0005623|GO:0003824|GO:0016740|GO:0005622|GO:0016746|GO:0005737|GO:0016747	cell|catalytic activity|transferase activity|intracellular|transferase activity, transferring acyl groups|cytoplasm|transferase activity, transferring acyl groups other than amino-acyl groups	-	-	-	-	chr10:3947199-3948452	0.473726	7.8562	4.05171	5.57e-07	8.44e-06	UP
107418303	LOC107418303	tetrahydrocannabinolic acid synthase-like	GO:0005623|GO:0009055|GO:0008152|GO:0003824|GO:0016491|GO:0005622|GO:0048037|GO:0016614|GO:0043231|GO:0005737|GO:0055114|GO:0050662|GO:0000166|GO:0050660|GO:0016616|GO:0009536|GO:0008762|GO:0009507	cell|electron carrier activity|metabolic process|catalytic activity|oxidoreductase activity|intracellular|cofactor binding|oxidoreductase activity, acting on CH-OH group of donors|intracellular membrane-bounded organelle|cytoplasm|oxidation-reduction process|coenzyme binding|nucleotide binding|flavin adenine dinucleotide binding|oxidoreductase activity, acting on the CH-OH group of donors, NAD or…	-	-	-	-	chr1:10752351-10754024	0.507314	8.41113	4.05135	1.48e-08	3.03e-07	UP
107413944	LOC107413944	dehydration-responsive element-binding protein 2C-like	GO:0005623|GO:0050896|GO:0008152|GO:0003700|GO:0006950|GO:0005622|GO:0044237|GO:0009058|GO:0006807|GO:0044238|GO:0005515|GO:0009725|GO:0009408|GO:0043231|GO:0009266|GO:0003676|GO:0006139|GO:0006725|GO:0009737|GO:0019438|GO:0010467|GO:0005634|GO:0003677|GO:0010286|GO:0010468|GO:0010628|GO:0051252|GO:0016070|GO:0045893|GO:0032774|GO:0043565|GO:0006351|GO:2001141|GO:0006355|GO:0000975|GO:1903506|GO:…	cell|response to stimulus|metabolic process|transcription factor activity, sequence-specific DNA binding|response to stress|intracellular|cellular metabolic process|biosynthetic process|nitrogen compound metabolic process|primary metabolic process|protein binding|response to hormone|response to heat|intracellular membrane-bounded organelle|response to temperature stimulus|nucleic acid binding|nuc…	-	-	-	-	chr3:17711463-17714545	3.9181	64.8896	4.04976	7.18e-32	2.26e-29	UP
107403514	LOC107403514	non-specific lipid-transfer protein 1-like	GO:0051179|GO:0005576|GO:0005623|GO:0050896|GO:0008289|GO:0006950|GO:0071944|GO:0048046|GO:0009725|GO:0005618|GO:0006810|GO:0009415|GO:0009414|GO:0071702|GO:0009737|GO:0006869	localization|extracellular region|cell|response to stimulus|lipid binding|response to stress|cell periphery|apoplast|response to hormone|cell wall|transport|response to water|response to water deprivation|organic substance transport|response to abscisic acid|lipid transport	-	-	-	-	NW_015453619.1:107765-108252	0.54087	8.93419	4.04598	0.00020941	0.00174587	UP
107429207	LOC107429207	G-type lectin S-receptor-like serine/threonine-protein kinase RLK1	GO:0016020|GO:0005623|GO:0030054|GO:0023052|GO:0004871|GO:0050896|GO:0008152|GO:0003824|GO:0016740|GO:0051716|GO:0044237|GO:0004872|GO:0009506|GO:0071944|GO:0005911|GO:0038023|GO:0044238|GO:0005886|GO:0005515|GO:0009725|GO:0004888|GO:0019899|GO:0007165|GO:0019538|GO:0070887|GO:0006793|GO:0001653|GO:0016772|GO:0007154|GO:0016773|GO:0019199|GO:0016301|GO:0007166|GO:0044267|GO:0006796|GO:0009755|GO:…	membrane|cell|cell junction|signaling|signal transducer activity|response to stimulus|metabolic process|catalytic activity|transferase activity|cellular response to stimulus|cellular metabolic process|receptor activity|plasmodesma|cell periphery|cell-cell junction|signaling receptor activity|primary metabolic process|plasma membrane|protein binding|response to hormone|transmembrane signaling rece…	-	-	-	-	chr10:15826720-15829422	0.209429	3.45641	4.04475	5.99e-10	1.6e-08	UP
107410942	LOC107410942	18.5 kDa class I heat shock protein-like	GO:0005623|GO:0050896|GO:0006950|GO:0005622|GO:0009408|GO:0009266|GO:0005737	cell|response to stimulus|response to stress|intracellular|response to heat|response to temperature stimulus|cytoplasm	-	-	ko04141	Protein processing in endoplasmic reticulum	chr2:7954026-7954700	4.86857	80.246	4.04286	4.81e-19	4.16e-17	UP
107427745	LOC107427745	receptor-like protein 12	GO:0016020|GO:0023052|GO:0050896|GO:0006950|GO:0051716|GO:0007165|GO:0006952|GO:0007154	membrane|signaling|response to stimulus|response to stress|cellular response to stimulus|signal transduction|defense response|cell communication	-	-	-	-	chr9:22659610-22673899	0.132061	2.16701	4.03643	1.56e-08	3.17e-07	UP
107435722	LOC107435722	receptor-like protein kinase 5	-	-	-	-	-	-	NW_015453560.1:93664-96930	0.17486	2.86601	4.03477	1.25e-08	2.6e-07	UP
107403513	LOC107403513	receptor-like protein 12	GO:0016020|GO:0005623|GO:0023052|GO:0050896|GO:0003824|GO:0016740|GO:0006950|GO:0051716|GO:0071944|GO:0005886|GO:0007165|GO:0006952|GO:0016772|GO:0007154|GO:0016301	membrane|cell|signaling|response to stimulus|catalytic activity|transferase activity|response to stress|cellular response to stimulus|cell periphery|plasma membrane|signal transduction|defense response|transferase activity, transferring phosphorus-containing groups|cell communication|kinase activity	-	-	-	-	NW_015453619.1:75867-76910	0.318984	5.2223	4.03313	3.19e-07	5.11e-06	UP
107414451	LOC107414451	glutamate receptor 2.8-like	GO:0016020|GO:0005623|GO:0071944|GO:0005886	membrane|cell|cell periphery|plasma membrane	-	-	-	-	chr1:7087834-7092563	0.0392438	0.6418	4.03159	0.000995167	0.00671801	UP
107422656	LOC107422656	hydroquinone glucosyltransferase-like	GO:0005623|GO:0050896|GO:0008152|GO:0003824|GO:0016740|GO:0006950|GO:0051716|GO:0005622|GO:0044237|GO:0043231|GO:0006970|GO:0016757|GO:0009410|GO:0070887|GO:0006805|GO:0009636|GO:0042178|GO:0005634|GO:0008194|GO:0009651|GO:0016758|GO:0046527|GO:0035251|GO:0050505	cell|response to stimulus|metabolic process|catalytic activity|transferase activity|response to stress|cellular response to stimulus|intracellular|cellular metabolic process|intracellular membrane-bounded organelle|response to osmotic stress|transferase activity, transferring glycosyl groups|response to xenobiotic stimulus|cellular response to chemical stimulus|xenobiotic metabolic process|respon…	-	-	-	-	chr7:15597838-15599406	0.134442	2.19812	4.03121	0.000450291	0.00340603	UP
107422264	LOC107422264	cysteine-rich receptor-like protein kinase 25	GO:0005576|GO:0016020|GO:0005623|GO:0030054|GO:0050896|GO:0008152|GO:0003824|GO:0016740|GO:0006950|GO:0044237|GO:0009506|GO:0071944|GO:0005911|GO:0044238|GO:0005886|GO:0005515|GO:0019899|GO:0019538|GO:0006952|GO:0006793|GO:0016772|GO:0016773|GO:0016301|GO:0044267|GO:0006796|GO:0031625|GO:0006464|GO:0016310|GO:0004672|GO:0006468|GO:0004674	extracellular region|membrane|cell|cell junction|response to stimulus|metabolic process|catalytic activity|transferase activity|response to stress|cellular metabolic process|plasmodesma|cell periphery|cell-cell junction|primary metabolic process|plasma membrane|protein binding|enzyme binding|protein metabolic process|defense response|phosphorus metabolic process|transferase activity, transferring…	-	-	-	-	chr7:10739741-10770032	0.668308	10.8827	4.02538	1.39e-11	4.78e-10	UP
107406288	LOC107406288	WRKY transcription factor 55-like	GO:0005623|GO:0008152|GO:0003700|GO:0005622|GO:0044237|GO:0009058|GO:0006807|GO:0044238|GO:0043231|GO:0003676|GO:0006139|GO:0006725|GO:0019438|GO:0010467|GO:0005634|GO:0003677|GO:0010468|GO:0051252|GO:0016070|GO:0032774|GO:0043565|GO:0006351|GO:2001141|GO:0006355|GO:1903506	cell|metabolic process|transcription factor activity, sequence-specific DNA binding|intracellular|cellular metabolic process|biosynthetic process|nitrogen compound metabolic process|primary metabolic process|intracellular membrane-bounded organelle|nucleic acid binding|nucleobase-containing compound metabolic process|cellular aromatic compound metabolic process|aromatic compound biosynthetic proc…	-	-	-	-	NW_015454161.1:6210-8823	0.0429941	0.700008	4.02516	0.0108431	0.049645	UP
107412640	LOC107412640	beta-glucosidase 12-like	GO:0003824|GO:0016787|GO:0016798|GO:0004553|GO:0033907|GO:0047701|GO:0015926|GO:0004565|GO:0008422|GO:0004338|GO:0080083	catalytic activity|hydrolase activity|hydrolase activity, acting on glycosyl bonds|hydrolase activity, hydrolyzing O-glycosyl compounds|beta-D-fucosidase activity|beta-L-arabinosidase activity|glucosidase activity|beta-galactosidase activity|beta-glucosidase activity|glucan exo-1,3-beta-glucosidase activity|beta-gentiobiose beta-glucosidase activity	-	-	ko01100|ko01110|ko00500|ko00940|ko00460	Metabolic pathways|Biosynthesis of secondary metabolites|Starch and sucrose metabolism|Phenylpropanoid biosynthesis|Cyanoamino acid metabolism	chr2:27294888-27300272	4.13039	67.2212	4.02457	5.17e-32	1.66e-29	UP
107427005	LOC107427005	cinnamate beta-D-glucosyltransferase-like	GO:0050896|GO:0003824|GO:0016740|GO:0016757|GO:0009314|GO:0009636|GO:0008194|GO:0009416|GO:0016758|GO:0046527|GO:0035251|GO:0009411|GO:0047218|GO:0050284|GO:0010224	response to stimulus|catalytic activity|transferase activity|transferase activity, transferring glycosyl groups|response to radiation|response to toxic substance|UDP-glycosyltransferase activity|response to light stimulus|transferase activity, transferring hexosyl groups|glucosyltransferase activity|UDP-glucosyltransferase activity|response to UV|hydroxycinnamate 4-beta-glucosyltransferase activi…	-	-	-	-	chr9:11411636-11413368	0.820027	13.2779	4.01721	4.28e-14	2.11e-12	UP
107431869	LOC107431869	auxin-responsive protein SAUR32-like	GO:0050896|GO:0009725|GO:0009733	response to stimulus|response to hormone|response to auxin	-	-	ko04075	Plant hormone signal transduction	chr12:3550646-3551369	0.237648	3.84357	4.01555	0.000750468	0.00528366	UP
107421406	LOC107421406	beta-D-glucosyl crocetin beta-1,6-glucosyltransferase-like	GO:0005576|GO:0005623|GO:0003824|GO:0016740|GO:0005622|GO:0016757|GO:0005737|GO:0005829|GO:0016758	extracellular region|cell|catalytic activity|transferase activity|intracellular|transferase activity, transferring glycosyl groups|cytoplasm|cytosol|transferase activity, transferring hexosyl groups	-	-	-	-	chr6:19478912-19480416	1.09642	17.716	4.01418	3.4e-16	2.1e-14	UP
107411577	LOC107411577	non-specific lipid-transfer protein 1-like	GO:0051179|GO:0005576|GO:0016020|GO:0005623|GO:0008289|GO:0071554|GO:0005622|GO:0071944|GO:0005886|GO:0048046|GO:0005515|GO:0005618|GO:0043231|GO:0006810|GO:0009579|GO:0005737|GO:0071555|GO:0005516|GO:0071702|GO:0009505|GO:0006869|GO:0009536|GO:0009534|GO:0009507	localization|extracellular region|membrane|cell|lipid binding|cell wall organization or biogenesis|intracellular|cell periphery|plasma membrane|apoplast|protein binding|cell wall|intracellular membrane-bounded organelle|transport|thylakoid|cytoplasm|cell wall organization|calmodulin binding|organic substance transport|plant-type cell wall|lipid transport|plastid|chloroplast thylakoid|chloroplast	-	-	-	-	chr2:18126892-18128045	1.70091	27.4385	4.01183	2.43e-08	4.79e-07	UP
107405740	LOC107405740	cytochrome P450 81E8-like	GO:0005576|GO:0016020|GO:0005623|GO:0050896|GO:0019825|GO:0005622|GO:0071944|GO:0012505|GO:0005886|GO:0043231|GO:0080167|GO:0005737|GO:0005783	extracellular region|membrane|cell|response to stimulus|oxygen binding|intracellular|cell periphery|endomembrane system|plasma membrane|intracellular membrane-bounded organelle|response to karrikin|cytoplasm|endoplasmic reticulum	-	-	ko01100|ko01110|ko01120|ko00627|ko00945|ko00903|ko00363|ko00624	Metabolic pathways|Biosynthesis of secondary metabolites|Microbial metabolism in diverse environments|Aminobenzoate degradation|Stilbenoid, diarylheptanoid and gingerol biosynthesis|Limonene and pinene degradation|Bisphenol degradation|Polycyclic aromatic hydrocarbon degradation	NW_015454000.1:31816-37293	0.688222	11.0789	4.0088	2.53e-12	9.66e-11	UP
107423535	LOC107423535	BON1-associated protein 2	GO:0016020	membrane	-	-	-	-	chr7:26799731-26800684	0.570309	9.16914	4.00697	5.93e-09	1.32e-07	UP
107419149	LOC107419149	glycine-rich cell wall structural protein 2-like	-	-	-	-	-	-	chr1:12007582-12008089	0.218476	3.51083	4.00627	0.000846144	0.00585464	UP
107430858	LOC107430858	leucine-rich repeat receptor protein kinase EMS1-like	GO:0016020|GO:0005623|GO:0030054|GO:0023052|GO:0004871|GO:0050896|GO:0008152|GO:0003824|GO:0016740|GO:0051716|GO:0044237|GO:0004872|GO:0009506|GO:0071944|GO:0005911|GO:0038023|GO:0044238|GO:0005886|GO:0005515|GO:0009725|GO:0004888|GO:0019899|GO:0007165|GO:0019538|GO:0070887|GO:0006793|GO:0001653|GO:0016772|GO:0007154|GO:0016773|GO:0019199|GO:0016301|GO:0007166|GO:0044267|GO:0006796|GO:0009755|GO:…	membrane|cell|cell junction|signaling|signal transducer activity|response to stimulus|metabolic process|catalytic activity|transferase activity|cellular response to stimulus|cellular metabolic process|receptor activity|plasmodesma|cell periphery|cell-cell junction|signaling receptor activity|primary metabolic process|plasma membrane|protein binding|response to hormone|transmembrane signaling rece…	-	-	-	-	chr11:13552784-13555297	0.044147	0.709427	4.00627	0.000846088	0.00585464	UP
107422667	LOC107422667	aminotransferase ALD1-like	GO:0032502|GO:0005623|GO:0023052|GO:0050896|GO:0008152|GO:0003824|GO:0016740|GO:0006950|GO:0051716|GO:0005622|GO:0044237|GO:0048037|GO:0009607|GO:0009058|GO:0006807|GO:0051707|GO:0044238|GO:0006955|GO:0007165|GO:0043231|GO:0044281|GO:0007275|GO:0006952|GO:0007568|GO:0005737|GO:0070887|GO:0006520|GO:0030170|GO:0009617|GO:0045087|GO:0048513|GO:0007154|GO:0048367|GO:0008483|GO:0009814|GO:0008652|GO:…	developmental process|cell|signaling|response to stimulus|metabolic process|catalytic activity|transferase activity|response to stress|cellular response to stimulus|intracellular|cellular metabolic process|cofactor binding|response to biotic stimulus|biosynthetic process|nitrogen compound metabolic process|response to other organism|primary metabolic process|immune response|signal transduction|in…	-	-	ko01100|ko01110|ko01130|ko01230	Metabolic pathways|Biosynthesis of secondary metabolites|Biosynthesis of antibiotics|Biosynthesis of amino acids	chr7:15798872-15801673	1.20338	19.3211	4.00501	0.00102013	0.00685668	UP
107421938	LOC107421938	ABC transporter B family member 9-like	GO:0005215|GO:0003824|GO:0016787|GO:0022857|GO:0016817|GO:0016818|GO:0016820|GO:0015399|GO:0042626|GO:0016462|GO:0017111|GO:0016887|GO:0042623	transporter activity|catalytic activity|hydrolase activity|transmembrane transporter activity|hydrolase activity, acting on acid anhydrides|hydrolase activity, acting on acid anhydrides, in phosphorus-containing anhydrides|hydrolase activity, acting on acid anhydrides, catalyzing transmembrane movement of substances|primary active transmembrane transporter activity|ATPase activity, coupled to tra…	-	-	ko02010	ABC transporters	chr7:3573215-3592188	4.87493	78.0974	4.00182	1.6e-34	6.72e-32	UP
107418745	LOC107418745	7-deoxyloganetin glucosyltransferase-like	-	-	-	-	-	-	chr5:14407383-14409044	0.602667	9.63674	3.99911	2.47e-10	7.06e-09	UP
107430437	LOC107430437	probable purine permease 11	GO:0051179|GO:0016020|GO:0005623|GO:0005215|GO:0050896|GO:0031224|GO:0005622|GO:0009607|GO:0022857|GO:0051707|GO:0016021|GO:0009624|GO:0006810|GO:0005737|GO:0022891|GO:0055085|GO:0071702|GO:0015205|GO:0015851|GO:0006863|GO:0005345	localization|membrane|cell|transporter activity|response to stimulus|intrinsic component of membrane|intracellular|response to biotic stimulus|transmembrane transporter activity|response to other organism|integral component of membrane|response to nematode|transport|cytoplasm|substrate-specific transmembrane transporter activity|transmembrane transport|organic substance transport|nucleobase trans…	-	-	-	-	chr11:9600742-9602950	0.789367	12.5653	3.99261	2.98e-15	1.72e-13	UP
107430334	LOC107430334	TMV resistance protein N-like	GO:0005515	protein binding	-	-	-	-	chr11:7811085-7814875	0.573865	9.12944	3.99174	1.44e-06	2.02e-05	UP
107434353	LOC107434353	uncharacterized LOC107434353	GO:0005623|GO:0005622|GO:0043231|GO:0005634	cell|intracellular|intracellular membrane-bounded organelle|nucleus	-	-	-	-	NW_015453451.1:249212-249742	0.324025	5.15163	3.99085	4.75e-05	0.000466218	UP
107413550	LOC107413550	uncharacterized LOC107413550	-	-	-	-	-	-	chr3:9227685-9229314	0.0625729	0.992166	3.98697	0.00802374	0.0389003	UP
107415243	LOC107415243	fatty-acid-binding protein 1-like	GO:0005623|GO:0008152|GO:0003824|GO:0008289|GO:0016853|GO:0005622|GO:0044237|GO:0009058|GO:0044238|GO:0043231|GO:0044281|GO:0009812|GO:0005737|GO:0043177|GO:0005504|GO:0044255|GO:0006629|GO:0045430|GO:0006631|GO:0031406|GO:0009526|GO:0009532|GO:0009813|GO:0005739|GO:0009536|GO:0019752|GO:0009570|GO:0009507|GO:0009941	cell|metabolic process|catalytic activity|lipid binding|isomerase activity|intracellular|cellular metabolic process|biosynthetic process|primary metabolic process|intracellular membrane-bounded organelle|small molecule metabolic process|flavonoid metabolic process|cytoplasm|organic acid binding|fatty acid binding|cellular lipid metabolic process|lipid metabolic process|chalcone isomerase activity…	-	-	-	-	chr4:1884418-1885767	0.0584134	0.916949	3.97247	0.00413514	0.0225522	UP
107409894	LOC107409894	NAC domain-containing protein 2-like	GO:0032502|GO:0005623|GO:0023052|GO:0050896|GO:0008152|GO:0003700|GO:0006950|GO:0051716|GO:0005622|GO:0044237|GO:0009058|GO:0006807|GO:0044238|GO:0009725|GO:0007165|GO:0043231|GO:0007275|GO:0003676|GO:0006139|GO:0006725|GO:0070887|GO:0009611|GO:0009968|GO:0007154|GO:0009966|GO:0009737|GO:0009788|GO:0019438|GO:0010467|GO:0005634|GO:0003677|GO:0010468|GO:0009755|GO:0051252|GO:0009787|GO:0016070|GO:…	developmental process|cell|signaling|response to stimulus|metabolic process|transcription factor activity, sequence-specific DNA binding|response to stress|cellular response to stimulus|intracellular|cellular metabolic process|biosynthetic process|nitrogen compound metabolic process|primary metabolic process|response to hormone|signal transduction|intracellular membrane-bounded organelle|multicel…	-	-	-	-	NW_015457635.1:182-1623	20.4106	320.106	3.97116	1.89e-40	1.67e-37	UP
107406645	LOC107406645	ATP synthase subunit alpha, mitochondrial	GO:0016020|GO:0005623|GO:0008152|GO:0031090|GO:0005622|GO:0044237|GO:0009058|GO:0006807|GO:0044238|GO:0043234|GO:0043231|GO:0044281|GO:0006139|GO:0006725|GO:0005737|GO:0019866|GO:1901135|GO:0045261|GO:0006793|GO:0033178|GO:0016469|GO:0031966|GO:0005743|GO:0019438|GO:0009116|GO:0006796|GO:0006753|GO:0000275|GO:0005753|GO:0005740|GO:0005739|GO:0009259|GO:0006163|GO:0009165|GO:0009117|GO:0009142|GO:…	membrane|cell|metabolic process|organelle membrane|intracellular|cellular metabolic process|biosynthetic process|nitrogen compound metabolic process|primary metabolic process|protein complex|intracellular membrane-bounded organelle|small molecule metabolic process|nucleobase-containing compound metabolic process|cellular aromatic compound metabolic process|cytoplasm|organelle inner membrane|carbo…	-	-	ko01100|ko00190	Metabolic pathways|Oxidative phosphorylation	NW_015454301.1:19522-21213	1.16142	18.1496	3.96597	6.11e-14	2.96e-12	UP
107432518	LOC107432518	probable F-box protein At4g22030	-	-	-	-	-	-	chr1:34436374-34437666	0.764177	11.94	3.96576	1.8e-13	8.02e-12	UP
107432473	LOC107432473	UDP-glycosyltransferase 79B6-like	GO:0005623|GO:0003824|GO:0016740|GO:0005622|GO:0043231|GO:0016757|GO:0005737|GO:0008194|GO:0009536|GO:0016758|GO:0046527|GO:0035251|GO:0009507	cell|catalytic activity|transferase activity|intracellular|intracellular membrane-bounded organelle|transferase activity, transferring glycosyl groups|cytoplasm|UDP-glycosyltransferase activity|plastid|transferase activity, transferring hexosyl groups|glucosyltransferase activity|UDP-glucosyltransferase activity|chloroplast	-	-	-	-	chr12:8086348-8087718	0.153858	2.38896	3.95671	2.98e-05	0.000307606	UP
107420153	LOC107420153	glutamate receptor 2.7-like	GO:0016020|GO:0005623|GO:0004871|GO:0005215|GO:0050896|GO:0031224|GO:0005622|GO:0004872|GO:0022857|GO:0038023|GO:0004888|GO:0043231|GO:0016021|GO:0019725|GO:0005737|GO:0022891|GO:0009314|GO:0015075|GO:0005634|GO:0015267|GO:0005773|GO:0009416|GO:0008066|GO:0006873|GO:0004970|GO:0015276|GO:0005216|GO:0030003|GO:0005217|GO:0006875|GO:0005234|GO:0006874|GO:0055074	membrane|cell|signal transducer activity|transporter activity|response to stimulus|intrinsic component of membrane|intracellular|receptor activity|transmembrane transporter activity|signaling receptor activity|transmembrane signaling receptor activity|intracellular membrane-bounded organelle|integral component of membrane|cellular homeostasis|cytoplasm|substrate-specific transmembrane transporter…	-	-	-	-	chr6:2122066-2126709	0.0193065	0.297915	3.94774	0.00857505	0.041157	UP
107425070	LOC107425070	probable mannitol dehydrogenase	-	-	-	-	-	-	chr8:11575440-11577700	2.44152	37.616	3.94549	6.52e-14	3.15e-12	UP
107422294	LOC107422294	major allergen Pru av 1-like	GO:0050896|GO:0006950|GO:0009607|GO:0051707|GO:0009620|GO:0006952|GO:0009617|GO:0050832|GO:0042742|GO:0050829	response to stimulus|response to stress|response to biotic stimulus|response to other organism|response to fungus|defense response|response to bacterium|defense response to fungus|defense response to bacterium|defense response to Gram-negative bacterium	-	-	-	-	chr7:10710095-10710938	3.88581	59.4007	3.93419	1.12e-20	1.17e-18	UP
107418569	LOC107418569	probable LRR receptor-like serine/threonine-protein kinase At3g47570	GO:0016020|GO:0005623|GO:0023052|GO:0050896|GO:0008152|GO:0003824|GO:0016740|GO:0051716|GO:0044237|GO:0071944|GO:0044238|GO:0005886|GO:0007165|GO:0019538|GO:0006793|GO:0016772|GO:0007154|GO:0000166|GO:0016773|GO:0017076|GO:0016301|GO:0007166|GO:0044267|GO:0006796|GO:0005524|GO:0006464|GO:0016310|GO:0004672|GO:0030554|GO:0006468|GO:0004674|GO:0007169	membrane|cell|signaling|response to stimulus|metabolic process|catalytic activity|transferase activity|cellular response to stimulus|cellular metabolic process|cell periphery|primary metabolic process|plasma membrane|signal transduction|protein metabolic process|phosphorus metabolic process|transferase activity, transferring phosphorus-containing groups|cell communication|nucleotide binding|phosp…	-	-	-	-	chr5:11995809-11999469	0.6621	10.0846	3.92896	2.87e-21	3.29e-19	UP
107418321	LOC107418321	tetrahydrocannabinolic acid synthase-like	GO:0005623|GO:0030054|GO:0009055|GO:0008152|GO:0003824|GO:0016491|GO:0005622|GO:0048037|GO:0009506|GO:0071944|GO:0005911|GO:0016614|GO:0005618|GO:0005737|GO:0055114|GO:0050662|GO:0000166|GO:0050660|GO:0016616|GO:0008762	cell|cell junction|electron carrier activity|metabolic process|catalytic activity|oxidoreductase activity|intracellular|cofactor binding|plasmodesma|cell periphery|cell-cell junction|oxidoreductase activity, acting on CH-OH group of donors|cell wall|cytoplasm|oxidation-reduction process|coenzyme binding|nucleotide binding|flavin adenine dinucleotide binding|oxidoreductase activity, acting on the …	-	-	-	-	chr1:10819289-10819882	0.205522	3.12977	3.92869	0.000729407	0.00515889	UP
107407364	LOC107407364	probable WRKY transcription factor 51	GO:0005623|GO:0023052|GO:0050896|GO:0008152|GO:0003700|GO:0006950|GO:0051716|GO:0005622|GO:0044237|GO:0009607|GO:0009058|GO:0006807|GO:0051707|GO:0044238|GO:0005515|GO:0009725|GO:0009620|GO:0007165|GO:0043231|GO:0006952|GO:0006139|GO:0006725|GO:0070887|GO:0009617|GO:0007154|GO:0019438|GO:0010467|GO:0005634|GO:0009753|GO:0010468|GO:0009755|GO:0051252|GO:0050832|GO:0016070|GO:0042742|GO:0009867|GO:…	cell|signaling|response to stimulus|metabolic process|transcription factor activity, sequence-specific DNA binding|response to stress|cellular response to stimulus|intracellular|cellular metabolic process|response to biotic stimulus|biosynthetic process|nitrogen compound metabolic process|response to other organism|primary metabolic process|protein binding|response to hormone|response to fungus|s…	-	-	-	-	NW_015454680.1:3023-8182	1.56371	23.8052	3.92824	5.94e-14	2.88e-12	UP
107433516	LOC107433516	uncharacterized LOC107433516	GO:0005623|GO:0005622|GO:0043231|GO:0005634	cell|intracellular|intracellular membrane-bounded organelle|nucleus	-	-	-	-	NW_015453404.1:491088-504828	0.0973526	1.48065	3.92687	0.00125501	0.00819944	UP
107404917	LOC107404917	putative calcium-transporting ATPase 13, plasma membrane-type	GO:0051179|GO:0016020|GO:0005623|GO:0005215|GO:0003824|GO:0016787|GO:0031224|GO:0005622|GO:0071944|GO:0022857|GO:0005886|GO:0005515|GO:0043231|GO:0016021|GO:0006810|GO:0022891|GO:0005887|GO:0055085|GO:0016817|GO:0031226|GO:0005516|GO:0006811|GO:0015075|GO:0016818|GO:0034220|GO:0016820|GO:0015399|GO:0042626|GO:0006812|GO:0016462|GO:0008324|GO:0098655|GO:0015662|GO:0017111|GO:0019829|GO:0016887|GO:…	localization|membrane|cell|transporter activity|catalytic activity|hydrolase activity|intrinsic component of membrane|intracellular|cell periphery|transmembrane transporter activity|plasma membrane|protein binding|intracellular membrane-bounded organelle|integral component of membrane|transport|substrate-specific transmembrane transporter activity|integral component of plasma membrane|transmembra…	-	-	-	-	NW_015453818.1:37872-40821	1.29287	19.6323	3.92458	3.19e-23	4.19e-21	UP
107416252	LOC107416252	GDP-L-galactose phosphorylase 2-like	GO:0051179|GO:0005623|GO:0050896|GO:0008152|GO:0003824|GO:0016787|GO:0051641|GO:0016740|GO:0006950|GO:0071554|GO:0051716|GO:0005622|GO:0044237|GO:0009607|GO:0009058|GO:0005085|GO:0051707|GO:0044238|GO:0009725|GO:0009408|GO:0043231|GO:0044281|GO:0009266|GO:0016757|GO:0006952|GO:0005737|GO:0052544|GO:0005975|GO:0009617|GO:0016772|GO:0071555|GO:0000166|GO:0016051|GO:0005996|GO:0005634|GO:0008194|GO:…	localization|cell|response to stimulus|metabolic process|catalytic activity|hydrolase activity|cellular localization|transferase activity|response to stress|cell wall organization or biogenesis|cellular response to stimulus|intracellular|cellular metabolic process|response to biotic stimulus|biosynthetic process|guanyl-nucleotide exchange factor activity|response to other organism|primary metabol…	-	-	ko01100|ko01110|ko00053	Metabolic pathways|Biosynthesis of secondary metabolites|Ascorbate and aldarate metabolism	chr4:11934415-11937935	0.19032	2.88961	3.92438	9.58e-06	0.000111071	UP
107431294	LOC107431294	cyclic nucleotide-gated ion channel 1-like	GO:0051179|GO:0016020|GO:0005623|GO:0005215|GO:0004872|GO:0071944|GO:0022857|GO:0005886|GO:0005515|GO:0006810|GO:0022891|GO:0055085|GO:0005516|GO:0000166|GO:0006811|GO:0015075|GO:0030551|GO:0017076|GO:0034220|GO:0030552|GO:0015267|GO:0030553|GO:0006812|GO:0008324|GO:0015276|GO:0030554|GO:0098655|GO:0005216|GO:0005242|GO:0030001|GO:0015672|GO:0005261|GO:0005217|GO:0005244|GO:0006813|GO:0005221|GO:…	localization|membrane|cell|transporter activity|receptor activity|cell periphery|transmembrane transporter activity|plasma membrane|protein binding|transport|substrate-specific transmembrane transporter activity|transmembrane transport|calmodulin binding|nucleotide binding|ion transport|ion transmembrane transporter activity|cyclic nucleotide binding|purine nucleotide binding|ion transmembrane tr…	-	-	ko04626	Plant-pathogen interaction	chr11:16979805-16983460	0.542175	8.22814	3.92374	3.72e-13	1.58e-11	UP
107408088	LOC107408088	galactinol synthase 1-like	GO:0005623|GO:0050896|GO:0008152|GO:0003824|GO:0016740|GO:0006950|GO:0005622|GO:0009058|GO:0044238|GO:0009725|GO:0009408|GO:0044281|GO:0006970|GO:0009266|GO:0016757|GO:0006979|GO:0043169|GO:0009409|GO:0005737|GO:0005975|GO:0009415|GO:0009414|GO:0009314|GO:0016051|GO:0005996|GO:0009737|GO:0008194|GO:0009416|GO:0046872|GO:0042542|GO:0009651|GO:0000302|GO:0016758|GO:0008378|GO:0009642|GO:0035250|GO:…	cell|response to stimulus|metabolic process|catalytic activity|transferase activity|response to stress|intracellular|biosynthetic process|primary metabolic process|response to hormone|response to heat|small molecule metabolic process|response to osmotic stress|response to temperature stimulus|transferase activity, transferring glycosyl groups|response to oxidative stress|cation binding|response t…	-	-	ko00052	Galactose metabolism	NW_015455175.1:3069-5378	3.54322	53.6009	3.91913	2.56e-10	7.31e-09	UP
107418102	LOC107418102	mitochondrial phosphate carrier protein 3, mitochondrial	GO:0005515	protein binding	-	-	-	-	chr5:7434642-7437248	1.18152	17.7457	3.90876	1.99e-16	1.28e-14	UP
107424108	LOC107424108	phenylalanine ammonia-lyase-like	GO:0005623|GO:0050896|GO:0008152|GO:0003824|GO:0006950|GO:0005622|GO:0044237|GO:0009058|GO:0006807|GO:0044238|GO:0016829|GO:0005515|GO:0044281|GO:0006952|GO:0006979|GO:0080167|GO:0006725|GO:0005737|GO:0009611|GO:0019748|GO:0006520|GO:0009698|GO:0009063|GO:0019439|GO:0005829|GO:0019438|GO:0009699|GO:0044550|GO:0045548|GO:0019752|GO:0009800|GO:0006559	cell|response to stimulus|metabolic process|catalytic activity|response to stress|intracellular|cellular metabolic process|biosynthetic process|nitrogen compound metabolic process|primary metabolic process|lyase activity|protein binding|small molecule metabolic process|defense response|response to oxidative stress|response to karrikin|cellular aromatic compound metabolic process|cytoplasm|respons…	-	-	ko01100|ko01110|ko00940|ko00360	Metabolic pathways|Biosynthesis of secondary metabolites|Phenylpropanoid biosynthesis|Phenylalanine metabolism	chr8:3594943-3597318	4.32299	64.8578	3.90718	5.52e-10	1.49e-08	UP
107420471	LOC107420471	lachrymatory-factor synthase-like	GO:0005623|GO:0005622|GO:0043231|GO:0005634	cell|intracellular|intracellular membrane-bounded organelle|nucleus	-	-	-	-	chr6:5440592-5442949	0.0423893	0.633632	3.90187	0.000808844	0.00563326	UP
107411165	LOC107411165	pathogenesis-related genes transcriptional activator PTI5-like	GO:0032502|GO:0005623|GO:0050896|GO:0008152|GO:0003700|GO:0005622|GO:0044237|GO:0009058|GO:0006807|GO:0012505|GO:0044238|GO:0043231|GO:0007275|GO:0003676|GO:0006139|GO:0006725|GO:0051301|GO:0005635|GO:0001944|GO:0019438|GO:0010467|GO:0005634|GO:0003677|GO:0010468|GO:0010628|GO:0010200|GO:0051252|GO:0016070|GO:0005643|GO:0045893|GO:0032774|GO:0006351|GO:2001141|GO:0006355|GO:1903506	developmental process|cell|response to stimulus|metabolic process|transcription factor activity, sequence-specific DNA binding|intracellular|cellular metabolic process|biosynthetic process|nitrogen compound metabolic process|endomembrane system|primary metabolic process|intracellular membrane-bounded organelle|multicellular organism development|nucleic acid binding|nucleobase-containing compound …	-	-	ko04075	Plant hormone signal transduction	chr1:3886537-3889831	3.77098	56.0849	3.8946	7.13e-27	1.42e-24	UP
107421840	LOC107421840	pentatricopeptide repeat-containing protein At2g13600-like	GO:0005623|GO:0023052|GO:0050896|GO:0008152|GO:0051716|GO:0005622|GO:0044237|GO:0006807|GO:0044238|GO:0007165|GO:0043231|GO:0006139|GO:0006725|GO:0005737|GO:0070887|GO:0007154|GO:0009743|GO:0005739|GO:0016070|GO:0010182|GO:0016071|GO:0009451|GO:1900864|GO:0016556|GO:0080156	cell|signaling|response to stimulus|metabolic process|cellular response to stimulus|intracellular|cellular metabolic process|nitrogen compound metabolic process|primary metabolic process|signal transduction|intracellular membrane-bounded organelle|nucleobase-containing compound metabolic process|cellular aromatic compound metabolic process|cytoplasm|cellular response to chemical stimulus|cell com…	-	-	-	-	chr7:1029989-1032709	0.326397	4.85338	3.89429	8.13e-06	9.61e-05	UP
107404975	LOC107404975	ethylene-responsive transcription factor ERF017	GO:0005623|GO:0023052|GO:0050896|GO:0008152|GO:0003700|GO:0051716|GO:0005622|GO:0044237|GO:0009058|GO:0006807|GO:0044238|GO:0009725|GO:0007165|GO:0043231|GO:0003676|GO:0006139|GO:0006725|GO:0070887|GO:0007154|GO:0009723|GO:0019438|GO:0010467|GO:0005634|GO:0003677|GO:0010468|GO:0009755|GO:0051252|GO:0035556|GO:0016070|GO:0000160|GO:0009873|GO:0032774|GO:0006351|GO:2001141|GO:0006355|GO:0071369|GO:…	cell|signaling|response to stimulus|metabolic process|transcription factor activity, sequence-specific DNA binding|cellular response to stimulus|intracellular|cellular metabolic process|biosynthetic process|nitrogen compound metabolic process|primary metabolic process|response to hormone|signal transduction|intracellular membrane-bounded organelle|nucleic acid binding|nucleobase-containing compou…	-	-	-	-	NW_015453831.1:39673-40826	0.403927	5.99159	3.89077	8.57e-07	1.25e-05	UP
107429538	LOC107429538	gibberellin 2-beta-dioxygenase 8-like	GO:0005623|GO:0008152|GO:0003824|GO:0016491|GO:0005622|GO:0044237|GO:0009058|GO:0044238|GO:0044281|GO:0043169|GO:0051213|GO:0005737|GO:0055114|GO:0044255|GO:0006629|GO:0016705|GO:0006720|GO:0016706|GO:0046872|GO:0008610|GO:0008299|GO:0045543|GO:0016114|GO:0019752|GO:0052634|GO:0052635|GO:0016102|GO:0009686|GO:0009685	cell|metabolic process|catalytic activity|oxidoreductase activity|intracellular|cellular metabolic process|biosynthetic process|primary metabolic process|small molecule metabolic process|cation binding|dioxygenase activity|cytoplasm|oxidation-reduction process|cellular lipid metabolic process|lipid metabolic process|oxidoreductase activity, acting on paired donors, with incorporation or reduction…	-	-	ko00904	Diterpenoid biosynthesis	chr10:19180393-19181638	0.177745	2.63429	3.88953	4.94e-05	0.000483723	UP
107405728	LOC107405728	leucine-rich repeat receptor protein kinase EMS1-like	GO:0016020|GO:0005623|GO:0008152|GO:0003824|GO:0016740|GO:0044237|GO:0071944|GO:0044238|GO:0005886|GO:0019538|GO:0006793|GO:0016772|GO:0016773|GO:0016301|GO:0044267|GO:0006796|GO:0006464|GO:0016310|GO:0004672|GO:0006468	membrane|cell|metabolic process|catalytic activity|transferase activity|cellular metabolic process|cell periphery|primary metabolic process|plasma membrane|protein metabolic process|phosphorus metabolic process|transferase activity, transferring phosphorus-containing groups|phosphotransferase activity, alcohol group as acceptor|kinase activity|cellular protein metabolic process|phosphate-containi…	-	-	-	-	NW_015453998.1:24510-26672	0.0846457	1.25374	3.88865	0.000161308	0.00138411	UP
107415770	LOC107415770	probable LRR receptor-like serine/threonine-protein kinase At4g08850	GO:0016020|GO:0005623|GO:0030054|GO:0023052|GO:0004871|GO:0050896|GO:0008152|GO:0003824|GO:0016740|GO:0051716|GO:0044237|GO:0004872|GO:0009506|GO:0071944|GO:0005911|GO:0038023|GO:0044238|GO:0005886|GO:0005515|GO:0009725|GO:0004888|GO:0019899|GO:0007165|GO:0019538|GO:0070887|GO:0006793|GO:0001653|GO:0016772|GO:0007154|GO:0016773|GO:0019199|GO:0016301|GO:0007166|GO:0044267|GO:0006796|GO:0009755|GO:…	membrane|cell|cell junction|signaling|signal transducer activity|response to stimulus|metabolic process|catalytic activity|transferase activity|cellular response to stimulus|cellular metabolic process|receptor activity|plasmodesma|cell periphery|cell-cell junction|signaling receptor activity|primary metabolic process|plasma membrane|protein binding|response to hormone|transmembrane signaling rece…	-	-	-	-	chr4:6593593-6596617	0.126969	1.87608	3.88518	5.93e-06	7.24e-05	UP
107418251	LOC107418251	protein STABILIZED1-like	GO:0032502|GO:0005623|GO:0050896|GO:0008152|GO:0032259|GO:0006950|GO:0051716|GO:0005622|GO:0009892|GO:0044237|GO:0009058|GO:0006807|GO:0044238|GO:0043233|GO:0005515|GO:0080188|GO:0009791|GO:0043231|GO:0009266|GO:0007275|GO:0019538|GO:0009409|GO:0006139|GO:0006725|GO:0070887|GO:0060148|GO:0009845|GO:0016458|GO:0030529|GO:0060968|GO:0006518|GO:2000636|GO:0051246|GO:0010467|GO:0005634|GO:0005681|GO:…	developmental process|cell|response to stimulus|metabolic process|methylation|response to stress|cellular response to stimulus|intracellular|negative regulation of metabolic process|cellular metabolic process|biosynthetic process|nitrogen compound metabolic process|primary metabolic process|organelle lumen|protein binding|RNA-directed DNA methylation|post-embryonic development|intracellular membr…	-	-	ko03040	Spliceosome	chr5:8745826-8749048	0.308384	4.55518	3.88471	2.47e-10	7.06e-09	UP
107409249	LOC107409249	basic 7S globulin-like	GO:0005576|GO:0016020|GO:0005623|GO:0030054|GO:0050896|GO:0006950|GO:0005622|GO:0009506|GO:0071944|GO:0005911|GO:0012505|GO:0005886|GO:0005618|GO:0043231|GO:0006970|GO:0005737|GO:0005794|GO:0009505|GO:0005829|GO:0009651	extracellular region|membrane|cell|cell junction|response to stimulus|response to stress|intracellular|plasmodesma|cell periphery|cell-cell junction|endomembrane system|plasma membrane|cell wall|intracellular membrane-bounded organelle|response to osmotic stress|cytoplasm|Golgi apparatus|plant-type cell wall|cytosol|response to salt stress	-	-	-	-	NW_015456529.1:449-1888	3.31836	48.5449	3.87078	7.27e-20	6.95e-18	UP
107404991	LOC107404991	twinkle homolog protein, chloroplastic/mitochondrial-like	-	-	-	-	-	-	NW_015453835.1:38968-78592	1.26685	18.531	3.87063	3.52e-12	1.31e-10	UP
107412375	LOC107412375	subtilisin-like protease SBT1.9	GO:0005623|GO:0003824|GO:0016787|GO:0071944|GO:0005618|GO:0008233|GO:0008236|GO:0004175|GO:0004252	cell|catalytic activity|hydrolase activity|cell periphery|cell wall|peptidase activity|serine-type peptidase activity|endopeptidase activity|serine-type endopeptidase activity	-	-	-	-	chr2:24620304-24622962	0.319385	4.67031	3.87015	5.19e-09	1.17e-07	UP
107429941	LOC107429941	thaumatin-like protein	GO:0005515	protein binding	-	-	-	-	chr11:1576574-1577595	0.96681	14.1192	3.86828	1.09e-12	4.39e-11	UP
107429553	LOC107429553	nudix hydrolase 1-like	GO:0005623|GO:0050896|GO:0008152|GO:0003824|GO:0016787|GO:0006950|GO:0051716|GO:0005622|GO:0044237|GO:0006807|GO:0044238|GO:0044281|GO:0006139|GO:0006725|GO:0005737|GO:1901135|GO:0006793|GO:0016817|GO:0019439|GO:0016818|GO:0005829|GO:0006974|GO:0006796|GO:0006753|GO:0016462|GO:0009394|GO:0009264|GO:0006163|GO:0009117|GO:0019177|GO:0047429|GO:0009204|GO:0008413|GO:0006203|GO:0035539	cell|response to stimulus|metabolic process|catalytic activity|hydrolase activity|response to stress|cellular response to stimulus|intracellular|cellular metabolic process|nitrogen compound metabolic process|primary metabolic process|small molecule metabolic process|nucleobase-containing compound metabolic process|cellular aromatic compound metabolic process|cytoplasm|carbohydrate derivative meta…	-	-	-	-	chr10:19288969-19289630	0.806389	11.7674	3.86718	4.33e-06	5.46e-05	UP
107404990	LOC107404990	reticuline oxidase-like protein	-	-	-	-	-	-	NW_015453835.1:26799-30386	0.0878745	1.28212	3.86694	0.00150496	0.00957382	UP
107427670	LOC107427670	ABC transporter G family member 11-like	GO:0032502|GO:0051179|GO:0016020|GO:0005623|GO:0000003|GO:0005215|GO:0050896|GO:0003824|GO:0016787|GO:0003006|GO:0009986|GO:0031224|GO:0006950|GO:0009653|GO:0071944|GO:0022857|GO:0005886|GO:0005515|GO:0009725|GO:0048598|GO:0009791|GO:0009887|GO:0016021|GO:0009897|GO:0005319|GO:0006970|GO:0007275|GO:0006810|GO:0007389|GO:0009611|GO:0042802|GO:0046983|GO:0048316|GO:0055085|GO:0016817|GO:0009886|GO:…	developmental process|localization|membrane|cell|reproduction|transporter activity|response to stimulus|catalytic activity|hydrolase activity|developmental process involved in reproduction|cell surface|intrinsic component of membrane|response to stress|anatomical structure morphogenesis|cell periphery|transmembrane transporter activity|plasma membrane|protein binding|response to hormone|embryonic…	-	-	-	-	chr9:21633135-21693902	0.0497693	0.726152	3.86694	0.00150394	0.00957176	UP
107422727	LOC107422727	uncharacterized LOC107422727	GO:0043169|GO:0046872|GO:0005509	cation binding|metal ion binding|calcium ion binding	-	-	-	-	chr7:16287726-16288109	2.47187	35.9411	3.86196	2.66e-12	1.01e-10	UP
107409618	LOC107409618	probable inorganic phosphate transporter 1-7	-	-	-	-	-	-	NW_015457203.1:7-2132	0.522183	7.58841	3.86117	3.58e-13	1.53e-11	UP
107424476	LOC107424476	F-box protein At2g26160-like	GO:0005623|GO:0005622|GO:0043231|GO:0005634	cell|intracellular|intracellular membrane-bounded organelle|nucleus	-	-	-	-	chr8:6696786-6698412	0.378682	5.4991	3.86014	1.48e-08	3.04e-07	UP
107406162	LOC107406162	uncharacterized LOC107406162	GO:0005623|GO:0005622|GO:0043231|GO:0005737|GO:0005739	cell|intracellular|intracellular membrane-bounded organelle|cytoplasm|mitochondrion	-	-	ko01100|ko00190	Metabolic pathways|Oxidative phosphorylation	NW_015454118.1:27274-37212	0.0779888	1.12552	3.85118	2.29e-05	0.000242757	UP
107421871	LOC107421871	uncharacterized LOC107421871	GO:0005623|GO:0006457|GO:0005622|GO:0043231|GO:0005737|GO:0009536|GO:0009507	cell|protein folding|intracellular|intracellular membrane-bounded organelle|cytoplasm|plastid|chloroplast	-	-	-	-	chr7:1598081-1601390	0.701057	10.1148	3.85079	8.66e-14	4.06e-12	UP
107428614	LOC107428614	uncharacterized LOC107428614	-	-	-	-	-	-	chr10:5435496-5437850	0.194181	2.78992	3.84475	1.56e-06	2.16e-05	UP
107415104	LOC107415104	peroxidase A2-like	GO:0016209|GO:0003824|GO:0016491|GO:0004601|GO:0046906|GO:0020037	antioxidant activity|catalytic activity|oxidoreductase activity|peroxidase activity|tetrapyrrole binding|heme binding	-	-	ko01100|ko01110|ko00940	Metabolic pathways|Biosynthesis of secondary metabolites|Phenylpropanoid biosynthesis	chr4:561120-563369	4.40367	63.1928	3.84298	2.1e-30	5.86e-28	UP
107423833	LOC107423833	protein NTM1-like 9	GO:0016020|GO:0005623|GO:0050896|GO:0008152|GO:0042175|GO:0031090|GO:0003700|GO:0006950|GO:0051716|GO:0005622|GO:0005789|GO:0009892|GO:0044237|GO:0071944|GO:0009607|GO:0009058|GO:0006807|GO:0051707|GO:0012505|GO:0044238|GO:0005886|GO:0005515|GO:0098588|GO:0043231|GO:0031349|GO:0006970|GO:0006952|GO:0006139|GO:0006725|GO:0005737|GO:1900424|GO:1900426|GO:0005783|GO:0009617|GO:0005516|GO:0019438|GO:…	membrane|cell|response to stimulus|metabolic process|nuclear outer membrane-endoplasmic reticulum membrane network|organelle membrane|transcription factor activity, sequence-specific DNA binding|response to stress|cellular response to stimulus|intracellular|endoplasmic reticulum membrane|negative regulation of metabolic process|cellular metabolic process|cell periphery|response to biotic stimulus…	-	-	-	-	chr8:1755255-1759089	2.39117	34.3054	3.84265	3.81e-24	5.31e-22	UP
107416713	LOC107416713	7-deoxyloganetin glucosyltransferase-like	GO:0003824|GO:0016740|GO:0016757|GO:0008194|GO:0016758|GO:0046527|GO:0035251	catalytic activity|transferase activity|transferase activity, transferring glycosyl groups|UDP-glycosyltransferase activity|transferase activity, transferring hexosyl groups|glucosyltransferase activity|UDP-glucosyltransferase activity	-	-	-	-	chr4:17360905-17362800	9.04735	129.585	3.84026	3.64e-36	1.88e-33	UP
107427019	LOC107427019	uncharacterized LOC107427019	GO:0005623|GO:0005622|GO:0043231|GO:0005634	cell|intracellular|intracellular membrane-bounded organelle|nucleus	-	-	-	-	chr9:11588912-11589388	3.43263	49.0824	3.83782	4.57e-13	1.93e-11	UP
107412832	LOC107412832	uncharacterized LOC107412832	GO:0043169|GO:0046872|GO:0046914|GO:0008270	cation binding|metal ion binding|transition metal ion binding|zinc ion binding	-	-	-	-	chr3:1540666-1541370	0.212668	3.04084	3.8378	0.00144535	0.0092311	UP
107412698	LOC107412698	lachrymatory-factor synthase-like	GO:0005623|GO:0023052|GO:0050896|GO:0008152|GO:0008289|GO:0030234|GO:0051716|GO:0005622|GO:0009892|GO:0044237|GO:0004872|GO:0044238|GO:0009725|GO:0007165|GO:0043231|GO:0019538|GO:0010427|GO:0005737|GO:0070887|GO:0050790|GO:0043177|GO:0006793|GO:0004857|GO:0007154|GO:0043086|GO:0009737|GO:0051246|GO:0031406|GO:0005634|GO:0044267|GO:0006796|GO:0009755|GO:0004864|GO:0009738|GO:0016311|GO:0006464|GO:…	cell|signaling|response to stimulus|metabolic process|lipid binding|enzyme regulator activity|cellular response to stimulus|intracellular|negative regulation of metabolic process|cellular metabolic process|receptor activity|primary metabolic process|response to hormone|signal transduction|intracellular membrane-bounded organelle|protein metabolic process|abscisic acid binding|cytoplasm|cellular r…	-	-	-	-	chr2:27630153-27630904	0.243469	3.48055	3.8375	0.00196556	0.0120011	UP
107433345	LOC107433345	gibberellin 2-beta-dioxygenase 2-like	GO:0016020|GO:0005623|GO:0008152|GO:0003824|GO:0016491|GO:0005622|GO:0044237|GO:0009058|GO:0044238|GO:0044281|GO:0043169|GO:0051213|GO:0005737|GO:0055114|GO:0044255|GO:0006629|GO:0016705|GO:0006720|GO:0016706|GO:0016042|GO:0046872|GO:0008610|GO:0008299|GO:0045543|GO:0016114|GO:0019752|GO:0046914|GO:0052634|GO:0045487|GO:0005506|GO:0016102|GO:0009686|GO:0009685	membrane|cell|metabolic process|catalytic activity|oxidoreductase activity|intracellular|cellular metabolic process|biosynthetic process|primary metabolic process|small molecule metabolic process|cation binding|dioxygenase activity|cytoplasm|oxidation-reduction process|cellular lipid metabolic process|lipid metabolic process|oxidoreductase activity, acting on paired donors, with incorporation or …	-	-	ko00904	Diterpenoid biosynthesis	chr12:18997055-19000720	0.193502	2.74979	3.8289	8.75e-06	0.000102467	UP
107430205	LOC107430205	1-aminocyclopropane-1-carboxylate synthase	GO:0032502|GO:0005623|GO:0000003|GO:0050896|GO:0008152|GO:0003824|GO:0003006|GO:0006950|GO:0051716|GO:0005622|GO:0044237|GO:0048037|GO:0009058|GO:0016829|GO:0005515|GO:0009725|GO:0016846|GO:0009612|GO:0007275|GO:0006952|GO:0006979|GO:0007568|GO:0005737|GO:0070887|GO:0009611|GO:0042802|GO:0030170|GO:0009835|GO:0051301|GO:0009723|GO:0001944|GO:0010154|GO:0009733|GO:0009753|GO:0010039|GO:0010038|GO:…	developmental process|cell|reproduction|response to stimulus|metabolic process|catalytic activity|developmental process involved in reproduction|response to stress|cellular response to stimulus|intracellular|cellular metabolic process|cofactor binding|biosynthetic process|lyase activity|protein binding|response to hormone|carbon-sulfur lyase activity|response to mechanical stimulus|multicellular …	-	-	ko01100|ko01110|ko00270	Metabolic pathways|Biosynthesis of secondary metabolites|Cysteine and methionine metabolism	chr11:4052786-4058093	2.24681	31.8869	3.82701	5.2e-26	9.05e-24	UP
107420016	LOC107420016	mitotic chromosome and X-chromosome-associated protein mix-1-like	GO:0016020|GO:0005623|GO:0050896|GO:0003824|GO:0016740|GO:0006950|GO:0005622|GO:0043231|GO:0006970|GO:0016757|GO:0005634|GO:0008194|GO:0009651|GO:0016758|GO:0008375	membrane|cell|response to stimulus|catalytic activity|transferase activity|response to stress|intracellular|intracellular membrane-bounded organelle|response to osmotic stress|transferase activity, transferring glycosyl groups|nucleus|UDP-glycosyltransferase activity|response to salt stress|transferase activity, transferring hexosyl groups|acetylglucosaminyltransferase activity	-	-	-	-	chr6:2730004-2731898	0.755151	10.6882	3.8231	1.19e-10	3.62e-09	UP
107403772	LOC107403772	probable LRR receptor-like serine/threonine-protein kinase At1g51880	GO:0016020|GO:0005623|GO:0023052|GO:0050896|GO:0003824|GO:0016740|GO:0042995|GO:0006950|GO:0051716|GO:0071944|GO:0009607|GO:0051707|GO:0005886|GO:0009725|GO:0009620|GO:0007165|GO:0090406|GO:0006952|GO:0070887|GO:0009968|GO:0016772|GO:0007154|GO:0009966|GO:0000166|GO:0009737|GO:0009788|GO:0017076|GO:0016301|GO:0009755|GO:0009787|GO:0050832|GO:0005524|GO:0009738|GO:0030554|GO:0071215	membrane|cell|signaling|response to stimulus|catalytic activity|transferase activity|cell projection|response to stress|cellular response to stimulus|cell periphery|response to biotic stimulus|response to other organism|plasma membrane|response to hormone|response to fungus|signal transduction|pollen tube|defense response|cellular response to chemical stimulus|negative regulation of signal transd…	-	-	-	-	chr1:38354847-38358940	1.61181	22.7969	3.82208	2.01e-20	2e-18	UP
107410922	LOC107410922	uncharacterized LOC107410922	GO:0032502|GO:0005623|GO:0000003|GO:0003006|GO:0005622|GO:0009791|GO:0043231|GO:0007275|GO:0048316|GO:0009793|GO:0010154|GO:0005634|GO:0009790	developmental process|cell|reproduction|developmental process involved in reproduction|intracellular|post-embryonic development|intracellular membrane-bounded organelle|multicellular organism development|seed development|embryo development ending in seed dormancy|fruit development|nucleus|embryo development	-	-	-	-	chr2:7576104-7577615	9.40237	132.557	3.81744	1.31e-28	3.14e-26	UP
107410014	LOC107410014	crocetin glucosyltransferase, chloroplastic-like	GO:0008152|GO:0003824|GO:0016740|GO:0009058|GO:0043473|GO:0009812|GO:0016757|GO:0046283|GO:0046148|GO:0009813|GO:0016758|GO:0009718	metabolic process|catalytic activity|transferase activity|biosynthetic process|pigmentation|flavonoid metabolic process|transferase activity, transferring glycosyl groups|anthocyanin-containing compound metabolic process|pigment biosynthetic process|flavonoid biosynthetic process|transferase activity, transferring hexosyl groups|anthocyanin-containing compound biosynthetic process	-	-	-	-	NW_015457792.1:330-1410	3.95501	55.6066	3.8135	3.78e-15	2.14e-13	UP
107413999	LOC107413999	uncharacterized LOC107413999	-	-	-	-	-	-	chr3:18391241-18391987	0.860878	12.1009	3.81316	1.67e-08	3.38e-07	UP
107435669	LOC107435669	thaumatin-like protein	GO:0005515	protein binding	-	-	-	-	NW_015453556.1:37735-44885	0.830113	11.6601	3.81212	4.63e-14	2.27e-12	UP
107424807	LOC107424807	vicilin-like seed storage protein At2g18540	GO:0045735	nutrient reservoir activity	-	-	-	-	chr8:9180440-9183575	0.0510748	0.716374	3.81003	0.00180315	0.0111657	UP
107428254	LOC107428254	uncharacterized LOC107428254	GO:0005623|GO:0005622|GO:0043231|GO:0005737|GO:0009536|GO:0009507	cell|intracellular|intracellular membrane-bounded organelle|cytoplasm|plastid|chloroplast	-	-	-	-	chr10:2627617-2628973	0.0958424	1.34428	3.81003	0.0018017	0.0111602	UP
107425924	LOC107425924	calcium-transporting ATPase 12, plasma membrane-type	GO:0051179|GO:0016020|GO:0005623|GO:0005215|GO:0003824|GO:0016787|GO:0031224|GO:0005622|GO:0071944|GO:0022857|GO:0005886|GO:0005515|GO:0043231|GO:0016021|GO:0006810|GO:0022891|GO:0005887|GO:0055085|GO:0016817|GO:0031226|GO:0005516|GO:0006811|GO:0015075|GO:0016818|GO:0034220|GO:0016820|GO:0015399|GO:0042626|GO:0006812|GO:0016462|GO:0008324|GO:0098655|GO:0015662|GO:0017111|GO:0019829|GO:0016887|GO:…	localization|membrane|cell|transporter activity|catalytic activity|hydrolase activity|intrinsic component of membrane|intracellular|cell periphery|transmembrane transporter activity|plasma membrane|protein binding|intracellular membrane-bounded organelle|integral component of membrane|transport|substrate-specific transmembrane transporter activity|integral component of plasma membrane|transmembra…	-	-	-	-	chr9:1411702-1416774	4.39965	61.6697	3.8091	6.26e-25	9.77e-23	UP
107419450	LOC107419450	TMV resistance protein N-like	GO:0005623|GO:0023052|GO:0050896|GO:0006950|GO:0051716|GO:0005622|GO:0007165|GO:0006952|GO:0005737|GO:0007154|GO:0000166|GO:0017076|GO:0043531|GO:0030554	cell|signaling|response to stimulus|response to stress|cellular response to stimulus|intracellular|signal transduction|defense response|cytoplasm|cell communication|nucleotide binding|purine nucleotide binding|ADP binding|adenyl nucleotide binding	-	-	-	-	chr5:27683748-27688429	0.212004	2.95719	3.80206	2.36e-08	4.66e-07	UP
107430389	LOC107430389	expansin-like B1	GO:0032502|GO:0005576|GO:0000003|GO:0040007|GO:0071554|GO:0009653|GO:0019953|GO:0016049|GO:0048589|GO:0060560|GO:0009826|GO:0071669|GO:0048869|GO:0071555|GO:0009664|GO:0042545|GO:0000902|GO:0009827|GO:0009828	developmental process|extracellular region|reproduction|growth|cell wall organization or biogenesis|anatomical structure morphogenesis|sexual reproduction|cell growth|developmental growth|developmental growth involved in morphogenesis|unidimensional cell growth|plant-type cell wall organization or biogenesis|cellular developmental process|cell wall organization|plant-type cell wall organization|c…	-	-	-	-	chr11:8773788-8775415	27.4891	383.065	3.80066	1.72e-37	1.12e-34	UP
107411746	LOC107411746	uncharacterized LOC107411746	GO:0016020|GO:0031224|GO:0031225	membrane|intrinsic component of membrane|anchored component of membrane	-	-	-	-	chr2:19971080-19971922	0.533355	7.42705	3.79962	0.000266496	0.00215603	UP
107431041	LOC107431041	non-specific lipid-transfer protein 1-like	GO:0051179|GO:0005576|GO:0005623|GO:0050896|GO:0008289|GO:0006950|GO:0071944|GO:0048046|GO:0009725|GO:0005618|GO:0006810|GO:0009415|GO:0009414|GO:0071702|GO:0009737|GO:0006869	localization|extracellular region|cell|response to stimulus|lipid binding|response to stress|cell periphery|apoplast|response to hormone|cell wall|transport|response to water|response to water deprivation|organic substance transport|response to abscisic acid|lipid transport	-	-	-	-	chr11:15215250-15216224	2.06347	28.6085	3.7933	3e-05	0.000309625	UP
107414569	LOC107414569	probable WRKY transcription factor 53	GO:0050896|GO:0009725|GO:0009737	response to stimulus|response to hormone|response to abscisic acid	-	-	-	-	chr3:23929120-23931718	1.4047	19.4533	3.79168	8.02e-14	3.8e-12	UP
107426750	LOC107426750	cysteine-rich repeat secretory protein 55	GO:0005576|GO:0050896|GO:0080167	extracellular region|response to stimulus|response to karrikin	-	-	-	-	chr9:7119094-7120247	4.81092	66.5205	3.78942	9.16e-25	1.39e-22	UP
107431103	LOC107431103	receptor-like protein 12	GO:0016020|GO:0005623|GO:0023052|GO:0050896|GO:0003824|GO:0016740|GO:0006950|GO:0051716|GO:0005622|GO:0071944|GO:0005886|GO:0007165|GO:0043231|GO:0006952|GO:0005737|GO:0016772|GO:0007154|GO:0016301|GO:0009536|GO:0009507	membrane|cell|signaling|response to stimulus|catalytic activity|transferase activity|response to stress|cellular response to stimulus|intracellular|cell periphery|plasma membrane|signal transduction|intracellular membrane-bounded organelle|defense response|cytoplasm|transferase activity, transferring phosphorus-containing groups|cell communication|kinase activity|plastid|chloroplast	-	-	-	-	chr11:15802844-15804123	0.078089	1.07961	3.78924	0.00137653	0.00885157	UP
107426280	LOC107426280	bifunctional epoxide hydrolase 2-like	-	-	-	-	-	-	chr9:4378664-4380538	0.130018	1.7946	3.78688	0.000164373	0.00140775	UP
107431286	LOC107431286	probable WRKY transcription factor 33	GO:0005623|GO:0050896|GO:0008152|GO:0003700|GO:0006950|GO:0051716|GO:0005622|GO:0044237|GO:0009607|GO:0009058|GO:0006807|GO:0051707|GO:0006914|GO:0044238|GO:0005515|GO:0009408|GO:0010508|GO:0009620|GO:0010506|GO:0043231|GO:0006970|GO:0009266|GO:0006952|GO:0009409|GO:0006139|GO:0006725|GO:0006790|GO:0019748|GO:0009415|GO:0009414|GO:0009617|GO:0034605|GO:0019438|GO:0010467|GO:0005634|GO:0044550|GO:…	cell|response to stimulus|metabolic process|transcription factor activity, sequence-specific DNA binding|response to stress|cellular response to stimulus|intracellular|cellular metabolic process|response to biotic stimulus|biosynthetic process|nitrogen compound metabolic process|response to other organism|autophagy|primary metabolic process|protein binding|response to heat|positive regulation of …	-	-	ko04626	Plant-pathogen interaction	chr11:16834986-16837675	5.88231	81.0895	3.78506	1.21e-33	4.45e-31	UP
107416168	LOC107416168	protein GAMETE EXPRESSED 1	GO:0032502|GO:0016020|GO:0005623|GO:0031224|GO:0005622|GO:0071944|GO:0005886|GO:0005515|GO:0043231|GO:0016021|GO:0007275|GO:0005737|GO:0042802|GO:0005887|GO:0031226|GO:0009790|GO:0048229|GO:0009536|GO:0009553|GO:0009507|GO:0009555	developmental process|membrane|cell|intrinsic component of membrane|intracellular|cell periphery|plasma membrane|protein binding|intracellular membrane-bounded organelle|integral component of membrane|multicellular organism development|cytoplasm|identical protein binding|integral component of plasma membrane|intrinsic component of plasma membrane|embryo development|gametophyte development|plastid…	-	-	-	-	chr4:11099875-11102529	0.121356	1.67113	3.7835	2.38e-05	0.000250491	UP
107422979	LOC107422979	uncharacterized LOC107422979	-	-	-	-	-	-	chr7:19857681-19858199	4.13955	56.9586	3.78237	2.07e-10	6e-09	UP
107411640	LOC107411640	galactinol synthase 2-like	GO:0005623|GO:0050896|GO:0008152|GO:0003824|GO:0016740|GO:0006950|GO:0005622|GO:0009058|GO:0044238|GO:0009725|GO:0043231|GO:0044281|GO:0006970|GO:0009266|GO:0016757|GO:0006979|GO:0043169|GO:0009409|GO:0005737|GO:0005975|GO:0009415|GO:0009414|GO:0016051|GO:0005996|GO:0009737|GO:0005634|GO:0008194|GO:0046872|GO:0009651|GO:0016758|GO:0008378|GO:0035250|GO:0019318|GO:0047216|GO:0006012	cell|response to stimulus|metabolic process|catalytic activity|transferase activity|response to stress|intracellular|biosynthetic process|primary metabolic process|response to hormone|intracellular membrane-bounded organelle|small molecule metabolic process|response to osmotic stress|response to temperature stimulus|transferase activity, transferring glycosyl groups|response to oxidative stress|c…	-	-	ko00052	Galactose metabolism	chr2:18866391-18868001	2.86317	39.1416	3.77302	2.38e-13	1.04e-11	UP
107430990	LOC107430990	ubiquinol oxidase 2, mitochondrial-like	GO:0016020|GO:0005623|GO:0023052|GO:0050896|GO:0008152|GO:0003824|GO:0016491|GO:0031090|GO:0031224|GO:0006950|GO:0051716|GO:0005622|GO:0044237|GO:0070469|GO:0007165|GO:0043231|GO:0016021|GO:0009266|GO:0043169|GO:0009409|GO:0006091|GO:0005737|GO:0019866|GO:0055114|GO:0007154|GO:0031966|GO:0031930|GO:0005743|GO:0046872|GO:0045333|GO:0016682|GO:0005740|GO:0005739|GO:0009916	membrane|cell|signaling|response to stimulus|metabolic process|catalytic activity|oxidoreductase activity|organelle membrane|intrinsic component of membrane|response to stress|cellular response to stimulus|intracellular|cellular metabolic process|respiratory chain|signal transduction|intracellular membrane-bounded organelle|integral component of membrane|response to temperature stimulus|cation bi…	-	-	-	-	chr11:14636965-14638733	4.00287	54.59	3.76953	3.29e-26	5.88e-24	UP
107415738	LOC107415738	cationic amino acid transporter 1-like	GO:0051179|GO:0016020|GO:0005623|GO:0005215|GO:0005622|GO:0071944|GO:0022857|GO:0005886|GO:0006810|GO:0005737|GO:0022891|GO:0055085|GO:0071702|GO:0006811|GO:0015075|GO:0005342|GO:0034220|GO:1903825|GO:0015711|GO:0006812|GO:0008509|GO:0098656|GO:0008324|GO:0006865|GO:0006820|GO:0098655|GO:0015800|GO:0003333|GO:0043090|GO:1903401|GO:0015171|GO:0015181|GO:1903826|GO:0015802|GO:0005310|GO:0015189|GO:…	localization|membrane|cell|transporter activity|intracellular|cell periphery|transmembrane transporter activity|plasma membrane|transport|cytoplasm|substrate-specific transmembrane transporter activity|transmembrane transport|organic substance transport|ion transport|ion transmembrane transporter activity|organic acid transmembrane transporter activity|ion transmembrane transport|organic acid tra…	-	-	-	-	chr1:854601-858868	0.0776537	1.05704	3.76683	3.61e-05	0.000364706	UP
107433435	LOC107433435	F-box protein PP2-A13-like	GO:0005623|GO:0050896|GO:0008152|GO:0006950|GO:0005622|GO:0044237|GO:0030246|GO:0044238|GO:0005515|GO:0043231|GO:0019538|GO:0009611|GO:0005634|GO:0044267|GO:0006464|GO:0070647|GO:0016567	cell|response to stimulus|metabolic process|response to stress|intracellular|cellular metabolic process|carbohydrate binding|primary metabolic process|protein binding|intracellular membrane-bounded organelle|protein metabolic process|response to wounding|nucleus|cellular protein metabolic process|cellular protein modification process|protein modification by small protein conjugation or removal|pr…	-	-	-	-	NW_015453397.1:903253-905304	0.287875	3.90369	3.76132	0.00131026	0.00849135	UP
107428204	LOC107428204	G-type lectin S-receptor-like serine/threonine-protein kinase At1g11410	GO:0016020|GO:0005623|GO:0030054|GO:0004871|GO:0050896|GO:0008152|GO:0003824|GO:0016740|GO:0031224|GO:0006950|GO:0005622|GO:0044237|GO:0004872|GO:0009506|GO:0071944|GO:0005911|GO:0038023|GO:0044238|GO:0005886|GO:0005515|GO:0004888|GO:0019899|GO:0043231|GO:0016021|GO:0019538|GO:0006952|GO:0005737|GO:0006793|GO:0016772|GO:0016773|GO:0019199|GO:0005773|GO:0016301|GO:0044267|GO:0006796|GO:0031625|GO:…	membrane|cell|cell junction|signal transducer activity|response to stimulus|metabolic process|catalytic activity|transferase activity|intrinsic component of membrane|response to stress|intracellular|cellular metabolic process|receptor activity|plasmodesma|cell periphery|cell-cell junction|signaling receptor activity|primary metabolic process|plasma membrane|protein binding|transmembrane signaling…	-	-	-	-	chr10:2048002-2051881	0.519082	7.03706	3.76094	1.97e-07	3.27e-06	UP
107418537	LOC107418537	ERAD-associated E3 ubiquitin-protein ligase component HRD3A-like	GO:0016020|GO:0005623|GO:0050896|GO:0008152|GO:0042175|GO:0031090|GO:0031224|GO:0006950|GO:0051716|GO:0005622|GO:0005789|GO:0044237|GO:0012505|GO:0044238|GO:0005515|GO:0098588|GO:0043231|GO:0016021|GO:0006970|GO:0019538|GO:0005737|GO:0036503|GO:0005783|GO:0006972|GO:0006508|GO:0030433|GO:0034976|GO:0044267|GO:0030163|GO:0009651|GO:0051603|GO:0042538|GO:0010498|GO:0044257|GO:0043161|GO:0019941|GO:…	membrane|cell|response to stimulus|metabolic process|nuclear outer membrane-endoplasmic reticulum membrane network|organelle membrane|intrinsic component of membrane|response to stress|cellular response to stimulus|intracellular|endoplasmic reticulum membrane|cellular metabolic process|endomembrane system|primary metabolic process|protein binding|bounding membrane of organelle|intracellular membr…	-	-	ko04141	Protein processing in endoplasmic reticulum	chr5:11364400-11367582	0.166526	2.2565	3.76027	2.94e-05	0.000303583	UP
107404715	LOC107404715	uncharacterized LOC107404715	-	-	-	-	ko00904	Diterpenoid biosynthesis	NW_015453781.1:41007-46008	0.888836	12.0069	3.75581	6.75e-07	1.01e-05	UP
107412827	LOC107412827	cysteine-rich receptor-like protein kinase 25	GO:0005576|GO:0016020|GO:0005623|GO:0030054|GO:0050896|GO:0008152|GO:0003824|GO:0016740|GO:0006950|GO:0044237|GO:0009506|GO:0071944|GO:0005911|GO:0044238|GO:0005886|GO:0005515|GO:0019899|GO:0019538|GO:0006952|GO:0006793|GO:0016772|GO:0016773|GO:0016301|GO:0044267|GO:0006796|GO:0031625|GO:0006464|GO:0016310|GO:0004672|GO:0006468|GO:0004674	extracellular region|membrane|cell|cell junction|response to stimulus|metabolic process|catalytic activity|transferase activity|response to stress|cellular metabolic process|plasmodesma|cell periphery|cell-cell junction|primary metabolic process|plasma membrane|protein binding|enzyme binding|protein metabolic process|defense response|phosphorus metabolic process|transferase activity, transferring…	-	-	-	-	chr3:1408314-1409275	0.219272	2.94662	3.74827	0.000190858	0.00160887	UP
107434542	LOC107434542	disease resistance protein RPM1-like	GO:0016020|GO:0005623|GO:0050896|GO:0006950|GO:0051716|GO:0071944|GO:0012505|GO:0006955|GO:0005886|GO:0005515|GO:0008219|GO:0006952|GO:0045087|GO:0000166|GO:0017076|GO:0009626|GO:0043531|GO:0012501|GO:0005524|GO:0030554	membrane|cell|response to stimulus|response to stress|cellular response to stimulus|cell periphery|endomembrane system|immune response|plasma membrane|protein binding|cell death|defense response|innate immune response|nucleotide binding|purine nucleotide binding|plant-type hypersensitive response|ADP binding|programmed cell death|ATP binding|adenyl nucleotide binding	-	-	ko04626	Plant-pathogen interaction	NW_015453464.1:69847-72618	0.0360584	0.484467	3.74799	0.00196659	0.0120047	UP
107433620	LOC107433620	rho GTPase-activating protein gacG-like	GO:0050896|GO:0080167	response to stimulus|response to karrikin	-	-	-	-	NW_015453408.1:112940-114024	0.423669	5.68482	3.74611	1.92e-06	2.6e-05	UP
107409847	LOC107409847	ethylene-responsive transcription factor ABR1-like	GO:0005623|GO:0023052|GO:0050896|GO:0008152|GO:0003700|GO:0006950|GO:0051716|GO:0005622|GO:0044237|GO:0009607|GO:0009058|GO:0006807|GO:0051707|GO:0044238|GO:0009725|GO:0009620|GO:0007165|GO:0043231|GO:0006970|GO:0006952|GO:0003676|GO:0006139|GO:0006725|GO:0070887|GO:0009968|GO:0007154|GO:0009966|GO:0009723|GO:0009737|GO:0009788|GO:0019438|GO:0010467|GO:0005634|GO:0003677|GO:0009743|GO:0010468|GO:…	cell|signaling|response to stimulus|metabolic process|transcription factor activity, sequence-specific DNA binding|response to stress|cellular response to stimulus|intracellular|cellular metabolic process|response to biotic stimulus|biosynthetic process|nitrogen compound metabolic process|response to other organism|primary metabolic process|response to hormone|response to fungus|signal transducti…	-	-	-	-	NW_015457584.1:11-1707	3.19162	42.8246	3.74608	1.05e-19	9.78e-18	UP
107423035	LOC107423035	2-hydroxyisoflavanone dehydratase-like	GO:0008152|GO:0003824|GO:0016787|GO:0044237|GO:0009058|GO:0016829|GO:0006725|GO:0016788|GO:0019748|GO:0009698|GO:0019438|GO:0052689|GO:0009699|GO:0044550|GO:0046287|GO:0016836|GO:0009717|GO:0033987	metabolic process|catalytic activity|hydrolase activity|cellular metabolic process|biosynthetic process|lyase activity|cellular aromatic compound metabolic process|hydrolase activity, acting on ester bonds|secondary metabolic process|phenylpropanoid metabolic process|aromatic compound biosynthetic process|carboxylic ester hydrolase activity|phenylpropanoid biosynthetic process|secondary metabolit…	-	-	-	-	chr7:20708120-20709140	0.451398	6.05023	3.74452	1.62e-06	2.24e-05	UP
107429605	LOC107429605	inositol oxygenase 1-like	GO:0032502|GO:0005623|GO:0008152|GO:0003824|GO:0016491|GO:0009653|GO:0005622|GO:0044237|GO:0009058|GO:0044238|GO:0044281|GO:0043169|GO:0044262|GO:0005737|GO:0055114|GO:0005975|GO:0006949|GO:0016701|GO:0006020|GO:0016051|GO:0019310|GO:0005996|GO:0016052|GO:0046872|GO:0050113|GO:0006066|GO:0006766|GO:0019752|GO:0019853|GO:0046914|GO:0006767|GO:0005506	developmental process|cell|metabolic process|catalytic activity|oxidoreductase activity|anatomical structure morphogenesis|intracellular|cellular metabolic process|biosynthetic process|primary metabolic process|small molecule metabolic process|cation binding|cellular carbohydrate metabolic process|cytoplasm|oxidation-reduction process|carbohydrate metabolic process|syncytium formation|oxidoreduct…	-	-	ko00562|ko00053	Inositol phosphate metabolism|Ascorbate and aldarate metabolism	chr10:19949157-19952133	7.41004	98.8075	3.73707	2.28e-32	7.7e-30	UP
107419252	LOC107419252	probable F-box protein At4g22030	-	-	-	-	-	-	chr1:12868428-12869823	0.08745	1.16169	3.73162	0.00270642	0.0157336	UP
107427761	LOC107427761	NAC transcription factor ONAC010-like	GO:0032502|GO:0005623|GO:0008152|GO:0003700|GO:0005622|GO:0044237|GO:0009058|GO:0006807|GO:0044238|GO:0043231|GO:0008219|GO:0007275|GO:0003676|GO:0006139|GO:0006725|GO:0048367|GO:0019438|GO:0010467|GO:0005634|GO:0003677|GO:0010468|GO:0051252|GO:0010087|GO:0012501|GO:0043067|GO:0016070|GO:0010089|GO:0032774|GO:0006351|GO:2001141|GO:0006355|GO:1903506	developmental process|cell|metabolic process|transcription factor activity, sequence-specific DNA binding|intracellular|cellular metabolic process|biosynthetic process|nitrogen compound metabolic process|primary metabolic process|intracellular membrane-bounded organelle|cell death|multicellular organism development|nucleic acid binding|nucleobase-containing compound metabolic process|cellular aro…	-	-	-	-	chr9:22922292-22924149	0.122941	1.63073	3.72949	0.00199105	0.0121296	UP
107403306	LOC107403306	uncharacterized LOC107403306	GO:0051179|GO:0005576|GO:0008289|GO:0006810|GO:0071702|GO:0006869	localization|extracellular region|lipid binding|transport|organic substance transport|lipid transport	-	-	-	-	NW_015453593.1:94069-96040	4.87961	64.6772	3.72842	2.19e-20	2.17e-18	UP
107406019	LOC107406019	endochitinase EP3-like	GO:0032502|GO:0005576|GO:0005623|GO:0000003|GO:0050896|GO:0003824|GO:0016787|GO:0003006|GO:0006950|GO:0051716|GO:0071944|GO:0009607|GO:0051707|GO:0006955|GO:0005618|GO:0009791|GO:0008219|GO:0007275|GO:0006952|GO:0008061|GO:0016798|GO:0009611|GO:0048316|GO:0009617|GO:0045087|GO:0009793|GO:0010262|GO:0010154|GO:0009626|GO:0009790|GO:0012501|GO:0004553|GO:0004568	developmental process|extracellular region|cell|reproduction|response to stimulus|catalytic activity|hydrolase activity|developmental process involved in reproduction|response to stress|cellular response to stimulus|cell periphery|response to biotic stimulus|response to other organism|immune response|cell wall|post-embryonic development|cell death|multicellular organism development|defense respon…	-	-	ko01100|ko00520	Metabolic pathways|Amino sugar and nucleotide sugar metabolism	chr1:40441277-40442491	6.87301	91.0125	3.72705	4.22e-18	3.34e-16	UP
107413357	LOC107413357	disease resistance protein RPH8A-like	GO:0016020|GO:0005623|GO:0050896|GO:0006950|GO:0071944|GO:0005886|GO:0006952|GO:0000166|GO:0017076|GO:0043531|GO:0005524|GO:0030554	membrane|cell|response to stimulus|response to stress|cell periphery|plasma membrane|defense response|nucleotide binding|purine nucleotide binding|ADP binding|ATP binding|adenyl nucleotide binding	-	-	-	-	chr3:7376559-7378004	0.0767535	1.01532	3.72556	0.00351002	0.0196046	UP
107424152	LOC107424152	probable WRKY transcription factor 53	GO:0050896|GO:0009725|GO:0009737	response to stimulus|response to hormone|response to abscisic acid	-	-	-	-	chr8:4418044-4420564	1.78016	23.4531	3.7197	5.02e-18	3.95e-16	UP
107407063	LOC107407063	uncharacterized N-acetyltransferase p20-like	GO:0005623|GO:0008152|GO:0003824|GO:0016740|GO:0005622|GO:0044237|GO:0044238|GO:0016746|GO:0019538|GO:0005737|GO:0016747|GO:0044267|GO:0016410|GO:0006464|GO:0016407|GO:0008080|GO:0031365|GO:0006473|GO:0006474	cell|metabolic process|catalytic activity|transferase activity|intracellular|cellular metabolic process|primary metabolic process|transferase activity, transferring acyl groups|protein metabolic process|cytoplasm|transferase activity, transferring acyl groups other than amino-acyl groups|cellular protein metabolic process|N-acyltransferase activity|cellular protein modification process|acetyltran…	-	-	-	-	NW_015454490.1:3424-4100	0.237759	3.13163	3.71934	0.000415471	0.00317784	UP
107404512	LOC107404512	uncharacterized LOC107404512	GO:0005623|GO:0005622|GO:0003676|GO:0005737|GO:0003677	cell|intracellular|nucleic acid binding|cytoplasm|DNA binding	-	-	-	-	NW_015453755.1:30238-46431	0.207154	2.72028	3.71498	4.3e-08	8.13e-07	UP
107415152	LOC107415152	lysine histidine transporter 1-like	GO:0051179|GO:0016020|GO:0005623|GO:0005215|GO:0050896|GO:0031224|GO:0071944|GO:0022857|GO:0005886|GO:0016021|GO:0006810|GO:0080167|GO:0022891|GO:0071702|GO:0006811|GO:0015075|GO:0005342|GO:0015711|GO:0015293|GO:0008509|GO:0006865|GO:0006820|GO:0043090|GO:0015171|GO:0008514	localization|membrane|cell|transporter activity|response to stimulus|intrinsic component of membrane|cell periphery|transmembrane transporter activity|plasma membrane|integral component of membrane|transport|response to karrikin|substrate-specific transmembrane transporter activity|organic substance transport|ion transport|ion transmembrane transporter activity|organic acid transmembrane transpor…	-	-	-	-	chr4:785918-790776	0.0873032	1.14435	3.71235	5.61e-10	1.51e-08	UP
107419948	LOC107419948	transcription factor bHLH95	GO:0032502|GO:0005623|GO:0000003|GO:0008152|GO:0003006|GO:0003700|GO:0005622|GO:0044237|GO:0009058|GO:0006807|GO:0044238|GO:0005515|GO:0009791|GO:0043231|GO:0007275|GO:0003676|GO:0006139|GO:0006725|GO:0046983|GO:0048316|GO:0009793|GO:0010154|GO:0019438|GO:0010467|GO:0005634|GO:0003677|GO:0009790|GO:0010468|GO:0051252|GO:0016070|GO:0032774|GO:0006351|GO:2001141|GO:0006355|GO:1903506	developmental process|cell|reproduction|metabolic process|developmental process involved in reproduction|transcription factor activity, sequence-specific DNA binding|intracellular|cellular metabolic process|biosynthetic process|nitrogen compound metabolic process|primary metabolic process|protein binding|post-embryonic development|intracellular membrane-bounded organelle|multicellular organism de…	-	-	-	-	chr6:1769028-1771348	0.116496	1.52531	3.71075	0.0070616	0.0350057	UP
107407104	LOC107407104	pentatricopeptide repeat-containing protein At1g08070, chloroplastic-like	GO:0005623|GO:0008152|GO:0005622|GO:0044237|GO:0006807|GO:0044238|GO:0043231|GO:0006139|GO:0006725|GO:0005737|GO:0010467|GO:0009536|GO:0016070|GO:0006396|GO:0016071|GO:0009507|GO:0006397|GO:0031425	cell|metabolic process|intracellular|cellular metabolic process|nitrogen compound metabolic process|primary metabolic process|intracellular membrane-bounded organelle|nucleobase-containing compound metabolic process|cellular aromatic compound metabolic process|cytoplasm|gene expression|plastid|RNA metabolic process|RNA processing|mRNA metabolic process|chloroplast|mRNA processing|chloroplast RNA …	-	-	-	-	NW_015454516.1:11197-13299	0.211159	2.76322	3.70995	1.5e-05	0.000165966	UP
107431209	LOC107431209	putative disease resistance protein RGA3	GO:0005576|GO:0050896|GO:0006950|GO:0005515|GO:0006952|GO:0000166|GO:0017076|GO:0043531|GO:0005524|GO:0030554	extracellular region|response to stimulus|response to stress|protein binding|defense response|nucleotide binding|purine nucleotide binding|ADP binding|ATP binding|adenyl nucleotide binding	-	-	-	-	chr11:16230871-16235468	0.0566632	0.740541	3.7081	0.000240523	0.00197099	UP
107409987	LOC107409987	NAC domain-containing protein 90-like	GO:0032502|GO:0005623|GO:0050896|GO:0008152|GO:0003700|GO:0005622|GO:0044237|GO:0009058|GO:0006807|GO:0044238|GO:0043231|GO:0007275|GO:0003676|GO:0006139|GO:0006725|GO:0019438|GO:0010467|GO:0005634|GO:0003677|GO:0010468|GO:0010200|GO:0051252|GO:0016070|GO:0032774|GO:0006351|GO:2001141|GO:0006355|GO:1903506	developmental process|cell|response to stimulus|metabolic process|transcription factor activity, sequence-specific DNA binding|intracellular|cellular metabolic process|biosynthetic process|nitrogen compound metabolic process|primary metabolic process|intracellular membrane-bounded organelle|multicellular organism development|nucleic acid binding|nucleobase-containing compound metabolic process|ce…	-	-	-	-	chr2:318611-320076	1.29458	16.8954	3.70607	4.79e-13	2.01e-11	UP
107410874	LOC107410874	UDP-glucose iridoid glucosyltransferase-like	-	-	-	-	-	-	chr2:7117988-7120406	0.206299	2.69019	3.7049	0.00785947	0.0382736	UP
107418994	LOC107418994	uncharacterized LOC107418994	-	-	-	-	ko04075	Plant hormone signal transduction	chr5:18288904-18289638	0.798684	10.4135	3.70469	0.000761253	0.00534677	UP
107423623	LOC107423623	probable WRKY transcription factor 53	GO:0050896|GO:0009725|GO:0009737	response to stimulus|response to hormone|response to abscisic acid	-	-	-	-	chr8:57000-59273	1.39791	18.1324	3.69722	1.37e-20	1.4e-18	UP
107412673	LOC107412673	G-type lectin S-receptor-like serine/threonine-protein kinase RLK1	GO:0016020|GO:0005623|GO:0030054|GO:0023052|GO:0004871|GO:0050896|GO:0008152|GO:0003824|GO:0016740|GO:0051716|GO:0044237|GO:0004872|GO:0009506|GO:0071944|GO:0005911|GO:0038023|GO:0044238|GO:0005886|GO:0005515|GO:0009725|GO:0004888|GO:0019899|GO:0007165|GO:0019538|GO:0070887|GO:0006793|GO:0001653|GO:0016772|GO:0007154|GO:0016773|GO:0019199|GO:0016301|GO:0007166|GO:0044267|GO:0006796|GO:0009755|GO:…	membrane|cell|cell junction|signaling|signal transducer activity|response to stimulus|metabolic process|catalytic activity|transferase activity|cellular response to stimulus|cellular metabolic process|receptor activity|plasmodesma|cell periphery|cell-cell junction|signaling receptor activity|primary metabolic process|plasma membrane|protein binding|response to hormone|transmembrane signaling rece…	-	-	-	-	chr2:27406643-27409380	1.31785	17.0408	3.69274	1.05e-23	1.43e-21	UP
107432605	LOC107432605	probable LRR receptor-like serine/threonine-protein kinase At1g53430	GO:0016020|GO:0005623|GO:0008152|GO:0003824|GO:0016740|GO:0044237|GO:0071944|GO:0044238|GO:0005886|GO:0019538|GO:0006793|GO:0016772|GO:0016773|GO:0016301|GO:0044267|GO:0006796|GO:0006464|GO:0016310|GO:0004672|GO:0006468|GO:0004674|GO:0046777	membrane|cell|metabolic process|catalytic activity|transferase activity|cellular metabolic process|cell periphery|primary metabolic process|plasma membrane|protein metabolic process|phosphorus metabolic process|transferase activity, transferring phosphorus-containing groups|phosphotransferase activity, alcohol group as acceptor|kinase activity|cellular protein metabolic process|phosphate-containi…	-	-	-	-	chr12:8777538-8794287	5.39698	69.7139	3.69122	2.02e-23	2.71e-21	UP
107435702	LOC107435702	uncharacterized LOC107435702	-	-	-	-	-	-	NW_015453557.1:72977-75014	1.2247	15.7603	3.6858	2.08e-11	6.93e-10	UP
107421981	LOC107421981	uncharacterized LOC107421981	GO:0005623|GO:0008152|GO:0003824|GO:0016740|GO:0005622|GO:0044237|GO:0009058|GO:0006807|GO:0044238|GO:0003676|GO:0006139|GO:0006725|GO:0005737|GO:0016772|GO:0016779|GO:0003723|GO:0006259|GO:0006260|GO:0015074|GO:0003964|GO:0006278	cell|metabolic process|catalytic activity|transferase activity|intracellular|cellular metabolic process|biosynthetic process|nitrogen compound metabolic process|primary metabolic process|nucleic acid binding|nucleobase-containing compound metabolic process|cellular aromatic compound metabolic process|cytoplasm|transferase activity, transferring phosphorus-containing groups|nucleotidyltransferase …	-	-	-	-	chr7:4425581-4431639	0.132185	1.69411	3.6799	2.81e-07	4.54e-06	UP
107408352	LOC107408352	serine--tRNA ligase, cytoplasmic-like	GO:0005623|GO:0050896|GO:0008152|GO:0003824|GO:0005622|GO:0044237|GO:0016874|GO:0009058|GO:0006807|GO:0044238|GO:0044281|GO:0019538|GO:0006139|GO:0006725|GO:0005737|GO:0006520|GO:0006518|GO:0005829|GO:0010467|GO:0044267|GO:0010038|GO:0016070|GO:0016876|GO:0043043|GO:0043039|GO:0004812|GO:0006412|GO:0046686|GO:0019752|GO:0006399|GO:0006418|GO:0004828|GO:0006434	cell|response to stimulus|metabolic process|catalytic activity|intracellular|cellular metabolic process|ligase activity|biosynthetic process|nitrogen compound metabolic process|primary metabolic process|small molecule metabolic process|protein metabolic process|nucleobase-containing compound metabolic process|cellular aromatic compound metabolic process|cytoplasm|cellular amino acid metabolic pro…	-	-	-	-	NW_015455413.1:5-1985	0.100557	1.28809	3.67915	0.00228688	0.0136459	UP
107417397	LOC107417397	uncharacterized LOC107417397	GO:0005623|GO:0005622|GO:0043231|GO:0043169|GO:0005737|GO:0005829|GO:0005634|GO:0046872|GO:0005509	cell|intracellular|intracellular membrane-bounded organelle|cation binding|cytoplasm|cytosol|nucleus|metal ion binding|calcium ion binding	-	-	-	-	chr4:29889193-29889880	0.161316	2.0653	3.67839	0.00569622	0.0293591	UP
107433360	LOC107433360	ABC transporter C family member 3-like	GO:0051179|GO:0005576|GO:0016020|GO:0005623|GO:0030054|GO:0005215|GO:0003824|GO:0016787|GO:0031090|GO:0031224|GO:0005622|GO:0009506|GO:0071944|GO:0005911|GO:0022857|GO:0005886|GO:0048046|GO:0098588|GO:0043231|GO:0016021|GO:0015238|GO:0006810|GO:0005737|GO:0022891|GO:0055085|GO:0016817|GO:0008559|GO:0005774|GO:0000166|GO:0016818|GO:0017076|GO:0005773|GO:0010290|GO:0016820|GO:0015399|GO:0005524|GO:…	localization|extracellular region|membrane|cell|cell junction|transporter activity|catalytic activity|hydrolase activity|organelle membrane|intrinsic component of membrane|intracellular|plasmodesma|cell periphery|cell-cell junction|transmembrane transporter activity|plasma membrane|apoplast|bounding membrane of organelle|intracellular membrane-bounded organelle|integral component of membrane|drug…	-	-	-	-	chr1:35212385-35218901	0.135788	1.73687	3.67706	5.22e-08	9.67e-07	UP
107418216	LOC107418216	Werner Syndrome-like exonuclease	GO:0005623|GO:0008152|GO:0003824|GO:0016787|GO:0005622|GO:0044237|GO:0006807|GO:0044238|GO:0043231|GO:0006139|GO:0006725|GO:0016788|GO:0005737|GO:0005634|GO:0004518|GO:0090305|GO:0004527|GO:0008408	cell|metabolic process|catalytic activity|hydrolase activity|intracellular|cellular metabolic process|nitrogen compound metabolic process|primary metabolic process|intracellular membrane-bounded organelle|nucleobase-containing compound metabolic process|cellular aromatic compound metabolic process|hydrolase activity, acting on ester bonds|cytoplasm|nucleus|nuclease activity|nucleic acid phosphodi…	-	-	-	-	chr5:8600695-8601345	3.56417	45.5232	3.67496	8.29e-17	5.69e-15	UP
107431089	LOC107431089	mitoferrin-like	GO:0051179|GO:0016020|GO:0005623|GO:0031090|GO:0051641|GO:0031224|GO:0005622|GO:0043231|GO:0016021|GO:0006810|GO:0005737|GO:0019866|GO:0055085|GO:0031966|GO:0005743|GO:0046907|GO:0005740|GO:0005739|GO:0006839	localization|membrane|cell|organelle membrane|cellular localization|intrinsic component of membrane|intracellular|intracellular membrane-bounded organelle|integral component of membrane|transport|cytoplasm|organelle inner membrane|transmembrane transport|mitochondrial membrane|mitochondrial inner membrane|intracellular transport|mitochondrial envelope|mitochondrion|mitochondrial transport	-	-	-	-	chr11:15445500-15447813	0.200522	2.5595	3.67403	4.91e-06	6.1e-05	UP
107418668	LOC107418668	glutamate receptor 2.2-like	GO:0005576|GO:0016020|GO:0005623|GO:0004871|GO:0005215|GO:0050896|GO:0031224|GO:0004872|GO:0022857|GO:0038023|GO:0004888|GO:0016021|GO:0019725|GO:0022891|GO:0009314|GO:0015075|GO:0015267|GO:0009416|GO:0008066|GO:0006873|GO:0004970|GO:0015276|GO:0005216|GO:0030003|GO:0005217|GO:0006875|GO:0005234|GO:0006874|GO:0055074	extracellular region|membrane|cell|signal transducer activity|transporter activity|response to stimulus|intrinsic component of membrane|receptor activity|transmembrane transporter activity|signaling receptor activity|transmembrane signaling receptor activity|integral component of membrane|cellular homeostasis|substrate-specific transmembrane transporter activity|response to radiation|ion transmem…	-	-	-	-	chr5:13545566-13547001	0.142319	1.81397	3.67195	0.00261074	0.0152749	UP
107416661	LOC107416661	wall-associated receptor kinase-like 3	GO:0005623|GO:0008152|GO:0003824|GO:0016740|GO:0044237|GO:0071944|GO:0044238|GO:0005618|GO:0019538|GO:0006793|GO:0016772|GO:0016301|GO:0044267|GO:0006796|GO:0006464|GO:0016310|GO:0006468	cell|metabolic process|catalytic activity|transferase activity|cellular metabolic process|cell periphery|primary metabolic process|cell wall|protein metabolic process|phosphorus metabolic process|transferase activity, transferring phosphorus-containing groups|kinase activity|cellular protein metabolic process|phosphate-containing compound metabolic process|cellular protein modification process|ph…	-	-	-	-	chr4:16817849-16820915	0.074387	0.945706	3.66827	0.00033223	0.0026083	UP
107422019	LOC107422019	uncharacterized LOC107422019	GO:0043169|GO:0046872|GO:0005509	cation binding|metal ion binding|calcium ion binding	-	-	-	-	chr7:5801785-5805215	0.194773	2.4724	3.66604	0.000193612	0.00162807	UP
107409116	LOC107409116	basic 7S globulin-like	GO:0005576|GO:0016020|GO:0005623|GO:0030054|GO:0050896|GO:0006950|GO:0005622|GO:0009506|GO:0071944|GO:0005911|GO:0012505|GO:0005886|GO:0005618|GO:0043231|GO:0006970|GO:0005737|GO:0005794|GO:0009505|GO:0005829|GO:0009651	extracellular region|membrane|cell|cell junction|response to stimulus|response to stress|intracellular|plasmodesma|cell periphery|cell-cell junction|endomembrane system|plasma membrane|cell wall|intracellular membrane-bounded organelle|response to osmotic stress|cytoplasm|Golgi apparatus|plant-type cell wall|cytosol|response to salt stress	-	-	-	-	NW_015456325.1:1139-2581	27.2468	345.594	3.66492	1.25e-22	1.57e-20	UP
107403371	LOC107403371	2-hydroxy-6-oxononadienedioate/2-hydroxy-6-oxononatrienedioate hydrolase-like	GO:0008152|GO:0003824|GO:0016787	metabolic process|catalytic activity|hydrolase activity	-	-	-	-	NW_015453605.1:93309-96319	1.22488	15.5198	3.6634	5.18e-13	2.16e-11	UP
107410940	LOC107410940	18.5 kDa class I heat shock protein-like	GO:0005623|GO:0050896|GO:0006950|GO:0005622|GO:0009408|GO:0009266|GO:0005737	cell|response to stimulus|response to stress|intracellular|response to heat|response to temperature stimulus|cytoplasm	-	-	ko04141	Protein processing in endoplasmic reticulum	chr2:7949744-7950529	4.06857	51.4598	3.66085	3.77e-14	1.88e-12	UP
107411076	LOC107411076	heat shock cognate 70 kDa protein-like	GO:0032502|GO:0005576|GO:0016020|GO:0005623|GO:0030054|GO:0050896|GO:0008152|GO:0031090|GO:0006457|GO:0006950|GO:0005622|GO:0044237|GO:0009506|GO:0071944|GO:0009607|GO:0005911|GO:0009058|GO:0006807|GO:0050793|GO:0051707|GO:0012505|GO:0044238|GO:0005886|GO:0043233|GO:0048046|GO:0005515|GO:0009615|GO:2000026|GO:0019899|GO:0098588|GO:0009408|GO:0009620|GO:0005618|GO:0009791|GO:0043231|GO:0009266|GO:…	developmental process|extracellular region|membrane|cell|cell junction|response to stimulus|metabolic process|organelle membrane|protein folding|response to stress|intracellular|cellular metabolic process|plasmodesma|cell periphery|response to biotic stimulus|cell-cell junction|biosynthetic process|nitrogen compound metabolic process|regulation of developmental process|response to other organism|…	-	-	ko03040|ko04141|ko04144|ko04010|ko04213	Spliceosome|Protein processing in endoplasmic reticulum|Endocytosis|MAPK signaling pathway|Longevity regulating pathway - multiple species	chr2:9486170-9489224	11.4945	144.934	3.65638	2.13e-31	6.33e-29	UP
107420042	LOC107420042	ankyrin repeat-containing protein At3g12360-like	-	-	-	-	-	-	chr6:2539072-2541314	4.82667	60.8317	3.65572	5.51e-21	6.07e-19	UP
107409901	LOC107409901	F-box protein At1g61340-like	GO:0005623|GO:0008152|GO:0005622|GO:0044237|GO:0044238|GO:0043231|GO:0019538|GO:0005634|GO:0044267|GO:0006464|GO:0070647|GO:0016567	cell|metabolic process|intracellular|cellular metabolic process|primary metabolic process|intracellular membrane-bounded organelle|protein metabolic process|nucleus|cellular protein metabolic process|cellular protein modification process|protein modification by small protein conjugation or removal|protein ubiquitination	-	-	-	-	NW_015457648.1:56-1522	3.30039	41.5135	3.65287	2.04e-15	1.19e-13	UP
107435663	LOC107435663	uncharacterized LOC107435663	-	-	-	-	-	-	NW_015453554.1:153593-154367	0.143207	1.79987	3.65172	0.00402327	0.0220433	UP
107424624	LOC107424624	putative leucine-rich repeat receptor-like protein kinase At2g19210	GO:0016020|GO:0005623|GO:0008152|GO:0003824|GO:0016740|GO:0044237|GO:0071944|GO:0044238|GO:0005886|GO:0019538|GO:0006793|GO:0016772|GO:0000166|GO:0016773|GO:0017076|GO:0016301|GO:0044267|GO:0006796|GO:0005524|GO:0006464|GO:0016310|GO:0004672|GO:0030554|GO:0006468	membrane|cell|metabolic process|catalytic activity|transferase activity|cellular metabolic process|cell periphery|primary metabolic process|plasma membrane|protein metabolic process|phosphorus metabolic process|transferase activity, transferring phosphorus-containing groups|nucleotide binding|phosphotransferase activity, alcohol group as acceptor|purine nucleotide binding|kinase activity|cellular…	-	-	-	-	chr8:7751684-7757143	0.19877	2.4971	3.65108	1.64e-08	3.32e-07	UP
107420364	LOC107420364	kinesin-like protein NACK2	GO:0005623|GO:0030054|GO:0003824|GO:0016787|GO:0005622|GO:0009506|GO:0005911|GO:0043234|GO:0005737|GO:0005875|GO:0016817|GO:0005874|GO:0007017|GO:0000166|GO:0016818|GO:0017076|GO:0005856|GO:0005871|GO:0007018|GO:0005524|GO:0015630|GO:0016462|GO:0030554|GO:0017111|GO:0003774|GO:0003777	cell|cell junction|catalytic activity|hydrolase activity|intracellular|plasmodesma|cell-cell junction|protein complex|cytoplasm|microtubule associated complex|hydrolase activity, acting on acid anhydrides|microtubule|microtubule-based process|nucleotide binding|hydrolase activity, acting on acid anhydrides, in phosphorus-containing anhydrides|purine nucleotide binding|cytoskeleton|kinesin complex…	-	-	-	-	chr6:4855906-4861652	0.19145	2.40491	3.65094	3.66e-06	4.69e-05	UP
107413090	LOC107413090	dynamin-related protein 4C-like	GO:0005623|GO:0003824|GO:0016787|GO:0005622|GO:0005737|GO:0016817|GO:0005874|GO:0000166|GO:0016818|GO:0017076|GO:0005856|GO:0005525|GO:0015630|GO:0016462|GO:0017111|GO:0003924	cell|catalytic activity|hydrolase activity|intracellular|cytoplasm|hydrolase activity, acting on acid anhydrides|microtubule|nucleotide binding|hydrolase activity, acting on acid anhydrides, in phosphorus-containing anhydrides|purine nucleotide binding|cytoskeleton|GTP binding|microtubule cytoskeleton|pyrophosphatase activity|nucleoside-triphosphatase activity|GTPase activity	-	-	-	-	chr1:6137142-6139556	5.95334	74.6928	3.6492	1.67e-31	5.06e-29	UP
107412289	LOC107412289	polygalacturonase At1g48100-like	GO:0005576|GO:0008152|GO:0003824|GO:0016787|GO:0071554|GO:0044238|GO:0016829|GO:0016798|GO:0005975|GO:0071555|GO:0004553|GO:0004650	extracellular region|metabolic process|catalytic activity|hydrolase activity|cell wall organization or biogenesis|primary metabolic process|lyase activity|hydrolase activity, acting on glycosyl bonds|carbohydrate metabolic process|cell wall organization|hydrolase activity, hydrolyzing O-glycosyl compounds|polygalacturonase activity	-	-	-	-	chr2:24049499-24051463	1.95363	24.5011	3.64862	1.61e-18	1.34e-16	UP
107422984	LOC107422984	cellulose synthase-like protein G2	-	-	-	-	-	-	chr7:19737189-19740828	7.27843	91.0925	3.64563	1.25e-33	4.54e-31	UP
107418096	LOC107418096	uncharacterized LOC107418096	GO:0005623|GO:0005622|GO:0003676|GO:0005737|GO:0003677	cell|intracellular|nucleic acid binding|cytoplasm|DNA binding	-	-	-	-	chr5:7331012-7340100	0.0663576	0.827806	3.64096	1.64e-05	0.000179758	UP
107417047	LOC107417047	cysteine-rich receptor-like protein kinase 6	GO:0016020|GO:0005623|GO:0030054|GO:0023052|GO:0004871|GO:0050896|GO:0008152|GO:0003824|GO:0016740|GO:0006950|GO:0051716|GO:0044237|GO:0004872|GO:0009506|GO:0071944|GO:0005911|GO:0038023|GO:0044238|GO:0005886|GO:0005515|GO:0009725|GO:0004888|GO:0019899|GO:0007165|GO:0019538|GO:0006952|GO:0070887|GO:0006793|GO:0001653|GO:0016772|GO:0007154|GO:0016773|GO:0019199|GO:0016301|GO:0007166|GO:0044267|GO:…	membrane|cell|cell junction|signaling|signal transducer activity|response to stimulus|metabolic process|catalytic activity|transferase activity|response to stress|cellular response to stimulus|cellular metabolic process|receptor activity|plasmodesma|cell periphery|cell-cell junction|signaling receptor activity|primary metabolic process|plasma membrane|protein binding|response to hormone|transmemb…	-	-	-	-	chr4:21401527-21405020	0.080252	1.00047	3.63999	0.00418803	0.0227816	UP
107406290	LOC107406290	probable WRKY transcription factor 70	GO:0032502|GO:0005623|GO:0023052|GO:0050896|GO:0008152|GO:0003700|GO:0006950|GO:0051716|GO:0005622|GO:0009892|GO:0044237|GO:0009607|GO:0009058|GO:0006807|GO:0050793|GO:0051707|GO:0044238|GO:0006955|GO:0005515|GO:0009725|GO:0009864|GO:2000026|GO:0009620|GO:0007165|GO:0043231|GO:0031349|GO:0007275|GO:0050776|GO:0006952|GO:0003676|GO:0006139|GO:0007568|GO:0006725|GO:1900056|GO:0070887|GO:0009617|GO:…	developmental process|cell|signaling|response to stimulus|metabolic process|transcription factor activity, sequence-specific DNA binding|response to stress|cellular response to stimulus|intracellular|negative regulation of metabolic process|cellular metabolic process|response to biotic stimulus|biosynthetic process|nitrogen compound metabolic process|regulation of developmental process|response t…	-	-	-	-	NW_015454161.1:10180-12261	5.98072	74.4003	3.63692	6.88e-26	1.18e-23	UP
107424102	LOC107424102	putative nuclease HARBI1	GO:0016020|GO:0005623|GO:0031090|GO:0005622|GO:0071944|GO:0005886|GO:0098588|GO:0043231|GO:0005737|GO:0005774|GO:0005634|GO:0005773|GO:0009536|GO:0009507	membrane|cell|organelle membrane|intracellular|cell periphery|plasma membrane|bounding membrane of organelle|intracellular membrane-bounded organelle|cytoplasm|vacuolar membrane|nucleus|vacuole|plastid|chloroplast	-	-	-	-	chr8:3691016-3692823	5.34521	66.3761	3.63435	5.5e-27	1.14e-24	UP
107412223	LOC107412223	uncharacterized LOC107412223	-	-	-	-	-	-	chr1:5546259-5546843	1.39491	17.1476	3.61976	2.01e-09	4.85e-08	UP
107422301	LOC107422301	major allergen Pru av 1-like	GO:0050896|GO:0006950|GO:0009607|GO:0051707|GO:0009620|GO:0006952|GO:0009617|GO:0050832|GO:0042742|GO:0050829	response to stimulus|response to stress|response to biotic stimulus|response to other organism|response to fungus|defense response|response to bacterium|defense response to fungus|defense response to bacterium|defense response to Gram-negative bacterium	-	-	-	-	chr7:10758929-10759808	0.324604	3.97928	3.61575	0.00277337	0.0160525	UP
107410934	LOC107410934	18.5 kDa class I heat shock protein-like	GO:0005623|GO:0050896|GO:0006950|GO:0005622|GO:0009408|GO:0009266|GO:0005737	cell|response to stimulus|response to stress|intracellular|response to heat|response to temperature stimulus|cytoplasm	-	-	ko04141	Protein processing in endoplasmic reticulum	chr2:8015361-8016243	3.14966	38.5782	3.61452	2.17e-13	9.58e-12	UP
107424513	LOC107424513	uncharacterized acetyltransferase At3g50280-like	GO:0005623|GO:0003824|GO:0016740|GO:0005622|GO:0016746|GO:0005737|GO:0016747	cell|catalytic activity|transferase activity|intracellular|transferase activity, transferring acyl groups|cytoplasm|transferase activity, transferring acyl groups other than amino-acyl groups	-	-	-	-	chr8:6910945-6912556	6.71452	82.1576	3.61304	1.44e-29	3.75e-27	UP
107425353	LOC107425353	transcription factor TGA6-like	GO:0005623|GO:0050896|GO:0008152|GO:0005622|GO:0044237|GO:0009058|GO:0006807|GO:0044238|GO:0043231|GO:0003676|GO:0006139|GO:0080167|GO:0006725|GO:0019438|GO:0010467|GO:0005634|GO:0003677|GO:0016070|GO:0032774|GO:0043565|GO:0006351	cell|response to stimulus|metabolic process|intracellular|cellular metabolic process|biosynthetic process|nitrogen compound metabolic process|primary metabolic process|intracellular membrane-bounded organelle|nucleic acid binding|nucleobase-containing compound metabolic process|response to karrikin|cellular aromatic compound metabolic process|aromatic compound biosynthetic process|gene expression…	-	-	-	-	chr8:14319180-14320528	0.0740948	0.90447	3.60963	0.0057243	0.0294502	UP
107404855	LOC107404855	late embryogenesis abundant protein At1g64065-like	GO:0016020|GO:0005623|GO:0071944|GO:0005886	membrane|cell|cell periphery|plasma membrane	-	-	-	-	NW_015453807.1:21665-22267	4.74135	57.7947	3.60757	2.6e-18	2.1e-16	UP
107435892	LOC107435892	germin-like protein subfamily 1 member 14	GO:0005576|GO:0005623|GO:0050896|GO:0008152|GO:0003824|GO:0006950|GO:0044237|GO:0071944|GO:0016829|GO:0005618|GO:0044281|GO:0016831|GO:0046564|GO:0019752|GO:0033609	extracellular region|cell|response to stimulus|metabolic process|catalytic activity|response to stress|cellular metabolic process|cell periphery|lyase activity|cell wall|small molecule metabolic process|carboxy-lyase activity|oxalate decarboxylase activity|carboxylic acid metabolic process|oxalate metabolic process	-	-	-	-	NW_015453572.1:92862-93679	0.133252	1.62041	3.60413	0.00256255	0.0150574	UP
107432846	LOC107432846	receptor-like protein kinase 5	GO:0016020|GO:0005623|GO:0003824|GO:0016740|GO:0071944|GO:0005886|GO:0016772|GO:0016301	membrane|cell|catalytic activity|transferase activity|cell periphery|plasma membrane|transferase activity, transferring phosphorus-containing groups|kinase activity	-	-	-	-	chr12:11761157-11765024	9.9442	120.177	3.59516	8.25e-27	1.63e-24	UP
107410065	LOC107410065	probably inactive leucine-rich repeat receptor-like protein kinase At3g28040	GO:0016020|GO:0005623|GO:0023052|GO:0050896|GO:0003824|GO:0016740|GO:0006950|GO:0051716|GO:0005622|GO:0071944|GO:0005886|GO:0007165|GO:0043231|GO:0006952|GO:0005737|GO:0016772|GO:0007154|GO:0016301|GO:0009536|GO:0009507	membrane|cell|signaling|response to stimulus|catalytic activity|transferase activity|response to stress|cellular response to stimulus|intracellular|cell periphery|plasma membrane|signal transduction|intracellular membrane-bounded organelle|defense response|cytoplasm|transferase activity, transferring phosphorus-containing groups|cell communication|kinase activity|plastid|chloroplast	-	-	-	-	NW_015457881.1:54-1173	1.34355	16.2078	3.59257	9.06e-09	1.94e-07	UP
107408799	LOC107408799	probable L-type lectin-domain containing receptor kinase VI.1	GO:0016020|GO:0005623|GO:0003824|GO:0016740|GO:0071944|GO:0005886|GO:0016772|GO:0016301	membrane|cell|catalytic activity|transferase activity|cell periphery|plasma membrane|transferase activity, transferring phosphorus-containing groups|kinase activity	-	-	-	-	NW_015455910.1:1194-3399	0.412626	4.96331	3.5884	2.7e-09	6.39e-08	UP
107414306	LOC107414306	heat shock 22 kDa protein, mitochondrial-like	GO:0005623|GO:0050896|GO:0006950|GO:0005622|GO:0009408|GO:0043231|GO:0009266|GO:0005737|GO:0005739	cell|response to stimulus|response to stress|intracellular|response to heat|intracellular membrane-bounded organelle|response to temperature stimulus|cytoplasm|mitochondrion	-	-	ko04141	Protein processing in endoplasmic reticulum	chr3:21313172-21314548	2.00737	24.0741	3.58411	3.72e-16	2.3e-14	UP
107408777	LOC107408777	glutamate receptor 2.8-like	GO:0016020|GO:0005623|GO:0071944|GO:0005886	membrane|cell|cell periphery|plasma membrane	-	-	-	-	NW_015455889.1:326-3856	0.0581078	0.696456	3.58323	0.00177365	0.0110139	UP
107435516	LOC107435516	mitotic chromosome and X-chromosome-associated protein mix-1-like	GO:0016020|GO:0005623|GO:0050896|GO:0003824|GO:0016740|GO:0006950|GO:0005622|GO:0043231|GO:0006970|GO:0016757|GO:0005634|GO:0008194|GO:0009651|GO:0016758|GO:0008375	membrane|cell|response to stimulus|catalytic activity|transferase activity|response to stress|intracellular|intracellular membrane-bounded organelle|response to osmotic stress|transferase activity, transferring glycosyl groups|nucleus|UDP-glycosyltransferase activity|response to salt stress|transferase activity, transferring hexosyl groups|acetylglucosaminyltransferase activity	-	-	-	-	NW_015453542.1:141037-143813	1.02858	12.3012	3.58007	2.37e-11	7.83e-10	UP
107416535	LOC107416535	uncharacterized LOC107416535	GO:0005623|GO:0050896|GO:0006950|GO:0005622|GO:0006979|GO:0005737	cell|response to stimulus|response to stress|intracellular|response to oxidative stress|cytoplasm	-	-	-	-	chr4:15597686-15599684	0.0639092	0.762007	3.57571	0.00408497	0.0223232	UP
107423913	LOC107423913	12-oxophytodienoate reductase 3-like	GO:0005623|GO:0003824|GO:0016491|GO:0005622|GO:0005737|GO:0016627|GO:0016628|GO:0005829	cell|catalytic activity|oxidoreductase activity|intracellular|cytoplasm|oxidoreductase activity, acting on the CH-CH group of donors|oxidoreductase activity, acting on the CH-CH group of donors, NAD or NADP as acceptor|cytosol	-	-	ko01100|ko01110|ko00592	Metabolic pathways|Biosynthesis of secondary metabolites|alpha-Linolenic acid metabolism	chr8:2185310-2188229	1.68237	20.0362	3.57404	8.7e-17	5.94e-15	UP
107407995	LOC107407995	26.5 kDa heat shock protein, mitochondrial	GO:0005623|GO:0050896|GO:0006950|GO:0005622|GO:0009408|GO:0043231|GO:0009266|GO:0006979|GO:0005737|GO:0009314|GO:0009416|GO:0042542|GO:0005739|GO:0009536|GO:0000302|GO:0009642|GO:0009507|GO:0009644	cell|response to stimulus|response to stress|intracellular|response to heat|intracellular membrane-bounded organelle|response to temperature stimulus|response to oxidative stress|cytoplasm|response to radiation|response to light stimulus|response to hydrogen peroxide|mitochondrion|plastid|response to reactive oxygen species|response to light intensity|chloroplast|response to high light intensity	-	-	ko04141	Protein processing in endoplasmic reticulum	chr1:41451014-41452258	0.958901	11.3816	3.56918	6.35e-08	1.16e-06	UP
107435537	LOC107435537	IQ domain-containing protein IQM1-like	GO:0032502|GO:0005623|GO:0050896|GO:0005622|GO:0005515|GO:0009561|GO:0043231|GO:0007275|GO:0005737|GO:0010119|GO:0048869|GO:0005516|GO:0010118|GO:0005634|GO:0030154|GO:0048229|GO:0006997|GO:0010200|GO:0009559|GO:0000741|GO:0009553|GO:0010197	developmental process|cell|response to stimulus|intracellular|protein binding|megagametogenesis|intracellular membrane-bounded organelle|multicellular organism development|cytoplasm|regulation of stomatal movement|cellular developmental process|calmodulin binding|stomatal movement|nucleus|cell differentiation|gametophyte development|nucleus organization|response to chitin|embryo sac central cell …	-	-	-	-	NW_015453542.1:165276-172498	2.47654	29.395	3.56918	1.66e-16	1.08e-14	UP
107417691	LOC107417691	LRR receptor-like serine/threonine-protein kinase GSO1	GO:0005623|GO:0023052|GO:0050896|GO:0006950|GO:0051716|GO:0071944|GO:0009607|GO:0051707|GO:0009620|GO:0005618|GO:0007165|GO:0006952|GO:0007154|GO:0050832	cell|signaling|response to stimulus|response to stress|cellular response to stimulus|cell periphery|response to biotic stimulus|response to other organism|response to fungus|cell wall|signal transduction|defense response|cell communication|defense response to fungus	-	-	-	-	chr5:3486564-3489982	0.209438	2.48006	3.56578	2.85e-08	5.56e-07	UP
107424149	LOC107424149	ethylene-responsive transcription factor CRF4-like	GO:0032502|GO:0051179|GO:0005623|GO:0023052|GO:0050896|GO:0008152|GO:0051641|GO:0003700|GO:0051716|GO:0005622|GO:0044237|GO:0009058|GO:0006807|GO:0044238|GO:0005515|GO:0009725|GO:0007165|GO:0043231|GO:0007275|GO:0006810|GO:0003676|GO:0006139|GO:0008104|GO:0006725|GO:0005737|GO:0070887|GO:0007154|GO:0048367|GO:0071702|GO:0009723|GO:0006606|GO:0019438|GO:0010467|GO:0005634|GO:0009735|GO:0003677|GO:…	developmental process|localization|cell|signaling|response to stimulus|metabolic process|cellular localization|transcription factor activity, sequence-specific DNA binding|cellular response to stimulus|intracellular|cellular metabolic process|biosynthetic process|nitrogen compound metabolic process|primary metabolic process|protein binding|response to hormone|signal transduction|intracellular mem…	-	-	-	-	chr8:4310592-4312152	0.732427	8.66663	3.56471	1.23e-09	3.12e-08	UP
107414320	LOC107414320	alpha-amylase/subtilisin inhibitor-like	GO:0005576|GO:0005623|GO:0008152|GO:0003824|GO:0016787|GO:0030234|GO:0071944|GO:0044238|GO:0048046|GO:0005618|GO:0008233|GO:0019538|GO:0004857|GO:0030414|GO:0006508|GO:0004866	extracellular region|cell|metabolic process|catalytic activity|hydrolase activity|enzyme regulator activity|cell periphery|primary metabolic process|apoplast|cell wall|peptidase activity|protein metabolic process|enzyme inhibitor activity|peptidase inhibitor activity|proteolysis|endopeptidase inhibitor activity	-	-	-	-	chr3:21093026-21093825	0.291332	3.44599	3.56418	0.00319576	0.0180747	UP
107426477	LOC107426477	L-type lectin-domain containing receptor kinase IX.1-like	GO:0016020|GO:0005623|GO:0030054|GO:0023052|GO:0004871|GO:0050896|GO:0008152|GO:0003824|GO:0016740|GO:0051716|GO:0044237|GO:0004872|GO:0009506|GO:0071944|GO:0005911|GO:0038023|GO:0044238|GO:0005886|GO:0005515|GO:0009725|GO:0004888|GO:0019899|GO:0007165|GO:0019538|GO:0070887|GO:0006793|GO:0001653|GO:0016772|GO:0007154|GO:0016773|GO:0019199|GO:0016301|GO:0007166|GO:0044267|GO:0006796|GO:0009755|GO:…	membrane|cell|cell junction|signaling|signal transducer activity|response to stimulus|metabolic process|catalytic activity|transferase activity|cellular response to stimulus|cellular metabolic process|receptor activity|plasmodesma|cell periphery|cell-cell junction|signaling receptor activity|primary metabolic process|plasma membrane|protein binding|response to hormone|transmembrane signaling rece…	-	-	-	-	chr9:7325096-7327404	0.139449	1.64764	3.56259	2.17e-05	0.000232057	UP
107409157	LOC107409157	basic 7S globulin-like	GO:0005576|GO:0016020|GO:0005623|GO:0030054|GO:0050896|GO:0006950|GO:0005622|GO:0009506|GO:0071944|GO:0005911|GO:0012505|GO:0005886|GO:0005618|GO:0043231|GO:0006970|GO:0005737|GO:0005794|GO:0009505|GO:0005829|GO:0009651	extracellular region|membrane|cell|cell junction|response to stimulus|response to stress|intracellular|plasmodesma|cell periphery|cell-cell junction|endomembrane system|plasma membrane|cell wall|intracellular membrane-bounded organelle|response to osmotic stress|cytoplasm|Golgi apparatus|plant-type cell wall|cytosol|response to salt stress	-	-	-	-	NW_015456391.1:1069-2511	29.6551	349.6	3.55936	2.51e-23	3.34e-21	UP
107431056	LOC107431056	non-specific lipid-transfer protein 1-like	GO:0051179|GO:0005576|GO:0005623|GO:0050896|GO:0008289|GO:0006950|GO:0071944|GO:0048046|GO:0009725|GO:0005618|GO:0006810|GO:0009415|GO:0009414|GO:0071702|GO:0009737|GO:0006869	localization|extracellular region|cell|response to stimulus|lipid binding|response to stress|cell periphery|apoplast|response to hormone|cell wall|transport|response to water|response to water deprivation|organic substance transport|response to abscisic acid|lipid transport	-	-	-	-	chr11:15220470-15221367	0.396098	4.65342	3.55436	0.000472361	0.00355527	UP
107421994	LOC107421994	cytochrome P450 CYP749A22-like	GO:0016020|GO:0040007|GO:0050896|GO:0008152|GO:0003824|GO:0016491|GO:0019825|GO:0031224|GO:0040008|GO:0044238|GO:0009725|GO:0016021|GO:0044281|GO:0046906|GO:0043169|GO:0055114|GO:0004497|GO:0006629|GO:0009314|GO:0016131|GO:0016705|GO:0008395|GO:0009416|GO:0046872|GO:0008202|GO:0006066|GO:0020037|GO:0009741|GO:0055088|GO:0046914|GO:0010268|GO:0005506	membrane|growth|response to stimulus|metabolic process|catalytic activity|oxidoreductase activity|oxygen binding|intrinsic component of membrane|regulation of growth|primary metabolic process|response to hormone|integral component of membrane|small molecule metabolic process|tetrapyrrole binding|cation binding|oxidation-reduction process|monooxygenase activity|lipid metabolic process|response to …	-	-	ko00905	Brassinosteroid biosynthesis	chr7:4757979-4760573	1.78989	20.942	3.54846	3.32e-15	1.9e-13	UP
107433023	LOC107433023	probable xyloglucan endotransglucosylase/hydrolase protein 23	GO:0005576|GO:0005623|GO:0008152|GO:0003824|GO:0016787|GO:0016740|GO:0071554|GO:0005622|GO:0044237|GO:0071944|GO:0012505|GO:0044238|GO:0048046|GO:0042546|GO:0005618|GO:0043231|GO:0016757|GO:0044262|GO:0016798|GO:0005737|GO:0005975|GO:0071555|GO:0005794|GO:0016758|GO:0005976|GO:0004553|GO:0006073|GO:0016762|GO:0010411	extracellular region|cell|metabolic process|catalytic activity|hydrolase activity|transferase activity|cell wall organization or biogenesis|intracellular|cellular metabolic process|cell periphery|endomembrane system|primary metabolic process|apoplast|cell wall biogenesis|cell wall|intracellular membrane-bounded organelle|transferase activity, transferring glycosyl groups|cellular carbohydrate met…	-	-	-	-	chr1:2812299-2813677	6.8816	80.442	3.54713	1.52e-25	2.51e-23	UP
107414211	LOC107414211	heat shock 22 kDa protein, mitochondrial-like	GO:0005623|GO:0050896|GO:0006950|GO:0005622|GO:0009408|GO:0043231|GO:0009266|GO:0005737|GO:0005739	cell|response to stimulus|response to stress|intracellular|response to heat|intracellular membrane-bounded organelle|response to temperature stimulus|cytoplasm|mitochondrion	-	-	ko04141	Protein processing in endoplasmic reticulum	chr3:20621542-20622804	1.68344	19.6759	3.54694	7.52e-15	4.1e-13	UP
107403362	LOC107403362	stellacyanin-like	GO:0051179|GO:0016020|GO:0005623|GO:0009055|GO:0050896|GO:0008152|GO:0031224|GO:0006950|GO:0005622|GO:0071944|GO:0009607|GO:0051707|GO:0005886|GO:0009620|GO:0043231|GO:0006952|GO:0006810|GO:0006979|GO:0043169|GO:0005737|GO:0046658|GO:0009611|GO:0055114|GO:0031225|GO:0009314|GO:0031226|GO:0006811|GO:0005773|GO:0009416|GO:0046872|GO:0050832|GO:0006812|GO:0009642|GO:0046914|GO:0030001|GO:0009646|GO:…	localization|membrane|cell|electron carrier activity|response to stimulus|metabolic process|intrinsic component of membrane|response to stress|intracellular|cell periphery|response to biotic stimulus|response to other organism|plasma membrane|response to fungus|intracellular membrane-bounded organelle|defense response|transport|response to oxidative stress|cation binding|cytoplasm|anchored compon…	-	-	-	-	NW_015453603.1:17107-18338	1.63022	19.0107	3.54368	3.53e-05	0.000356724	UP
107420741	LOC107420741	uncharacterized LOC107420741	GO:0005623|GO:0050896|GO:0005622|GO:0043231|GO:0005737|GO:0009314|GO:0009416|GO:0005739|GO:0009411|GO:0010224	cell|response to stimulus|intracellular|intracellular membrane-bounded organelle|cytoplasm|response to radiation|response to light stimulus|mitochondrion|response to UV|response to UV-B	-	-	-	-	chr6:8792695-8793822	3.1587	36.7729	3.54124	6.28e-16	3.79e-14	UP
107408689	LOC107408689	leucine-rich repeat receptor-like tyrosine-protein kinase PXC3	GO:0016020|GO:0005623|GO:0008152|GO:0003824|GO:0016740|GO:0044237|GO:0071944|GO:0044238|GO:0005886|GO:0019538|GO:0006793|GO:0016772|GO:0016773|GO:0016301|GO:0044267|GO:0006796|GO:0006464|GO:0016310|GO:0004672|GO:0006468	membrane|cell|metabolic process|catalytic activity|transferase activity|cellular metabolic process|cell periphery|primary metabolic process|plasma membrane|protein metabolic process|phosphorus metabolic process|transferase activity, transferring phosphorus-containing groups|phosphotransferase activity, alcohol group as acceptor|kinase activity|cellular protein metabolic process|phosphate-containi…	-	-	-	-	NW_015455789.1:486-4468	0.970195	11.2599	3.53678	1.07e-22	1.35e-20	UP
107412774	LOC107412774	uncharacterized LOC107412774	GO:0005623|GO:0005622|GO:0043231|GO:0005634	cell|intracellular|intracellular membrane-bounded organelle|nucleus	-	-	-	-	chr3:346823-354651	0.887671	10.2594	3.53078	3.56e-19	3.13e-17	UP
107408609	LOC107408609	protein HOTHEAD-like	GO:0005576|GO:0008152|GO:0003824|GO:0016491|GO:0048037|GO:0016614|GO:0044281|GO:0055114|GO:0050662|GO:0000166|GO:0050660|GO:0008812|GO:0006066	extracellular region|metabolic process|catalytic activity|oxidoreductase activity|cofactor binding|oxidoreductase activity, acting on CH-OH group of donors|small molecule metabolic process|oxidation-reduction process|coenzyme binding|nucleotide binding|flavin adenine dinucleotide binding|choline dehydrogenase activity|alcohol metabolic process	-	-	-	-	NW_015455686.1:46-4565	0.0647524	0.74837	3.53075	0.00912255	0.043283	UP
107415249	LOC107415249	uncharacterized LOC107415249	GO:0005623|GO:0005622|GO:0043231|GO:0005737|GO:0005634	cell|intracellular|intracellular membrane-bounded organelle|cytoplasm|nucleus	-	-	-	-	chr4:1601402-1602005	3.85978	44.531	3.52822	8.16e-08	1.46e-06	UP
107427628	LOC107427628	non-functional NADPH-dependent codeinone reductase 2-like	GO:0003824|GO:0016491|GO:0016614|GO:0016616|GO:0047036	catalytic activity|oxidoreductase activity|oxidoreductase activity, acting on CH-OH group of donors|oxidoreductase activity, acting on the CH-OH group of donors, NAD or NADP as acceptor|codeinone reductase (NADPH) activity	-	-	ko01100|ko01110|ko01130|ko01120|ko00010|ko00561|ko00040|ko01220	Metabolic pathways|Biosynthesis of secondary metabolites|Biosynthesis of antibiotics|Microbial metabolism in diverse environments|Glycolysis / Gluconeogenesis|Glycerolipid metabolism|Pentose and glucuronate interconversions|Degradation of aromatic compounds	chr1:28748123-28749511	0.598699	6.90181	3.52707	2.38e-07	3.9e-06	UP
107426192	LOC107426192	uncharacterized LOC107426192	-	-	-	-	-	-	chr9:3841762-3842286	0.539129	6.20696	3.52518	0.000474672	0.00356872	UP
107406416	LOC107406416	RNA-dependent RNA polymerase 1-like	GO:0005623|GO:0050896|GO:0008152|GO:0003824|GO:0016740|GO:0005622|GO:0009892|GO:0044237|GO:0009607|GO:0010166|GO:0009058|GO:0006807|GO:0051707|GO:0044238|GO:0009615|GO:0043231|GO:0003676|GO:0006139|GO:0006725|GO:0060148|GO:0016458|GO:0010025|GO:0016772|GO:0060968|GO:0019438|GO:0010467|GO:0005634|GO:0016441|GO:0010468|GO:0016779|GO:0003723|GO:0009751|GO:0010629|GO:0016070|GO:0040029|GO:0032774|GO:…	cell|response to stimulus|metabolic process|catalytic activity|transferase activity|intracellular|negative regulation of metabolic process|cellular metabolic process|response to biotic stimulus|wax metabolic process|biosynthetic process|nitrogen compound metabolic process|response to other organism|primary metabolic process|response to virus|intracellular membrane-bounded organelle|nucleic acid b…	-	-	-	-	NW_015454212.1:23558-29027	0.524408	6.03699	3.52507	1.52e-10	4.52e-09	UP
107419517	LOC107419517	TMV resistance protein N-like	GO:0005623|GO:0023052|GO:0050896|GO:0006950|GO:0051716|GO:0005622|GO:0007165|GO:0006952|GO:0005737|GO:0007154|GO:0000166|GO:0017076|GO:0043531|GO:0030554	cell|signaling|response to stimulus|response to stress|cellular response to stimulus|intracellular|signal transduction|defense response|cytoplasm|cell communication|nucleotide binding|purine nucleotide binding|ADP binding|adenyl nucleotide binding	-	-	-	-	chr5:28689362-28702188	0.443156	5.0814	3.51934	1.56e-11	5.31e-10	UP
107426833	LOC107426833	zinc finger protein ZAT10	GO:0032502|GO:0005623|GO:0040007|GO:0050896|GO:0008152|GO:0003700|GO:0006950|GO:0005622|GO:0009892|GO:0044237|GO:0009058|GO:0006807|GO:0044238|GO:0048589|GO:0009725|GO:0035264|GO:0043231|GO:0006970|GO:0009266|GO:0006979|GO:0043169|GO:0003676|GO:0009409|GO:0006139|GO:0006725|GO:0009611|GO:0015979|GO:0009415|GO:0009414|GO:0009314|GO:0009737|GO:0019438|GO:0010467|GO:0005634|GO:0003677|GO:0009416|GO:…	developmental process|cell|growth|response to stimulus|metabolic process|transcription factor activity, sequence-specific DNA binding|response to stress|intracellular|negative regulation of metabolic process|cellular metabolic process|biosynthetic process|nitrogen compound metabolic process|primary metabolic process|developmental growth|response to hormone|multicellular organism growth|intracellu…	-	-	-	-	chr9:9269620-9270780	11.6625	133.705	3.5191	1.89e-26	3.56e-24	UP
107420765	LOC107420765	protein DETOXIFICATION 27-like	GO:0032502|GO:0051179|GO:0016020|GO:0005623|GO:0000003|GO:0005215|GO:0050896|GO:0003006|GO:0031224|GO:0071944|GO:0022857|GO:0005886|GO:0016021|GO:0015238|GO:0007275|GO:0006810|GO:0007568|GO:0042493|GO:0055085|GO:0009835|GO:0006855|GO:0010154|GO:0015893|GO:0015297	developmental process|localization|membrane|cell|reproduction|transporter activity|response to stimulus|developmental process involved in reproduction|intrinsic component of membrane|cell periphery|transmembrane transporter activity|plasma membrane|integral component of membrane|drug transmembrane transporter activity|multicellular organism development|transport|aging|response to drug|transmembra…	-	-	-	-	chr6:8593777-8597833	0.818866	9.38238	3.51825	1.04e-12	4.22e-11	UP
107423948	LOC107423948	uncharacterized LOC107423948	GO:0005623|GO:0050896|GO:0005622|GO:0009725|GO:0043231|GO:0005737|GO:0009737|GO:0009536|GO:0009507	cell|response to stimulus|intracellular|response to hormone|intracellular membrane-bounded organelle|cytoplasm|response to abscisic acid|plastid|chloroplast	-	-	-	-	chr8:2807116-2809983	2.09196	23.8802	3.51288	1.3e-24	1.93e-22	UP
107433396	LOC107433396	LRR receptor-like serine/threonine-protein kinase GSO2	GO:0023052|GO:0050896|GO:0003824|GO:0016740|GO:0006950|GO:0051716|GO:0007165|GO:0006952|GO:0016772|GO:0007154|GO:0016301	signaling|response to stimulus|catalytic activity|transferase activity|response to stress|cellular response to stimulus|signal transduction|defense response|transferase activity, transferring phosphorus-containing groups|cell communication|kinase activity	-	-	-	-	chr1:35448168-35449972	0.159071	1.81104	3.50908	0.00212162	0.012808	UP
107414199	LOC107414199	probable LRR receptor-like serine/threonine-protein kinase At4g08850	GO:0016020|GO:0005623|GO:0030054|GO:0003824|GO:0016740|GO:0031224|GO:0005622|GO:0009506|GO:0071944|GO:0005911|GO:0005886|GO:0043231|GO:0016021|GO:0016772|GO:0005634|GO:0016301	membrane|cell|cell junction|catalytic activity|transferase activity|intrinsic component of membrane|intracellular|plasmodesma|cell periphery|cell-cell junction|plasma membrane|intracellular membrane-bounded organelle|integral component of membrane|transferase activity, transferring phosphorus-containing groups|nucleus|kinase activity	-	-	-	-	chr3:20439946-20443017	0.149629	1.70189	3.50768	3.45e-06	4.44e-05	UP
107413744	LOC107413744	gibberellin 2-beta-dioxygenase-like	GO:0005623|GO:0050896|GO:0008152|GO:0003824|GO:0016491|GO:0005622|GO:0044237|GO:0009058|GO:0044238|GO:0044281|GO:0043169|GO:0051213|GO:0005737|GO:0055114|GO:0044255|GO:0006629|GO:0009314|GO:0016705|GO:0006720|GO:0016706|GO:0016042|GO:0009416|GO:0046872|GO:0008610|GO:0008299|GO:0045543|GO:0016114|GO:0019752|GO:0009639|GO:0046914|GO:0052634|GO:0045487|GO:0005506|GO:0016102|GO:0009686|GO:0010114|GO:…	cell|response to stimulus|metabolic process|catalytic activity|oxidoreductase activity|intracellular|cellular metabolic process|biosynthetic process|primary metabolic process|small molecule metabolic process|cation binding|dioxygenase activity|cytoplasm|oxidation-reduction process|cellular lipid metabolic process|lipid metabolic process|response to radiation|oxidoreductase activity, acting on pai…	-	-	ko00904	Diterpenoid biosynthesis	chr1:6432314-6433412	3.64364	41.4313	3.50727	1.87e-19	1.7e-17	UP
107404136	LOC107404136	germin-like protein subfamily 1 member 16	GO:0005576|GO:0005623|GO:0050896|GO:0008152|GO:0003824|GO:0006950|GO:0044237|GO:0071944|GO:0016829|GO:0005618|GO:0044281|GO:0016831|GO:0046564|GO:0019752|GO:0033609	extracellular region|cell|response to stimulus|metabolic process|catalytic activity|response to stress|cellular metabolic process|cell periphery|lyase activity|cell wall|small molecule metabolic process|carboxy-lyase activity|oxalate decarboxylase activity|carboxylic acid metabolic process|oxalate metabolic process	-	-	-	-	NW_015453697.1:49356-50208	0.0667472	0.756374	3.50232	0.00585088	0.0299548	UP
[truncated: 2,215 more rows]

## Sheet: UP
Gene ID	Gene name	Description	GO_id	GO_term	KO_ID	KO_Description	kegg_id	kegg_term	locus	g1 (0 h)	g3 (12 h)	log2(FC)	P value	Q value	UPDOWN
[truncated: 1,473 more rows]

## Sheet: DOWN
Gene ID	Gene name	Description	GO_id	GO_term	KO_ID	KO_Description	kegg_id	kegg_term	locus	g1 (0 h)	g3 (12 h)	log2(FC)	P value	Q value	UPDOWN
[truncated: 1,383 more rows]
