# Supplementary material for: Transcriptome analysis of genes involved in defense against alkaline stress in roots of wild jujube (Ziziphus acidojujuba)
Source: PLoS One. 2017 Oct 4;12(10):e0185732. doi: 10.1371/journal.pone.0185732 (PMC5627934; doi:10.1371/journal.pone.0185732)
Supplement: S4 Table — (XLSX) [file pone.0185732.s004.xlsx]

## Sheet: sheet1
Gene ID	Gene_name	Description	GO_id	GO_term	KO_ID	KO_Description	kegg_id	kegg_term	locus	log2(0 h)	log2(1 h)	log2(12 h)
107403272	LOC107403272	putative disease resistance protein RGA3	GO:0005576|GO:0050896|GO:0006950|GO:0005515|GO:0006952|GO:0000166|GO:0017076|GO:0043531|GO:0005524|GO:0030554	extracellular region|response to stimulus|response to stress|protein binding|defense response|nucleotide binding|purine nucleotide binding|ADP binding|ATP binding|adenyl nucleotide binding	-	-	-	-	NW_015453590.1:50146-54112	-0.148789730085672	1.919973450289	1.42106305021254
107403281	LOC107403281	MLP-like protein 34	GO:0005623|GO:0050896|GO:0006950|GO:0005622|GO:0009607|GO:0043231|GO:0006952|GO:0005737|GO:0009536|GO:0009507	cell|response to stimulus|response to stress|intracellular|response to biotic stimulus|intracellular membrane-bounded organelle|defense response|cytoplasm|plastid|chloroplast	-	-	-	-	NW_015453591.1:62164-63588	7.56761643207105	7.71112647394337	3.22884265190186
107403286	LOC107403286	myb-related protein Zm38-like	GO:0005623|GO:0050896|GO:0008152|GO:0003700|GO:0006950|GO:0005622|GO:0009892|GO:0044237|GO:0009058|GO:0006807|GO:0044238|GO:0009725|GO:0003682|GO:0043231|GO:0044281|GO:0006970|GO:0003676|GO:0006139|GO:0006725|GO:0009611|GO:0019748|GO:0009698|GO:0009737|GO:0019438|GO:0010467|GO:0005634|GO:0003677|GO:0009699|GO:0044550|GO:0010468|GO:0051252|GO:0009751|GO:0009651|GO:0016070|GO:0032774|GO:0019752|GO:…	cell|response to stimulus|metabolic process|transcription factor activity, sequence-specific DNA binding|response to stress|intracellular|negative regulation of metabolic process|cellular metabolic process|biosynthetic process|nitrogen compound metabolic process|primary metabolic process|response to hormone|chromatin binding|intracellular membrane-bounded organelle|small molecule metabolic proces…	-	-	-	-	chr1:38033774-38035285	2.24611457477901	3.31090037765457	-1.53826998030681
107403288	LOC107403288	beta-amyrin 28-oxidase-like	GO:0005576|GO:0008152|GO:0003824|GO:0016491|GO:0019825|GO:0046906|GO:0043169|GO:0055114|GO:0004497|GO:0016705|GO:0046872|GO:0020037|GO:0046914|GO:0005506	extracellular region|metabolic process|catalytic activity|oxidoreductase activity|oxygen binding|tetrapyrrole binding|cation binding|oxidation-reduction process|monooxygenase activity|oxidoreductase activity, acting on paired donors, with incorporation or reduction of molecular oxygen|metal ion binding|heme binding|transition metal ion binding|iron ion binding	-	-	-	-	NW_015453591.1:7326-9202	9.65234603023534	10.737700989972	11.7292441604013
107403291	LOC107403291	scopoletin glucosyltransferase-like	GO:0003824|GO:0016740|GO:0005515|GO:0016757|GO:0042802|GO:0008194|GO:0016758|GO:0046527|GO:0035251|GO:0050275	catalytic activity|transferase activity|protein binding|transferase activity, transferring glycosyl groups|identical protein binding|UDP-glycosyltransferase activity|transferase activity, transferring hexosyl groups|glucosyltransferase activity|UDP-glucosyltransferase activity|scopoletin glucosyltransferase activity	-	-	-	-	NW_015453592.1:105887-107347	0.326056777054266	2.21773047339219	3.19870408641339
107403306	LOC107403306	uncharacterized LOC107403306	GO:0051179|GO:0005576|GO:0008289|GO:0006810|GO:0071702|GO:0006869	localization|extracellular region|lipid binding|transport|organic substance transport|lipid transport	-	-	-	-	NW_015453593.1:94069-96040	2.28676586019875	3.94918899357309	6.0151846083649
107403307	LOC107403307	TMV resistance protein N-like	GO:0005623|GO:0023052|GO:0050896|GO:0006950|GO:0051716|GO:0005622|GO:0007165|GO:0043231|GO:0006952|GO:0007154|GO:0000166|GO:0017076|GO:0005634|GO:0043531|GO:0030554	cell|signaling|response to stimulus|response to stress|cellular response to stimulus|intracellular|signal transduction|intracellular membrane-bounded organelle|defense response|cell communication|nucleotide binding|purine nucleotide binding|nucleus|ADP binding|adenyl nucleotide binding	-	-	-	-	NW_015453593.1:104967-112139	-6.35024515921709	-1.35643364709825	0.452327821351533
107403322	LOC107403322	cytochrome P450 71D11-like	GO:0005623|GO:0008152|GO:0003824|GO:0016491|GO:0005622|GO:0043231|GO:0055114|GO:0004497|GO:0016705|GO:0016709|GO:0018675	cell|metabolic process|catalytic activity|oxidoreductase activity|intracellular|intracellular membrane-bounded organelle|oxidation-reduction process|monooxygenase activity|oxidoreductase activity, acting on paired donors, with incorporation or reduction of molecular oxygen|oxidoreductase activity, acting on paired donors, with incorporation or reduction of molecular oxygen, NAD(P)H as one donor, …	-	-	ko01100|ko01110|ko01120|ko00627|ko00945|ko00903|ko00363|ko00624	Metabolic pathways|Biosynthesis of secondary metabolites|Microbial metabolism in diverse environments|Aminobenzoate degradation|Stilbenoid, diarylheptanoid and gingerol biosynthesis|Limonene and pinene degradation|Bisphenol degradation|Polycyclic aromatic hydrocarbon degradation	NW_015453596.1:44861-46992	5.38460262451936	7.21170801167152	4.09608965739392
107403330	LOC107403330	UPF0481 protein At3g47200-like	GO:0016020|GO:0005623|GO:0071944|GO:0005886	membrane|cell|cell periphery|plasma membrane	-	-	-	-	NW_015453597.1:89394-91076	-1.48853813645707	1.89748343410768	1.50455708897699
107403333	LOC107403333	nodulation-signaling pathway 1 protein-like	GO:0005623|GO:0008152|GO:0003700|GO:0005622|GO:0044237|GO:0009058|GO:0006807|GO:0044238|GO:0043231|GO:0006139|GO:0006725|GO:0019438|GO:0010467|GO:0005634|GO:0010468|GO:0051252|GO:0016070|GO:0032774|GO:0006351|GO:2001141|GO:0006355|GO:1903506	cell|metabolic process|transcription factor activity, sequence-specific DNA binding|intracellular|cellular metabolic process|biosynthetic process|nitrogen compound metabolic process|primary metabolic process|intracellular membrane-bounded organelle|nucleobase-containing compound metabolic process|cellular aromatic compound metabolic process|aromatic compound biosynthetic process|gene expression|n…	-	-	-	-	chr1:37873349-37875052	3.72346358321103	1.25259993402944	1.66941945914668
107403346	LOC107403346	cytochrome P450 714C2-like	-	-	-	-	-	-	NW_015453600.1:118260-121318	2.73425864308634	2.49374829239061	0.157285900857568
107403352	LOC107403352	receptor-like protein 12	GO:0016020|GO:0023052|GO:0050896|GO:0006950|GO:0051716|GO:0007165|GO:0006952|GO:0007154	membrane|signaling|response to stimulus|response to stress|cellular response to stimulus|signal transduction|defense response|cell communication	-	-	-	-	NW_015453601.1:125053-127554	-2.4242731236827	1.86436336888633	0.0113161030194909
107403355	LOC107403355	uncharacterized protein At3g49720-like	-	-	-	-	-	-	NW_015453603.1:44800-46464	3.33186464251384	1.52113380797264	0.154792202604611
107403356	LOC107403356	uncharacterized protein At3g49720-like	-	-	-	-	-	-	NW_015453603.1:63397-65050	3.12171405830884	1.62583443911797	0.417360746064614
107403357	LOC107403357	mucin-1-like	GO:0016020|GO:0005623|GO:0009055|GO:0050896|GO:0031224|GO:0071944|GO:0005886|GO:0043169|GO:0046658|GO:0031225|GO:0031226|GO:0046872|GO:0046914|GO:0005507	membrane|cell|electron carrier activity|response to stimulus|intrinsic component of membrane|cell periphery|plasma membrane|cation binding|anchored component of plasma membrane|anchored component of membrane|intrinsic component of plasma membrane|metal ion binding|transition metal ion binding|copper ion binding	-	-	-	-	NW_015453603.1:91802-93425	6.47392228843881	8.1882707263092	9.01134194469543
107403360	LOC107403360	blue copper protein-like	GO:0051179|GO:0016020|GO:0005623|GO:0009055|GO:0050896|GO:0008152|GO:0031224|GO:0006950|GO:0005622|GO:0071944|GO:0009607|GO:0051707|GO:0005886|GO:0009620|GO:0043231|GO:0006952|GO:0006810|GO:0006979|GO:0043169|GO:0005737|GO:0046658|GO:0009611|GO:0055114|GO:0031225|GO:0009314|GO:0031226|GO:0006811|GO:0005773|GO:0009416|GO:0046872|GO:0050832|GO:0006812|GO:0009642|GO:0046914|GO:0030001|GO:0009646|GO:…	localization|membrane|cell|electron carrier activity|response to stimulus|metabolic process|intrinsic component of membrane|response to stress|intracellular|cell periphery|response to biotic stimulus|response to other organism|plasma membrane|response to fungus|intracellular membrane-bounded organelle|defense response|transport|response to oxidative stress|cation binding|cytoplasm|anchored compon…	-	-	-	-	NW_015453603.1:128878-130614	4.62852760703773	5.08525887210204	7.34882591044785
107403362	LOC107403362	stellacyanin-like	GO:0051179|GO:0016020|GO:0005623|GO:0009055|GO:0050896|GO:0008152|GO:0031224|GO:0006950|GO:0005622|GO:0071944|GO:0009607|GO:0051707|GO:0005886|GO:0009620|GO:0043231|GO:0006952|GO:0006810|GO:0006979|GO:0043169|GO:0005737|GO:0046658|GO:0009611|GO:0055114|GO:0031225|GO:0009314|GO:0031226|GO:0006811|GO:0005773|GO:0009416|GO:0046872|GO:0050832|GO:0006812|GO:0009642|GO:0046914|GO:0030001|GO:0009646|GO:…	localization|membrane|cell|electron carrier activity|response to stimulus|metabolic process|intrinsic component of membrane|response to stress|intracellular|cell periphery|response to biotic stimulus|response to other organism|plasma membrane|response to fungus|intracellular membrane-bounded organelle|defense response|transport|response to oxidative stress|cation binding|cytoplasm|anchored compon…	-	-	-	-	NW_015453603.1:17107-18338	0.705062837254152	1.62650184141123	4.24873923695079
107403371	LOC107403371	2-hydroxy-6-oxononadienedioate/2-hydroxy-6-oxononatrienedioate hydrolase-like	GO:0008152|GO:0003824|GO:0016787	metabolic process|catalytic activity|hydrolase activity	-	-	-	-	NW_015453605.1:93309-96319	0.292643334570471	0.276130031609024	3.956042164342
107403431	LOC107403431	AT-hook motif nuclear-localized protein 24-like	GO:0005623|GO:0008152|GO:0005622|GO:0044237|GO:0009058|GO:0006807|GO:0044238|GO:0043231|GO:0003676|GO:0006139|GO:0006725|GO:0019438|GO:0010467|GO:0005634|GO:0003677|GO:0010468|GO:0051252|GO:0016070|GO:0032774|GO:0006351|GO:2001141|GO:0006355|GO:1903506	cell|metabolic process|intracellular|cellular metabolic process|biosynthetic process|nitrogen compound metabolic process|primary metabolic process|intracellular membrane-bounded organelle|nucleic acid binding|nucleobase-containing compound metabolic process|cellular aromatic compound metabolic process|aromatic compound biosynthetic process|gene expression|nucleus|DNA binding|regulation of gene ex…	-	-	-	-	NW_015453612.1:36892-38035	5.59861132301224	4.96438172587481	2.23447569412242
107403432	LOC107403432	protein DETOXIFICATION 56-like	GO:0051179|GO:0016020|GO:0005623|GO:0005215|GO:0050896|GO:0051716|GO:0071944|GO:0022857|GO:0005886|GO:0005515|GO:0015238|GO:0006810|GO:0042493|GO:0070887|GO:0010119|GO:0055085|GO:0010118|GO:1990069|GO:0006855|GO:0015893|GO:0010037|GO:1902456|GO:0071244|GO:0015297	localization|membrane|cell|transporter activity|response to stimulus|cellular response to stimulus|cell periphery|transmembrane transporter activity|plasma membrane|protein binding|drug transmembrane transporter activity|transport|response to drug|cellular response to chemical stimulus|regulation of stomatal movement|transmembrane transport|stomatal movement|stomatal opening|drug transmembrane tr…	-	-	-	-	NW_015453612.1:65658-67428	4.30067959328757	4.31065483046354	0.734021583148048
107403440	LOC107403440	uncharacterized LOC107403440	GO:0005623|GO:0008152|GO:0003824|GO:0016787|GO:0005622|GO:0005737	cell|metabolic process|catalytic activity|hydrolase activity|intracellular|cytoplasm	-	-	-	-	NW_015453613.1:38218-40695	1.24241760758663	3.24701515953952	2.11130322775984
107403477	LOC107403477	7-deoxyloganetin glucosyltransferase-like	GO:0003824|GO:0016740|GO:0016757|GO:0008194|GO:0016758|GO:0046527|GO:0035251	catalytic activity|transferase activity|transferase activity, transferring glycosyl groups|UDP-glycosyltransferase activity|transferase activity, transferring hexosyl groups|glucosyltransferase activity|UDP-glucosyltransferase activity	-	-	-	-	NW_015453616.1:63427-65351	-0.0660893642963508	1.3532776627033	4.15061848501502
107403483	LOC107403483	RNA-binding protein 38-like	GO:0005623|GO:0005622|GO:0043231|GO:0003676|GO:0000166|GO:0005634|GO:0003723	cell|intracellular|intracellular membrane-bounded organelle|nucleic acid binding|nucleotide binding|nucleus|RNA binding	-	-	-	-	NW_015453616.1:120528-126030	2.45277728062254	1.93452385993269	-3.37967058976091
107403484	LOC107403484	7-deoxyloganetin glucosyltransferase-like	GO:0003824|GO:0016740|GO:0016757|GO:0008194|GO:0016758|GO:0046527|GO:0035251	catalytic activity|transferase activity|transferase activity, transferring glycosyl groups|UDP-glycosyltransferase activity|transferase activity, transferring hexosyl groups|glucosyltransferase activity|UDP-glucosyltransferase activity	-	-	-	-	NW_015453616.1:10067-12003	2.6356564728051	2.84470646201961	5.84139413993886
107403487	LOC107403487	7-deoxyloganetin glucosyltransferase-like	GO:0003824|GO:0016740|GO:0016757|GO:0008194|GO:0016758|GO:0046527|GO:0035251	catalytic activity|transferase activity|transferase activity, transferring glycosyl groups|UDP-glycosyltransferase activity|transferase activity, transferring hexosyl groups|glucosyltransferase activity|UDP-glucosyltransferase activity	-	-	-	-	NW_015453616.1:22282-24476	-4.29777012892804	-1.82718412518187	0.39562554819781
107403489	LOC107403489	transcription initiation factor TFIID subunit 15-like	GO:0008152|GO:0003824|GO:0016740|GO:0044237|GO:0043169|GO:0006793|GO:0016772|GO:0016301|GO:0006796|GO:0046872|GO:0016310|GO:0046914|GO:0008270	metabolic process|catalytic activity|transferase activity|cellular metabolic process|cation binding|phosphorus metabolic process|transferase activity, transferring phosphorus-containing groups|kinase activity|phosphate-containing compound metabolic process|metal ion binding|phosphorylation|transition metal ion binding|zinc ion binding	-	-	-	-	NW_015453617.1:21843-22995	0.689432521180641	-0.390536177754335	2.36849665290183
107403498	LOC107403498	pollen-specific protein-like At4g18596	GO:0005576	extracellular region	-	-	-	-	NW_015453618.1:19488-20666	3.87592792072974	3.43164855929745	1.69613923313356
107403513	LOC107403513	receptor-like protein 12	GO:0016020|GO:0005623|GO:0023052|GO:0050896|GO:0003824|GO:0016740|GO:0006950|GO:0051716|GO:0071944|GO:0005886|GO:0007165|GO:0006952|GO:0016772|GO:0007154|GO:0016301	membrane|cell|signaling|response to stimulus|catalytic activity|transferase activity|response to stress|cellular response to stimulus|cell periphery|plasma membrane|signal transduction|defense response|transferase activity, transferring phosphorus-containing groups|cell communication|kinase activity	-	-	-	-	NW_015453619.1:75867-76910	-1.64844259999751	1.40676549810141	2.38468472336389
107403514	LOC107403514	non-specific lipid-transfer protein 1-like	GO:0051179|GO:0005576|GO:0005623|GO:0050896|GO:0008289|GO:0006950|GO:0071944|GO:0048046|GO:0009725|GO:0005618|GO:0006810|GO:0009415|GO:0009414|GO:0071702|GO:0009737|GO:0006869	localization|extracellular region|cell|response to stimulus|lipid binding|response to stress|cell periphery|apoplast|response to hormone|cell wall|transport|response to water|response to water deprivation|organic substance transport|response to abscisic acid|lipid transport	-	-	-	-	NW_015453619.1:107765-108252	-0.886645034407113	1.44702350051946	3.15933701008893
107403522	LOC107403522	cyclin-D3-2	GO:0032502|GO:0005623|GO:0000003|GO:0003824|GO:0008283|GO:0003006|GO:0016740|GO:0005622|GO:0005515|GO:0009791|GO:0043231|GO:0007275|GO:0007049|GO:0051726|GO:0048316|GO:0042127|GO:0016772|GO:0051301|GO:0016773|GO:0010154|GO:0005634|GO:0016301|GO:0004672|GO:0004674|GO:0004693	developmental process|cell|reproduction|catalytic activity|cell proliferation|developmental process involved in reproduction|transferase activity|intracellular|protein binding|post-embryonic development|intracellular membrane-bounded organelle|multicellular organism development|cell cycle|regulation of cell cycle|seed development|regulation of cell proliferation|transferase activity, transferring…	-	-	ko04075	Plant hormone signal transduction	NW_015453620.1:44771-46696	4.45629655041115	3.90949193388893	2.16020680351094
107403525	LOC107403525	microtubule-associated protein RP/EB family member 1C	GO:0005623|GO:0050896|GO:0005622|GO:0071944|GO:0043233|GO:0005515|GO:0005618|GO:0043231|GO:0009612|GO:0007049|GO:0005737|GO:0008092|GO:0032403|GO:0005874|GO:0051301|GO:0009606|GO:0007067|GO:0000278|GO:0005634|GO:0008017|GO:0031981|GO:0009524|GO:0009652|GO:0005856|GO:0015631|GO:0005819|GO:0005730|GO:0007010|GO:0015630|GO:0000280|GO:0030865	cell|response to stimulus|intracellular|cell periphery|organelle lumen|protein binding|cell wall|intracellular membrane-bounded organelle|response to mechanical stimulus|cell cycle|cytoplasm|cytoskeletal protein binding|protein complex binding|microtubule|cell division|tropism|mitotic nuclear division|mitotic cell cycle|nucleus|microtubule binding|nuclear lumen|phragmoplast|thigmotropism|cytoskel…	-	-	-	-	NW_015453620.1:35102-37355	4.70130577467898	4.18856583670233	2.45767711291792
107403577	LOC107403577	dnaJ protein homolog	GO:0005623|GO:0005622|GO:0043231|GO:0005634	cell|intracellular|intracellular membrane-bounded organelle|nucleus	-	-	ko04141	Protein processing in endoplasmic reticulum	NW_015453626.1:10696-12700	4.24002511016088	3.89218308681298	5.96832511022489
107403579	LOC107403579	putative receptor protein kinase ZmPK1	GO:0016020|GO:0005623|GO:0030054|GO:0023052|GO:0004871|GO:0050896|GO:0008152|GO:0003824|GO:0016740|GO:0051716|GO:0044237|GO:0004872|GO:0009506|GO:0071944|GO:0005911|GO:0038023|GO:0044238|GO:0005886|GO:0005515|GO:0009725|GO:0004888|GO:0019899|GO:0007165|GO:0019538|GO:0070887|GO:0006793|GO:0001653|GO:0016772|GO:0007154|GO:0016773|GO:0019199|GO:0016301|GO:0007166|GO:0044267|GO:0006796|GO:0009755|GO:…	membrane|cell|cell junction|signaling|signal transducer activity|response to stimulus|metabolic process|catalytic activity|transferase activity|cellular response to stimulus|cellular metabolic process|receptor activity|plasmodesma|cell periphery|cell-cell junction|signaling receptor activity|primary metabolic process|plasma membrane|protein binding|response to hormone|transmembrane signaling rece…	-	-	-	-	NW_015453626.1:111932-123720	-1.45981697185681	-4.43151712501499	-0.00794500533402316
107403585	LOC107403585	E3 ubiquitin-protein ligase PUB23-like	GO:0005623|GO:0050896|GO:0008152|GO:0003824|GO:0016740|GO:0006950|GO:0005622|GO:0044237|GO:0016874|GO:0044238|GO:0045730|GO:0019538|GO:0002679|GO:0006952|GO:0005737|GO:0009415|GO:0009414|GO:0019787|GO:0005829|GO:0004842|GO:0044267|GO:0010200|GO:0006464|GO:0070647|GO:0016567|GO:0051865	cell|response to stimulus|metabolic process|catalytic activity|transferase activity|response to stress|intracellular|cellular metabolic process|ligase activity|primary metabolic process|respiratory burst|protein metabolic process|respiratory burst involved in defense response|defense response|cytoplasm|response to water|response to water deprivation|ubiquitin-like protein transferase activity|cyt…	-	-	-	-	NW_015453626.1:73622-75046	1.86969683775227	3.44859611843737	-0.366236737857641
107403590	LOC107403590	putative receptor protein kinase ZmPK1	GO:0016020|GO:0005623|GO:0030054|GO:0023052|GO:0004871|GO:0050896|GO:0008152|GO:0003824|GO:0016740|GO:0051716|GO:0044237|GO:0004872|GO:0009506|GO:0071944|GO:0005911|GO:0038023|GO:0044238|GO:0005886|GO:0005515|GO:0009725|GO:0004888|GO:0019899|GO:0007165|GO:0019538|GO:0070887|GO:0006793|GO:0001653|GO:0016772|GO:0007154|GO:0016773|GO:0019199|GO:0016301|GO:0007166|GO:0044267|GO:0006796|GO:0009755|GO:…	membrane|cell|cell junction|signaling|signal transducer activity|response to stimulus|metabolic process|catalytic activity|transferase activity|cellular response to stimulus|cellular metabolic process|receptor activity|plasmodesma|cell periphery|cell-cell junction|signaling receptor activity|primary metabolic process|plasma membrane|protein binding|response to hormone|transmembrane signaling rece…	-	-	-	-	NW_015453626.1:106467-109319	-0.470658509628238	1.85699587298636	2.3258041887062
107403604	LOC107403604	uncharacterized LOC107403604	GO:0005623|GO:0005622|GO:0043231|GO:0005737|GO:0005739	cell|intracellular|intracellular membrane-bounded organelle|cytoplasm|mitochondrion	-	-	-	-	NW_015453628.1:625-2226	3.44676639093588	2.69004832079085	0.848641193769931
107403620	LOC107403620	phosphatidate cytidylyltransferase 1-like	GO:0032502|GO:0016020|GO:0005623|GO:0040007|GO:0008152|GO:0003824|GO:0042175|GO:0031090|GO:0016740|GO:0005622|GO:0005789|GO:0044237|GO:0009058|GO:0012505|GO:0044238|GO:0048589|GO:0098588|GO:0043231|GO:0005737|GO:0080186|GO:0006793|GO:0005783|GO:0044255|GO:0006629|GO:0016772|GO:0008654|GO:0006796|GO:0016779|GO:0046486|GO:0006644|GO:0008610|GO:0045017|GO:0046474|GO:0006650|GO:0046471|GO:0004605|GO:…	developmental process|membrane|cell|growth|metabolic process|catalytic activity|nuclear outer membrane-endoplasmic reticulum membrane network|organelle membrane|transferase activity|intracellular|endoplasmic reticulum membrane|cellular metabolic process|biosynthetic process|endomembrane system|primary metabolic process|developmental growth|bounding membrane of organelle|intracellular membrane-bou…	-	-	ko01100|ko01110|ko00564|ko04070	Metabolic pathways|Biosynthesis of secondary metabolites|Glycerophospholipid metabolism|Phosphatidylinositol signaling system	NW_015453628.1:70176-74230	0.377661932585747	-0.505121452776369	-4.47228002367562
107403630	LOC107403630	uncharacterized LOC107403630	GO:0016020|GO:0005623|GO:0050896|GO:0006950|GO:0005622|GO:0071944|GO:0005886|GO:0005737|GO:0009415|GO:0009414|GO:0009269	membrane|cell|response to stimulus|response to stress|intracellular|cell periphery|plasma membrane|cytoplasm|response to water|response to water deprivation|response to desiccation	-	-	-	-	NW_015453629.1:108046-109890	0.308337513812485	-0.295311215474883	2.5120458956472
107403638	LOC107403638	vicianin hydrolase-like	-	-	-	-	-	-	chr1:3197564-3203326	5.20695475181288	3.60459652475405	0.444708735356465
107403642	LOC107403642	LRR receptor-like serine/threonine-protein kinase GSO1	GO:0032502|GO:0000003|GO:0023052|GO:0050896|GO:0008152|GO:0003824|GO:0003006|GO:0016740|GO:0051716|GO:0044237|GO:0044238|GO:0009791|GO:0007165|GO:0007275|GO:0019538|GO:0006793|GO:0048316|GO:0016772|GO:0009793|GO:0007154|GO:0000166|GO:0016773|GO:0010154|GO:0017076|GO:0009790|GO:0016301|GO:0007166|GO:0044267|GO:0006796|GO:0090558|GO:0005524|GO:0006464|GO:0016310|GO:0004672|GO:0030554|GO:0006468|GO:…	developmental process|reproduction|signaling|response to stimulus|metabolic process|catalytic activity|developmental process involved in reproduction|transferase activity|cellular response to stimulus|cellular metabolic process|primary metabolic process|post-embryonic development|signal transduction|multicellular organism development|protein metabolic process|phosphorus metabolic process|seed dev…	-	-	-	-	NW_015453630.1:36240-40667	2.7930560349865	2.86336107379877	-0.69551655895758
107403644	LOC107403644	beta-glucosidase 12-like	GO:0003824|GO:0016787|GO:0016798|GO:0004553|GO:0033907|GO:0047701|GO:0015926|GO:0004565|GO:0008422|GO:0004338|GO:0080083	catalytic activity|hydrolase activity|hydrolase activity, acting on glycosyl bonds|hydrolase activity, hydrolyzing O-glycosyl compounds|beta-D-fucosidase activity|beta-L-arabinosidase activity|glucosidase activity|beta-galactosidase activity|beta-glucosidase activity|glucan exo-1,3-beta-glucosidase activity|beta-gentiobiose beta-glucosidase activity	-	-	ko01100|ko01110|ko00500|ko00940|ko00460	Metabolic pathways|Biosynthesis of secondary metabolites|Starch and sucrose metabolism|Phenylpropanoid biosynthesis|Cyanoamino acid metabolism	NW_015453630.1:126511-127835	2.7431381499924	2.38023439941376	-0.89761202831631
107403645	LOC107403645	uncharacterized LOC107403645	-	-	-	-	ko01100|ko01110|ko00500|ko00940|ko00460	Metabolic pathways|Biosynthesis of secondary metabolites|Starch and sucrose metabolism|Phenylpropanoid biosynthesis|Cyanoamino acid metabolism	NW_015453630.1:108652-109397	5.3807436779052	4.74832949609452	2.07146955931148
107403646	LOC107403646	putative leucine-rich repeat receptor-like protein kinase At2g19210	-	-	-	-	-	-	chr1:38364103-38368240	-5.72313102280827	-3.24894163092427	-0.05473393389796
107403651	LOC107403651	uncharacterized LOC107403651	-	-	-	-	-	-	NW_015453631.1:43341-46859	3.1473293722787	3.07013340155666	1.05952385410227
107403655	LOC107403655	probable LRR receptor-like serine/threonine-protein kinase At1g51860	GO:0005576|GO:0003824|GO:0016740|GO:0016772|GO:0016301	extracellular region|catalytic activity|transferase activity|transferase activity, transferring phosphorus-containing groups|kinase activity	-	-	-	-	chr1:38383541-38387853	3.04451829409319	2.85315037752064	-1.50340761493598
107403660	LOC107403660	peroxidase 16-like	GO:0005576|GO:0016209|GO:0050896|GO:0008152|GO:0003824|GO:0016491|GO:0004601|GO:0006950|GO:0044237|GO:0046906|GO:0006979|GO:0043169|GO:0042744|GO:0055114|GO:0072593|GO:0042743|GO:0046872|GO:0020037	extracellular region|antioxidant activity|response to stimulus|metabolic process|catalytic activity|oxidoreductase activity|peroxidase activity|response to stress|cellular metabolic process|tetrapyrrole binding|response to oxidative stress|cation binding|hydrogen peroxide catabolic process|oxidation-reduction process|reactive oxygen species metabolic process|hydrogen peroxide metabolic process|me…	-	-	ko01100|ko01110|ko00940	Metabolic pathways|Biosynthesis of secondary metabolites|Phenylpropanoid biosynthesis	NW_015453631.1:38762-40616	7.48614771938953	7.22827826207867	5.33489569908806
107403669	LOC107403669	malonyl-CoA:anthocyanidin 5-O-glucoside-6''-O-malonyltransferase-like	GO:0003824|GO:0016740|GO:0016746|GO:0016747|GO:0016420	catalytic activity|transferase activity|transferase activity, transferring acyl groups|transferase activity, transferring acyl groups other than amino-acyl groups|malonyltransferase activity	-	-	ko00330	Arginine and proline metabolism	NW_015453632.1:97965-105280	-1.2376775048921	-0.167685691677693	1.43259053177203
107403681	LOC107403681	probable LRR receptor-like serine/threonine-protein kinase At1g05700	GO:0016020|GO:0005623|GO:0008152|GO:0003824|GO:0016740|GO:0044237|GO:0071944|GO:0044238|GO:0005886|GO:0019538|GO:0006793|GO:0016772|GO:0000166|GO:0016773|GO:0017076|GO:0016301|GO:0044267|GO:0006796|GO:0005524|GO:0006464|GO:0016310|GO:0004672|GO:0030554|GO:0006468	membrane|cell|metabolic process|catalytic activity|transferase activity|cellular metabolic process|cell periphery|primary metabolic process|plasma membrane|protein metabolic process|phosphorus metabolic process|transferase activity, transferring phosphorus-containing groups|nucleotide binding|phosphotransferase activity, alcohol group as acceptor|purine nucleotide binding|kinase activity|cellular…	-	-	-	-	chr1:38433268-38437207	3.42167612362038	1.26367044793086	-1.89869016322255
107403684	LOC107403684	abscisic acid 8'-hydroxylase 4-like	GO:0005576|GO:0008152|GO:0003824|GO:0016491|GO:0019825|GO:0046906|GO:0043169|GO:0055114|GO:0004497|GO:0016705|GO:0046872|GO:0020037|GO:0046914|GO:0005506	extracellular region|metabolic process|catalytic activity|oxidoreductase activity|oxygen binding|tetrapyrrole binding|cation binding|oxidation-reduction process|monooxygenase activity|oxidoreductase activity, acting on paired donors, with incorporation or reduction of molecular oxygen|metal ion binding|heme binding|transition metal ion binding|iron ion binding	-	-	-	-	NW_015453634.1:111459-115683	2.70461044020526	1.63998115859835	-0.680883823708162
107403685	LOC107403685	uncharacterized LOC107403685	GO:0005623|GO:0005622|GO:0043231|GO:0005634	cell|intracellular|intracellular membrane-bounded organelle|nucleus	-	-	-	-	NW_015453634.1:119828-120878	3.42021765391609	1.41865732119037	1.52623976227105
107403689	LOC107403689	jasmonate O-methyltransferase-like	GO:0005623|GO:0023052|GO:0050896|GO:0008152|GO:0003824|GO:0032259|GO:0016740|GO:0006950|GO:0051716|GO:0005622|GO:0044237|GO:0009058|GO:0044238|GO:0009725|GO:0007165|GO:0043231|GO:0044281|GO:0005737|GO:0070887|GO:0009611|GO:0044255|GO:0006629|GO:0007154|GO:0008168|GO:0006631|GO:0005634|GO:0009753|GO:0009755|GO:0008610|GO:0006633|GO:0009867|GO:0071395|GO:0008757|GO:0031407|GO:0019752|GO:0030795|GO:…	cell|signaling|response to stimulus|metabolic process|catalytic activity|methylation|transferase activity|response to stress|cellular response to stimulus|intracellular|cellular metabolic process|biosynthetic process|primary metabolic process|response to hormone|signal transduction|intracellular membrane-bounded organelle|small molecule metabolic process|cytoplasm|cellular response to chemical st…	-	-	ko01110|ko00592	Biosynthesis of secondary metabolites|alpha-Linolenic acid metabolism	NW_015453634.1:62396-64778	-0.676017264202034	-1.01227594322148	2.73712669972049
107403692	LOC107403692	probable LRR receptor-like serine/threonine-protein kinase At1g05700	GO:0016020|GO:0005623|GO:0023052|GO:0050896|GO:0003824|GO:0016740|GO:0042995|GO:0006950|GO:0051716|GO:0071944|GO:0009607|GO:0051707|GO:0005886|GO:0009725|GO:0009620|GO:0007165|GO:0090406|GO:0006952|GO:0070887|GO:0009968|GO:0016772|GO:0007154|GO:0009966|GO:0000166|GO:0009737|GO:0009788|GO:0017076|GO:0016301|GO:0009755|GO:0009787|GO:0050832|GO:0005524|GO:0009738|GO:0030554|GO:0071215	membrane|cell|signaling|response to stimulus|catalytic activity|transferase activity|cell projection|response to stress|cellular response to stimulus|cell periphery|response to biotic stimulus|response to other organism|plasma membrane|response to hormone|response to fungus|signal transduction|pollen tube|defense response|cellular response to chemical stimulus|negative regulation of signal transd…	-	-	-	-	chr1:38440596-38444783	6.22122596054785	5.7878043442129	3.45373343976292
107403717	LOC107403717	probable LRR receptor-like protein kinase At1g51890	GO:0016020|GO:0005623|GO:0008152|GO:0003824|GO:0016740|GO:0044237|GO:0071944|GO:0044238|GO:0005886|GO:0019538|GO:0006793|GO:0016772|GO:0016301|GO:0044267|GO:0006796|GO:0006464|GO:0016310|GO:0006468	membrane|cell|metabolic process|catalytic activity|transferase activity|cellular metabolic process|cell periphery|primary metabolic process|plasma membrane|protein metabolic process|phosphorus metabolic process|transferase activity, transferring phosphorus-containing groups|kinase activity|cellular protein metabolic process|phosphate-containing compound metabolic process|cellular protein modifica…	-	-	-	-	chr1:38464692-38473977	1.71386597279967	1.8177979410739	-5.63700238241917
107403720	LOC107403720	monocopper oxidase-like protein SKU5	GO:0032502|GO:0005576|GO:0016020|GO:0005623|GO:0030054|GO:0040007|GO:0008152|GO:0003824|GO:0016491|GO:0031090|GO:0031224|GO:0009653|GO:0005622|GO:0009506|GO:0071944|GO:0005911|GO:0016049|GO:0048589|GO:0005886|GO:0048046|GO:0060560|GO:0098588|GO:0005618|GO:0043231|GO:0009826|GO:0043169|GO:0005737|GO:0046658|GO:0055114|GO:0031225|GO:0048869|GO:0031226|GO:0005774|GO:0009505|GO:0005829|GO:0009932|GO:…	developmental process|extracellular region|membrane|cell|cell junction|growth|metabolic process|catalytic activity|oxidoreductase activity|organelle membrane|intrinsic component of membrane|anatomical structure morphogenesis|intracellular|plasmodesma|cell periphery|cell-cell junction|cell growth|developmental growth|plasma membrane|apoplast|developmental growth involved in morphogenesis|bounding …	-	-	-	-	NW_015453639.1:30451-34789	6.32328552150199	5.7817400816519	3.20730379925459
107403722	LOC107403722	putative leucine-rich repeat receptor-like serine/threonine-protein kinase At2g19230	-	-	-	-	-	-	chr1:38474910-38479481	1.91132995802124	2.42626974767867	-0.832038383882918
107403729	LOC107403729	myb-related protein 315	GO:0005623|GO:0050896|GO:0008152|GO:0003700|GO:0071554|GO:0005622|GO:0044237|GO:0009058|GO:0006807|GO:0044238|GO:0009725|GO:0042546|GO:0003682|GO:0043231|GO:0003676|GO:0006139|GO:0006725|GO:0071669|GO:2000652|GO:0009832|GO:0019438|GO:0010467|GO:0005634|GO:0003677|GO:0009753|GO:0010468|GO:0010628|GO:0051252|GO:0009751|GO:0016070|GO:0009834|GO:0045893|GO:0032774|GO:0006351|GO:2001141|GO:0006355|GO:…	cell|response to stimulus|metabolic process|transcription factor activity, sequence-specific DNA binding|cell wall organization or biogenesis|intracellular|cellular metabolic process|biosynthetic process|nitrogen compound metabolic process|primary metabolic process|response to hormone|cell wall biogenesis|chromatin binding|intracellular membrane-bounded organelle|nucleic acid binding|nucleobase-c…	-	-	-	-	NW_015453640.1:75088-78442	2.04546065990095	1.92029217174013	4.55927075714127
107403760	LOC107403760	cytochrome P450 714C2-like	-	-	-	-	-	-	NW_015453644.1:52833-56108	2.28765546884951	1.95590769460461	-0.525633554646797
107403768	LOC107403768	uncharacterized LOC107403768	-	-	-	-	-	-	NW_015453644.1:103128-105704	1.59220147504273	-1.53373413699066	-0.967795050992355
107403772	LOC107403772	probable LRR receptor-like serine/threonine-protein kinase At1g51880	GO:0016020|GO:0005623|GO:0023052|GO:0050896|GO:0003824|GO:0016740|GO:0042995|GO:0006950|GO:0051716|GO:0071944|GO:0009607|GO:0051707|GO:0005886|GO:0009725|GO:0009620|GO:0007165|GO:0090406|GO:0006952|GO:0070887|GO:0009968|GO:0016772|GO:0007154|GO:0009966|GO:0000166|GO:0009737|GO:0009788|GO:0017076|GO:0016301|GO:0009755|GO:0009787|GO:0050832|GO:0005524|GO:0009738|GO:0030554|GO:0071215	membrane|cell|signaling|response to stimulus|catalytic activity|transferase activity|cell projection|response to stress|cellular response to stimulus|cell periphery|response to biotic stimulus|response to other organism|plasma membrane|response to hormone|response to fungus|signal transduction|pollen tube|defense response|cellular response to chemical stimulus|negative regulation of signal transd…	-	-	-	-	chr1:38354847-38358940	0.688681744243275	4.69829779323382	4.51076595637519
107403782	LOC107403782	inorganic pyrophosphatase 1-like	GO:0005623|GO:0050896|GO:0003824|GO:0016787|GO:0006950|GO:0051716|GO:0005622|GO:0042594|GO:0043231|GO:0043169|GO:0016817|GO:0007154|GO:0016818|GO:0005634|GO:0006461|GO:0046872|GO:0009267|GO:0031669|GO:0016036|GO:0016462|GO:0051259|GO:0004427|GO:0051262	cell|response to stimulus|catalytic activity|hydrolase activity|response to stress|cellular response to stimulus|intracellular|response to starvation|intracellular membrane-bounded organelle|cation binding|hydrolase activity, acting on acid anhydrides|cell communication|hydrolase activity, acting on acid anhydrides, in phosphorus-containing anhydrides|nucleus|protein complex assembly|metal ion bi…	-	-	ko01100|ko00750	Metabolic pathways|Vitamin B6 metabolism	chr1:38658766-38660727	0.795167625836428	7.37845892374089	5.17642899752493
107403783	LOC107403783	LOB domain-containing protein 11-like	GO:0005623|GO:0005622|GO:0043231|GO:0005634	cell|intracellular|intracellular membrane-bounded organelle|nucleus	-	-	-	-	NW_015453646.1:6648-8083	1.47663967214986	3.11071351402673	4.31651450288111
107403786	LOC107403786	uncharacterized LOC107403786	-	-	-	-	-	-	NW_015453647.1:23892-25610	2.24745365232265	2.98192543610467	0.927705592527656
107403792	LOC107403792	alcohol dehydrogenase-like 4	GO:0005623|GO:0008152|GO:0003824|GO:0016491|GO:0005622|GO:0016614|GO:0043169|GO:0005737|GO:0055114|GO:0016616|GO:0046872|GO:0004022|GO:0046914|GO:0008270	cell|metabolic process|catalytic activity|oxidoreductase activity|intracellular|oxidoreductase activity, acting on CH-OH group of donors|cation binding|cytoplasm|oxidation-reduction process|oxidoreductase activity, acting on the CH-OH group of donors, NAD or NADP as acceptor|metal ion binding|alcohol dehydrogenase (NAD) activity|transition metal ion binding|zinc ion binding	-	-	ko01100|ko01110|ko01130|ko01120|ko01200|ko00010|ko00350|ko00680|ko00982|ko00980	Metabolic pathways|Biosynthesis of secondary metabolites|Biosynthesis of antibiotics|Microbial metabolism in diverse environments|Carbon metabolism|Glycolysis / Gluconeogenesis|Tyrosine metabolism|Methane metabolism|Drug metabolism - cytochrome P450|Metabolism of xenobiotics by cytochrome P450	NW_015453649.1:87781-89745	3.18580916090295	2.99851464151983	-0.341471956723037
107403838	LOC107403838	wall-associated receptor kinase-like 10	GO:0008152|GO:0003824|GO:0016740|GO:0044237|GO:0044238|GO:0019538|GO:0006793|GO:0016772|GO:0016773|GO:0016301|GO:0044267|GO:0006796|GO:0006464|GO:0016310|GO:0004672|GO:0006468|GO:0004674|GO:0046777	metabolic process|catalytic activity|transferase activity|cellular metabolic process|primary metabolic process|protein metabolic process|phosphorus metabolic process|transferase activity, transferring phosphorus-containing groups|phosphotransferase activity, alcohol group as acceptor|kinase activity|cellular protein metabolic process|phosphate-containing compound metabolic process|cellular protei…	-	-	-	-	NW_015453654.1:40985-42831	3.20926486451887	-2.3977152046463	-0.14422025561358
107403843	LOC107403843	wall-associated receptor kinase-like 6	GO:0008152|GO:0003824|GO:0016740|GO:0044237|GO:0044238|GO:0019538|GO:0006793|GO:0016772|GO:0016773|GO:0016301|GO:0044267|GO:0006796|GO:0006464|GO:0016310|GO:0004672|GO:0006468|GO:0004674|GO:0046777	metabolic process|catalytic activity|transferase activity|cellular metabolic process|primary metabolic process|protein metabolic process|phosphorus metabolic process|transferase activity, transferring phosphorus-containing groups|phosphotransferase activity, alcohol group as acceptor|kinase activity|cellular protein metabolic process|phosphate-containing compound metabolic process|cellular protei…	-	-	-	-	NW_015453654.1:107233-118546	-5.45352395523609	-2.30803762116913	0.125008935016156
107403849	LOC107403849	anoctamin-like protein At1g73020	GO:0016020|GO:0005215|GO:0031224|GO:0022857|GO:0043234|GO:0016021|GO:0022891|GO:0015075|GO:0015267|GO:0034707|GO:0008509|GO:0005216|GO:0015103|GO:0005253|GO:0005254	membrane|transporter activity|intrinsic component of membrane|transmembrane transporter activity|protein complex|integral component of membrane|substrate-specific transmembrane transporter activity|ion transmembrane transporter activity|channel activity|chloride channel complex|anion transmembrane transporter activity|ion channel activity|inorganic anion transmembrane transporter activity|anion c…	-	-	-	-	chr1:38559472-38564353	-5.61498912395752	0.104687363869398	1.37083919464478
107403858	LOC107403858	two-component response regulator ORR9-like	GO:0050896|GO:0009725|GO:0009735	response to stimulus|response to hormone|response to cytokinin	-	-	ko04075	Plant hormone signal transduction	NW_015453656.1:34682-35794	1.92986512170983	-0.607388260130113	-1.60780786257494
107403859	LOC107403859	protein NRT1/ PTR FAMILY 5.4-like	GO:0051179|GO:0016020|GO:0005623|GO:0005215|GO:0031224|GO:0071944|GO:0005886|GO:0016021|GO:0006810|GO:0071702|GO:0015833|GO:0006857	localization|membrane|cell|transporter activity|intrinsic component of membrane|cell periphery|plasma membrane|integral component of membrane|transport|organic substance transport|peptide transport|oligopeptide transport	-	-	-	-	NW_015453656.1:35923-40927	1.5575716621052	1.32482125063015	-1.56811048600979
107403864	LOC107403864	two-component response regulator ORR10-like	GO:0050896|GO:0009725|GO:0009735	response to stimulus|response to hormone|response to cytokinin	-	-	ko04075	Plant hormone signal transduction	NW_015453656.1:31664-32931	6.0657669245821	5.330813360277	3.29296149889485
107403865	LOC107403865	putative disease resistance protein At3g15700	GO:0050896|GO:0006950|GO:0006952|GO:0000166|GO:0017076|GO:0043531|GO:0005524|GO:0030554	response to stimulus|response to stress|defense response|nucleotide binding|purine nucleotide binding|ADP binding|ATP binding|adenyl nucleotide binding	-	-	-	-	NW_015453656.1:65263-67702	2.24758207968263	1.73366064293481	3.86058326234864
107403866	LOC107403866	uncharacterized LOC107403866	-	-	-	-	-	-	NW_015453656.1:89956-93247	1.01506556443049	1.95045117333826	3.22504971697681
107403873	LOC107403873	UPF0483 protein AGAP003155-like	GO:0005623|GO:0003824|GO:0016787|GO:0005622|GO:0043231|GO:0005737|GO:0009536|GO:0005777|GO:0009507	cell|catalytic activity|hydrolase activity|intracellular|intracellular membrane-bounded organelle|cytoplasm|plastid|peroxisome|chloroplast	-	-	-	-	NW_015453657.1:98630-100480	2.11992493815795	1.65759403041604	3.98131258372639
107403877	LOC107403877	uncharacterized LOC107403877	-	-	-	-	-	-	chr1:38448244-38448712	2.97406436263626	2.9239827880686	-1.95726164971166
107403878	LOC107403878	protein DETOXIFICATION 27-like	GO:0032502|GO:0051179|GO:0016020|GO:0005623|GO:0000003|GO:0005215|GO:0050896|GO:0003006|GO:0031224|GO:0071944|GO:0022857|GO:0005886|GO:0016021|GO:0015238|GO:0007275|GO:0006810|GO:0007568|GO:0042493|GO:0055085|GO:0009835|GO:0006855|GO:0010154|GO:0015893|GO:0015297	developmental process|localization|membrane|cell|reproduction|transporter activity|response to stimulus|developmental process involved in reproduction|intrinsic component of membrane|cell periphery|transmembrane transporter activity|plasma membrane|integral component of membrane|drug transmembrane transporter activity|multicellular organism development|transport|aging|response to drug|transmembra…	-	-	-	-	NW_015453657.1:17241-22511	5.17112080528048	6.60616276943149	7.41876527164849
107403883	LOC107403883	uncharacterized LOC107403883	-	-	-	-	-	-	NW_015453660.1:77718-82985	-2.34205199074135	-0.412331400067496	0.124156720083957
107403930	LOC107403930	late embryogenesis abundant protein At1g64065-like	GO:0016020|GO:0005623|GO:0071944|GO:0005886	membrane|cell|cell periphery|plasma membrane	-	-	-	-	NW_015453669.1:1663-2265	0.416815630364843	3.18706205916996	2.99600650696583
107403931	LOC107403931	flavin-containing monooxygenase FMO GS-OX-like 4	GO:0005623|GO:0008152|GO:0003824|GO:0016491|GO:0005622|GO:0048037|GO:0043231|GO:0055114|GO:0004497|GO:0050662|GO:0016705|GO:0000166|GO:0050660|GO:0005634|GO:0050661|GO:0016709|GO:0004499	cell|metabolic process|catalytic activity|oxidoreductase activity|intracellular|cofactor binding|intracellular membrane-bounded organelle|oxidation-reduction process|monooxygenase activity|coenzyme binding|oxidoreductase activity, acting on paired donors, with incorporation or reduction of molecular oxygen|nucleotide binding|flavin adenine dinucleotide binding|nucleus|NADP binding|oxidoreductase …	-	-	-	-	NW_015453669.1:23281-26395	-0.690110383596641	0.138232450114658	2.51996716300522
107403941	LOC107403941	E3 ubiquitin-protein ligase PUB23-like	GO:0005623|GO:0050896|GO:0008152|GO:0003824|GO:0016740|GO:0006950|GO:0005622|GO:0044237|GO:0016874|GO:0044238|GO:0045730|GO:0019538|GO:0002679|GO:0006952|GO:0005737|GO:0009415|GO:0009414|GO:0019787|GO:0005829|GO:0004842|GO:0044267|GO:0010200|GO:0006464|GO:0070647|GO:0016567|GO:0051865	cell|response to stimulus|metabolic process|catalytic activity|transferase activity|response to stress|intracellular|cellular metabolic process|ligase activity|primary metabolic process|respiratory burst|protein metabolic process|respiratory burst involved in defense response|defense response|cytoplasm|response to water|response to water deprivation|ubiquitin-like protein transferase activity|cyt…	-	-	-	-	NW_015453671.1:22879-24304	2.10628126629393	3.32670472812595	-0.559846441813163
107403962	LOC107403962	flavonoid 3',5'-hydroxylase 1-like	GO:0005576|GO:0016020|GO:0005623|GO:0050896|GO:0008152|GO:0003824|GO:0016491|GO:0042175|GO:0031090|GO:0019825|GO:0031224|GO:0005622|GO:0005789|GO:0009058|GO:0012505|GO:0009725|GO:0098588|GO:0043231|GO:0016021|GO:0009812|GO:0046906|GO:0043169|GO:0005737|GO:0055114|GO:0005783|GO:0004497|GO:0009314|GO:0016705|GO:0009733|GO:0009416|GO:0046872|GO:0016709|GO:0009813|GO:0020037|GO:0016711|GO:0009411|GO:…	extracellular region|membrane|cell|response to stimulus|metabolic process|catalytic activity|oxidoreductase activity|nuclear outer membrane-endoplasmic reticulum membrane network|organelle membrane|oxygen binding|intrinsic component of membrane|intracellular|endoplasmic reticulum membrane|biosynthetic process|endomembrane system|response to hormone|bounding membrane of organelle|intracellular mem…	-	-	ko01100|ko01110|ko00941	Metabolic pathways|Biosynthesis of secondary metabolites|Flavonoid biosynthesis	NW_015453672.1:3399-5202	0.0821792088947508	2.91585076688998	1.97416566195415
107403967	LOC107403967	alpha-glucosidase YihQ-like	GO:0008152|GO:0003824|GO:0016787|GO:0044237|GO:0030246|GO:0044238|GO:0044262|GO:0016798|GO:0005975|GO:0009311|GO:0000023|GO:0004553|GO:0015926|GO:0004558|GO:0032450	metabolic process|catalytic activity|hydrolase activity|cellular metabolic process|carbohydrate binding|primary metabolic process|cellular carbohydrate metabolic process|hydrolase activity, acting on glycosyl bonds|carbohydrate metabolic process|oligosaccharide metabolic process|maltose metabolic process|hydrolase activity, hydrolyzing O-glycosyl compounds|glucosidase activity|alpha-1,4-glucosida…	-	-	ko01100|ko00500|ko00052	Metabolic pathways|Starch and sucrose metabolism|Galactose metabolism	NW_015453672.1:95865-100205	1.08362969608933	3.50836132947704	2.29106958429636
107403986	LOC107403986	metallothiol transferase FosB 1-like	GO:0005623|GO:0008152|GO:0003824|GO:0005622|GO:0044238|GO:0016829|GO:0016846|GO:0005737|GO:0005975|GO:0004462	cell|metabolic process|catalytic activity|intracellular|primary metabolic process|lyase activity|carbon-sulfur lyase activity|cytoplasm|carbohydrate metabolic process|lactoylglutathione lyase activity	-	-	-	-	NW_015453676.1:25941-27225	2.29686838434954	3.037002397885	5.22359013573656
107404027	LOC107404027	protein ACCELERATED CELL DEATH 6-like	-	-	-	-	-	-	NW_015453682.1:58653-64080	-2.02022793431945	3.20782740693074	3.21593388291527
107404036	LOC107404036	lignin-forming anionic peroxidase-like	GO:0005576|GO:0016209|GO:0050896|GO:0008152|GO:0003824|GO:0016491|GO:0004601|GO:0006950|GO:0051716|GO:0070482|GO:0001666|GO:0046906|GO:0006979|GO:0043169|GO:0070887|GO:0055114|GO:0046872|GO:0071456|GO:0020037	extracellular region|antioxidant activity|response to stimulus|metabolic process|catalytic activity|oxidoreductase activity|peroxidase activity|response to stress|cellular response to stimulus|response to oxygen levels|response to hypoxia|tetrapyrrole binding|response to oxidative stress|cation binding|cellular response to chemical stimulus|oxidation-reduction process|metal ion binding|cellular r…	-	-	ko01100|ko01110|ko00940	Metabolic pathways|Biosynthesis of secondary metabolites|Phenylpropanoid biosynthesis	NW_015453683.1:3837-27721	-0.785543900421044	0.564606692915162	-4.09853834146623
107404056	LOC107404056	ankyrin repeat-containing protein At3g12360-like	-	-	-	-	-	-	NW_015453687.1:8084-10360	0.672066352120853	-0.371260239629675	2.57530553386369
107404063	LOC107404063	probable sodium/metabolite cotransporter BASS4, chloroplastic	GO:0051179|GO:0016020|GO:0005623|GO:0031224|GO:0005622|GO:0043231|GO:0016021|GO:0006810|GO:0005737|GO:0009526|GO:0009536|GO:0009507|GO:0009941	localization|membrane|cell|intrinsic component of membrane|intracellular|intracellular membrane-bounded organelle|integral component of membrane|transport|cytoplasm|plastid envelope|plastid|chloroplast|chloroplast envelope	-	-	-	-	NW_015453687.1:87605-93405	0.831577780038156	-2.23237189182775	-2.54768576504061
107404064	LOC107404064	uncharacterized LOC107404064	GO:0008152|GO:0003824|GO:0016491|GO:0016651|GO:0043169|GO:0055114|GO:0016668|GO:0046872|GO:0047134|GO:0046914|GO:0008270	metabolic process|catalytic activity|oxidoreductase activity|oxidoreductase activity, acting on NAD(P)H|cation binding|oxidation-reduction process|oxidoreductase activity, acting on a sulfur group of donors, NAD(P) as acceptor|metal ion binding|protein-disulfide reductase activity|transition metal ion binding|zinc ion binding	-	-	-	-	NW_015453687.1:109189-110090	3.36259883437304	2.25033202110217	0.767740887548083
107404068	LOC107404068	uncharacterized LOC107404068	GO:0005623|GO:0008152|GO:0005622|GO:0044237|GO:0006807|GO:0044238|GO:0043231|GO:0003676|GO:0006139|GO:0006725|GO:0005737|GO:0000166|GO:0003723|GO:0009536|GO:0016070|GO:0016071|GO:0009451|GO:0009507|GO:0016556|GO:1900865|GO:1900871	cell|metabolic process|intracellular|cellular metabolic process|nitrogen compound metabolic process|primary metabolic process|intracellular membrane-bounded organelle|nucleic acid binding|nucleobase-containing compound metabolic process|cellular aromatic compound metabolic process|cytoplasm|nucleotide binding|RNA binding|plastid|RNA metabolic process|mRNA metabolic process|RNA modification|chloro…	-	-	-	-	NW_015453687.1:18494-21487	1.53998748656138	2.43455780150548	3.72440853487089
107404073	LOC107404073	uncharacterized LOC107404073	GO:0005623|GO:0008152|GO:0003824|GO:0016787|GO:0005622|GO:0012505|GO:0043231|GO:0005737|GO:0005783	cell|metabolic process|catalytic activity|hydrolase activity|intracellular|endomembrane system|intracellular membrane-bounded organelle|cytoplasm|endoplasmic reticulum	-	-	-	-	NW_015453687.1:95840-98331	1.68991536738324	-3.53132836540295	-3.11428581952945
107404100	LOC107404100	vicianin hydrolase-like	GO:0008152|GO:0003824|GO:0016787|GO:0044238|GO:0016798|GO:0005975|GO:0016052|GO:0004553	metabolic process|catalytic activity|hydrolase activity|primary metabolic process|hydrolase activity, acting on glycosyl bonds|carbohydrate metabolic process|carbohydrate catabolic process|hydrolase activity, hydrolyzing O-glycosyl compounds	-	-	ko01100|ko01110|ko00500|ko00940|ko00460	Metabolic pathways|Biosynthesis of secondary metabolites|Starch and sucrose metabolism|Phenylpropanoid biosynthesis|Cyanoamino acid metabolism	NW_015453691.1:77474-81953	4.51836033729818	3.64732050569283	2.02062994423643
107404103	LOC107404103	splicing factor 3B subunit 1	GO:0005623|GO:0008152|GO:0005622|GO:0044237|GO:0006807|GO:0044238|GO:0043231|GO:0003676|GO:0006139|GO:0006725|GO:0005737|GO:0030529|GO:0005829|GO:0010467|GO:0005634|GO:0005681|GO:0003723|GO:0030532|GO:0009536|GO:0016070|GO:0071010|GO:0006396|GO:0005684|GO:0016071|GO:0005689|GO:0000245|GO:0044822|GO:0071013|GO:0009507|GO:0071004|GO:0003729|GO:0006397|GO:0008380|GO:0005686|GO:0000398	cell|metabolic process|intracellular|cellular metabolic process|nitrogen compound metabolic process|primary metabolic process|intracellular membrane-bounded organelle|nucleic acid binding|nucleobase-containing compound metabolic process|cellular aromatic compound metabolic process|cytoplasm|intracellular ribonucleoprotein complex|cytosol|gene expression|nucleus|spliceosomal complex|RNA binding|sm…	-	-	ko03040	Spliceosome	NW_015453692.1:4172-10310	-6.1303601387845	-5.99670615499608	-1.58650214391552
107404109	LOC107404109	phosphate transporter PHO1	GO:0051179|GO:0016020|GO:0005623|GO:0005215|GO:0050896|GO:0031224|GO:0006950|GO:0051716|GO:0005622|GO:0071944|GO:0022857|GO:0012505|GO:0005886|GO:0042594|GO:0043231|GO:0016021|GO:0006810|GO:0005737|GO:0022891|GO:0007154|GO:0005794|GO:0006811|GO:0015075|GO:0009267|GO:0031669|GO:0005802|GO:0016036|GO:0008509|GO:0006820|GO:0015103|GO:0006817|GO:0015114	localization|membrane|cell|transporter activity|response to stimulus|intrinsic component of membrane|response to stress|cellular response to stimulus|intracellular|cell periphery|transmembrane transporter activity|endomembrane system|plasma membrane|response to starvation|intracellular membrane-bounded organelle|integral component of membrane|transport|cytoplasm|substrate-specific transmembrane t…	-	-	-	-	NW_015453692.1:90713-100788	5.29096591249227	4.71021790959219	2.67574316612382
107404111	LOC107404111	kinesin-like protein KIF22	GO:0005623|GO:0003824|GO:0016787|GO:0005622|GO:0043234|GO:0005737|GO:0005875|GO:0016817|GO:0005874|GO:0007017|GO:0000166|GO:0016818|GO:0017076|GO:0009524|GO:0005856|GO:0005871|GO:0007018|GO:0005524|GO:0015630|GO:0016462|GO:0030554|GO:0017111|GO:0003774|GO:0003777	cell|catalytic activity|hydrolase activity|intracellular|protein complex|cytoplasm|microtubule associated complex|hydrolase activity, acting on acid anhydrides|microtubule|microtubule-based process|nucleotide binding|hydrolase activity, acting on acid anhydrides, in phosphorus-containing anhydrides|purine nucleotide binding|phragmoplast|cytoskeleton|kinesin complex|microtubule-based movement|ATP …	-	-	-	-	NW_015453692.1:43530-47551	3.72667444592913	3.35845809358139	1.34587508175266
107404136	LOC107404136	germin-like protein subfamily 1 member 16	GO:0005576|GO:0005623|GO:0050896|GO:0008152|GO:0003824|GO:0006950|GO:0044237|GO:0071944|GO:0016829|GO:0005618|GO:0044281|GO:0016831|GO:0046564|GO:0019752|GO:0033609	extracellular region|cell|response to stimulus|metabolic process|catalytic activity|response to stress|cellular metabolic process|cell periphery|lyase activity|cell wall|small molecule metabolic process|carboxy-lyase activity|oxalate decarboxylase activity|carboxylic acid metabolic process|oxalate metabolic process	-	-	-	-	NW_015453697.1:49356-50208	-3.90514908823237	-1.21142961448689	-0.40282754357507
107404138	LOC107404138	germin-like protein subfamily 1 member 14	GO:0005576|GO:0005623|GO:0050896|GO:0008152|GO:0003824|GO:0006950|GO:0044237|GO:0071944|GO:0016829|GO:0005618|GO:0044281|GO:0016831|GO:0046564|GO:0019752|GO:0033609	extracellular region|cell|response to stimulus|metabolic process|catalytic activity|response to stress|cellular metabolic process|cell periphery|lyase activity|cell wall|small molecule metabolic process|carboxy-lyase activity|oxalate decarboxylase activity|carboxylic acid metabolic process|oxalate metabolic process	-	-	-	-	NW_015453697.1:52014-52828	-2.24984340851648	1.42993866987633	1.01340242976796
107404147	LOC107404147	5'-3' exoribonuclease 3-like	GO:0005623|GO:0008152|GO:0003824|GO:0016787|GO:0005622|GO:0044237|GO:0006807|GO:0044238|GO:0043231|GO:0043169|GO:0003676|GO:0006139|GO:0006725|GO:0016788|GO:0019439|GO:0010467|GO:0005634|GO:0004518|GO:0046872|GO:0016070|GO:0090305|GO:0006396|GO:0006401|GO:0016071|GO:0004527|GO:0090501|GO:0004540|GO:0046914|GO:0004532|GO:0006397|GO:0010586|GO:0008409|GO:0008270|GO:0090503|GO:0004534|GO:0010587	cell|metabolic process|catalytic activity|hydrolase activity|intracellular|cellular metabolic process|nitrogen compound metabolic process|primary metabolic process|intracellular membrane-bounded organelle|cation binding|nucleic acid binding|nucleobase-containing compound metabolic process|cellular aromatic compound metabolic process|hydrolase activity, acting on ester bonds|aromatic compound cata…	-	-	ko03008|ko03018	Ribosome biogenesis in eukaryotes|RNA degradation	NW_015453699.1:9003-22637	-0.709604604914113	-0.592316471552428	1.42816834167368
107404149	LOC107404149	uncharacterized LOC107404149	GO:0005623|GO:0008152|GO:0003824|GO:0016787|GO:0005622|GO:0044237|GO:0006807|GO:0044238|GO:0043231|GO:0043169|GO:0003676|GO:0006139|GO:0006725|GO:0016788|GO:0019439|GO:0010467|GO:0005634|GO:0004518|GO:0046872|GO:0016070|GO:0090305|GO:0006396|GO:0006401|GO:0016071|GO:0004527|GO:0090501|GO:0004540|GO:0046914|GO:0004532|GO:0006397|GO:0010586|GO:0008409|GO:0008270|GO:0090503|GO:0004534|GO:0010587	cell|metabolic process|catalytic activity|hydrolase activity|intracellular|cellular metabolic process|nitrogen compound metabolic process|primary metabolic process|intracellular membrane-bounded organelle|cation binding|nucleic acid binding|nucleobase-containing compound metabolic process|cellular aromatic compound metabolic process|hydrolase activity, acting on ester bonds|aromatic compound cata…	-	-	ko03008|ko03018	Ribosome biogenesis in eukaryotes|RNA degradation	NW_015453699.1:42955-46832	-3.087420214086	-3.52860254664331	-0.194184028209361
107404161	LOC107404161	protein indeterminate-domain 9-like	GO:0005623|GO:0008152|GO:0003700|GO:0005622|GO:0044237|GO:0009058|GO:0006807|GO:0044238|GO:0043231|GO:0043169|GO:0003676|GO:0006139|GO:0006725|GO:0019438|GO:0010467|GO:0005634|GO:0003677|GO:0046872|GO:0010468|GO:0051252|GO:0016070|GO:0032774|GO:0006351|GO:2001141|GO:0006355|GO:0046914|GO:1903506|GO:0008270	cell|metabolic process|transcription factor activity, sequence-specific DNA binding|intracellular|cellular metabolic process|biosynthetic process|nitrogen compound metabolic process|primary metabolic process|intracellular membrane-bounded organelle|cation binding|nucleic acid binding|nucleobase-containing compound metabolic process|cellular aromatic compound metabolic process|aromatic compound bi…	-	-	-	-	NW_015453701.1:58984-61664	1.81180407557264	2.0044758903492	-0.679976846839836
107404162	LOC107404162	uncharacterized LOC107404162	GO:0005623|GO:0005622|GO:0043231|GO:0005737|GO:0005739	cell|intracellular|intracellular membrane-bounded organelle|cytoplasm|mitochondrion	-	-	-	-	NW_015453702.1:42136-45345	-0.93386481636803	-0.706966658506394	-4.95417768425274
107404181	LOC107404181	putative ankyrin repeat protein RF_0381	-	-	-	-	-	-	NW_015453703.1:5266-7784	1.75285886381141	1.48716829121815	3.86684074169825
107404188	LOC107404188	uncharacterized LOC107404188	-	-	-	-	-	-	NW_015453705.1:30053-31158	1.93021007284749	4.33447006842865	3.04296332190605
107404189	LOC107404189	zinc finger CCCH domain-containing protein 29-like	GO:0005623|GO:0050896|GO:0008152|GO:0003700|GO:0006950|GO:0005622|GO:0044237|GO:0009607|GO:0009058|GO:0006807|GO:0051707|GO:0044238|GO:0009620|GO:0043231|GO:0009266|GO:0006952|GO:0043169|GO:0003676|GO:0009409|GO:0006139|GO:0006725|GO:0019438|GO:0010467|GO:0005634|GO:0003677|GO:0046872|GO:0010468|GO:0010200|GO:0051252|GO:0050832|GO:0016070|GO:0032774|GO:0006351|GO:2001141|GO:0006355|GO:1903506	cell|response to stimulus|metabolic process|transcription factor activity, sequence-specific DNA binding|response to stress|intracellular|cellular metabolic process|response to biotic stimulus|biosynthetic process|nitrogen compound metabolic process|response to other organism|primary metabolic process|response to fungus|intracellular membrane-bounded organelle|response to temperature stimulus|def…	-	-	-	-	NW_015453705.1:31622-34008	5.22992682477044	8.05794843186364	7.90688425796293
107404206	LOC107404206	Werner Syndrome-like exonuclease	GO:0005623|GO:0008152|GO:0003824|GO:0016787|GO:0005622|GO:0044237|GO:0006807|GO:0044238|GO:0043231|GO:0006139|GO:0006725|GO:0016788|GO:0005737|GO:0005634|GO:0004518|GO:0090305|GO:0004527|GO:0008408	cell|metabolic process|catalytic activity|hydrolase activity|intracellular|cellular metabolic process|nitrogen compound metabolic process|primary metabolic process|intracellular membrane-bounded organelle|nucleobase-containing compound metabolic process|cellular aromatic compound metabolic process|hydrolase activity, acting on ester bonds|cytoplasm|nucleus|nuclease activity|nucleic acid phosphodi…	-	-	-	-	NW_015453707.1:74214-75143	-3.06685879078316	2.20823931729408	2.47875683735207
107404212	LOC107404212	23 kDa jasmonate-induced protein-like	-	-	-	-	-	-	NW_015453708.1:36588-37500	3.12678583651864	0.321947595977748	-1.03692054490921
107404215	LOC107404215	nucleobase-ascorbate transporter 2-like	GO:0051179|GO:0016020|GO:0005215|GO:0031224|GO:0022857|GO:0016021|GO:0006810|GO:0055085	localization|membrane|transporter activity|intrinsic component of membrane|transmembrane transporter activity|integral component of membrane|transport|transmembrane transport	-	-	-	-	NW_015453710.1:37917-41905	2.96378512204381	2.74793180032359	0.73288863775026
107404230	LOC107404230	methylesterase 10-like	GO:0005623|GO:0050896|GO:0008152|GO:0003824|GO:0016787|GO:0006950|GO:0005622|GO:0044237|GO:0006807|GO:0044281|GO:0006952|GO:0006725|GO:0016788|GO:0005737|GO:0009850|GO:0052689|GO:0080031|GO:0080030|GO:0009696|GO:0080032|GO:0019752|GO:0033473|GO:0009694	cell|response to stimulus|metabolic process|catalytic activity|hydrolase activity|response to stress|intracellular|cellular metabolic process|nitrogen compound metabolic process|small molecule metabolic process|defense response|cellular aromatic compound metabolic process|hydrolase activity, acting on ester bonds|cytoplasm|auxin metabolic process|carboxylic ester hydrolase activity|methyl salicyl…	-	-	-	-	NW_015453713.1:34012-35364	-1.13689903619116	0.300917581892921	1.18630159282078
107404231	LOC107404231	L-ascorbate oxidase homolog	GO:0005576|GO:0008152|GO:0003824|GO:0016491|GO:0016787|GO:0043169|GO:0016788|GO:0055114|GO:0052689|GO:0046872|GO:0030599|GO:0046914|GO:0005507	extracellular region|metabolic process|catalytic activity|oxidoreductase activity|hydrolase activity|cation binding|hydrolase activity, acting on ester bonds|oxidation-reduction process|carboxylic ester hydrolase activity|metal ion binding|pectinesterase activity|transition metal ion binding|copper ion binding	-	-	-	-	NW_015453713.1:59247-63043	5.91155891970007	5.11746489635767	-1.66080699097786
107404233	LOC107404233	salicylic acid-binding protein 2-like	GO:0023052|GO:0050896|GO:0008152|GO:0003824|GO:0016787|GO:0006950|GO:0051716|GO:0009607|GO:0051707|GO:0006955|GO:0007165|GO:0006952|GO:0016788|GO:0070887|GO:0045087|GO:0007154|GO:0016298|GO:0009814|GO:0052689|GO:0009751|GO:0009863|GO:0009627|GO:0080031|GO:0009862|GO:0071407|GO:0071446	signaling|response to stimulus|metabolic process|catalytic activity|hydrolase activity|response to stress|cellular response to stimulus|response to biotic stimulus|response to other organism|immune response|signal transduction|defense response|hydrolase activity, acting on ester bonds|cellular response to chemical stimulus|innate immune response|cell communication|lipase activity|defense response…	-	-	-	-	NW_015453713.1:5766-7605	3.46212656135518	3.46945630330585	6.07808772861954
107404235	LOC107404235	salicylic acid-binding protein 2-like	GO:0023052|GO:0050896|GO:0008152|GO:0003824|GO:0016787|GO:0006950|GO:0051716|GO:0009607|GO:0051707|GO:0006955|GO:0007165|GO:0006952|GO:0016788|GO:0070887|GO:0045087|GO:0007154|GO:0016298|GO:0009814|GO:0052689|GO:0009751|GO:0009863|GO:0009627|GO:0080031|GO:0009862|GO:0071407|GO:0071446	signaling|response to stimulus|metabolic process|catalytic activity|hydrolase activity|response to stress|cellular response to stimulus|response to biotic stimulus|response to other organism|immune response|signal transduction|defense response|hydrolase activity, acting on ester bonds|cellular response to chemical stimulus|innate immune response|cell communication|lipase activity|defense response…	-	-	-	-	NW_015453713.1:22009-23247	-2.10119133276134	-1.57284633818943	3.46111473713311
107404247	LOC107404247	uncharacterized LOC107404247	GO:0005623|GO:0005622|GO:0043231|GO:0005737|GO:0009526|GO:0005739|GO:0009536|GO:0009507|GO:0009941	cell|intracellular|intracellular membrane-bounded organelle|cytoplasm|plastid envelope|mitochondrion|plastid|chloroplast|chloroplast envelope	-	-	-	-	chr1:38834460-38837348	0.911443513312793	0.534378492287978	-2.28068229824649
107404281	LOC107404281	putative disease resistance protein RGA3	GO:0005576|GO:0050896|GO:0006950|GO:0005515|GO:0006952|GO:0000166|GO:0017076|GO:0043531|GO:0005524|GO:0030554	extracellular region|response to stimulus|response to stress|protein binding|defense response|nucleotide binding|purine nucleotide binding|ADP binding|ATP binding|adenyl nucleotide binding	-	-	-	-	NW_015453717.1:45529-46737	0.832885734935902	1.90987044020576	-2.41467246686002
107404282	LOC107404282	putative disease resistance protein At3g14460	GO:0005623|GO:0050896|GO:0006950|GO:0005622|GO:0043231|GO:0006952|GO:0000166|GO:0017076|GO:0005634|GO:0043531|GO:0005524|GO:0030554	cell|response to stimulus|response to stress|intracellular|intracellular membrane-bounded organelle|defense response|nucleotide binding|purine nucleotide binding|nucleus|ADP binding|ATP binding|adenyl nucleotide binding	-	-	-	-	NW_015453717.1:47008-48774	1.40846417994641	2.37107117970047	-1.81211214074845
107404284	LOC107404284	putative disease resistance protein RGA1	GO:0005576|GO:0050896|GO:0006950|GO:0005515|GO:0006952|GO:0000166|GO:0017076|GO:0043531|GO:0005524|GO:0030554	extracellular region|response to stimulus|response to stress|protein binding|defense response|nucleotide binding|purine nucleotide binding|ADP binding|ATP binding|adenyl nucleotide binding	-	-	-	-	NW_015453717.1:57022-60285	0.0386154812151488	-1.52261050675019	-2.69745115655063
107404287	LOC107404287	pirin-like protein	GO:0005623|GO:0005622|GO:0005515|GO:0043231|GO:0005516|GO:0005634	cell|intracellular|protein binding|intracellular membrane-bounded organelle|calmodulin binding|nucleus	-	-	-	-	NW_015453717.1:73394-76090	3.32329302338116	3.43266663310372	5.96308552496556
107404305	LOC107404305	uncharacterized LOC107404305	GO:0016020|GO:0005623|GO:0050896|GO:0006950|GO:0005622|GO:0071944|GO:0005886|GO:0005737|GO:0009415|GO:0009414|GO:0009269	membrane|cell|response to stimulus|response to stress|intracellular|cell periphery|plasma membrane|cytoplasm|response to water|response to water deprivation|response to desiccation	-	-	-	-	NW_015453724.1:68452-70228	0.0324050088202025	0.283258556677373	2.68185882448726
107404307	LOC107404307	2-hydroxy-6-oxononadienedioate/2-hydroxy-6-oxononatrienedioate hydrolase-like	GO:0008152|GO:0003824|GO:0016787	metabolic process|catalytic activity|hydrolase activity	-	-	-	-	NW_015453724.1:20542-23599	0.170307184224053	0.857137120872112	4.37161961899351
107404325	LOC107404325	DNA (cytosine-5)-methyltransferase 1B-like	GO:0032502|GO:0005623|GO:0000003|GO:0008152|GO:0003824|GO:0032259|GO:0003006|GO:0016740|GO:0005622|GO:0044237|GO:0006807|GO:0050793|GO:0044238|GO:0005515|GO:2000026|GO:0003682|GO:0009791|GO:0009909|GO:0043231|GO:0007275|GO:0003676|GO:0006139|GO:0007049|GO:0006725|GO:0009910|GO:0048316|GO:0009793|GO:0051301|GO:0048367|GO:0010069|GO:0008168|GO:0008356|GO:0010154|GO:0048831|GO:0000910|GO:0010467|GO:…	developmental process|cell|reproduction|metabolic process|catalytic activity|methylation|developmental process involved in reproduction|transferase activity|intracellular|cellular metabolic process|nitrogen compound metabolic process|regulation of developmental process|primary metabolic process|protein binding|regulation of multicellular organismal development|chromatin binding|post-embryonic dev…	-	-	ko01100|ko00270	Metabolic pathways|Cysteine and methionine metabolism	NW_015453727.1:7744-14108	2.14744503357816	1.69493845635708	-0.175320583019593
107404361	LOC107404361	transcription factor bHLH123-like	-	-	-	-	-	-	NW_015453733.1:28529-30897	0.62880898784571	1.71527406819792	3.06955841737912
107404367	LOC107404367	uncharacterized LOC107404367	GO:0005623|GO:0005622|GO:0043231|GO:0005737|GO:0005739	cell|intracellular|intracellular membrane-bounded organelle|cytoplasm|mitochondrion	-	-	-	-	NW_015453735.1:36918-44492	-1.54308324325287	1.21432810043338	1.45040370625713
107404385	LOC107404385	probable LRR receptor-like serine/threonine-protein kinase At1g05700	GO:0016020|GO:0005623|GO:0008152|GO:0003824|GO:0016740|GO:0044237|GO:0071944|GO:0044238|GO:0005886|GO:0019538|GO:0006793|GO:0016772|GO:0000166|GO:0016773|GO:0017076|GO:0016301|GO:0044267|GO:0006796|GO:0005524|GO:0006464|GO:0016310|GO:0004672|GO:0030554|GO:0006468	membrane|cell|metabolic process|catalytic activity|transferase activity|cellular metabolic process|cell periphery|primary metabolic process|plasma membrane|protein metabolic process|phosphorus metabolic process|transferase activity, transferring phosphorus-containing groups|nucleotide binding|phosphotransferase activity, alcohol group as acceptor|purine nucleotide binding|kinase activity|cellular…	-	-	-	-	NW_015453738.1:93643-98703	-5.71831554568716	-4.82633515273442	-0.431809985969794
107404390	LOC107404390	putative leucine-rich repeat receptor-like protein kinase At2g19210	GO:0016020|GO:0005623|GO:0023052|GO:0050896|GO:0003824|GO:0016740|GO:0042995|GO:0006950|GO:0051716|GO:0071944|GO:0009607|GO:0051707|GO:0005886|GO:0009725|GO:0009620|GO:0007165|GO:0090406|GO:0006952|GO:0070887|GO:0009968|GO:0016772|GO:0007154|GO:0009966|GO:0000166|GO:0009737|GO:0009788|GO:0017076|GO:0016301|GO:0009755|GO:0009787|GO:0050832|GO:0005524|GO:0009738|GO:0030554|GO:0071215	membrane|cell|signaling|response to stimulus|catalytic activity|transferase activity|cell projection|response to stress|cellular response to stimulus|cell periphery|response to biotic stimulus|response to other organism|plasma membrane|response to hormone|response to fungus|signal transduction|pollen tube|defense response|cellular response to chemical stimulus|negative regulation of signal transd…	-	-	-	-	NW_015453738.1:53413-59301	-2.01983408112225	3.18622658898501	3.84581446659004
107404401	LOC107404401	probable inactive leucine-rich repeat receptor-like protein kinase At3g03770	GO:0016020|GO:0005623|GO:0023052|GO:0050896|GO:0008152|GO:0003824|GO:0016740|GO:0051716|GO:0044237|GO:0071944|GO:0044238|GO:0005886|GO:0007165|GO:0019538|GO:0006793|GO:0016772|GO:0007154|GO:0000166|GO:0016773|GO:0017076|GO:0016301|GO:0007166|GO:0044267|GO:0006796|GO:0005524|GO:0006464|GO:0016310|GO:0004672|GO:0030554|GO:0006468|GO:0004674|GO:0007169	membrane|cell|signaling|response to stimulus|metabolic process|catalytic activity|transferase activity|cellular response to stimulus|cellular metabolic process|cell periphery|primary metabolic process|plasma membrane|signal transduction|protein metabolic process|phosphorus metabolic process|transferase activity, transferring phosphorus-containing groups|cell communication|nucleotide binding|phosp…	-	-	-	-	NW_015453741.1:93164-97319	2.88851048655072	2.62459874066482	-0.783779568701901
107404411	LOC107404411	photosynthetic NDH subunit of subcomplex B 3, chloroplastic-like	GO:0016020|GO:0005623|GO:0009055|GO:0008152|GO:0005622|GO:0044237|GO:0043234|GO:0051536|GO:0022900|GO:0042651|GO:0010598|GO:0043231|GO:0043169|GO:0009579|GO:0006091|GO:0005737|GO:0055114|GO:0015979|GO:0009767|GO:0051537|GO:0046872|GO:0019684|GO:0009536|GO:0055035|GO:0009535|GO:0009773|GO:0009534|GO:0009507	membrane|cell|electron carrier activity|metabolic process|intracellular|cellular metabolic process|protein complex|iron-sulfur cluster binding|electron transport chain|thylakoid membrane|NAD(P)H dehydrogenase complex (plastoquinone)|intracellular membrane-bounded organelle|cation binding|thylakoid|generation of precursor metabolites and energy|cytoplasm|oxidation-reduction process|photosynthesis|…	-	-	-	-	chr1:38851163-38852763	1.94101401172812	0.204231373304652	-0.982721899977952
107404422	LOC107404422	omega-hydroxypalmitate O-feruloyl transferase-like	GO:0005623|GO:0003824|GO:0016740|GO:0005622|GO:0016746|GO:0005737|GO:0016747	cell|catalytic activity|transferase activity|intracellular|transferase activity, transferring acyl groups|cytoplasm|transferase activity, transferring acyl groups other than amino-acyl groups	-	-	-	-	NW_015453744.1:4049-5714	1.77036095848963	-0.181908368707219	-2.10008598544731
107404429	LOC107404429	cytochrome P450 81E8-like	GO:0005576|GO:0016020|GO:0005623|GO:0050896|GO:0019825|GO:0005622|GO:0071944|GO:0012505|GO:0005886|GO:0043231|GO:0080167|GO:0005737|GO:0005783	extracellular region|membrane|cell|response to stimulus|oxygen binding|intracellular|cell periphery|endomembrane system|plasma membrane|intracellular membrane-bounded organelle|response to karrikin|cytoplasm|endoplasmic reticulum	-	-	ko01100|ko01110|ko01120|ko00627|ko00945|ko00903|ko00363|ko00624	Metabolic pathways|Biosynthesis of secondary metabolites|Microbial metabolism in diverse environments|Aminobenzoate degradation|Stilbenoid, diarylheptanoid and gingerol biosynthesis|Limonene and pinene degradation|Bisphenol degradation|Polycyclic aromatic hydrocarbon degradation	NW_015453745.1:45378-48021	6.16051028976762	4.23880177125103	3.67691538083751
107404457	LOC107404457	serine/threonine-protein kinase 10-like	GO:0005623|GO:0005622|GO:0005737	cell|intracellular|cytoplasm	-	-	-	-	NW_015453750.1:12073-14494	1.30172383975831	0.797490054512702	-0.838143732996258
107404474	LOC107404474	amino acid permease 3-like	GO:0051179|GO:0016020|GO:0005623|GO:0005215|GO:0031224|GO:0071944|GO:0022857|GO:0005886|GO:0016021|GO:0006810|GO:0022891|GO:0005887|GO:0031226|GO:0071702|GO:0006811|GO:0015075|GO:0005342|GO:0015711|GO:0015293|GO:0008509|GO:0006865|GO:0006820|GO:0015800|GO:0015171|GO:0008514|GO:0015804	localization|membrane|cell|transporter activity|intrinsic component of membrane|cell periphery|transmembrane transporter activity|plasma membrane|integral component of membrane|transport|substrate-specific transmembrane transporter activity|integral component of plasma membrane|intrinsic component of plasma membrane|organic substance transport|ion transport|ion transmembrane transporter activity|…	-	-	-	-	NW_015453751.1:64422-66523	-2.33201014821297	1.18671041022999	0.495707812279666
107404475	LOC107404475	uncharacterized LOC107404475	GO:0016020|GO:0005623|GO:0050896|GO:0006950|GO:0005622|GO:0071944|GO:0005886|GO:0006970|GO:0009266|GO:0009409|GO:0005737|GO:0009415|GO:0009414|GO:0009314|GO:0009416|GO:0009651|GO:0009642|GO:0009644	membrane|cell|response to stimulus|response to stress|intracellular|cell periphery|plasma membrane|response to osmotic stress|response to temperature stimulus|response to cold|cytoplasm|response to water|response to water deprivation|response to radiation|response to light stimulus|response to salt stress|response to light intensity|response to high light intensity	-	-	ko04144	Endocytosis	NW_015453751.1:66693-69880	1.84189310341362	5.01203461117965	3.98741745307323
107404485	LOC107404485	L-ascorbate oxidase homolog	GO:0005576|GO:0016020|GO:0005623|GO:0030054|GO:0008152|GO:0003824|GO:0016491|GO:0009506|GO:0071944|GO:0005911|GO:0005618|GO:0043169|GO:0055114|GO:0009505|GO:0046872|GO:0046914|GO:0005507	extracellular region|membrane|cell|cell junction|metabolic process|catalytic activity|oxidoreductase activity|plasmodesma|cell periphery|cell-cell junction|cell wall|cation binding|oxidation-reduction process|plant-type cell wall|metal ion binding|transition metal ion binding|copper ion binding	-	-	-	-	NW_015453752.1:320-4097	3.71631135477155	3.01928556761827	0.115443544089686
107404503	LOC107404503	uncharacterized LOC107404503	GO:0005623|GO:0005622|GO:0003676|GO:0005737|GO:0003677	cell|intracellular|nucleic acid binding|cytoplasm|DNA binding	-	-	-	-	NW_015453755.1:14373-17756	-0.493404246206526	-0.933928686395976	2.79672994614524
107404512	LOC107404512	uncharacterized LOC107404512	GO:0005623|GO:0005622|GO:0003676|GO:0005737|GO:0003677	cell|intracellular|nucleic acid binding|cytoplasm|DNA binding	-	-	-	-	NW_015453755.1:30238-46431	-2.27122461900236	-2.06714477570581	1.44375252746544
107404514	LOC107404514	uncharacterized LOC107404514	GO:0005623|GO:0005622|GO:0003676|GO:0005737|GO:0003677	cell|intracellular|nucleic acid binding|cytoplasm|DNA binding	-	-	-	-	NW_015453755.1:47183-48475	-3.00592562129459	-3.51358554542016	-0.117605981107578
107404517	LOC107404517	alpha-dioxygenase 2-like	GO:0005576|GO:0005623|GO:0016209|GO:0050896|GO:0008152|GO:0003824|GO:0016491|GO:0004601|GO:0006950|GO:0051716|GO:0005622|GO:0044237|GO:0009607|GO:0009058|GO:0051707|GO:0044238|GO:0006955|GO:0009725|GO:0009620|GO:0008219|GO:0044281|GO:0046906|GO:0006952|GO:0006979|GO:0043169|GO:0051213|GO:0070887|GO:0055114|GO:0044255|GO:0006629|GO:0009617|GO:0045087|GO:0016701|GO:0006631|GO:0009814|GO:0016702|GO:…	extracellular region|cell|antioxidant activity|response to stimulus|metabolic process|catalytic activity|oxidoreductase activity|peroxidase activity|response to stress|cellular response to stimulus|intracellular|cellular metabolic process|response to biotic stimulus|biosynthetic process|response to other organism|primary metabolic process|immune response|response to hormone|response to fungus|cel…	-	-	-	-	NW_015453756.1:5832-11108	-0.124437650152615	-1.3760225745667	-4.1165627596919
107404520	LOC107404520	exonuclease 1	GO:0005623|GO:0050896|GO:0008152|GO:0003824|GO:0016787|GO:0006950|GO:0051716|GO:0005622|GO:0044237|GO:0006807|GO:0044238|GO:0043231|GO:0003676|GO:0006139|GO:0006725|GO:0016788|GO:0006281|GO:0006974|GO:0005634|GO:0003677|GO:0004518|GO:0006259|GO:0004527	cell|response to stimulus|metabolic process|catalytic activity|hydrolase activity|response to stress|cellular response to stimulus|intracellular|cellular metabolic process|nitrogen compound metabolic process|primary metabolic process|intracellular membrane-bounded organelle|nucleic acid binding|nucleobase-containing compound metabolic process|cellular aromatic compound metabolic process|hydrolase…	-	-	ko03430	Mismatch repair	NW_015453756.1:62976-67193	1.16402341823805	0.724400846014822	-1.33687239114461
107404536	LOC107404536	ADP-ribosylation factor GTPase-activating protein AGD1-like	GO:0032502|GO:0051179|GO:0016020|GO:0005623|GO:0050896|GO:0008289|GO:0030234|GO:0009653|GO:0005622|GO:0071944|GO:0012505|GO:0005886|GO:0005515|GO:0009725|GO:0030133|GO:0009887|GO:0043231|GO:0007275|GO:0006810|GO:0007389|GO:0005737|GO:0031982|GO:0005543|GO:0048513|GO:0010016|GO:0008047|GO:0048367|GO:0005794|GO:0030140|GO:0031410|GO:0005096|GO:0005829|GO:0009733|GO:0005798|GO:0048827|GO:0016192|GO:…	developmental process|localization|membrane|cell|response to stimulus|lipid binding|enzyme regulator activity|anatomical structure morphogenesis|intracellular|cell periphery|endomembrane system|plasma membrane|protein binding|response to hormone|transport vesicle|organ morphogenesis|intracellular membrane-bounded organelle|multicellular organism development|transport|pattern specification process…	-	-	ko04144	Endocytosis	NW_015453758.1:35220-54410	-0.549781696292935	-1.13512870823502	-4.55203437937527
107404544	LOC107404544	putative calcium-binding protein CML19	GO:0016020|GO:0005623|GO:0050896|GO:0006950|GO:0005622|GO:0071944|GO:0005886|GO:0043231|GO:0043169|GO:0009611|GO:0005634|GO:0046872|GO:0005509	membrane|cell|response to stimulus|response to stress|intracellular|cell periphery|plasma membrane|intracellular membrane-bounded organelle|cation binding|response to wounding|nucleus|metal ion binding|calcium ion binding	-	-	ko04626|ko04114|ko04070|ko04922|ko04014|ko04022|ko04024|ko04020|ko04015|ko04750|ko04713|ko04924|ko04740|ko04744|ko04925|ko04745	Plant-pathogen interaction|Oocyte meiosis|Phosphatidylinositol signaling system|Glucagon signaling pathway|Ras signaling pathway|cGMP-PKG signaling pathway|cAMP signaling pathway|Calcium signaling pathway|Rap1 signaling pathway|Inflammatory mediator regulation of TRP channels|Circadian entrainment|Renin secretion|Olfactory transduction|Phototransduction|Aldosterone synthesis and secretion|Phototr…	NW_015453759.1:46996-47711	0.871668944184909	4.82502927503345	5.16380971486662
107404549	LOC107404549	uncharacterized LOC107404549	GO:0005623|GO:0005622|GO:0043231|GO:0005737|GO:0005634|GO:0009536|GO:0009507	cell|intracellular|intracellular membrane-bounded organelle|cytoplasm|nucleus|plastid|chloroplast	-	-	-	-	NW_015453760.1:1742-6179	2.30186273035303	1.7570866570316	0.0955475125086514
107404552	LOC107404552	uncharacterized LOC107404552	-	-	-	-	-	-	NW_015453760.1:5897-8425	2.61140936712211	1.81725788007549	0.175648155656863
107404553	LOC107404553	(-)-isopiperitenol/(-)-carveol dehydrogenase, mitochondrial-like	GO:0008152|GO:0003824|GO:0016491|GO:0044237|GO:0009058|GO:0044238|GO:0016614|GO:0044281|GO:0044255|GO:0006629|GO:0000166|GO:0006720|GO:0016616|GO:0006066|GO:0008610|GO:0008299|GO:0018459|GO:0016114|GO:0018458|GO:0016099|GO:0031525	metabolic process|catalytic activity|oxidoreductase activity|cellular metabolic process|biosynthetic process|primary metabolic process|oxidoreductase activity, acting on CH-OH group of donors|small molecule metabolic process|cellular lipid metabolic process|lipid metabolic process|nucleotide binding|isoprenoid metabolic process|oxidoreductase activity, acting on the CH-OH group of donors, NAD or …	-	-	ko01100|ko00140	Metabolic pathways|Steroid hormone biosynthesis	NW_015453760.1:26572-27240	0.381087565868421	-1.51757195298298	3.15751336727152
107404557	LOC107404557	uncharacterized LOC107404557	GO:0005623|GO:0008152|GO:0003824|GO:0016740|GO:0071554|GO:0005622|GO:0009058|GO:0012505|GO:0044238|GO:0042546|GO:0043231|GO:0016757|GO:0005737|GO:0005975|GO:0005794|GO:0016051|GO:0016758|GO:0005976|GO:0008378|GO:0000271|GO:0048531|GO:0045488|GO:0045489	cell|metabolic process|catalytic activity|transferase activity|cell wall organization or biogenesis|intracellular|biosynthetic process|endomembrane system|primary metabolic process|cell wall biogenesis|intracellular membrane-bounded organelle|transferase activity, transferring glycosyl groups|cytoplasm|carbohydrate metabolic process|Golgi apparatus|carbohydrate biosynthetic process|transferase ac…	-	-	-	-	NW_015453760.1:33731-35684	2.43018656335023	1.93397245274951	-0.312229988380336
107404583	LOC107404583	uncharacterized LOC107404583	-	-	-	-	-	-	NW_015453762.1:86074-89799	0.954365637923865	-1.58810155840698	0.350007580084335
107404587	LOC107404587	probable WRKY transcription factor 71	GO:0005623|GO:0008152|GO:0003700|GO:0005622|GO:0044237|GO:0009058|GO:0006807|GO:0044238|GO:0043231|GO:0003676|GO:0006139|GO:0006725|GO:0019438|GO:0010467|GO:0005634|GO:0003677|GO:0010468|GO:0051252|GO:0016070|GO:0032774|GO:0043565|GO:0006351|GO:2001141|GO:0006355|GO:1903506	cell|metabolic process|transcription factor activity, sequence-specific DNA binding|intracellular|cellular metabolic process|biosynthetic process|nitrogen compound metabolic process|primary metabolic process|intracellular membrane-bounded organelle|nucleic acid binding|nucleobase-containing compound metabolic process|cellular aromatic compound metabolic process|aromatic compound biosynthetic proc…	-	-	-	-	NW_015453763.1:78048-81549	-0.357439414918958	0.998668710119544	2.35589493996809
107404594	LOC107404594	uncharacterized LOC107404594	-	-	-	-	-	-	chr1:39144959-39145469	2.09255252421582	2.83502553985152	4.67914507858174
107404596	LOC107404596	putative cyclic nucleotide-gated ion channel 15	GO:0051179|GO:0016020|GO:0005623|GO:0005215|GO:0071944|GO:0022857|GO:0005886|GO:0005515|GO:0006810|GO:0022891|GO:0055085|GO:0005516|GO:0000166|GO:0006811|GO:0015075|GO:0030551|GO:0017076|GO:0034220|GO:0030552|GO:0015267|GO:0030553|GO:0006812|GO:0008324|GO:0030554|GO:0098655|GO:0005216|GO:0005261	localization|membrane|cell|transporter activity|cell periphery|transmembrane transporter activity|plasma membrane|protein binding|transport|substrate-specific transmembrane transporter activity|transmembrane transport|calmodulin binding|nucleotide binding|ion transport|ion transmembrane transporter activity|cyclic nucleotide binding|purine nucleotide binding|ion transmembrane transport|cAMP bindi…	-	-	ko04626	Plant-pathogen interaction	NW_015453764.1:12061-17456	-1.658990206733	-2.23326818469955	0.569160928366769
107404598	LOC107404598	uncharacterized LOC107404598	-	-	-	-	-	-	chr1:38966911-38968001	1.58404453122157	-2.87149016103353	-3.49981705024078
107404614	LOC107404614	protein NRT1/ PTR FAMILY 1.2-like	GO:0051179|GO:0016020|GO:0005623|GO:0005215|GO:0031224|GO:0071944|GO:0022857|GO:0005886|GO:0016021|GO:0006810|GO:0022891|GO:0055085|GO:0071702|GO:0006811|GO:0015075|GO:0034220|GO:0015833|GO:0008509|GO:0098656|GO:0015706|GO:0006820|GO:0006857|GO:0080055|GO:0015103|GO:0015112|GO:0080054	localization|membrane|cell|transporter activity|intrinsic component of membrane|cell periphery|transmembrane transporter activity|plasma membrane|integral component of membrane|transport|substrate-specific transmembrane transporter activity|transmembrane transport|organic substance transport|ion transport|ion transmembrane transporter activity|ion transmembrane transport|peptide transport|anion t…	-	-	-	-	chr1:39181851-39184532	2.31178597050765	2.48488294746154	-1.7517624723854
107404636	LOC107404636	WAT1-related protein At1g21890-like	GO:0051179|GO:0016020|GO:0005623|GO:0005215|GO:0071944|GO:0022857|GO:0005886|GO:0006810|GO:0022891|GO:0071702|GO:0006811|GO:0015075|GO:0005342|GO:0015711|GO:0008509|GO:0006865|GO:0006820|GO:0055081|GO:0043090|GO:0032973|GO:0015171|GO:0008514|GO:0080144	localization|membrane|cell|transporter activity|cell periphery|transmembrane transporter activity|plasma membrane|transport|substrate-specific transmembrane transporter activity|organic substance transport|ion transport|ion transmembrane transporter activity|organic acid transmembrane transporter activity|organic anion transport|anion transmembrane transporter activity|amino acid transport|anion …	-	-	-	-	NW_015453771.1:32221-35803	-1.48603994713001	2.32436710728037	-1.07276331784089
107404643	LOC107404643	phospholipase D alpha 1-like	-	-	-	-	-	-	NW_015453772.1:63517-68652	2.70206269787615	3.70316420000329	-1.4250670822632
107404645	LOC107404645	uncharacterized LOC107404645	GO:0005576	extracellular region	-	-	-	-	NW_015453772.1:40734-42584	3.27292617489259	1.98997945886251	0.834444998906129
107404656	LOC107404656	histone H3.2	GO:0005623|GO:0005622|GO:0043231|GO:0003676|GO:0005634|GO:0003677	cell|intracellular|intracellular membrane-bounded organelle|nucleic acid binding|nucleus|DNA binding	-	-	-	-	NW_015453773.1:37219-37629	2.79831691011028	1.79329118791208	0.012355113804128
107404661	LOC107404661	histone H3.2	GO:0005623|GO:0005622|GO:0043231|GO:0003676|GO:0005634|GO:0003677	cell|intracellular|intracellular membrane-bounded organelle|nucleic acid binding|nucleus|DNA binding	-	-	-	-	NW_015453773.1:37747-38511	3.19269046905575	2.37069305376547	1.11621426578787
107404669	LOC107404669	serine carboxypeptidase-like 33	GO:0005576|GO:0008152|GO:0003824|GO:0016787|GO:0044238|GO:0008233|GO:0019538|GO:0006508|GO:0008236|GO:0070008|GO:0004185|GO:0004180	extracellular region|metabolic process|catalytic activity|hydrolase activity|primary metabolic process|peptidase activity|protein metabolic process|proteolysis|serine-type peptidase activity|serine-type exopeptidase activity|serine-type carboxypeptidase activity|carboxypeptidase activity	-	-	-	-	NW_015453774.1:83652-85856	-0.0982982380902291	2.31976330935803	3.22040262433861
107404670	LOC107404670	serine carboxypeptidase-like 33	GO:0005576|GO:0008152|GO:0003824|GO:0016787|GO:0044238|GO:0008233|GO:0019538|GO:0006508|GO:0008236|GO:0070008|GO:0004185|GO:0004180	extracellular region|metabolic process|catalytic activity|hydrolase activity|primary metabolic process|peptidase activity|protein metabolic process|proteolysis|serine-type peptidase activity|serine-type exopeptidase activity|serine-type carboxypeptidase activity|carboxypeptidase activity	-	-	-	-	NW_015453774.1:85937-88942	2.41464634516248	3.88123675109616	5.13153087857363
107404675	LOC107404675	polygalacturonase At1g48100-like	GO:0005576|GO:0005623|GO:0008152|GO:0003824|GO:0016787|GO:0071554|GO:0071944|GO:0044238|GO:0005618|GO:0016798|GO:0005975|GO:0071555|GO:0004553|GO:0004650	extracellular region|cell|metabolic process|catalytic activity|hydrolase activity|cell wall organization or biogenesis|cell periphery|primary metabolic process|cell wall|hydrolase activity, acting on glycosyl bonds|carbohydrate metabolic process|cell wall organization|hydrolase activity, hydrolyzing O-glycosyl compounds|polygalacturonase activity	-	-	-	-	NW_015453774.1:4553-8823	3.8625036708889	2.97368693646134	0.443112772251968
107404686	LOC107404686	F-box/FBD/LRR-repeat protein At2g04230-like	GO:0005623|GO:0005622|GO:0043231|GO:0005634	cell|intracellular|intracellular membrane-bounded organelle|nucleus	-	-	-	-	chr1:39426203-39428002	1.9051542232256	2.80096613837304	-1.1917028920504
107404691	LOC107404691	cell wall / vacuolar inhibitor of fructosidase 1-like	GO:0005576|GO:0005623|GO:0003824|GO:0016787|GO:0030234|GO:0071944|GO:0016788|GO:0004857|GO:0052689|GO:0046910|GO:0030599	extracellular region|cell|catalytic activity|hydrolase activity|enzyme regulator activity|cell periphery|hydrolase activity, acting on ester bonds|enzyme inhibitor activity|carboxylic ester hydrolase activity|pectinesterase inhibitor activity|pectinesterase activity	-	-	-	-	NW_015453776.1:85646-86554	2.60157469079621	-0.0220477859568325	2.20441267298749
107404699	LOC107404699	cytochrome P450 93A3-like	GO:0008152|GO:0019825|GO:0055114	metabolic process|oxygen binding|oxidation-reduction process	-	-	-	-	chr1:3424409-3426064	3.556034888002	2.64932167963402	1.16198278855872
107404711	LOC107404711	cytosolic sulfotransferase 12-like	GO:0005623|GO:0008152|GO:0003824|GO:0016740|GO:0005622|GO:0043231|GO:0009812|GO:0005737|GO:0005634|GO:0008146|GO:1990135	cell|metabolic process|catalytic activity|transferase activity|intracellular|intracellular membrane-bounded organelle|flavonoid metabolic process|cytoplasm|nucleus|sulfotransferase activity|flavonoid sulfotransferase activity	-	-	-	-	NW_015453780.1:38696-39989	1.83572632574838	0.280004893701256	-1.09748275576377
107404715	LOC107404715	uncharacterized LOC107404715	-	-	-	-	ko00904	Diterpenoid biosynthesis	NW_015453781.1:41007-46008	-0.170010835436975	-0.252139151817541	3.58579603287741
107404723	LOC107404723	uncharacterized LOC107404723	GO:0005623|GO:0050896|GO:0008152|GO:0003824|GO:0016787|GO:0006950|GO:0051716|GO:0005622|GO:0044237|GO:0006807|GO:0044238|GO:0043231|GO:0006139|GO:0016798|GO:0006725|GO:0006281|GO:0006974|GO:0005634|GO:0006284|GO:0006259|GO:0016799|GO:0019104|GO:0003905|GO:0008725	cell|response to stimulus|metabolic process|catalytic activity|hydrolase activity|response to stress|cellular response to stimulus|intracellular|cellular metabolic process|nitrogen compound metabolic process|primary metabolic process|intracellular membrane-bounded organelle|nucleobase-containing compound metabolic process|hydrolase activity, acting on glycosyl bonds|cellular aromatic compound met…	-	-	ko03410	Base excision repair	NW_015453783.1:51290-53658	0.500351357163476	-0.862097221122017	-3.81802400642616
107404738	LOC107404738	probable purine permease 11	GO:0051179|GO:0016020|GO:0005623|GO:0005215|GO:0050896|GO:0031224|GO:0005622|GO:0009607|GO:0022857|GO:0051707|GO:0016021|GO:0009624|GO:0006810|GO:0005737|GO:0022891|GO:0055085|GO:0071702|GO:0015205|GO:0015851|GO:0006863|GO:0005345	localization|membrane|cell|transporter activity|response to stimulus|intrinsic component of membrane|intracellular|response to biotic stimulus|transmembrane transporter activity|response to other organism|integral component of membrane|response to nematode|transport|cytoplasm|substrate-specific transmembrane transporter activity|transmembrane transport|organic substance transport|nucleobase trans…	-	-	-	-	NW_015453785.1:17536-19488	-0.0996350225055198	2.6162847252632	4.04911675818918
107404748	LOC107404748	uncharacterized LOC107404748	-	-	-	-	-	-	NW_015453786.1:81855-82781	2.61196265509503	0.43857701112564	0.0793131826690184
107404751	LOC107404751	uncharacterized LOC107404751	-	-	-	-	-	-	NW_015453787.1:62380-65307	-3.90036659920426	0.577004338835265	-0.371895699039988
107404752	LOC107404752	small heat shock protein, chloroplastic-like	GO:0005623|GO:0050896|GO:0006950|GO:0005622|GO:0009408|GO:0043231|GO:0009266|GO:0006979|GO:0005737|GO:0009314|GO:0009416|GO:0042542|GO:0009536|GO:0000302|GO:0009642|GO:0009507|GO:0009644	cell|response to stimulus|response to stress|intracellular|response to heat|intracellular membrane-bounded organelle|response to temperature stimulus|response to oxidative stress|cytoplasm|response to radiation|response to light stimulus|response to hydrogen peroxide|plastid|response to reactive oxygen species|response to light intensity|chloroplast|response to high light intensity	-	-	ko04141	Protein processing in endoplasmic reticulum	NW_015453787.1:17541-18524	1.19099483130258	2.28691214931458	3.91221612352701
107404754	LOC107404754	growth-regulating factor 8-like	GO:0032502|GO:0005623|GO:0050896|GO:0008152|GO:0003824|GO:0016787|GO:0005622|GO:0044237|GO:0009058|GO:0006807|GO:0044238|GO:0043231|GO:0007275|GO:0006139|GO:0080167|GO:0006725|GO:0016817|GO:0009314|GO:0048367|GO:0000166|GO:0016818|GO:0019438|GO:0010467|GO:0017076|GO:0005634|GO:0048827|GO:0009416|GO:0010468|GO:0051252|GO:0016070|GO:0048366|GO:0005524|GO:0032774|GO:0006351|GO:2001141|GO:0030554|GO:…	developmental process|cell|response to stimulus|metabolic process|catalytic activity|hydrolase activity|intracellular|cellular metabolic process|biosynthetic process|nitrogen compound metabolic process|primary metabolic process|intracellular membrane-bounded organelle|multicellular organism development|nucleobase-containing compound metabolic process|response to karrikin|cellular aromatic compoun…	-	-	-	-	NW_015453787.1:2330-5367	0.163883510864448	-0.823810815677936	-2.75779715467033
107404760	LOC107404760	uncharacterized LOC107404760	-	-	-	-	-	-	NW_015453787.1:53788-56602	-0.993802791313742	1.57359539930993	0.668138408511633
107404765	LOC107404765	ABC transporter G family member 11-like	GO:0032502|GO:0051179|GO:0016020|GO:0005623|GO:0000003|GO:0005215|GO:0050896|GO:0003824|GO:0016787|GO:0003006|GO:0009986|GO:0031224|GO:0006950|GO:0009653|GO:0071944|GO:0022857|GO:0005886|GO:0005515|GO:0009725|GO:0048598|GO:0009791|GO:0009887|GO:0016021|GO:0009897|GO:0005319|GO:0006970|GO:0007275|GO:0006810|GO:0007389|GO:0009611|GO:0042802|GO:0046983|GO:0048316|GO:0055085|GO:0016817|GO:0009886|GO:…	developmental process|localization|membrane|cell|reproduction|transporter activity|response to stimulus|catalytic activity|hydrolase activity|developmental process involved in reproduction|cell surface|intrinsic component of membrane|response to stress|anatomical structure morphogenesis|cell periphery|transmembrane transporter activity|plasma membrane|protein binding|response to hormone|embryonic…	-	-	-	-	NW_015453789.1:3552-8883	-1.95650286747188	-1.61859022981203	0.972437343202044
107404768	LOC107404768	nitronate monooxygenase-like	GO:0005623|GO:0050896|GO:0008152|GO:0003824|GO:0016491|GO:0005622|GO:0009607|GO:0051707|GO:0009620|GO:0043231|GO:0051213|GO:0005737|GO:0055114|GO:0004497|GO:0016701|GO:0009608|GO:0005829|GO:0009610|GO:0010038|GO:0005739|GO:0018580|GO:0046686	cell|response to stimulus|metabolic process|catalytic activity|oxidoreductase activity|intracellular|response to biotic stimulus|response to other organism|response to fungus|intracellular membrane-bounded organelle|dioxygenase activity|cytoplasm|oxidation-reduction process|monooxygenase activity|oxidoreductase activity, acting on single donors with incorporation of molecular oxygen|response to s…	-	-	-	-	NW_015453789.1:75290-80813	1.56789923677856	3.05957177705886	3.61940532019973
107404774	LOC107404774	trifunctional UDP-glucose 4,6-dehydratase/UDP-4-keto-6-deoxy-D-glucose 3,5-epimerase/UDP-4-keto-L-rhamnose-reductase RHM1-like	GO:0032502|GO:0051179|GO:0005623|GO:0030054|GO:0023052|GO:0050896|GO:0008152|GO:0003824|GO:0016491|GO:0008283|GO:0016853|GO:0051716|GO:0005622|GO:0044237|GO:0048037|GO:0009506|GO:0005911|GO:0010280|GO:0009058|GO:0006807|GO:0044238|GO:0016829|GO:0009725|GO:0016614|GO:0007165|GO:0043231|GO:0009812|GO:0006810|GO:0006139|GO:0006725|GO:0005737|GO:1901135|GO:0070887|GO:0006793|GO:0050662|GO:0042127|GO:…	developmental process|localization|cell|cell junction|signaling|response to stimulus|metabolic process|catalytic activity|oxidoreductase activity|cell proliferation|isomerase activity|cellular response to stimulus|intracellular|cellular metabolic process|cofactor binding|plasmodesma|cell-cell junction|UDP-L-rhamnose synthase activity|biosynthetic process|nitrogen compound metabolic process|primar…	-	-	ko00520	Amino sugar and nucleotide sugar metabolism	NW_015453790.1:13077-15576	0.780804930871061	-0.517216703200718	-1.88221405060661
107404781	LOC107404781	zinc finger CCCH domain-containing protein 48-like	GO:0005623|GO:0005622|GO:0043169|GO:0003676|GO:0005737|GO:0003677|GO:0046872	cell|intracellular|cation binding|nucleic acid binding|cytoplasm|DNA binding|metal ion binding	-	-	-	-	NW_015453792.1:40805-42052	-0.183257459610988	-0.063213002620527	4.41782852410469
107404788	LOC107404788	cytochrome P450 CYP736A12-like	GO:0016020|GO:0008152|GO:0003824|GO:0016491|GO:0009058|GO:0019748|GO:0004497|GO:0016705|GO:0044550|GO:0016709	membrane|metabolic process|catalytic activity|oxidoreductase activity|biosynthetic process|secondary metabolic process|monooxygenase activity|oxidoreductase activity, acting on paired donors, with incorporation or reduction of molecular oxygen|secondary metabolite biosynthetic process|oxidoreductase activity, acting on paired donors, with incorporation or reduction of molecular oxygen, NAD(P)H as…	-	-	ko01100|ko01110|ko00941|ko00944	Metabolic pathways|Biosynthesis of secondary metabolites|Flavonoid biosynthesis|Flavone and flavonol biosynthesis	NW_015453793.1:38022-41062	1.81010633246029	1.02804708085905	3.70601110015443
107404794	LOC107404794	transcription factor HBP-1b(c38)-like	-	-	-	-	-	-	chr1:3462497-3472661	2.35855321040928	1.54599392396905	-0.0498068633975335
107404799	LOC107404799	transcription factor MYB108-like	GO:0005623|GO:0050896|GO:0008152|GO:0003700|GO:0006950|GO:0005622|GO:0044237|GO:0009607|GO:0009058|GO:0006807|GO:0051707|GO:0044238|GO:0009725|GO:0003682|GO:0009620|GO:0043231|GO:0006970|GO:0003676|GO:0006139|GO:0006725|GO:0009723|GO:0009737|GO:0019438|GO:0010467|GO:0005634|GO:0003677|GO:0009753|GO:0010468|GO:0051252|GO:0009651|GO:0016070|GO:0032774|GO:0006351|GO:2001141|GO:0006355|GO:1903506	cell|response to stimulus|metabolic process|transcription factor activity, sequence-specific DNA binding|response to stress|intracellular|cellular metabolic process|response to biotic stimulus|biosynthetic process|nitrogen compound metabolic process|response to other organism|primary metabolic process|response to hormone|chromatin binding|response to fungus|intracellular membrane-bounded organell…	-	-	-	-	NW_015453794.1:16330-18434	0.960853861164113	0.851992364218463	3.07790585703195
107404807	LOC107404807	gibberellin 2-beta-dioxygenase 2-like	GO:0005623|GO:0050896|GO:0008152|GO:0003824|GO:0016491|GO:0005622|GO:0044237|GO:0009058|GO:0044238|GO:0044281|GO:0043169|GO:0051213|GO:0005737|GO:0055114|GO:0044255|GO:0006629|GO:0009314|GO:0016705|GO:0006720|GO:0016706|GO:0016042|GO:0009416|GO:0046872|GO:0008610|GO:0008299|GO:0045543|GO:0016114|GO:0019752|GO:0009639|GO:0052634|GO:0052635|GO:0045487|GO:0016102|GO:0009686|GO:0009685	cell|response to stimulus|metabolic process|catalytic activity|oxidoreductase activity|intracellular|cellular metabolic process|biosynthetic process|primary metabolic process|small molecule metabolic process|cation binding|dioxygenase activity|cytoplasm|oxidation-reduction process|cellular lipid metabolic process|lipid metabolic process|response to radiation|oxidoreductase activity, acting on pai…	-	-	ko00904	Diterpenoid biosynthesis	NW_015453794.1:59-3632	-2.93687128494214	-1.80327104968696	0.428939272498497
107404820	LOC107404820	probable LRR receptor-like serine/threonine-protein kinase At1g05700	GO:0016020|GO:0005623|GO:0008152|GO:0003824|GO:0016740|GO:0044237|GO:0071944|GO:0044238|GO:0005886|GO:0019538|GO:0006793|GO:0016772|GO:0000166|GO:0016773|GO:0017076|GO:0016301|GO:0044267|GO:0006796|GO:0005524|GO:0006464|GO:0016310|GO:0004672|GO:0030554|GO:0006468	membrane|cell|metabolic process|catalytic activity|transferase activity|cellular metabolic process|cell periphery|primary metabolic process|plasma membrane|protein metabolic process|phosphorus metabolic process|transferase activity, transferring phosphorus-containing groups|nucleotide binding|phosphotransferase activity, alcohol group as acceptor|purine nucleotide binding|kinase activity|cellular…	-	-	-	-	NW_015453797.1:42004-49580	-3.49286451698228	-5.09668722773101	-0.457259046022766
107404841	LOC107404841	uncharacterized LOC107404841	-	-	-	-	-	-	NW_015453803.1:19131-22646	2.02043919718971	2.29843153763391	6.49335806554993
107404848	LOC107404848	subtilisin-like protease SBT1.9	GO:0005623|GO:0003824|GO:0016787|GO:0071944|GO:0005618|GO:0008233|GO:0008236|GO:0004175|GO:0004252	cell|catalytic activity|hydrolase activity|cell periphery|cell wall|peptidase activity|serine-type peptidase activity|endopeptidase activity|serine-type endopeptidase activity	-	-	-	-	NW_015453806.1:21620-24073	2.71592783802026	2.20279397753995	4.59979241352885
107404852	LOC107404852	subtilisin-like protease SBT1.9	GO:0005623|GO:0003824|GO:0016787|GO:0071944|GO:0005618|GO:0008233|GO:0008236|GO:0004175|GO:0004252	cell|catalytic activity|hydrolase activity|cell periphery|cell wall|peptidase activity|serine-type peptidase activity|endopeptidase activity|serine-type endopeptidase activity	-	-	-	-	NW_015453806.1:67714-69999	4.46284216334301	2.31360108828161	1.96399154213255
107404853	LOC107404853	subtilisin-like protease SBT1.9	GO:0005623|GO:0003824|GO:0016787|GO:0071944|GO:0005618|GO:0008233|GO:0008236|GO:0004175|GO:0004252	cell|catalytic activity|hydrolase activity|cell periphery|cell wall|peptidase activity|serine-type peptidase activity|endopeptidase activity|serine-type endopeptidase activity	-	-	-	-	NW_015453806.1:73290-81260	-5.92665163918654	0.333973648400969	-2.1808129281925
107404855	LOC107404855	late embryogenesis abundant protein At1g64065-like	GO:0016020|GO:0005623|GO:0071944|GO:0005886	membrane|cell|cell periphery|plasma membrane	-	-	-	-	NW_015453807.1:21665-22267	2.24529730191062	5.61123569046584	5.85286593388797
107404857	LOC107404857	late embryogenesis abundant protein At1g64065-like	GO:0016020|GO:0005623|GO:0071944|GO:0005886	membrane|cell|cell periphery|plasma membrane	-	-	-	-	NW_015453807.1:45219-45767	-2.16897745715389	0.608123473236983	2.99358318032019
107404878	LOC107404878	amino-acid permease BAT1 homolog	GO:0051179|GO:0016020|GO:0005623|GO:0005215|GO:0031224|GO:0071944|GO:0022857|GO:0005886|GO:0016021|GO:0006810|GO:0022891|GO:0005887|GO:0055085|GO:0031226|GO:0071702|GO:0006811|GO:0015075|GO:0005342|GO:0034220|GO:1903825|GO:0015711|GO:0008509|GO:0098656|GO:0015297|GO:0006865|GO:0006820|GO:0003333|GO:0015171|GO:0008514|GO:0015807|GO:0015179|GO:1902475	localization|membrane|cell|transporter activity|intrinsic component of membrane|cell periphery|transmembrane transporter activity|plasma membrane|integral component of membrane|transport|substrate-specific transmembrane transporter activity|integral component of plasma membrane|transmembrane transport|intrinsic component of plasma membrane|organic substance transport|ion transport|ion transmembra…	-	-	-	-	NW_015453811.1:60763-65114	3.00770444015458	5.05578543222691	4.87258630571514
107404886	LOC107404886	vicianin hydrolase-like	GO:0008152|GO:0003824|GO:0016787|GO:0044238|GO:0016798|GO:0005975|GO:0016052|GO:0004553	metabolic process|catalytic activity|hydrolase activity|primary metabolic process|hydrolase activity, acting on glycosyl bonds|carbohydrate metabolic process|carbohydrate catabolic process|hydrolase activity, hydrolyzing O-glycosyl compounds	-	-	ko01100|ko01110|ko00500|ko00940|ko00460	Metabolic pathways|Biosynthesis of secondary metabolites|Starch and sucrose metabolism|Phenylpropanoid biosynthesis|Cyanoamino acid metabolism	chr1:3190104-3195986	6.19060927023184	5.23695837681154	2.62625244767572
107404909	LOC107404909	G-type lectin S-receptor-like serine/threonine-protein kinase RKS1	GO:0016020|GO:0005623|GO:0030054|GO:0004871|GO:0050896|GO:0008152|GO:0003824|GO:0016740|GO:0031224|GO:0006950|GO:0005622|GO:0044237|GO:0004872|GO:0009506|GO:0071944|GO:0005911|GO:0038023|GO:0044238|GO:0005886|GO:0005515|GO:0004888|GO:0019899|GO:0043231|GO:0016021|GO:0019538|GO:0006952|GO:0005737|GO:0006793|GO:0016772|GO:0016773|GO:0019199|GO:0005773|GO:0016301|GO:0044267|GO:0006796|GO:0031625|GO:…	membrane|cell|cell junction|signal transducer activity|response to stimulus|metabolic process|catalytic activity|transferase activity|intrinsic component of membrane|response to stress|intracellular|cellular metabolic process|receptor activity|plasmodesma|cell periphery|cell-cell junction|signaling receptor activity|primary metabolic process|plasma membrane|protein binding|transmembrane signaling…	-	-	-	-	NW_015453815.1:46477-50526	-0.276862912094456	1.25598370989705	2.28429039306969
107404912	LOC107404912	putative calcium-transporting ATPase 13, plasma membrane-type	GO:0051179|GO:0016020|GO:0005623|GO:0005215|GO:0003824|GO:0016787|GO:0031224|GO:0005622|GO:0071944|GO:0022857|GO:0005886|GO:0005515|GO:0043231|GO:0016021|GO:0006810|GO:0022891|GO:0005887|GO:0055085|GO:0016817|GO:0031226|GO:0005516|GO:0006811|GO:0015075|GO:0016818|GO:0034220|GO:0016820|GO:0015399|GO:0042626|GO:0006812|GO:0016462|GO:0008324|GO:0098655|GO:0015662|GO:0017111|GO:0019829|GO:0016887|GO:…	localization|membrane|cell|transporter activity|catalytic activity|hydrolase activity|intrinsic component of membrane|intracellular|cell periphery|transmembrane transporter activity|plasma membrane|protein binding|intracellular membrane-bounded organelle|integral component of membrane|transport|substrate-specific transmembrane transporter activity|integral component of plasma membrane|transmembra…	-	-	-	-	NW_015453818.1:11905-37135	-1.14983063509538	0.514708014119035	3.43799500485768
107404914	LOC107404914	putative calcium-transporting ATPase 13, plasma membrane-type	GO:0051179|GO:0016020|GO:0005623|GO:0005215|GO:0003824|GO:0016787|GO:0031224|GO:0005622|GO:0071944|GO:0022857|GO:0005886|GO:0005515|GO:0043231|GO:0016021|GO:0006810|GO:0022891|GO:0005887|GO:0055085|GO:0016817|GO:0031226|GO:0005516|GO:0006811|GO:0015075|GO:0016818|GO:0034220|GO:0016820|GO:0015399|GO:0042626|GO:0006812|GO:0016462|GO:0008324|GO:0098655|GO:0015662|GO:0017111|GO:0019829|GO:0016887|GO:…	localization|membrane|cell|transporter activity|catalytic activity|hydrolase activity|intrinsic component of membrane|intracellular|cell periphery|transmembrane transporter activity|plasma membrane|protein binding|intracellular membrane-bounded organelle|integral component of membrane|transport|substrate-specific transmembrane transporter activity|integral component of plasma membrane|transmembra…	-	-	-	-	NW_015453818.1:54659-58954	-1.09075952629876	2.01170894225184	1.42453760184789
107404917	LOC107404917	putative calcium-transporting ATPase 13, plasma membrane-type	GO:0051179|GO:0016020|GO:0005623|GO:0005215|GO:0003824|GO:0016787|GO:0031224|GO:0005622|GO:0071944|GO:0022857|GO:0005886|GO:0005515|GO:0043231|GO:0016021|GO:0006810|GO:0022891|GO:0005887|GO:0055085|GO:0016817|GO:0031226|GO:0005516|GO:0006811|GO:0015075|GO:0016818|GO:0034220|GO:0016820|GO:0015399|GO:0042626|GO:0006812|GO:0016462|GO:0008324|GO:0098655|GO:0015662|GO:0017111|GO:0019829|GO:0016887|GO:…	localization|membrane|cell|transporter activity|catalytic activity|hydrolase activity|intrinsic component of membrane|intracellular|cell periphery|transmembrane transporter activity|plasma membrane|protein binding|intracellular membrane-bounded organelle|integral component of membrane|transport|substrate-specific transmembrane transporter activity|integral component of plasma membrane|transmembra…	-	-	-	-	NW_015453818.1:37872-40821	0.370572979199113	1.72346968754229	4.29515430142219
107404936	LOC107404936	BURP domain-containing protein 3-like	GO:0032502|GO:0005576|GO:0005623|GO:0000003|GO:0003006|GO:0005622|GO:0009791|GO:0043231|GO:0007275|GO:0005737|GO:0048316|GO:0010154|GO:0005773|GO:0000322|GO:0000325|GO:0000326	developmental process|extracellular region|cell|reproduction|developmental process involved in reproduction|intracellular|post-embryonic development|intracellular membrane-bounded organelle|multicellular organism development|cytoplasm|seed development|fruit development|vacuole|storage vacuole|plant-type vacuole|protein storage vacuole	-	-	-	-	NW_015453824.1:22818-26219	6.67781428625712	5.95356901307989	0.852785221716502
107404949	LOC107404949	uncharacterized LOC107404949	GO:0048511|GO:0005623|GO:0005622|GO:0007623|GO:0043231|GO:0005634	rhythmic process|cell|intracellular|circadian rhythm|intracellular membrane-bounded organelle|nucleus	-	-	-	-	NW_015453827.1:32440-33930	2.42077058657396	5.79453434059722	3.51920551754012
107404955	LOC107404955	wall-associated receptor kinase 2-like	GO:0032502|GO:0016020|GO:0005623|GO:0040007|GO:0050896|GO:0008152|GO:0003824|GO:0016740|GO:0009653|GO:0044237|GO:0071944|GO:0016049|GO:0044238|GO:0048589|GO:0005886|GO:0060560|GO:0019538|GO:0009826|GO:0019725|GO:0006793|GO:0005975|GO:0016772|GO:0048869|GO:0016773|GO:0008361|GO:0006884|GO:0016301|GO:0044267|GO:0006796|GO:0009751|GO:0009311|GO:0000902|GO:0006464|GO:0030104|GO:0016310|GO:0009992|GO:…	developmental process|membrane|cell|growth|response to stimulus|metabolic process|catalytic activity|transferase activity|anatomical structure morphogenesis|cellular metabolic process|cell periphery|cell growth|primary metabolic process|developmental growth|plasma membrane|developmental growth involved in morphogenesis|protein metabolic process|unidimensional cell growth|cellular homeostasis|phos…	-	-	-	-	NW_015453828.1:34899-39323	-2.88613922947451	1.83877365978259	-4.20270557536519
107404975	LOC107404975	ethylene-responsive transcription factor ERF017	GO:0005623|GO:0023052|GO:0050896|GO:0008152|GO:0003700|GO:0051716|GO:0005622|GO:0044237|GO:0009058|GO:0006807|GO:0044238|GO:0009725|GO:0007165|GO:0043231|GO:0003676|GO:0006139|GO:0006725|GO:0070887|GO:0007154|GO:0009723|GO:0019438|GO:0010467|GO:0005634|GO:0003677|GO:0010468|GO:0009755|GO:0051252|GO:0035556|GO:0016070|GO:0000160|GO:0009873|GO:0032774|GO:0006351|GO:2001141|GO:0006355|GO:0071369|GO:…	cell|signaling|response to stimulus|metabolic process|transcription factor activity, sequence-specific DNA binding|cellular response to stimulus|intracellular|cellular metabolic process|biosynthetic process|nitrogen compound metabolic process|primary metabolic process|response to hormone|signal transduction|intracellular membrane-bounded organelle|nucleic acid binding|nucleobase-containing compou…	-	-	-	-	NW_015453831.1:39673-40826	-1.30783455706127	1.41977970532598	2.58294003376373
107404979	LOC107404979	uncharacterized LOC107404979	-	-	-	-	-	-	NW_015453831.1:28159-29239	6.35815376932068	4.32443237226154	5.36861922955823
107404985	LOC107404985	beta-galactosidase 15-like	GO:0005576|GO:0008152|GO:0003824|GO:0016787|GO:0030246|GO:0044238|GO:0048046|GO:0016798|GO:0005975|GO:0004553|GO:0004565	extracellular region|metabolic process|catalytic activity|hydrolase activity|carbohydrate binding|primary metabolic process|apoplast|hydrolase activity, acting on glycosyl bonds|carbohydrate metabolic process|hydrolase activity, hydrolyzing O-glycosyl compounds|beta-galactosidase activity	-	-	-	-	NW_015453831.1:32879-37404	-5.6810062963424	-3.81187989869937	-0.778379502148679
107404986	LOC107404986	ethylene-responsive transcription factor ERF018-like	GO:0032502|GO:0005623|GO:0023052|GO:0050896|GO:0008152|GO:0003700|GO:0006950|GO:0051716|GO:0005622|GO:0044237|GO:0009607|GO:0009058|GO:0006807|GO:0051707|GO:0044238|GO:0009725|GO:0009625|GO:0007165|GO:0043231|GO:0007275|GO:0006952|GO:0003676|GO:0006139|GO:0006725|GO:0070887|GO:0009611|GO:0007154|GO:0051301|GO:0009723|GO:0001944|GO:0019438|GO:0010467|GO:0002213|GO:0005634|GO:0003677|GO:0010468|GO:…	developmental process|cell|signaling|response to stimulus|metabolic process|transcription factor activity, sequence-specific DNA binding|response to stress|cellular response to stimulus|intracellular|cellular metabolic process|response to biotic stimulus|biosynthetic process|nitrogen compound metabolic process|response to other organism|primary metabolic process|response to hormone|response to in…	-	-	-	-	NW_015453831.1:37568-38251	-1.27297677008291	1.8157675446632	3.32338700286873
107404990	LOC107404990	reticuline oxidase-like protein	-	-	-	-	-	-	NW_015453835.1:26799-30386	-3.50841081020817	-2.94083121615038	0.358532193014144
107404991	LOC107404991	twinkle homolog protein, chloroplastic/mitochondrial-like	-	-	-	-	-	-	NW_015453835.1:38968-78592	0.341241379577676	0.996794374979622	4.21186728752039
107404998	LOC107404998	protein SRG1-like	GO:0032502|GO:0005623|GO:0008152|GO:0003824|GO:0016491|GO:0005622|GO:0007275|GO:0043169|GO:0051213|GO:0007568|GO:0005737|GO:0055114|GO:0048513|GO:0016705|GO:0016706|GO:0010260|GO:0046872|GO:0016682	developmental process|cell|metabolic process|catalytic activity|oxidoreductase activity|intracellular|multicellular organism development|cation binding|dioxygenase activity|aging|cytoplasm|oxidation-reduction process|animal organ development|oxidoreductase activity, acting on paired donors, with incorporation or reduction of molecular oxygen|oxidoreductase activity, acting on paired donors, with …	-	-	-	-	NW_015453838.1:53748-56964	2.8775782013335	2.52007640389298	4.52662383632027
107404999	LOC107404999	eukaryotic translation initiation factor 5-like	-	-	-	-	-	-	NW_015453838.1:65193-66438	1.34980089280509	-1.1562047957262	2.27477214975233
107405003	LOC107405003	miraculin-like	-	-	-	-	-	-	NW_015453838.1:721-1622	3.83289352460843	4.39136261263207	5.8554875036691
107405004	LOC107405004	miraculin-like	GO:0005576|GO:0005623|GO:0008152|GO:0003824|GO:0016787|GO:0030234|GO:0071944|GO:0044238|GO:0048046|GO:0005618|GO:0008233|GO:0019538|GO:0004857|GO:0030414|GO:0006508|GO:0004866	extracellular region|cell|metabolic process|catalytic activity|hydrolase activity|enzyme regulator activity|cell periphery|primary metabolic process|apoplast|cell wall|peptidase activity|protein metabolic process|enzyme inhibitor activity|peptidase inhibitor activity|proteolysis|endopeptidase inhibitor activity	-	-	-	-	NW_015453838.1:76446-77258	-1.17156266079633	1.9476936138921	7.19636902626371
107405023	LOC107405023	uncharacterized LOC107405023	GO:0005623|GO:0005622|GO:0043231|GO:0005737|GO:0009536|GO:0009507	cell|intracellular|intracellular membrane-bounded organelle|cytoplasm|plastid|chloroplast	-	-	-	-	NW_015453844.1:58194-59882	4.60763018535138	1.43066904690607	4.42576115048203
107405025	LOC107405025	endoglucanase 17-like	GO:0005576|GO:0008152|GO:0003824|GO:0016787|GO:0071554|GO:0044237|GO:0044238|GO:0044262|GO:0016798|GO:0005975|GO:0071555|GO:0016052|GO:0005976|GO:0004553|GO:0006073|GO:0008810|GO:0000272|GO:0009251|GO:0030245	extracellular region|metabolic process|catalytic activity|hydrolase activity|cell wall organization or biogenesis|cellular metabolic process|primary metabolic process|cellular carbohydrate metabolic process|hydrolase activity, acting on glycosyl bonds|carbohydrate metabolic process|cell wall organization|carbohydrate catabolic process|polysaccharide metabolic process|hydrolase activity, hydrolyzi…	-	-	-	-	NW_015453845.1:5-2004	2.6814051885467	2.6064914951713	-1.83927879629803
107405031	LOC107405031	bifunctional epoxide hydrolase 2-like	-	-	-	-	-	-	NW_015453845.1:43430-45190	0.673357703310218	0.643177460310657	3.18242285835996
107405033	LOC107405033	probable pectinesterase/pectinesterase inhibitor 41	GO:0005576|GO:0005623|GO:0050896|GO:0008152|GO:0003824|GO:0016787|GO:0006950|GO:0071554|GO:0030234|GO:0071944|GO:0009607|GO:0051707|GO:0044238|GO:0009725|GO:0009620|GO:0009266|GO:0009409|GO:0016788|GO:0005975|GO:0004857|GO:0071555|GO:0016052|GO:0052689|GO:0046910|GO:0042545|GO:0005976|GO:0009741|GO:0030599|GO:0000272|GO:0045488|GO:0045490	extracellular region|cell|response to stimulus|metabolic process|catalytic activity|hydrolase activity|response to stress|cell wall organization or biogenesis|enzyme regulator activity|cell periphery|response to biotic stimulus|response to other organism|primary metabolic process|response to hormone|response to fungus|response to temperature stimulus|response to cold|hydrolase activity, acting on…	-	-	ko01100|ko00500|ko00040	Metabolic pathways|Starch and sucrose metabolism|Pentose and glucuronate interconversions	NW_015453845.1:14287-16678	-1.70972800859189	-3.34468830752119	3.50745663659515
107405040	LOC107405040	NAD(P)H-quinone oxidoreductase subunit T, chloroplastic	GO:0051179|GO:0016020|GO:0005623|GO:0008152|GO:0003824|GO:0016491|GO:0006457|GO:0005622|GO:0048037|GO:0043234|GO:0042651|GO:0010598|GO:0043231|GO:0006810|GO:0009579|GO:0005737|GO:0055114|GO:0048038|GO:0009536|GO:0055035|GO:0009535|GO:0009534|GO:0009507	localization|membrane|cell|metabolic process|catalytic activity|oxidoreductase activity|protein folding|intracellular|cofactor binding|protein complex|thylakoid membrane|NAD(P)H dehydrogenase complex (plastoquinone)|intracellular membrane-bounded organelle|transport|thylakoid|cytoplasm|oxidation-reduction process|quinone binding|plastid|plastid thylakoid membrane|chloroplast thylakoid membrane|ch…	-	-	-	-	NW_015453846.1:17163-19101	1.14536639267655	0.566043698888525	-2.26240672324057
107405052	LOC107405052	ethylene-responsive transcription factor ERF027-like	GO:0005623|GO:0023052|GO:0050896|GO:0008152|GO:0003700|GO:0006950|GO:0051716|GO:0005622|GO:0044237|GO:0009607|GO:0009058|GO:0006807|GO:0051707|GO:0044238|GO:0009725|GO:0009620|GO:0007165|GO:0043231|GO:0006952|GO:0003676|GO:0006139|GO:0006725|GO:0070887|GO:0007154|GO:0009723|GO:0019438|GO:0010467|GO:0005634|GO:0003677|GO:0010468|GO:0009755|GO:0051252|GO:0035556|GO:0050832|GO:0016070|GO:0000160|GO:…	cell|signaling|response to stimulus|metabolic process|transcription factor activity, sequence-specific DNA binding|response to stress|cellular response to stimulus|intracellular|cellular metabolic process|response to biotic stimulus|biosynthetic process|nitrogen compound metabolic process|response to other organism|primary metabolic process|response to hormone|response to fungus|signal transducti…	-	-	-	-	NW_015453851.1:68757-71047	0.97747524814633	4.41719793767011	1.8448163976213
107405053	LOC107405053	dehydration-responsive element-binding protein 1A-like	GO:0005623|GO:0023052|GO:0050896|GO:0008152|GO:0003700|GO:0051716|GO:0005622|GO:0044237|GO:0009058|GO:0006807|GO:0044238|GO:0009725|GO:0007165|GO:0043231|GO:0003676|GO:0006139|GO:0006725|GO:0070887|GO:0007154|GO:0009737|GO:0019438|GO:0010467|GO:0005634|GO:0003677|GO:0010468|GO:0009755|GO:0051252|GO:0016070|GO:0009738|GO:0032774|GO:0006351|GO:2001141|GO:0006355|GO:0071215|GO:1903506	cell|signaling|response to stimulus|metabolic process|transcription factor activity, sequence-specific DNA binding|cellular response to stimulus|intracellular|cellular metabolic process|biosynthetic process|nitrogen compound metabolic process|primary metabolic process|response to hormone|signal transduction|intracellular membrane-bounded organelle|nucleic acid binding|nucleobase-containing compou…	-	-	-	-	NW_015453851.1:75409-76721	-2.93190747296097	4.27712798531282	2.39745317436982
107405115	LOC107405115	putative ion channel POLLUX-like 2	GO:0016020|GO:0005623|GO:0031224|GO:0005622|GO:0043231|GO:0016021|GO:0005737|GO:0005634|GO:0009526|GO:0009536|GO:0009507|GO:0009941	membrane|cell|intrinsic component of membrane|intracellular|intracellular membrane-bounded organelle|integral component of membrane|cytoplasm|nucleus|plastid envelope|plastid|chloroplast|chloroplast envelope	-	-	-	-	NW_015453863.1:48545-52276	1.80486737433731	1.65514285411394	-0.589475223494917
107405121	LOC107405121	rRNA-processing protein efg1-like	GO:0005623|GO:0005622|GO:0043231|GO:0005634	cell|intracellular|intracellular membrane-bounded organelle|nucleus	-	-	-	-	NW_015453863.1:62430-64567	2.78689895750376	3.75005569885645	1.56435689883788
107405153	LOC107405153	uncharacterized LOC107405153	GO:0005623|GO:0005198|GO:0008152|GO:0003735|GO:0005622|GO:0044237|GO:0009058|GO:0006807|GO:0044238|GO:0043231|GO:0019538|GO:0003676|GO:0005737|GO:0030529|GO:0006518|GO:0005840|GO:0042254|GO:0005829|GO:0010467|GO:0044267|GO:0003723|GO:0005739|GO:0015934|GO:0043043|GO:0022626|GO:0006412|GO:0022625	cell|structural molecule activity|metabolic process|structural constituent of ribosome|intracellular|cellular metabolic process|biosynthetic process|nitrogen compound metabolic process|primary metabolic process|intracellular membrane-bounded organelle|protein metabolic process|nucleic acid binding|cytoplasm|intracellular ribonucleoprotein complex|peptide metabolic process|ribosome|ribosome biogen…	-	-	-	-	NW_015453870.1:34206-36698	2.26209874756386	3.28826195512669	1.26550639408567
107405157	LOC107405157	vacuolar amino acid transporter 1-like	GO:0051179|GO:0016020|GO:0005623|GO:0005215|GO:0031224|GO:0071944|GO:0022857|GO:0005886|GO:0016021|GO:0006810|GO:0022891|GO:0071702|GO:0006811|GO:0015075|GO:0005342|GO:0015711|GO:0008509|GO:0006865|GO:0006820|GO:0015171|GO:0008514	localization|membrane|cell|transporter activity|intrinsic component of membrane|cell periphery|transmembrane transporter activity|plasma membrane|integral component of membrane|transport|substrate-specific transmembrane transporter activity|organic substance transport|ion transport|ion transmembrane transporter activity|organic acid transmembrane transporter activity|organic anion transport|anion…	-	-	-	-	NW_015453870.1:7911-9797	-0.510699782289032	0.615484253049778	2.20020143589633
107405158	LOC107405158	cyclic dof factor 2-like	GO:0032502|GO:0005623|GO:0000003|GO:0008152|GO:0003006|GO:0003700|GO:0005622|GO:0044237|GO:0009058|GO:0006807|GO:0050793|GO:0044238|GO:0005515|GO:2000026|GO:0009791|GO:0043231|GO:0007275|GO:0043169|GO:0003676|GO:0006139|GO:0006725|GO:0040034|GO:0048367|GO:0019438|GO:0010467|GO:0005634|GO:0003677|GO:0048507|GO:0009908|GO:0046872|GO:0010468|GO:0048509|GO:0051252|GO:0016070|GO:0048510|GO:0032774|GO:…	developmental process|cell|reproduction|metabolic process|developmental process involved in reproduction|transcription factor activity, sequence-specific DNA binding|intracellular|cellular metabolic process|biosynthetic process|nitrogen compound metabolic process|regulation of developmental process|primary metabolic process|protein binding|regulation of multicellular organismal development|post-e…	-	-	-	-	NW_015453870.1:62280-65928	3.46832430289603	4.90309204748862	2.34791790085254
107405167	LOC107405167	phospholipase A1-II 1-like	GO:0032502|GO:0051179|GO:0005623|GO:0008152|GO:0003824|GO:0016787|GO:0005622|GO:0044237|GO:0050793|GO:0044238|GO:2000026|GO:0009791|GO:0007275|GO:0016788|GO:0005737|GO:0009845|GO:0044255|GO:0006629|GO:0019915|GO:0016298|GO:0010029|GO:0052689|GO:0016042|GO:0010187|GO:0090351|GO:0046486|GO:1900140|GO:0008970|GO:0047372|GO:0004806|GO:0004620|GO:0046340|GO:0052651	developmental process|localization|cell|metabolic process|catalytic activity|hydrolase activity|intracellular|cellular metabolic process|regulation of developmental process|primary metabolic process|regulation of multicellular organismal development|post-embryonic development|multicellular organism development|hydrolase activity, acting on ester bonds|cytoplasm|seed germination|cellular lipid met…	-	-	-	-	NW_015453872.1:26655-28742	3.23458259443003	4.11705802318963	-0.259916901438411
107405180	LOC107405180	auxin-responsive protein SAUR72-like	GO:0005623|GO:0050896|GO:0005622|GO:0009725|GO:0043231|GO:0005634|GO:0009733	cell|response to stimulus|intracellular|response to hormone|intracellular membrane-bounded organelle|nucleus|response to auxin	-	-	-	-	NW_015453878.1:45544-46264	2.13377043884179	-0.198786415750739	-3.52630459296601
107405186	LOC107405186	pectinesterase-like	GO:0005576|GO:0005623|GO:0008152|GO:0003824|GO:0016787|GO:0071554|GO:0030234|GO:0071944|GO:0044238|GO:0005618|GO:0016788|GO:0005975|GO:0004857|GO:0071555|GO:0009505|GO:0016052|GO:0052689|GO:0046910|GO:0042545|GO:0005976|GO:0030599|GO:0000272|GO:0045488|GO:0045490	extracellular region|cell|metabolic process|catalytic activity|hydrolase activity|cell wall organization or biogenesis|enzyme regulator activity|cell periphery|primary metabolic process|cell wall|hydrolase activity, acting on ester bonds|carbohydrate metabolic process|enzyme inhibitor activity|cell wall organization|plant-type cell wall|carbohydrate catabolic process|carboxylic ester hydrolase ac…	-	-	ko01100|ko00500|ko00040	Metabolic pathways|Starch and sucrose metabolism|Pentose and glucuronate interconversions	NW_015453878.1:59783-61896	-1.61318207135586	2.91997824538032	0.437663248304357
107405204	LOC107405204	uncharacterized LOC107405204	GO:0051179|GO:0005576|GO:0008289|GO:0006810|GO:0071702|GO:0006869	localization|extracellular region|lipid binding|transport|organic substance transport|lipid transport	-	-	-	-	NW_015453884.1:65126-67235	2.54556498997549	4.10470569923474	5.972941994254
107405208	LOC107405208	disease resistance protein TAO1-like	GO:0023052|GO:0050896|GO:0006950|GO:0051716|GO:0007165|GO:0006952|GO:0007154|GO:0000166|GO:0017076|GO:0043531|GO:0030554	signaling|response to stimulus|response to stress|cellular response to stimulus|signal transduction|defense response|cell communication|nucleotide binding|purine nucleotide binding|ADP binding|adenyl nucleotide binding	-	-	-	-	NW_015453884.1:1864-7647	-0.424631446000777	0.237029339481353	1.57785742601357
107405209	LOC107405209	TMV resistance protein N-like	GO:0005623|GO:0023052|GO:0050896|GO:0006950|GO:0051716|GO:0005622|GO:0007165|GO:0043231|GO:0006952|GO:0007154|GO:0000166|GO:0017076|GO:0005634|GO:0043531|GO:0030554	cell|signaling|response to stimulus|response to stress|cellular response to stimulus|intracellular|signal transduction|intracellular membrane-bounded organelle|defense response|cell communication|nucleotide binding|purine nucleotide binding|nucleus|ADP binding|adenyl nucleotide binding	-	-	-	-	NW_015453884.1:48234-56239	-5.41690243571638	-0.910006364511969	0.353392625842911
107405210	LOC107405210	probable sulfate transporter 3.4	GO:0051179|GO:0016020|GO:0005623|GO:0030054|GO:0005215|GO:0031224|GO:0009506|GO:0071944|GO:0005911|GO:0022857|GO:0005886|GO:0016021|GO:0006810|GO:0022891|GO:0005887|GO:0055085|GO:0031226|GO:0006811|GO:0015075|GO:0034220|GO:0015116|GO:0008509|GO:0098656|GO:0008272|GO:0006820|GO:0015103|GO:1902358	localization|membrane|cell|cell junction|transporter activity|intrinsic component of membrane|plasmodesma|cell periphery|cell-cell junction|transmembrane transporter activity|plasma membrane|integral component of membrane|transport|substrate-specific transmembrane transporter activity|integral component of plasma membrane|transmembrane transport|intrinsic component of plasma membrane|ion transpor…	-	-	-	-	chr1:39542141-39546436	5.01567118821923	5.14445696231976	2.13194704598999
107405225	LOC107405225	glutathione S-transferase L3-like	GO:0005623|GO:0050896|GO:0008152|GO:0003824|GO:0016740|GO:0005622|GO:0044237|GO:0006807|GO:0044238|GO:0019538|GO:0005737|GO:0016765|GO:0006790|GO:0006518|GO:0005829|GO:0006749|GO:0044267|GO:0010038|GO:0004364|GO:0046686|GO:0006464|GO:0010731	cell|response to stimulus|metabolic process|catalytic activity|transferase activity|intracellular|cellular metabolic process|nitrogen compound metabolic process|primary metabolic process|protein metabolic process|cytoplasm|transferase activity, transferring alkyl or aryl (other than methyl) groups|sulfur compound metabolic process|peptide metabolic process|cytosol|glutathione metabolic process|ce…	-	-	ko00480|ko01524|ko00982|ko00980	Glutathione metabolism|Platinum drug resistance|Drug metabolism - cytochrome P450|Metabolism of xenobiotics by cytochrome P450	NW_015453889.1:354-2958	4.99210992968945	2.77993751621133	5.76864609876012
107405232	LOC107405232	pleiotropic drug resistance protein 1-like	-	-	-	-	-	-	NW_015453890.1:55624-65347	-6.12975529601089	-6.28385073565929	0.632481101605422
107405233	LOC107405233	uncharacterized LOC107405233	GO:0005623|GO:0005622|GO:0043231|GO:0005634	cell|intracellular|intracellular membrane-bounded organelle|nucleus	-	-	-	-	NW_015453890.1:31107-40788	2.30052443717768	2.74023964968798	0.482377088551777
107405239	LOC107405239	uncharacterized LOC107405239	-	-	-	-	-	-	NW_015453891.1:8437-12176	1.97285740768965	1.69025223525857	-2.74599989414911
107405248	LOC107405248	hydroxymethylglutaryl-CoA synthase-like	GO:0005623|GO:0030054|GO:0008152|GO:0003824|GO:0016740|GO:0005622|GO:0044237|GO:0009506|GO:0005911|GO:0009058|GO:0044238|GO:0016746|GO:0043231|GO:0044281|GO:0005737|GO:0006793|GO:0006790|GO:0044255|GO:0006629|GO:0016747|GO:0006720|GO:0005829|GO:0008654|GO:0046912|GO:0006637|GO:0006796|GO:0008202|GO:0006644|GO:0006066|GO:0005739|GO:0008610|GO:0008299|GO:0016125|GO:0006694|GO:0004421|GO:0016407|GO:…	cell|cell junction|metabolic process|catalytic activity|transferase activity|intracellular|cellular metabolic process|plasmodesma|cell-cell junction|biosynthetic process|primary metabolic process|transferase activity, transferring acyl groups|intracellular membrane-bounded organelle|small molecule metabolic process|cytoplasm|phosphorus metabolic process|sulfur compound metabolic process|cellular …	-	-	ko01100|ko01110|ko01130|ko00900|ko00280|ko00650|ko00072	Metabolic pathways|Biosynthesis of secondary metabolites|Biosynthesis of antibiotics|Terpenoid backbone biosynthesis|Valine, leucine and isoleucine degradation|Butanoate metabolism|Synthesis and degradation of ketone bodies	NW_015453893.1:89-1799	7.42073186860176	9.09636170536604	9.64596750150793
107405253	LOC107405253	phospholipase D beta 1-like	GO:0051179|GO:0016020|GO:0005623|GO:0030054|GO:0023052|GO:0050896|GO:0008152|GO:0003824|GO:0016787|GO:0008289|GO:0006950|GO:0051716|GO:0005622|GO:0044237|GO:0009506|GO:0071944|GO:0009607|GO:0005911|GO:0051707|GO:0044238|GO:0006955|GO:0005886|GO:0005515|GO:0007165|GO:0043231|GO:0060627|GO:0006952|GO:0006810|GO:0016788|GO:0006793|GO:0044255|GO:0031982|GO:0006629|GO:0009617|GO:0045087|GO:0032940|GO:…	localization|membrane|cell|cell junction|signaling|response to stimulus|metabolic process|catalytic activity|hydrolase activity|lipid binding|response to stress|cellular response to stimulus|intracellular|cellular metabolic process|plasmodesma|cell periphery|response to biotic stimulus|cell-cell junction|response to other organism|primary metabolic process|immune response|plasma membrane|protein …	-	-	ko01100|ko01110|ko04144|ko00564|ko04071|ko04014|ko04072|ko00565|ko04024	Metabolic pathways|Biosynthesis of secondary metabolites|Endocytosis|Glycerophospholipid metabolism|Sphingolipid signaling pathway|Ras signaling pathway|Phospholipase D signaling pathway|Ether lipid metabolism|cAMP signaling pathway	NW_015453893.1:51356-56126	2.46109633258394	5.0361306513163	4.56879553216512
107405255	LOC107405255	uncharacterized LOC107405255	GO:0016020|GO:0031224|GO:0016021	membrane|intrinsic component of membrane|integral component of membrane	-	-	-	-	NW_015453895.1:60119-66947	2.15617434790848	1.89473233708425	-2.00236862701132
107405258	LOC107405258	rhodanese-like domain-containing protein 19, mitochondrial	GO:0032502|GO:0005623|GO:0050896|GO:0008152|GO:0003824|GO:0016491|GO:0071722|GO:0005622|GO:0043231|GO:0007568|GO:0005737|GO:0055114|GO:0030611|GO:0046685|GO:0009636|GO:0005739	developmental process|cell|response to stimulus|metabolic process|catalytic activity|oxidoreductase activity|detoxification of arsenic-containing substance|intracellular|intracellular membrane-bounded organelle|aging|cytoplasm|oxidation-reduction process|arsenate reductase activity|response to arsenic-containing substance|response to toxic substance|mitochondrion	-	-	-	-	NW_015453896.1:34735-35985	5.64801741421504	5.41308796244365	0.975167916536903
107405260	LOC107405260	Fanconi anemia group D2 protein	GO:0005623|GO:0050896|GO:0008152|GO:0006950|GO:0051716|GO:0005622|GO:0044237|GO:0006807|GO:0044238|GO:0043231|GO:0006139|GO:0006725|GO:0005737|GO:0006281|GO:0006974|GO:0005634|GO:0006259|GO:0009536|GO:0009507	cell|response to stimulus|metabolic process|response to stress|cellular response to stimulus|intracellular|cellular metabolic process|nitrogen compound metabolic process|primary metabolic process|intracellular membrane-bounded organelle|nucleobase-containing compound metabolic process|cellular aromatic compound metabolic process|cytoplasm|DNA repair|cellular response to DNA damage stimulus|nucleu…	-	-	ko03460	Fanconi anemia pathway	NW_015453896.1:60309-67524	1.69409396014827	1.35590521674358	-1.49099846039835
107405262	LOC107405262	7-deoxyloganetin glucosyltransferase-like	GO:0003824|GO:0016740|GO:0016757|GO:0008194|GO:0016758|GO:0046527|GO:0035251	catalytic activity|transferase activity|transferase activity, transferring glycosyl groups|UDP-glycosyltransferase activity|transferase activity, transferring hexosyl groups|glucosyltransferase activity|UDP-glucosyltransferase activity	-	-	-	-	NW_015453896.1:10341-12602	0.0647599103901845	-0.343283664651903	-2.48303959436291
107405271	LOC107405271	protein EXORDIUM-like	GO:0005576|GO:0005623|GO:0050896|GO:0005622|GO:0071944|GO:0012505|GO:0005615|GO:0048046|GO:0009725|GO:0005618|GO:0043231|GO:0005737|GO:0005794|GO:0009505|GO:0005829|GO:0009741	extracellular region|cell|response to stimulus|intracellular|cell periphery|endomembrane system|extracellular space|apoplast|response to hormone|cell wall|intracellular membrane-bounded organelle|cytoplasm|Golgi apparatus|plant-type cell wall|cytosol|response to brassinosteroid	-	-	-	-	NW_015453898.1:65786-67067	3.97931497324192	6.1735614836101	5.68782877791124
107405273	LOC107405273	7-deoxyloganetin glucosyltransferase-like	GO:0003824|GO:0016740|GO:0016757|GO:0008194|GO:0016758|GO:0046527|GO:0035251	catalytic activity|transferase activity|transferase activity, transferring glycosyl groups|UDP-glycosyltransferase activity|transferase activity, transferring hexosyl groups|glucosyltransferase activity|UDP-glucosyltransferase activity	-	-	-	-	NW_015453898.1:9327-11442	-0.708551876035328	2.57966020669922	4.2105052055778
107405275	LOC107405275	protein EXORDIUM-like	GO:0005576|GO:0005623|GO:0050896|GO:0005622|GO:0071944|GO:0012505|GO:0005615|GO:0048046|GO:0009725|GO:0005618|GO:0043231|GO:0005737|GO:0005794|GO:0009505|GO:0005829|GO:0009741	extracellular region|cell|response to stimulus|intracellular|cell periphery|endomembrane system|extracellular space|apoplast|response to hormone|cell wall|intracellular membrane-bounded organelle|cytoplasm|Golgi apparatus|plant-type cell wall|cytosol|response to brassinosteroid	-	-	-	-	NW_015453898.1:54149-55200	4.48133718869336	1.90716883305734	-1.86238955304547
107405276	LOC107405276	7-deoxyloganetin glucosyltransferase-like	GO:0003824|GO:0016740|GO:0016757|GO:0008194|GO:0016758|GO:0046527|GO:0035251	catalytic activity|transferase activity|transferase activity, transferring glycosyl groups|UDP-glycosyltransferase activity|transferase activity, transferring hexosyl groups|glucosyltransferase activity|UDP-glucosyltransferase activity	-	-	-	-	NW_015453898.1:26116-28180	2.47456500903367	3.43740617115271	5.89128663202342
107405277	LOC107405277	thaumatin-like protein	-	-	-	-	-	-	NW_015453900.1:9395-10284	0.0816433209786544	1.8048577142773	2.91744322466045
107405303	LOC107405303	cell wall / vacuolar inhibitor of fructosidase 1-like	GO:0005576|GO:0005623|GO:0008152|GO:0030234|GO:0005622|GO:0009892|GO:0071944|GO:0005618|GO:0043231|GO:0005737|GO:0050790|GO:0004857|GO:0043086|GO:0046910|GO:0005773	extracellular region|cell|metabolic process|enzyme regulator activity|intracellular|negative regulation of metabolic process|cell periphery|cell wall|intracellular membrane-bounded organelle|cytoplasm|regulation of catalytic activity|enzyme inhibitor activity|negative regulation of catalytic activity|pectinesterase inhibitor activity|vacuole	-	-	-	-	NW_015453904.1:44430-45282	3.79108806945837	2.54150572068962	4.84645579098547
107405319	LOC107405319	plant cysteine oxidase 2-like	GO:0005623|GO:0050896|GO:0008152|GO:0003824|GO:0016491|GO:0006950|GO:0005622|GO:0044237|GO:0044238|GO:0070482|GO:0001666|GO:0043231|GO:0019538|GO:0043169|GO:0006091|GO:0051213|GO:0005737|GO:0055114|GO:0016701|GO:0005829|GO:0016702|GO:0005634|GO:0018171|GO:0070483|GO:0044267|GO:0046872|GO:0045333|GO:0047800|GO:0009061|GO:0006464|GO:0017172	cell|response to stimulus|metabolic process|catalytic activity|oxidoreductase activity|response to stress|intracellular|cellular metabolic process|primary metabolic process|response to oxygen levels|response to hypoxia|intracellular membrane-bounded organelle|protein metabolic process|cation binding|generation of precursor metabolites and energy|dioxygenase activity|cytoplasm|oxidation-reduction …	-	-	ko01100|ko00430	Metabolic pathways|Taurine and hypotaurine metabolism	NW_015453905.1:26719-29213	6.32946235240201	3.45052840612491	5.29815605833659
107405329	LOC107405329	protein SIEVE ELEMENT OCCLUSION B-like	GO:0032502|GO:0005623|GO:0005622|GO:0005515|GO:0043231|GO:0043621|GO:0042802|GO:0046983|GO:0042803|GO:0005634|GO:0010087|GO:0010088	developmental process|cell|intracellular|protein binding|intracellular membrane-bounded organelle|protein self-association|identical protein binding|protein dimerization activity|protein homodimerization activity|nucleus|phloem or xylem histogenesis|phloem development	-	-	-	-	NW_015453910.1:27442-29987	2.02348554438828	4.30599876372761	#NUM!
107405330	LOC107405330	metacaspase-6-like	GO:0005576|GO:0005623|GO:0008152|GO:0003824|GO:0016787|GO:0005622|GO:0044238|GO:0010942|GO:0008233|GO:0043231|GO:0008219|GO:0019538|GO:0005737|GO:0006508|GO:0043068|GO:0012501|GO:0009536|GO:0043067|GO:0004175|GO:0008234|GO:0009507|GO:0004197	extracellular region|cell|metabolic process|catalytic activity|hydrolase activity|intracellular|primary metabolic process|positive regulation of cell death|peptidase activity|intracellular membrane-bounded organelle|cell death|protein metabolic process|cytoplasm|proteolysis|positive regulation of programmed cell death|programmed cell death|plastid|regulation of programmed cell death|endopeptidase…	-	-	-	-	NW_015453910.1:37755-39455	2.1636092563675	1.40484503408442	-4.08646592746318
107405336	LOC107405336	uncharacterized LOC107405336	GO:0016020|GO:0005623|GO:0050896|GO:0006950|GO:0051716|GO:0005622|GO:0071944|GO:0009607|GO:0051707|GO:0006955|GO:0005886|GO:0005515|GO:0008219|GO:0006952|GO:0005737|GO:0009617|GO:0045087|GO:0000166|GO:0016045|GO:0017076|GO:0009626|GO:0043531|GO:0012501|GO:0042742|GO:0005524|GO:0030554	membrane|cell|response to stimulus|response to stress|cellular response to stimulus|intracellular|cell periphery|response to biotic stimulus|response to other organism|immune response|plasma membrane|protein binding|cell death|defense response|cytoplasm|response to bacterium|innate immune response|nucleotide binding|detection of bacterium|purine nucleotide binding|plant-type hypersensitive respon…	-	-	-	-	NW_015453911.1:18484-27016	0.98984480069286	2.0041967496859	-0.243812673751824
107405339	LOC107405339	G-type lectin S-receptor-like serine/threonine-protein kinase CES101	-	-	-	-	-	-	NW_015453912.1:41265-44823	-0.871798925254487	0.95411793220127	-1.86187887806547
107405366	LOC107405366	homeobox protein 5-like	GO:0005623|GO:0008152|GO:0003700|GO:0005622|GO:0044237|GO:0009058|GO:0006807|GO:0044238|GO:0003682|GO:0043231|GO:0003676|GO:0006139|GO:0006725|GO:0019438|GO:0010467|GO:0005634|GO:0003677|GO:0010468|GO:0051252|GO:0016070|GO:0032774|GO:0006351|GO:2001141|GO:0006355|GO:1903506	cell|metabolic process|transcription factor activity, sequence-specific DNA binding|intracellular|cellular metabolic process|biosynthetic process|nitrogen compound metabolic process|primary metabolic process|chromatin binding|intracellular membrane-bounded organelle|nucleic acid binding|nucleobase-containing compound metabolic process|cellular aromatic compound metabolic process|aromatic compound…	-	-	-	-	NW_015453918.1:31824-34351	1.94760069749775	2.58316375859128	-0.853439968984574
107405371	LOC107405371	ammonium transporter 2-like	GO:0051179|GO:0016020|GO:0005623|GO:0030054|GO:0005215|GO:0050896|GO:0031224|GO:0006950|GO:0051716|GO:0005622|GO:0009506|GO:0071944|GO:0009607|GO:0005911|GO:0022857|GO:0019740|GO:0051707|GO:0005886|GO:0042594|GO:0016021|GO:0009624|GO:0006810|GO:0005737|GO:0022891|GO:0005887|GO:0055085|GO:0031226|GO:0007154|GO:0071702|GO:0006811|GO:0015075|GO:0034220|GO:0009267|GO:0031669|GO:0006995|GO:0006812|GO:…	localization|membrane|cell|cell junction|transporter activity|response to stimulus|intrinsic component of membrane|response to stress|cellular response to stimulus|intracellular|plasmodesma|cell periphery|response to biotic stimulus|cell-cell junction|transmembrane transporter activity|nitrogen utilization|response to other organism|plasma membrane|response to starvation|integral component of mem…	-	-	-	-	NW_015453918.1:55401-59755	0.824805424691116	2.3824315302229	4.05938679240632
107405383	LOC107405383	putative E3 ubiquitin-protein ligase LIN-1	GO:0050896|GO:0008152|GO:0003824|GO:0016740|GO:0044237|GO:0016874|GO:0044238|GO:0019538|GO:0019787|GO:0004842|GO:0044267|GO:0010200|GO:0006464|GO:0070647|GO:0016567	response to stimulus|metabolic process|catalytic activity|transferase activity|cellular metabolic process|ligase activity|primary metabolic process|protein metabolic process|ubiquitin-like protein transferase activity|ubiquitin-protein transferase activity|cellular protein metabolic process|response to chitin|cellular protein modification process|protein modification by small protein conjugation …	-	-	-	-	NW_015453919.1:39133-46612	0.541616641809703	1.41555459574703	-0.676780514126858
107405394	LOC107405394	probable glutamate carboxypeptidase 2	GO:0032502|GO:0016020|GO:0005623|GO:0000003|GO:0050896|GO:0008152|GO:0003824|GO:0016787|GO:0003006|GO:0071944|GO:0050793|GO:0044238|GO:0005886|GO:0005515|GO:2000026|GO:0009791|GO:0009909|GO:0008233|GO:0007275|GO:0019538|GO:0043169|GO:0007389|GO:0009910|GO:0048316|GO:0009314|GO:0048364|GO:0009793|GO:0048367|GO:0010154|GO:0048831|GO:0006508|GO:0009640|GO:0048507|GO:0009790|GO:0009416|GO:0009908|GO:…	developmental process|membrane|cell|reproduction|response to stimulus|metabolic process|catalytic activity|hydrolase activity|developmental process involved in reproduction|cell periphery|regulation of developmental process|primary metabolic process|plasma membrane|protein binding|regulation of multicellular organismal development|post-embryonic development|regulation of flower development|peptid…	-	-	-	-	NW_015453922.1:31609-37577	3.14653108163248	2.08972316709826	-0.306774827524085
107405397	LOC107405397	probable carboxylesterase 15	GO:0005623|GO:0008152|GO:0003824|GO:0016787|GO:0005622|GO:0043231|GO:0016788|GO:0052689|GO:0005634	cell|metabolic process|catalytic activity|hydrolase activity|intracellular|intracellular membrane-bounded organelle|hydrolase activity, acting on ester bonds|carboxylic ester hydrolase activity|nucleus	-	-	-	-	NW_015453922.1:3199-3917	3.44010345894922	2.76822648622322	-1.24953325094623
107405404	LOC107405404	probable aquaporin TIP2-2	-	-	-	-	-	-	NW_015453923.1:23909-26919	7.07032229845102	7.09711098151847	4.24528656788043
107405411	LOC107405411	uncharacterized LOC107405411	GO:0050896|GO:0006950|GO:0006979	response to stimulus|response to stress|response to oxidative stress	-	-	-	-	NW_015453926.1:1414-1876	2.36237023110216	5.01595177642932	3.67503002266468
107405418	LOC107405418	E2F transcription factor-like E2FE	GO:0005623|GO:0008152|GO:0003700|GO:0005622|GO:0009892|GO:0044237|GO:0009058|GO:0006807|GO:0044238|GO:0043234|GO:0005515|GO:0005667|GO:0043231|GO:0003676|GO:0006139|GO:0007049|GO:0006725|GO:0051726|GO:0019438|GO:0010467|GO:0005634|GO:0003677|GO:0010468|GO:0006259|GO:0051252|GO:0016070|GO:0006260|GO:0032876|GO:0042023|GO:0006275|GO:0032774|GO:0032875|GO:0006351|GO:2001141|GO:0006355|GO:0006261|GO:…	cell|metabolic process|transcription factor activity, sequence-specific DNA binding|intracellular|negative regulation of metabolic process|cellular metabolic process|biosynthetic process|nitrogen compound metabolic process|primary metabolic process|protein complex|protein binding|transcription factor complex|intracellular membrane-bounded organelle|nucleic acid binding|nucleobase-containing compo…	-	-	-	-	NW_015453926.1:22096-25818	2.18464171473004	1.91775012616186	-0.54210332809305
107405429	LOC107405429	putative cyclic nucleotide-gated ion channel 15	GO:0051179|GO:0016020|GO:0005623|GO:0005215|GO:0071944|GO:0022857|GO:0005886|GO:0005515|GO:0006810|GO:0022891|GO:0055085|GO:0005516|GO:0000166|GO:0006811|GO:0015075|GO:0030551|GO:0017076|GO:0034220|GO:0030552|GO:0015267|GO:0030553|GO:0006812|GO:0008324|GO:0030554|GO:0098655|GO:0005216|GO:0005261	localization|membrane|cell|transporter activity|cell periphery|transmembrane transporter activity|plasma membrane|protein binding|transport|substrate-specific transmembrane transporter activity|transmembrane transport|calmodulin binding|nucleotide binding|ion transport|ion transmembrane transporter activity|cyclic nucleotide binding|purine nucleotide binding|ion transmembrane transport|cAMP bindi…	-	-	ko04626	Plant-pathogen interaction	NW_015453928.1:50502-54682	-2.08414819669366	-3.88849071139462	0.0707083913366667
107405433	LOC107405433	uncharacterized LOC107405433	-	-	-	-	-	-	NW_015453929.1:23420-30166	5.94044928602231	6.21666811699329	9.04885269127248
107405435	LOC107405435	polygalacturonase At1g48100-like	GO:0005576|GO:0005623|GO:0008152|GO:0003824|GO:0016787|GO:0071554|GO:0071944|GO:0044238|GO:0005618|GO:0016798|GO:0005975|GO:0071555|GO:0004553|GO:0004650	extracellular region|cell|metabolic process|catalytic activity|hydrolase activity|cell wall organization or biogenesis|cell periphery|primary metabolic process|cell wall|hydrolase activity, acting on glycosyl bonds|carbohydrate metabolic process|cell wall organization|hydrolase activity, hydrolyzing O-glycosyl compounds|polygalacturonase activity	-	-	-	-	NW_015453930.1:2417-6867	3.49986698823128	2.83577315714204	0.293631400666363
107405462	LOC107405462	disease resistance protein At4g27190-like	GO:0005623|GO:0050896|GO:0006950|GO:0005622|GO:0043231|GO:0006952|GO:0005737|GO:0000166|GO:0017076|GO:0043531|GO:0005739|GO:0005524|GO:0030554	cell|response to stimulus|response to stress|intracellular|intracellular membrane-bounded organelle|defense response|cytoplasm|nucleotide binding|purine nucleotide binding|ADP binding|mitochondrion|ATP binding|adenyl nucleotide binding	-	-	-	-	NW_015453941.1:41824-43143	2.99216715290941	1.84103846469049	0.844677152872294
107405468	LOC107405468	cellulose synthase-like protein G2	GO:0016020|GO:0005623|GO:0008152|GO:0003824|GO:0031090|GO:0016740|GO:0031224|GO:0071554|GO:0005622|GO:0044237|GO:0071944|GO:0009058|GO:0012505|GO:0044238|GO:0005886|GO:0098588|GO:0043231|GO:0016021|GO:0016757|GO:0044262|GO:0005737|GO:0005975|GO:0071555|GO:0005794|GO:0016051|GO:0000139|GO:0008194|GO:0016758|GO:0005976|GO:0046527|GO:0006073|GO:0000271|GO:0009250|GO:0035251|GO:0016760|GO:0016759|GO:…	membrane|cell|metabolic process|catalytic activity|organelle membrane|transferase activity|intrinsic component of membrane|cell wall organization or biogenesis|intracellular|cellular metabolic process|cell periphery|biosynthetic process|endomembrane system|primary metabolic process|plasma membrane|bounding membrane of organelle|intracellular membrane-bounded organelle|integral component of membra…	-	-	-	-	NW_015453942.1:37483-42727	2.9305364217503	3.37547872376202	-2.25265172719855
107405473	LOC107405473	cellulose synthase-like protein G3	GO:0016020|GO:0005623|GO:0008152|GO:0003824|GO:0031090|GO:0016740|GO:0031224|GO:0071554|GO:0005622|GO:0044237|GO:0071944|GO:0009058|GO:0012505|GO:0044238|GO:0005886|GO:0098588|GO:0043231|GO:0016021|GO:0016757|GO:0044262|GO:0005737|GO:0005975|GO:0071555|GO:0005794|GO:0016051|GO:0000139|GO:0008194|GO:0016758|GO:0005976|GO:0046527|GO:0006073|GO:0000271|GO:0009250|GO:0035251|GO:0016760|GO:0016759|GO:…	membrane|cell|metabolic process|catalytic activity|organelle membrane|transferase activity|intrinsic component of membrane|cell wall organization or biogenesis|intracellular|cellular metabolic process|cell periphery|biosynthetic process|endomembrane system|primary metabolic process|plasma membrane|bounding membrane of organelle|intracellular membrane-bounded organelle|integral component of membra…	-	-	-	-	NW_015453942.1:26437-31554	0.472026605706134	0.472323249133543	-4.20383933695167
107405481	LOC107405481	purple acid phosphatase 3-like	GO:0005576|GO:0005623|GO:0003824|GO:0016787|GO:0005622|GO:0043231|GO:0043169|GO:0016788|GO:0005737|GO:0042578|GO:0005773|GO:0046872|GO:0016791|GO:0003993|GO:0004721|GO:0004722	extracellular region|cell|catalytic activity|hydrolase activity|intracellular|intracellular membrane-bounded organelle|cation binding|hydrolase activity, acting on ester bonds|cytoplasm|phosphoric ester hydrolase activity|vacuole|metal ion binding|phosphatase activity|acid phosphatase activity|phosphoprotein phosphatase activity|protein serine/threonine phosphatase activity	-	-	ko01120|ko00627	Microbial metabolism in diverse environments|Aminobenzoate degradation	NW_015453944.1:51792-56138	5.04422904959661	5.23985172773868	3.02396191195574
107405489	LOC107405489	pentatricopeptide repeat-containing protein At2g37320-like	GO:0005623|GO:0005622|GO:0043231|GO:0005737|GO:0005739	cell|intracellular|intracellular membrane-bounded organelle|cytoplasm|mitochondrion	-	-	-	-	NW_015453945.1:49991-53077	0.752669002591146	-3.28842469610053	0.19129163672716
107405508	LOC107405508	glutathione S-transferase U9-like	GO:0005623|GO:0008152|GO:0003824|GO:0016740|GO:0005622|GO:0044237|GO:0006807|GO:0043231|GO:0005737|GO:0016765|GO:0006790|GO:0019748|GO:0006518|GO:0005634|GO:0006749|GO:0009407|GO:0004364	cell|metabolic process|catalytic activity|transferase activity|intracellular|cellular metabolic process|nitrogen compound metabolic process|intracellular membrane-bounded organelle|cytoplasm|transferase activity, transferring alkyl or aryl (other than methyl) groups|sulfur compound metabolic process|secondary metabolic process|peptide metabolic process|nucleus|glutathione metabolic process|toxin …	-	-	ko00480|ko01524|ko00982|ko00980	Glutathione metabolism|Platinum drug resistance|Drug metabolism - cytochrome P450|Metabolism of xenobiotics by cytochrome P450	NW_015453952.1:26925-27617	3.86383086218596	4.06009081337954	7.00503307847347
107405514	LOC107405514	glutathione S-transferase U9-like	GO:0005623|GO:0008152|GO:0003824|GO:0016740|GO:0005622|GO:0044237|GO:0006807|GO:0043231|GO:0005737|GO:0016765|GO:0006790|GO:0019748|GO:0006518|GO:0005634|GO:0006749|GO:0009407|GO:0004364	cell|metabolic process|catalytic activity|transferase activity|intracellular|cellular metabolic process|nitrogen compound metabolic process|intracellular membrane-bounded organelle|cytoplasm|transferase activity, transferring alkyl or aryl (other than methyl) groups|sulfur compound metabolic process|secondary metabolic process|peptide metabolic process|nucleus|glutathione metabolic process|toxin …	-	-	ko00480|ko01524|ko00982|ko00980	Glutathione metabolism|Platinum drug resistance|Drug metabolism - cytochrome P450|Metabolism of xenobiotics by cytochrome P450	NW_015453952.1:24229-25901	3.07148086057773	4.4217915774894	6.18996034772362
107405515	LOC107405515	glutathione S-transferase U10-like	GO:0005623|GO:0008152|GO:0003824|GO:0016740|GO:0005622|GO:0044237|GO:0006807|GO:0005737|GO:0016765|GO:0006790|GO:0019748|GO:0006518|GO:0006749|GO:0009407|GO:0004364	cell|metabolic process|catalytic activity|transferase activity|intracellular|cellular metabolic process|nitrogen compound metabolic process|cytoplasm|transferase activity, transferring alkyl or aryl (other than methyl) groups|sulfur compound metabolic process|secondary metabolic process|peptide metabolic process|glutathione metabolic process|toxin catabolic process|glutathione transferase activity	-	-	ko00480|ko01524|ko00982|ko00980	Glutathione metabolism|Platinum drug resistance|Drug metabolism - cytochrome P450|Metabolism of xenobiotics by cytochrome P450	NW_015453952.1:12019-13725	3.13216545397521	3.93377636661408	5.86155075940728
107405517	LOC107405517	vacuolar cation/proton exchanger 3-like	GO:0051179|GO:0016020|GO:0005623|GO:0005215|GO:0050896|GO:0008152|GO:0031090|GO:0031224|GO:0005622|GO:0044237|GO:0009607|GO:0022857|GO:0051707|GO:0005515|GO:0098588|GO:0043231|GO:0016021|GO:0009624|GO:0006810|GO:0019725|GO:0005737|GO:0022891|GO:0006793|GO:0055085|GO:0005774|GO:0006811|GO:0015075|GO:0006818|GO:0034220|GO:0005773|GO:0009705|GO:0010038|GO:0006873|GO:0051592|GO:0006812|GO:0015992|GO:…	localization|membrane|cell|transporter activity|response to stimulus|metabolic process|organelle membrane|intrinsic component of membrane|intracellular|cellular metabolic process|response to biotic stimulus|transmembrane transporter activity|response to other organism|protein binding|bounding membrane of organelle|intracellular membrane-bounded organelle|integral component of membrane|response to…	-	-	-	-	NW_015453953.1:24220-38885	4.64043341501385	5.22217739481868	6.99783168504341
107405525	LOC107405525	uncharacterized LOC107405525	-	-	-	-	-	-	NW_015453955.1:388-4022	1.25047743063459	1.93491947198251	3.48552074125265
107405526	LOC107405526	uncharacterized LOC107405526	-	-	-	-	-	-	NW_015453955.1:17689-23425	8.42380367342545	8.82639292448619	11.6849815125333
107405535	LOC107405535	probable inorganic phosphate transporter 1-7	-	-	-	-	-	-	NW_015453957.1:41922-45419	-1.78941313720332	2.62516997945127	2.57227280499639
107405539	LOC107405539	inorganic phosphate transporter 1-4	GO:0051179|GO:0016020|GO:0005623|GO:0030054|GO:0005215|GO:0050896|GO:0031224|GO:0005622|GO:0009506|GO:0071944|GO:0005911|GO:0022857|GO:0012505|GO:0005886|GO:0005515|GO:0009725|GO:0043231|GO:0016021|GO:0006810|GO:0005737|GO:0022891|GO:0005887|GO:0055085|GO:0015144|GO:0031226|GO:0005794|GO:0006811|GO:0015075|GO:0009737|GO:0005634|GO:0034220|GO:0005773|GO:0005315|GO:0051119|GO:0006812|GO:0015293|GO:…	localization|membrane|cell|cell junction|transporter activity|response to stimulus|intrinsic component of membrane|intracellular|plasmodesma|cell periphery|cell-cell junction|transmembrane transporter activity|endomembrane system|plasma membrane|protein binding|response to hormone|intracellular membrane-bounded organelle|integral component of membrane|transport|cytoplasm|substrate-specific transm…	-	-	-	-	NW_015453957.1:37719-41497	4.006045485587	5.44293877632556	6.02032840815698
107405547	LOC107405547	chitinase 1-like	-	-	-	-	-	-	NW_015453959.1:27918-32063	-0.550409021234466	0.843575554283089	5.38102599279131
107405549	LOC107405549	acidic endochitinase-like	-	-	-	-	-	-	NW_015453959.1:5801-6899	-0.618020331107301	2.16724988006808	0.445407436297527
107405554	LOC107405554	uncharacterized N-acetyltransferase p20-like	GO:0016020|GO:0005623|GO:0008152|GO:0003824|GO:0016740|GO:0005622|GO:0044237|GO:0044238|GO:0016746|GO:0019538|GO:0005737|GO:0016747|GO:0044267|GO:0016410|GO:0006464|GO:0016407|GO:0008080|GO:0031365|GO:0006473|GO:0006474	membrane|cell|metabolic process|catalytic activity|transferase activity|intracellular|cellular metabolic process|primary metabolic process|transferase activity, transferring acyl groups|protein metabolic process|cytoplasm|transferase activity, transferring acyl groups other than amino-acyl groups|cellular protein metabolic process|N-acyltransferase activity|cellular protein modification process|a…	-	-	-	-	NW_015453960.1:53376-53901	-1.33119716368507	0.949244792791409	1.90812964192178
107405556	LOC107405556	uncharacterized N-acetyltransferase p20-like	GO:0005623|GO:0008152|GO:0003824|GO:0016740|GO:0005622|GO:0044237|GO:0044238|GO:0016746|GO:0019538|GO:0005737|GO:0016747|GO:0044267|GO:0016410|GO:0006464|GO:0016407|GO:0008080|GO:0031365|GO:0006473|GO:0006474	cell|metabolic process|catalytic activity|transferase activity|intracellular|cellular metabolic process|primary metabolic process|transferase activity, transferring acyl groups|protein metabolic process|cytoplasm|transferase activity, transferring acyl groups other than amino-acyl groups|cellular protein metabolic process|N-acyltransferase activity|cellular protein modification process|acetyltran…	-	-	-	-	NW_015453960.1:54753-55771	1.07177740545569	3.89756834557525	5.51883104565565
107405557	LOC107405557	non-specific lipid-transfer protein-like protein At2g13820	GO:0051179|GO:0016020|GO:0005623|GO:0008152|GO:0003824|GO:0016787|GO:0008289|GO:0031224|GO:0071944|GO:0044238|GO:0005886|GO:0008233|GO:0019538|GO:0006810|GO:0031225|GO:0071702|GO:0006508|GO:0006869	localization|membrane|cell|metabolic process|catalytic activity|hydrolase activity|lipid binding|intrinsic component of membrane|cell periphery|primary metabolic process|plasma membrane|peptidase activity|protein metabolic process|transport|anchored component of membrane|organic substance transport|proteolysis|lipid transport	-	-	-	-	NW_015453960.1:40191-41499	1.97056413156951	2.09535836078286	4.35850936231549
107405576	LOC107405576	myb-related protein Zm38-like	GO:0005623|GO:0050896|GO:0008152|GO:0003700|GO:0006950|GO:0005622|GO:0044237|GO:0009058|GO:0006807|GO:0044238|GO:0003682|GO:0043231|GO:0044281|GO:0009812|GO:0006970|GO:0003676|GO:0006139|GO:0006725|GO:0019748|GO:0044255|GO:0006629|GO:0000166|GO:0009698|GO:0006631|GO:0019438|GO:0010467|GO:0017076|GO:0005634|GO:0003677|GO:0009699|GO:0044550|GO:0010468|GO:0009813|GO:0051252|GO:0008610|GO:0016070|GO:…	cell|response to stimulus|metabolic process|transcription factor activity, sequence-specific DNA binding|response to stress|intracellular|cellular metabolic process|biosynthetic process|nitrogen compound metabolic process|primary metabolic process|chromatin binding|intracellular membrane-bounded organelle|small molecule metabolic process|flavonoid metabolic process|response to osmotic stress|nucl…	-	-	-	-	NW_015453963.1:16111-17548	2.72800106269831	0.282671150281013	-1.44164141398069
107405593	LOC107405593	G-type lectin S-receptor-like serine/threonine-protein kinase At1g61440	GO:0016020|GO:0005623|GO:0030054|GO:0050896|GO:0008152|GO:0003824|GO:0016740|GO:0006950|GO:0044237|GO:0009506|GO:0071944|GO:0005911|GO:0030246|GO:0044238|GO:0006955|GO:0005886|GO:0005515|GO:0019899|GO:0019538|GO:0006952|GO:0006793|GO:0045087|GO:0016772|GO:0016773|GO:0016301|GO:0044267|GO:0006796|GO:0031625|GO:0006464|GO:0016310|GO:0004672|GO:0006468|GO:0004674	membrane|cell|cell junction|response to stimulus|metabolic process|catalytic activity|transferase activity|response to stress|cellular metabolic process|plasmodesma|cell periphery|cell-cell junction|carbohydrate binding|primary metabolic process|immune response|plasma membrane|protein binding|enzyme binding|protein metabolic process|defense response|phosphorus metabolic process|innate immune resp…	-	-	-	-	NW_015453967.1:28049-32104	-4.79819681939181	-0.587032048829958	-0.734640133016322
107405594	LOC107405594	G-type lectin S-receptor-like serine/threonine-protein kinase At1g61550	GO:0016020|GO:0005623|GO:0030054|GO:0050896|GO:0008152|GO:0003824|GO:0016740|GO:0006950|GO:0044237|GO:0009506|GO:0071944|GO:0005911|GO:0030246|GO:0044238|GO:0006955|GO:0005886|GO:0005515|GO:0019899|GO:0019538|GO:0006952|GO:0006793|GO:0045087|GO:0016772|GO:0016773|GO:0016301|GO:0044267|GO:0006796|GO:0031625|GO:0006464|GO:0016310|GO:0004672|GO:0006468|GO:0004674	membrane|cell|cell junction|response to stimulus|metabolic process|catalytic activity|transferase activity|response to stress|cellular metabolic process|plasmodesma|cell periphery|cell-cell junction|carbohydrate binding|primary metabolic process|immune response|plasma membrane|protein binding|enzyme binding|protein metabolic process|defense response|phosphorus metabolic process|innate immune resp…	-	-	-	-	NW_015453967.1:46386-50599	-2.74302778355706	-0.914670060332186	0.656188579916639
107405595	LOC107405595	cysteine-rich receptor-like protein kinase 25	GO:0005576|GO:0016020|GO:0005623|GO:0030054|GO:0050896|GO:0008152|GO:0003824|GO:0016740|GO:0006950|GO:0044237|GO:0009506|GO:0071944|GO:0005911|GO:0044238|GO:0005886|GO:0005515|GO:0019899|GO:0019538|GO:0006952|GO:0006793|GO:0016772|GO:0016773|GO:0016301|GO:0044267|GO:0006796|GO:0031625|GO:0006464|GO:0016310|GO:0004672|GO:0006468|GO:0004674	extracellular region|membrane|cell|cell junction|response to stimulus|metabolic process|catalytic activity|transferase activity|response to stress|cellular metabolic process|plasmodesma|cell periphery|cell-cell junction|primary metabolic process|plasma membrane|protein binding|enzyme binding|protein metabolic process|defense response|phosphorus metabolic process|transferase activity, transferring…	-	-	-	-	NW_015453967.1:36633-39690	-5.35045486289239	-4.21680085386319	0.337313958164487
107405596	LOC107405596	cysteine-rich receptor-like protein kinase 29	GO:0005576|GO:0016020|GO:0005623|GO:0030054|GO:0050896|GO:0008152|GO:0003824|GO:0016740|GO:0006950|GO:0051716|GO:0044237|GO:0009506|GO:0071944|GO:0009607|GO:0005911|GO:0051707|GO:0044238|GO:0006955|GO:0005886|GO:0005515|GO:0019899|GO:0008219|GO:0019538|GO:0006952|GO:0006793|GO:0009617|GO:0045087|GO:0016772|GO:0016773|GO:0002237|GO:0009626|GO:0016301|GO:0044267|GO:0006796|GO:0012501|GO:0042742|GO:…	extracellular region|membrane|cell|cell junction|response to stimulus|metabolic process|catalytic activity|transferase activity|response to stress|cellular response to stimulus|cellular metabolic process|plasmodesma|cell periphery|response to biotic stimulus|cell-cell junction|response to other organism|primary metabolic process|immune response|plasma membrane|protein binding|enzyme binding|cell …	-	-	-	-	NW_015453967.1:25128-27014	-2.16484882259047	0.723847824226696	-1.18067446179662
107405603	LOC107405603	DNA replication licensing factor MCM6	GO:0005623|GO:0008152|GO:0003824|GO:0016787|GO:0005622|GO:0044237|GO:0009058|GO:0006807|GO:0044238|GO:0043234|GO:0005515|GO:0043231|GO:0043169|GO:0003676|GO:0006139|GO:0007049|GO:0006725|GO:0016817|GO:0000347|GO:0000166|GO:0016818|GO:0017076|GO:0005634|GO:0003677|GO:0051276|GO:0046872|GO:0006259|GO:0005524|GO:0006260|GO:0016462|GO:0030554|GO:0006270|GO:0006261|GO:0017111|GO:0016887|GO:0006268|GO:…	cell|metabolic process|catalytic activity|hydrolase activity|intracellular|cellular metabolic process|biosynthetic process|nitrogen compound metabolic process|primary metabolic process|protein complex|protein binding|intracellular membrane-bounded organelle|cation binding|nucleic acid binding|nucleobase-containing compound metabolic process|cell cycle|cellular aromatic compound metabolic process|…	-	-	ko04110|ko04111|ko04113|ko03030	Cell cycle|Cell cycle - yeast|Meiosis - yeast|DNA replication	chr1:3014010-3019679	3.84631067565499	3.58430355346111	1.22661684479865
107405607	LOC107405607	protein POLLENLESS 3-LIKE 2-like	GO:0005623|GO:0005622|GO:0043231|GO:0007049|GO:0051301|GO:0005634	cell|intracellular|intracellular membrane-bounded organelle|cell cycle|cell division|nucleus	-	-	-	-	NW_015453970.1:50942-52360	2.9195919700102	2.10304258388514	0.796875215324773
107405621	LOC107405621	serine carboxypeptidase-like 34	GO:0005576|GO:0005623|GO:0008152|GO:0003824|GO:0016787|GO:0005622|GO:0071944|GO:0044238|GO:0005618|GO:0008233|GO:0043231|GO:0019538|GO:0005737|GO:0009505|GO:0006508|GO:0008236|GO:0005773|GO:0070008|GO:0004185|GO:0004180	extracellular region|cell|metabolic process|catalytic activity|hydrolase activity|intracellular|cell periphery|primary metabolic process|cell wall|peptidase activity|intracellular membrane-bounded organelle|protein metabolic process|cytoplasm|plant-type cell wall|proteolysis|serine-type peptidase activity|vacuole|serine-type exopeptidase activity|serine-type carboxypeptidase activity|carboxypepti…	-	-	-	-	NW_015453972.1:10607-18166	2.83236908961863	2.60452496245377	0.391109880326744
107405637	LOC107405637	B-box zinc finger protein 22-like	GO:0032502|GO:0005623|GO:0050896|GO:0008152|GO:0003700|GO:0000989|GO:0006950|GO:0005622|GO:0044237|GO:0009058|GO:0006807|GO:0044238|GO:0005515|GO:0003712|GO:0009791|GO:0043231|GO:0006970|GO:0007275|GO:0043169|GO:0003676|GO:0006139|GO:0080167|GO:0006725|GO:1902448|GO:0009314|GO:2000030|GO:0019438|GO:0010467|GO:0009640|GO:0005634|GO:0003677|GO:0009416|GO:0046872|GO:0010468|GO:0051252|GO:0090351|GO:…	developmental process|cell|response to stimulus|metabolic process|transcription factor activity, sequence-specific DNA binding|transcription factor activity, transcription factor binding|response to stress|intracellular|cellular metabolic process|biosynthetic process|nitrogen compound metabolic process|primary metabolic process|protein binding|transcription cofactor activity|post-embryonic develo…	-	-	-	-	NW_015453975.1:614-4217	0.669631814758349	-0.78321973562307	-2.05032462700744
107405647	LOC107405647	E3 ubiquitin-protein ligase PUB24-like	GO:0005623|GO:0050896|GO:0008152|GO:0003824|GO:0016740|GO:0006950|GO:0005622|GO:0044237|GO:0016874|GO:0044238|GO:0045730|GO:0019538|GO:0002679|GO:0006952|GO:0005737|GO:0009415|GO:0009414|GO:0019787|GO:0005829|GO:0004842|GO:0044267|GO:0010200|GO:0006464|GO:0070647|GO:0016567|GO:0051865	cell|response to stimulus|metabolic process|catalytic activity|transferase activity|response to stress|intracellular|cellular metabolic process|ligase activity|primary metabolic process|respiratory burst|protein metabolic process|respiratory burst involved in defense response|defense response|cytoplasm|response to water|response to water deprivation|ubiquitin-like protein transferase activity|cyt…	-	-	-	-	NW_015453982.1:45553-47150	-3.54404854963454	-1.20540427462382	0.831877537494453
107405700	LOC107405700	U-box domain-containing protein 18-like	GO:0032502|GO:0008152|GO:0003824|GO:0016740|GO:0044237|GO:0016874|GO:0050793|GO:0044238|GO:2000026|GO:0009791|GO:0007275|GO:0019538|GO:0043169|GO:0009845|GO:0019787|GO:0010029|GO:0004842|GO:0044267|GO:0046872|GO:0090351|GO:1900140|GO:0006464|GO:0046914|GO:0070647|GO:0008270|GO:0016567	developmental process|metabolic process|catalytic activity|transferase activity|cellular metabolic process|ligase activity|regulation of developmental process|primary metabolic process|regulation of multicellular organismal development|post-embryonic development|multicellular organism development|protein metabolic process|cation binding|seed germination|ubiquitin-like protein transferase activity…	-	-	-	-	NW_015453990.1:10905-12144	-3.34443952265071	1.98406190250131	0.103540855124083
107405707	LOC107405707	cysteine-rich receptor-like protein kinase 25	GO:0005576|GO:0016020|GO:0005623|GO:0030054|GO:0050896|GO:0008152|GO:0003824|GO:0016740|GO:0006950|GO:0044237|GO:0009506|GO:0071944|GO:0005911|GO:0044238|GO:0005886|GO:0005515|GO:0019899|GO:0019538|GO:0006952|GO:0006793|GO:0016772|GO:0016773|GO:0016301|GO:0044267|GO:0006796|GO:0031625|GO:0006464|GO:0016310|GO:0004672|GO:0006468|GO:0004674	extracellular region|membrane|cell|cell junction|response to stimulus|metabolic process|catalytic activity|transferase activity|response to stress|cellular metabolic process|plasmodesma|cell periphery|cell-cell junction|primary metabolic process|plasma membrane|protein binding|enzyme binding|protein metabolic process|defense response|phosphorus metabolic process|transferase activity, transferring…	-	-	-	-	NW_015453991.1:43461-46518	-3.19900879756903	-3.21680085378622	1.51358491372891
107405711	LOC107405711	cysteine-rich receptor-like protein kinase 29	GO:0005576|GO:0016020|GO:0005623|GO:0030054|GO:0050896|GO:0008152|GO:0003824|GO:0016740|GO:0006950|GO:0051716|GO:0044237|GO:0009506|GO:0071944|GO:0009607|GO:0005911|GO:0051707|GO:0044238|GO:0006955|GO:0005886|GO:0005515|GO:0019899|GO:0008219|GO:0019538|GO:0006952|GO:0006793|GO:0009617|GO:0045087|GO:0016772|GO:0016773|GO:0002237|GO:0009626|GO:0016301|GO:0044267|GO:0006796|GO:0012501|GO:0042742|GO:…	extracellular region|membrane|cell|cell junction|response to stimulus|metabolic process|catalytic activity|transferase activity|response to stress|cellular response to stimulus|cellular metabolic process|plasmodesma|cell periphery|response to biotic stimulus|cell-cell junction|response to other organism|primary metabolic process|immune response|plasma membrane|protein binding|enzyme binding|cell …	-	-	-	-	NW_015453991.1:31845-33731	-2.76554908963268	1.35412545200449	-0.538513300286204
107405716	LOC107405716	23 kDa jasmonate-induced protein-like	-	-	-	-	-	-	NW_015453993.1:17662-24684	0.00822882656209813	-0.360521189894633	1.99757047206909
107405728	LOC107405728	leucine-rich repeat receptor protein kinase EMS1-like	GO:0016020|GO:0005623|GO:0008152|GO:0003824|GO:0016740|GO:0044237|GO:0071944|GO:0044238|GO:0005886|GO:0019538|GO:0006793|GO:0016772|GO:0016773|GO:0016301|GO:0044267|GO:0006796|GO:0006464|GO:0016310|GO:0004672|GO:0006468	membrane|cell|metabolic process|catalytic activity|transferase activity|cellular metabolic process|cell periphery|primary metabolic process|plasma membrane|protein metabolic process|phosphorus metabolic process|transferase activity, transferring phosphorus-containing groups|phosphotransferase activity, alcohol group as acceptor|kinase activity|cellular protein metabolic process|phosphate-containi…	-	-	-	-	NW_015453998.1:24510-26672	-3.56241859936175	-3.21052750008141	0.326234972352547
107405729	LOC107405729	ankyrin repeat, PH and SEC7 domain containing protein secG-like	GO:0005623|GO:0005622|GO:0005737	cell|intracellular|cytoplasm	-	-	-	-	NW_015453998.1:40922-42622	-4.12168038878309	1.02001411872464	1.10370804709712
107405735	LOC107405735	cytochrome P450 81D1-like	GO:0016020|GO:0050896|GO:0008152|GO:0019825|GO:0031224|GO:0006950|GO:0009607|GO:0051707|GO:0009625|GO:0016021|GO:0006952|GO:0055114|GO:0002213	membrane|response to stimulus|metabolic process|oxygen binding|intrinsic component of membrane|response to stress|response to biotic stimulus|response to other organism|response to insect|integral component of membrane|defense response|oxidation-reduction process|defense response to insect	-	-	ko01100|ko01110|ko01120|ko00627|ko00945|ko00903|ko00363|ko00624	Metabolic pathways|Biosynthesis of secondary metabolites|Microbial metabolism in diverse environments|Aminobenzoate degradation|Stilbenoid, diarylheptanoid and gingerol biosynthesis|Limonene and pinene degradation|Bisphenol degradation|Polycyclic aromatic hydrocarbon degradation	NW_015454000.1:9862-10582	4.16010311699741	2.13359645270952	1.86588128335702
107405737	LOC107405737	putative wall-associated receptor kinase-like 16	-	-	-	-	-	-	chr1:40534361-40547409	0.425336996027843	-1.30221509798575	-3.09104405800866
107405738	LOC107405738	cytochrome P450 81E8-like	GO:0005576|GO:0016020|GO:0005623|GO:0050896|GO:0019825|GO:0005622|GO:0071944|GO:0012505|GO:0005886|GO:0043231|GO:0080167|GO:0005737|GO:0005783	extracellular region|membrane|cell|response to stimulus|oxygen binding|intracellular|cell periphery|endomembrane system|plasma membrane|intracellular membrane-bounded organelle|response to karrikin|cytoplasm|endoplasmic reticulum	-	-	ko01100|ko01110|ko01120|ko00627|ko00945|ko00903|ko00363|ko00624	Metabolic pathways|Biosynthesis of secondary metabolites|Microbial metabolism in diverse environments|Aminobenzoate degradation|Stilbenoid, diarylheptanoid and gingerol biosynthesis|Limonene and pinene degradation|Bisphenol degradation|Polycyclic aromatic hydrocarbon degradation	NW_015454000.1:20100-23448	#NUM!	-4.89231746536162	1.02137187276436
107405739	LOC107405739	cytochrome P450 81E8-like	-	-	-	-	-	-	NW_015454000.1:26750-29302	-4.53971823329555	#NUM!	-0.0681314594564887
107405740	LOC107405740	cytochrome P450 81E8-like	GO:0005576|GO:0016020|GO:0005623|GO:0050896|GO:0019825|GO:0005622|GO:0071944|GO:0012505|GO:0005886|GO:0043231|GO:0080167|GO:0005737|GO:0005783	extracellular region|membrane|cell|response to stimulus|oxygen binding|intracellular|cell periphery|endomembrane system|plasma membrane|intracellular membrane-bounded organelle|response to karrikin|cytoplasm|endoplasmic reticulum	-	-	ko01100|ko01110|ko01120|ko00627|ko00945|ko00903|ko00363|ko00624	Metabolic pathways|Biosynthesis of secondary metabolites|Microbial metabolism in diverse environments|Aminobenzoate degradation|Stilbenoid, diarylheptanoid and gingerol biosynthesis|Limonene and pinene degradation|Bisphenol degradation|Polycyclic aromatic hydrocarbon degradation	NW_015454000.1:31816-37293	-0.539054402939778	1.57419560713643	3.46974278781246
107405741	LOC107405741	cytochrome P450 81D11-like	GO:0005576|GO:0016020|GO:0005623|GO:0050896|GO:0019825|GO:0005622|GO:0071944|GO:0012505|GO:0005886|GO:0043231|GO:0080167|GO:0005737|GO:0005783	extracellular region|membrane|cell|response to stimulus|oxygen binding|intracellular|cell periphery|endomembrane system|plasma membrane|intracellular membrane-bounded organelle|response to karrikin|cytoplasm|endoplasmic reticulum	-	-	ko01100|ko01110|ko01120|ko00627|ko00945|ko00903|ko00363|ko00624	Metabolic pathways|Biosynthesis of secondary metabolites|Microbial metabolism in diverse environments|Aminobenzoate degradation|Stilbenoid, diarylheptanoid and gingerol biosynthesis|Limonene and pinene degradation|Bisphenol degradation|Polycyclic aromatic hydrocarbon degradation	NW_015454000.1:7-7937	4.42949140839093	2.35915478257818	1.50796336501616
107405743	LOC107405743	cytochrome P450 81E8-like	GO:0005576|GO:0016020|GO:0005623|GO:0050896|GO:0019825|GO:0005622|GO:0071944|GO:0012505|GO:0005886|GO:0043231|GO:0080167|GO:0005737|GO:0005783	extracellular region|membrane|cell|response to stimulus|oxygen binding|intracellular|cell periphery|endomembrane system|plasma membrane|intracellular membrane-bounded organelle|response to karrikin|cytoplasm|endoplasmic reticulum	-	-	ko01100|ko01110|ko01120|ko00627|ko00945|ko00903|ko00363|ko00624	Metabolic pathways|Biosynthesis of secondary metabolites|Microbial metabolism in diverse environments|Aminobenzoate degradation|Stilbenoid, diarylheptanoid and gingerol biosynthesis|Limonene and pinene degradation|Bisphenol degradation|Polycyclic aromatic hydrocarbon degradation	NW_015454000.1:11882-15568	1.77133665234134	3.58765541237813	6.19111090654886
107405785	LOC107405785	putative wall-associated receptor kinase-like 16	-	-	-	-	-	-	chr1:40568431-40571148	-1.73528933212035	0.154186989644041	-4.12252842704724
107405836	LOC107405836	fatty acid desaturase 4, chloroplastic-like	GO:0016020|GO:0005623|GO:0050896|GO:0008152|GO:0003824|GO:0016491|GO:0031090|GO:0005622|GO:0044237|GO:0009058|GO:0044238|GO:0043231|GO:0044281|GO:0080167|GO:0005737|GO:0055114|GO:0006793|GO:0044255|GO:0042170|GO:0006629|GO:0016705|GO:0006631|GO:0052637|GO:0031969|GO:0009526|GO:0006796|GO:0046486|GO:0006644|GO:0008610|GO:0009536|GO:0006633|GO:0006650|GO:0019752|GO:0009507|GO:0009941|GO:0046471|GO:…	membrane|cell|response to stimulus|metabolic process|catalytic activity|oxidoreductase activity|organelle membrane|intracellular|cellular metabolic process|biosynthetic process|primary metabolic process|intracellular membrane-bounded organelle|small molecule metabolic process|response to karrikin|cytoplasm|oxidation-reduction process|phosphorus metabolic process|cellular lipid metabolic process|p…	-	-	-	-	NW_015454022.1:9166-10588	-2.09525654682818	1.01060881348566	0.931610095002861
107405843	LOC107405843	phospholipase A1-IIgamma-like	GO:0032502|GO:0051179|GO:0005623|GO:0008152|GO:0003824|GO:0016787|GO:0005622|GO:0044237|GO:0050793|GO:0044238|GO:2000026|GO:0009791|GO:0007275|GO:0016788|GO:0005737|GO:0009845|GO:0044255|GO:0006629|GO:0019915|GO:0016298|GO:0010029|GO:0052689|GO:0016042|GO:0010187|GO:0090351|GO:0046486|GO:1900140|GO:0008970|GO:0047372|GO:0004806|GO:0004620|GO:0046340|GO:0052651	developmental process|localization|cell|metabolic process|catalytic activity|hydrolase activity|intracellular|cellular metabolic process|regulation of developmental process|primary metabolic process|regulation of multicellular organismal development|post-embryonic development|multicellular organism development|hydrolase activity, acting on ester bonds|cytoplasm|seed germination|cellular lipid met…	-	-	-	-	NW_015454026.1:20935-23028	4.17313455889038	3.74382977934592	-1.67750605273157
107405866	LOC107405866	putative wall-associated receptor kinase-like 16	GO:0032502|GO:0016020|GO:0005623|GO:0040007|GO:0050896|GO:0008152|GO:0003824|GO:0016740|GO:0009653|GO:0044237|GO:0071944|GO:0016049|GO:0044238|GO:0048589|GO:0005886|GO:0060560|GO:0019538|GO:0009826|GO:0019725|GO:0006793|GO:0005975|GO:0016772|GO:0048869|GO:0016773|GO:0008361|GO:0006884|GO:0016301|GO:0044267|GO:0006796|GO:0009751|GO:0009311|GO:0000902|GO:0006464|GO:0030104|GO:0016310|GO:0009992|GO:…	developmental process|membrane|cell|growth|response to stimulus|metabolic process|catalytic activity|transferase activity|anatomical structure morphogenesis|cellular metabolic process|cell periphery|cell growth|primary metabolic process|developmental growth|plasma membrane|developmental growth involved in morphogenesis|protein metabolic process|unidimensional cell growth|cellular homeostasis|phos…	-	-	-	-	chr1:40618917-40621610	-0.041643283276971	1.4689593624132	2.83223491300064
107405879	LOC107405879	protein POLYCHOME-like	GO:0032502|GO:0005623|GO:0000003|GO:0050896|GO:0008152|GO:0003006|GO:0006950|GO:0009653|GO:0005622|GO:0009892|GO:0044237|GO:0009607|GO:0009058|GO:0006807|GO:0051707|GO:0044238|GO:0005515|GO:0009791|GO:0009561|GO:0043231|GO:0031349|GO:0007275|GO:0019538|GO:0006952|GO:0006139|GO:0007049|GO:0006725|GO:0051726|GO:1900424|GO:0050790|GO:1900426|GO:0048316|GO:0009617|GO:0009314|GO:0009960|GO:0090626|GO:…	developmental process|cell|reproduction|response to stimulus|metabolic process|developmental process involved in reproduction|response to stress|anatomical structure morphogenesis|intracellular|negative regulation of metabolic process|cellular metabolic process|response to biotic stimulus|biosynthetic process|nitrogen compound metabolic process|response to other organism|primary metabolic process…	-	-	-	-	chr1:3374631-3377082	3.5388190169962	4.09968943706626	1.78899099489379
107405888	LOC107405888	protein BREAST CANCER SUSCEPTIBILITY 1 homolog	GO:0005623|GO:0050896|GO:0008152|GO:0003824|GO:0016740|GO:0006950|GO:0051716|GO:0005622|GO:0044237|GO:0006807|GO:0044238|GO:0005515|GO:0043231|GO:0043169|GO:0006139|GO:0006725|GO:0006281|GO:0009314|GO:0019787|GO:0006974|GO:0006302|GO:0010212|GO:0005634|GO:0004842|GO:0046872|GO:0000725|GO:0006259|GO:0006310|GO:0010332|GO:0071479|GO:0000724|GO:0046914|GO:0071480|GO:0008270	cell|response to stimulus|metabolic process|catalytic activity|transferase activity|response to stress|cellular response to stimulus|intracellular|cellular metabolic process|nitrogen compound metabolic process|primary metabolic process|protein binding|intracellular membrane-bounded organelle|cation binding|nucleobase-containing compound metabolic process|cellular aromatic compound metabolic proce…	-	-	-	-	NW_015454035.1:35093-41546	2.06432729806276	1.47194299676661	-1.09853783458154
107405905	LOC107405905	zinc finger protein CONSTANS-LIKE 2	GO:0032502|GO:0005623|GO:0000003|GO:0003006|GO:0003700|GO:0005622|GO:0050793|GO:2000026|GO:0009791|GO:0009909|GO:0043231|GO:0007275|GO:0043169|GO:0003676|GO:0048367|GO:0048831|GO:0005634|GO:0003677|GO:0009657|GO:0009908|GO:0046872|GO:0009658|GO:0046914|GO:0008270	developmental process|cell|reproduction|developmental process involved in reproduction|transcription factor activity, sequence-specific DNA binding|intracellular|regulation of developmental process|regulation of multicellular organismal development|post-embryonic development|regulation of flower development|intracellular membrane-bounded organelle|multicellular organism development|cation binding…	-	-	-	-	NW_015454043.1:32006-34494	2.79097293688526	3.99353941711987	1.24492895946648
107405906	LOC107405906	heat shock cognate 70 kDa protein-like	GO:0016020|GO:0005623|GO:0050896|GO:0006457|GO:0006950|GO:0005622|GO:0071944|GO:0009607|GO:0051707|GO:0005886|GO:0009615|GO:0009408|GO:0005618|GO:0043231|GO:0009266|GO:0005737|GO:0000166|GO:0005829|GO:0017076|GO:0009536|GO:0005524|GO:0030554|GO:0009507	membrane|cell|response to stimulus|protein folding|response to stress|intracellular|cell periphery|response to biotic stimulus|response to other organism|plasma membrane|response to virus|response to heat|cell wall|intracellular membrane-bounded organelle|response to temperature stimulus|cytoplasm|nucleotide binding|cytosol|purine nucleotide binding|plastid|ATP binding|adenyl nucleotide binding|c…	-	-	ko03040|ko04141|ko04144|ko04010|ko04213	Spliceosome|Protein processing in endoplasmic reticulum|Endocytosis|MAPK signaling pathway|Longevity regulating pathway - multiple species	chr1:40123468-40125896	-3.72974743119151	2.01860747439785	5.60655352928775
107405908	LOC107405908	alpha-copaene synthase-like	GO:0008152|GO:0003824|GO:0044237|GO:0009058|GO:0044238|GO:0016829|GO:0044255|GO:0006629|GO:0006720|GO:0008610|GO:0008299|GO:0010333|GO:0046246|GO:1901928|GO:0010334|GO:0051762|GO:0047461	metabolic process|catalytic activity|cellular metabolic process|biosynthetic process|primary metabolic process|lyase activity|cellular lipid metabolic process|lipid metabolic process|isoprenoid metabolic process|lipid biosynthetic process|isoprenoid biosynthetic process|terpene synthase activity|terpene biosynthetic process|cadinene biosynthetic process|sesquiterpene synthase activity|sesquiterpe…	-	-	ko01100|ko01110|ko00909	Metabolic pathways|Biosynthesis of secondary metabolites|Sesquiterpenoid and triterpenoid biosynthesis	NW_015454044.1:43949-44637	0.304635075566072	1.79398700508787	-3.24433744175383
107405948	LOC107405948	nitronate monooxygenase-like	GO:0005623|GO:0050896|GO:0008152|GO:0003824|GO:0016491|GO:0005622|GO:0009607|GO:0051707|GO:0009620|GO:0043231|GO:0051213|GO:0005737|GO:0055114|GO:0004497|GO:0016701|GO:0009608|GO:0005829|GO:0009610|GO:0010038|GO:0005739|GO:0018580|GO:0046686	cell|response to stimulus|metabolic process|catalytic activity|oxidoreductase activity|intracellular|response to biotic stimulus|response to other organism|response to fungus|intracellular membrane-bounded organelle|dioxygenase activity|cytoplasm|oxidation-reduction process|monooxygenase activity|oxidoreductase activity, acting on single donors with incorporation of molecular oxygen|response to s…	-	-	-	-	NW_015454055.1:36415-40499	1.47670210849569	1.9604341344126	4.49872418091824
107405954	LOC107405954	receptor-like serine/threonine-protein kinase SD1-8	GO:0016020|GO:0005623|GO:0030054|GO:0023052|GO:0004871|GO:0050896|GO:0008152|GO:0003824|GO:0016740|GO:0006950|GO:0051716|GO:0044237|GO:0004872|GO:0009506|GO:0071944|GO:0005911|GO:0038023|GO:0044238|GO:0005886|GO:0005515|GO:0009725|GO:0004888|GO:0019899|GO:0007165|GO:0019538|GO:0006952|GO:0070887|GO:0006793|GO:0001653|GO:0016772|GO:0007154|GO:0016773|GO:0019199|GO:0016301|GO:0007166|GO:0044267|GO:…	membrane|cell|cell junction|signaling|signal transducer activity|response to stimulus|metabolic process|catalytic activity|transferase activity|response to stress|cellular response to stimulus|cellular metabolic process|receptor activity|plasmodesma|cell periphery|cell-cell junction|signaling receptor activity|primary metabolic process|plasma membrane|protein binding|response to hormone|transmemb…	-	-	-	-	NW_015454057.1:14336-17528	0.618426481370381	0.391356037926363	-1.69047471104867
107405982	LOC107405982	probable glutathione S-transferase	GO:0005623|GO:0050896|GO:0008152|GO:0003824|GO:0016740|GO:0005622|GO:0044237|GO:0006807|GO:0005737|GO:0016765|GO:0006790|GO:0019748|GO:0006518|GO:0006749|GO:0009407|GO:0010038|GO:0004364|GO:0046686	cell|response to stimulus|metabolic process|catalytic activity|transferase activity|intracellular|cellular metabolic process|nitrogen compound metabolic process|cytoplasm|transferase activity, transferring alkyl or aryl (other than methyl) groups|sulfur compound metabolic process|secondary metabolic process|peptide metabolic process|glutathione metabolic process|toxin catabolic process|response t…	-	-	ko00480|ko01524|ko00982|ko00980	Glutathione metabolism|Platinum drug resistance|Drug metabolism - cytochrome P450|Metabolism of xenobiotics by cytochrome P450	NW_015454063.1:19426-20241	3.97171855144859	5.33714156991998	6.79116170561135
107405983	LOC107405983	probable glutathione S-transferase	GO:0005623|GO:0050896|GO:0008152|GO:0003824|GO:0016740|GO:0005622|GO:0044237|GO:0006807|GO:0005737|GO:0016765|GO:0006790|GO:0019748|GO:0006518|GO:0006749|GO:0009407|GO:0010038|GO:0004364|GO:0046686	cell|response to stimulus|metabolic process|catalytic activity|transferase activity|intracellular|cellular metabolic process|nitrogen compound metabolic process|cytoplasm|transferase activity, transferring alkyl or aryl (other than methyl) groups|sulfur compound metabolic process|secondary metabolic process|peptide metabolic process|glutathione metabolic process|toxin catabolic process|response t…	-	-	ko00480|ko01524|ko00982|ko00980	Glutathione metabolism|Platinum drug resistance|Drug metabolism - cytochrome P450|Metabolism of xenobiotics by cytochrome P450	NW_015454063.1:15916-17253	3.53973093698439	3.91331473877361	1.00866962242745
107405996	LOC107405996	leucine-rich repeat extensin-like protein 2	GO:0032502|GO:0005576|GO:0005623|GO:0005198|GO:0030054|GO:0040007|GO:0004871|GO:0003824|GO:0016740|GO:0071554|GO:0009653|GO:0009506|GO:0071944|GO:0005911|GO:0005199|GO:0016049|GO:0048589|GO:0009927|GO:0060560|GO:0005618|GO:0007275|GO:0009826|GO:0010015|GO:0048364|GO:0016772|GO:0048869|GO:0071555|GO:0009505|GO:0000904|GO:0030154|GO:0016301|GO:0010053|GO:0000902|GO:0090558|GO:0022622|GO:0010054|GO:…	developmental process|extracellular region|cell|structural molecule activity|cell junction|growth|signal transducer activity|catalytic activity|transferase activity|cell wall organization or biogenesis|anatomical structure morphogenesis|plasmodesma|cell periphery|cell-cell junction|structural constituent of cell wall|cell growth|developmental growth|histidine phosphotransfer kinase activity|devel…	-	-	-	-	NW_015454067.1:2576-3985	2.7784705336292	2.35605731190593	-0.640558591609834
107406001	LOC107406001	leucine-rich repeat extensin-like protein 2	GO:0032502|GO:0005576|GO:0005623|GO:0005198|GO:0030054|GO:0040007|GO:0004871|GO:0003824|GO:0016740|GO:0071554|GO:0009653|GO:0009506|GO:0071944|GO:0005911|GO:0005199|GO:0016049|GO:0048589|GO:0009927|GO:0060560|GO:0005618|GO:0007275|GO:0009826|GO:0010015|GO:0048364|GO:0016772|GO:0048869|GO:0071555|GO:0009505|GO:0000904|GO:0030154|GO:0016301|GO:0010053|GO:0000902|GO:0090558|GO:0022622|GO:0010054|GO:…	developmental process|extracellular region|cell|structural molecule activity|cell junction|growth|signal transducer activity|catalytic activity|transferase activity|cell wall organization or biogenesis|anatomical structure morphogenesis|plasmodesma|cell periphery|cell-cell junction|structural constituent of cell wall|cell growth|developmental growth|histidine phosphotransfer kinase activity|devel…	-	-	-	-	NW_015454067.1:4200-6736	4.11644799529962	3.243214132786	1.40164644464284
107406014	LOC107406014	argininosuccinate synthase, chloroplastic-like	GO:0005623|GO:0008152|GO:0003824|GO:0005622|GO:0044237|GO:0016874|GO:0009058|GO:0006807|GO:0044238|GO:0043231|GO:0044281|GO:0005737|GO:0006520|GO:0016879|GO:0000166|GO:0017076|GO:0008652|GO:0009532|GO:0004055|GO:0009536|GO:0005524|GO:0019752|GO:0009570|GO:0030554|GO:0009507|GO:0009084|GO:0006526	cell|metabolic process|catalytic activity|intracellular|cellular metabolic process|ligase activity|biosynthetic process|nitrogen compound metabolic process|primary metabolic process|intracellular membrane-bounded organelle|small molecule metabolic process|cytoplasm|cellular amino acid metabolic process|ligase activity, forming carbon-nitrogen bonds|nucleotide binding|purine nucleotide binding|cel…	-	-	ko01100|ko01110|ko01130|ko01230|ko00250|ko00220	Metabolic pathways|Biosynthesis of secondary metabolites|Biosynthesis of antibiotics|Biosynthesis of amino acids|Alanine, aspartate and glutamate metabolism|Arginine biosynthesis	NW_015454070.1:33707-36435	1.36253931525274	0.460314244416632	-0.917798986345802
107406019	LOC107406019	endochitinase EP3-like	GO:0032502|GO:0005576|GO:0005623|GO:0000003|GO:0050896|GO:0003824|GO:0016787|GO:0003006|GO:0006950|GO:0051716|GO:0071944|GO:0009607|GO:0051707|GO:0006955|GO:0005618|GO:0009791|GO:0008219|GO:0007275|GO:0006952|GO:0008061|GO:0016798|GO:0009611|GO:0048316|GO:0009617|GO:0045087|GO:0009793|GO:0010262|GO:0010154|GO:0009626|GO:0009790|GO:0012501|GO:0004553|GO:0004568	developmental process|extracellular region|cell|reproduction|response to stimulus|catalytic activity|hydrolase activity|developmental process involved in reproduction|response to stress|cellular response to stimulus|cell periphery|response to biotic stimulus|response to other organism|immune response|cell wall|post-embryonic development|cell death|multicellular organism development|defense respon…	-	-	ko01100|ko00520	Metabolic pathways|Amino sugar and nucleotide sugar metabolism	chr1:40441277-40442491	2.78094294204705	5.7513925248115	6.50799236412116
107406029	LOC107406029	ethylene-responsive transcription factor ERF014	GO:0005623|GO:0023052|GO:0050896|GO:0008152|GO:0003700|GO:0006950|GO:0051716|GO:0005622|GO:0044237|GO:0009058|GO:0006807|GO:0044238|GO:0009725|GO:0009408|GO:0007165|GO:0043231|GO:0009266|GO:0003676|GO:0009409|GO:0006139|GO:0006725|GO:0070887|GO:0007154|GO:0009723|GO:0034605|GO:0070417|GO:0019438|GO:0010467|GO:0050826|GO:0005634|GO:0003677|GO:0009753|GO:0010468|GO:0009755|GO:0010628|GO:0051252|GO:…	cell|signaling|response to stimulus|metabolic process|transcription factor activity, sequence-specific DNA binding|response to stress|cellular response to stimulus|intracellular|cellular metabolic process|biosynthetic process|nitrogen compound metabolic process|primary metabolic process|response to hormone|response to heat|signal transduction|intracellular membrane-bounded organelle|response to t…	-	-	-	-	NW_015454072.1:5367-6736	0.0698135179130003	3.38267272652189	1.1881555431187
107406038	LOC107406038	protein TPX2-like	GO:0005623|GO:0008152|GO:0005622|GO:0044237|GO:0044238|GO:0043231|GO:0043085|GO:0019538|GO:0007049|GO:0005737|GO:0051726|GO:0050790|GO:0006793|GO:0005874|GO:0007017|GO:0007346|GO:0051246|GO:0007067|GO:0000278|GO:0044267|GO:0006796|GO:0005856|GO:0032270|GO:0005819|GO:0005739|GO:0007010|GO:0000226|GO:0007052|GO:0015630|GO:0000280|GO:0006464|GO:0016310|GO:0060236|GO:0051493|GO:0042327|GO:0006468|GO:…	cell|metabolic process|intracellular|cellular metabolic process|primary metabolic process|intracellular membrane-bounded organelle|positive regulation of catalytic activity|protein metabolic process|cell cycle|cytoplasm|regulation of cell cycle|regulation of catalytic activity|phosphorus metabolic process|microtubule|microtubule-based process|regulation of mitotic cell cycle|regulation of protein…	-	-	-	-	NW_015454074.1:30142-31438	1.84207181353934	0.989015621943538	-1.31715659440569
107406041	LOC107406041	endochitinase EP3-like	GO:0032502|GO:0005576|GO:0005623|GO:0000003|GO:0050896|GO:0003824|GO:0016787|GO:0003006|GO:0006950|GO:0051716|GO:0071944|GO:0009607|GO:0051707|GO:0006955|GO:0005618|GO:0009791|GO:0008219|GO:0007275|GO:0006952|GO:0008061|GO:0016798|GO:0009611|GO:0048316|GO:0009617|GO:0045087|GO:0009793|GO:0010262|GO:0010154|GO:0009626|GO:0009790|GO:0012501|GO:0004553|GO:0004568	developmental process|extracellular region|cell|reproduction|response to stimulus|catalytic activity|hydrolase activity|developmental process involved in reproduction|response to stress|cellular response to stimulus|cell periphery|response to biotic stimulus|response to other organism|immune response|cell wall|post-embryonic development|cell death|multicellular organism development|defense respon…	-	-	ko01100|ko00520	Metabolic pathways|Amino sugar and nucleotide sugar metabolism	chr1:40454188-40455303	4.69335579656205	5.43483546140005	8.06526494128257
107406045	LOC107406045	aspartic proteinase CDR1-like	-	-	-	-	-	-	NW_015454077.1:35855-38046	-1.24613779548002	0.531736601935143	-3.89051247059577
107406047	LOC107406047	protein ENDOSPERM DEFECTIVE 1-like	GO:0032502|GO:0005623|GO:0000003|GO:0003006|GO:0009653|GO:0005622|GO:0005515|GO:0009791|GO:0043231|GO:0007275|GO:0007049|GO:0005737|GO:0048316|GO:0008092|GO:0032403|GO:0009960|GO:0005874|GO:0051301|GO:0007349|GO:0007017|GO:0010154|GO:0031023|GO:0005634|GO:0005813|GO:0008017|GO:0005880|GO:0006461|GO:0005856|GO:0015631|GO:0005815|GO:0007010|GO:0010342|GO:0000226|GO:0015630|GO:0051297|GO:0051225	developmental process|cell|reproduction|developmental process involved in reproduction|anatomical structure morphogenesis|intracellular|protein binding|post-embryonic development|intracellular membrane-bounded organelle|multicellular organism development|cell cycle|cytoplasm|seed development|cytoskeletal protein binding|protein complex binding|endosperm development|microtubule|cell division|cellu…	-	-	-	-	NW_015454077.1:8142-11548	1.40186959760296	0.940880201573118	-0.835261976436999
107406053	LOC107406053	endochitinase EP3-like	GO:0032502|GO:0005576|GO:0005623|GO:0000003|GO:0050896|GO:0003824|GO:0016787|GO:0003006|GO:0006950|GO:0051716|GO:0071944|GO:0009607|GO:0051707|GO:0006955|GO:0005618|GO:0009791|GO:0008219|GO:0007275|GO:0006952|GO:0008061|GO:0016798|GO:0009611|GO:0048316|GO:0009617|GO:0045087|GO:0009793|GO:0010262|GO:0010154|GO:0009626|GO:0009790|GO:0012501|GO:0004553|GO:0004568	developmental process|extracellular region|cell|reproduction|response to stimulus|catalytic activity|hydrolase activity|developmental process involved in reproduction|response to stress|cellular response to stimulus|cell periphery|response to biotic stimulus|response to other organism|immune response|cell wall|post-embryonic development|cell death|multicellular organism development|defense respon…	-	-	ko01100|ko00520	Metabolic pathways|Amino sugar and nucleotide sugar metabolism	chr1:40462338-40463474	3.20896734143689	4.42842287230633	8.00889063467833
107406058	LOC107406058	DNA replication licensing factor MCM7	GO:0005623|GO:0023052|GO:0050896|GO:0008152|GO:0003824|GO:0016787|GO:0051716|GO:0005622|GO:0044237|GO:0009058|GO:0006807|GO:0044238|GO:0043234|GO:0005515|GO:0007165|GO:0043231|GO:0043169|GO:0003676|GO:0006139|GO:0007049|GO:0006725|GO:0005737|GO:0070887|GO:0016817|GO:0000347|GO:0007154|GO:0000166|GO:0016818|GO:0005829|GO:0019438|GO:0010467|GO:0017076|GO:0005634|GO:0003677|GO:0009743|GO:0051276|GO:…	cell|signaling|response to stimulus|metabolic process|catalytic activity|hydrolase activity|cellular response to stimulus|intracellular|cellular metabolic process|biosynthetic process|nitrogen compound metabolic process|primary metabolic process|protein complex|protein binding|signal transduction|intracellular membrane-bounded organelle|cation binding|nucleic acid binding|nucleobase-containing co…	-	-	ko04110|ko04111|ko04113|ko03030	Cell cycle|Cell cycle - yeast|Meiosis - yeast|DNA replication	NW_015454079.1:15975-21986	1.95383408383084	1.58682348296389	-0.307027858072725
107406059	LOC107406059	calvin cycle protein CP12-2, chloroplastic-like	GO:0005623|GO:0050896|GO:0008152|GO:0006950|GO:0051716|GO:0005622|GO:0009892|GO:0044237|GO:0009058|GO:0044238|GO:0043234|GO:0005515|GO:0070482|GO:0009408|GO:0043231|GO:0009266|GO:0019538|GO:0009409|GO:0005737|GO:0015977|GO:0070887|GO:0015979|GO:0005975|GO:0009314|GO:0016051|GO:0034605|GO:0071454|GO:0070417|GO:0019253|GO:0043255|GO:0019685|GO:0009743|GO:0009532|GO:0044267|GO:0009416|GO:0080153|GO:…	cell|response to stimulus|metabolic process|response to stress|cellular response to stimulus|intracellular|negative regulation of metabolic process|cellular metabolic process|biosynthetic process|primary metabolic process|protein complex|protein binding|response to oxygen levels|response to heat|intracellular membrane-bounded organelle|response to temperature stimulus|protein metabolic process|re…	-	-	-	-	NW_015454079.1:36472-37135	6.02355558664136	4.81228821691484	6.89460029147978
107406066	LOC107406066	lysine histidine transporter-like 8	GO:0051179|GO:0016020|GO:0005623|GO:0005215|GO:0031224|GO:0071944|GO:0022857|GO:0005886|GO:0016021|GO:0006810|GO:0022891|GO:0071702|GO:0006811|GO:0015075|GO:0005342|GO:0015711|GO:0008509|GO:0006865|GO:0006820|GO:0015171|GO:0008514	localization|membrane|cell|transporter activity|intrinsic component of membrane|cell periphery|transmembrane transporter activity|plasma membrane|integral component of membrane|transport|substrate-specific transmembrane transporter activity|organic substance transport|ion transport|ion transmembrane transporter activity|organic acid transmembrane transporter activity|organic anion transport|anion…	-	-	-	-	NW_015454081.1:39901-41622	5.37673231056731	8.14400025584646	7.27788730873907
107406092	LOC107406092	putative wall-associated receptor kinase-like 16	GO:0032502|GO:0016020|GO:0005623|GO:0040007|GO:0050896|GO:0008152|GO:0003824|GO:0016740|GO:0009653|GO:0044237|GO:0071944|GO:0016049|GO:0044238|GO:0048589|GO:0005886|GO:0060560|GO:0019538|GO:0009826|GO:0019725|GO:0006793|GO:0005975|GO:0016772|GO:0048869|GO:0016773|GO:0008361|GO:0006884|GO:0016301|GO:0044267|GO:0006796|GO:0009751|GO:0009311|GO:0000902|GO:0006464|GO:0030104|GO:0016310|GO:0009992|GO:…	developmental process|membrane|cell|growth|response to stimulus|metabolic process|catalytic activity|transferase activity|anatomical structure morphogenesis|cellular metabolic process|cell periphery|cell growth|primary metabolic process|developmental growth|plasma membrane|developmental growth involved in morphogenesis|protein metabolic process|unidimensional cell growth|cellular homeostasis|phos…	-	-	-	-	chr1:40590721-40593522	-5.36023003771571	1.2979347138607	-0.816255144205961
107406104	LOC107406104	probable xyloglucan endotransglucosylase/hydrolase protein 23	-	-	-	-	-	-	NW_015454093.1:28996-30357	2.00534309644088	1.7533829869922	4.0203973853802
107406125	LOC107406125	uncharacterized LOC107406125	GO:0005623|GO:0005622|GO:0043231|GO:0005737|GO:0005739	cell|intracellular|intracellular membrane-bounded organelle|cytoplasm|mitochondrion	-	-	ko01100|ko00190	Metabolic pathways|Oxidative phosphorylation	NW_015454101.1:1-9941	-3.38618440009881	-2.65041351123159	0.0662318233165746
107406133	LOC107406133	U-box domain-containing protein 19-like	GO:0032502|GO:0005623|GO:0008152|GO:0003824|GO:0016740|GO:0005622|GO:0044237|GO:0016874|GO:0050793|GO:0044238|GO:2000026|GO:0009791|GO:0043231|GO:0007275|GO:0019538|GO:0043169|GO:0009845|GO:0019787|GO:0010029|GO:0005634|GO:0004842|GO:0044267|GO:0046872|GO:0090351|GO:1900140|GO:0006464|GO:0046914|GO:0070647|GO:0008270|GO:0016567	developmental process|cell|metabolic process|catalytic activity|transferase activity|intracellular|cellular metabolic process|ligase activity|regulation of developmental process|primary metabolic process|regulation of multicellular organismal development|post-embryonic development|intracellular membrane-bounded organelle|multicellular organism development|protein metabolic process|cation binding|…	-	-	-	-	NW_015454106.1:667-2551	-4.2371575999333	2.61183187263332	0.547797634210913
107406144	LOC107406144	putative wall-associated receptor kinase-like 16	GO:0005576|GO:0016020|GO:0005623|GO:0008152|GO:0003824|GO:0016740|GO:0044237|GO:0071944|GO:0044238|GO:0005886|GO:0019538|GO:0006793|GO:0016772|GO:0016773|GO:0016301|GO:0044267|GO:0006796|GO:0006464|GO:0016310|GO:0004672|GO:0006468|GO:0004674	extracellular region|membrane|cell|metabolic process|catalytic activity|transferase activity|cellular metabolic process|cell periphery|primary metabolic process|plasma membrane|protein metabolic process|phosphorus metabolic process|transferase activity, transferring phosphorus-containing groups|phosphotransferase activity, alcohol group as acceptor|kinase activity|cellular protein metabolic proce…	-	-	-	-	chr1:40314629-40317415	-0.909258724891321	2.83677555181275	4.36281513547449
107406150	LOC107406150	peroxidase 10-like	GO:0005576|GO:0016209|GO:0050896|GO:0008152|GO:0003824|GO:0016491|GO:0004601|GO:0006950|GO:0044237|GO:0046906|GO:0006979|GO:0043169|GO:0042744|GO:0055114|GO:0072593|GO:0042743|GO:0046872|GO:0020037	extracellular region|antioxidant activity|response to stimulus|metabolic process|catalytic activity|oxidoreductase activity|peroxidase activity|response to stress|cellular metabolic process|tetrapyrrole binding|response to oxidative stress|cation binding|hydrogen peroxide catabolic process|oxidation-reduction process|reactive oxygen species metabolic process|hydrogen peroxide metabolic process|me…	-	-	ko01100|ko01110|ko00940	Metabolic pathways|Biosynthesis of secondary metabolites|Phenylpropanoid biosynthesis	NW_015454113.1:8840-11228	5.63872339155126	5.39010096851452	3.2730696073686
107406159	LOC107406159	transcription factor bHLH36	GO:0005623|GO:0050896|GO:0008152|GO:0003700|GO:0006950|GO:0005622|GO:0044237|GO:0009607|GO:0009058|GO:0006807|GO:0051707|GO:0044238|GO:0005515|GO:0009620|GO:0043231|GO:0006952|GO:0003676|GO:0006139|GO:0006725|GO:0046983|GO:0019438|GO:0010467|GO:0005634|GO:0003677|GO:0010468|GO:0051252|GO:0050832|GO:0016070|GO:0032774|GO:0006351|GO:2001141|GO:0006355|GO:1903506	cell|response to stimulus|metabolic process|transcription factor activity, sequence-specific DNA binding|response to stress|intracellular|cellular metabolic process|response to biotic stimulus|biosynthetic process|nitrogen compound metabolic process|response to other organism|primary metabolic process|protein binding|response to fungus|intracellular membrane-bounded organelle|defense response|nuc…	-	-	-	-	NW_015454116.1:26783-27808	-3.01502028152191	-1.83491924407189	3.03753548155386
107406160	LOC107406160	uncharacterized LOC107406160	GO:0005623|GO:0005622|GO:0043231|GO:0005737|GO:0005739	cell|intracellular|intracellular membrane-bounded organelle|cytoplasm|mitochondrion	-	-	ko01100|ko00190	Metabolic pathways|Oxidative phosphorylation	NW_015454117.1:27278-37200	-2.96797549140524	-2.83952818563949	0.153839847537076
107406162	LOC107406162	uncharacterized LOC107406162	GO:0005623|GO:0005622|GO:0043231|GO:0005737|GO:0005739	cell|intracellular|intracellular membrane-bounded organelle|cytoplasm|mitochondrion	-	-	ko01100|ko00190	Metabolic pathways|Oxidative phosphorylation	NW_015454118.1:27274-37212	-3.68058951464951	-3.35784619930737	0.17059002354573
107406169	LOC107406169	purple acid phosphatase 8-like	GO:0005576|GO:0008152|GO:0003824|GO:0016787|GO:0044237|GO:0043169|GO:0016788|GO:0006793|GO:0042578|GO:0006796|GO:0046872|GO:0016311|GO:0016791|GO:0003993|GO:0004721|GO:0004722	extracellular region|metabolic process|catalytic activity|hydrolase activity|cellular metabolic process|cation binding|hydrolase activity, acting on ester bonds|phosphorus metabolic process|phosphoric ester hydrolase activity|phosphate-containing compound metabolic process|metal ion binding|dephosphorylation|phosphatase activity|acid phosphatase activity|phosphoprotein phosphatase activity|protei…	-	-	ko01120|ko00627	Microbial metabolism in diverse environments|Aminobenzoate degradation	NW_015454121.1:31006-32631	3.16354450588931	3.69958113768514	0.669315400002092
107406178	LOC107406178	wall-associated receptor kinase 1-like	GO:0032502|GO:0016020|GO:0005623|GO:0040007|GO:0050896|GO:0008152|GO:0003824|GO:0016740|GO:0009653|GO:0044237|GO:0071944|GO:0016049|GO:0044238|GO:0048589|GO:0005886|GO:0060560|GO:0019538|GO:0009826|GO:0019725|GO:0006793|GO:0005975|GO:0016772|GO:0048869|GO:0016773|GO:0008361|GO:0006884|GO:0016301|GO:0044267|GO:0006796|GO:0009751|GO:0009311|GO:0000902|GO:0006464|GO:0030104|GO:0016310|GO:0009992|GO:…	developmental process|membrane|cell|growth|response to stimulus|metabolic process|catalytic activity|transferase activity|anatomical structure morphogenesis|cellular metabolic process|cell periphery|cell growth|primary metabolic process|developmental growth|plasma membrane|developmental growth involved in morphogenesis|protein metabolic process|unidimensional cell growth|cellular homeostasis|phos…	-	-	-	-	chr1:40575019-40578240	-0.119673160979491	2.16269973269614	-1.0655886007237
107406200	LOC107406200	AAA-ATPase ASD, mitochondrial-like	GO:0032502|GO:0016020|GO:0005623|GO:0000003|GO:0003824|GO:0016787|GO:0003006|GO:0048609|GO:0005622|GO:0071944|GO:0032504|GO:0012505|GO:0005886|GO:0010431|GO:0009791|GO:0043231|GO:0007275|GO:0005737|GO:0005783|GO:0048316|GO:0016817|GO:0000166|GO:0016818|GO:0010154|GO:0017076|GO:0005739|GO:0005524|GO:0016462|GO:0030554|GO:0017111|GO:0016887	developmental process|membrane|cell|reproduction|catalytic activity|hydrolase activity|developmental process involved in reproduction|multicellular organismal reproductive process|intracellular|cell periphery|multicellular organism reproduction|endomembrane system|plasma membrane|seed maturation|post-embryonic development|intracellular membrane-bounded organelle|multicellular organism development…	-	-	-	-	NW_015454129.1:15040-16715	1.14366061133188	2.66780058608513	-0.949091985479905
107406206	LOC107406206	psbP domain-containing protein 5, chloroplastic-like	GO:0016020|GO:0005623|GO:0008152|GO:0005622|GO:0044237|GO:0042651|GO:0043231|GO:0043169|GO:0009579|GO:0005737|GO:0015979|GO:0031977|GO:0046872|GO:0009536|GO:0055035|GO:0009535|GO:0005509|GO:0009534|GO:0009507|GO:0009543	membrane|cell|metabolic process|intracellular|cellular metabolic process|thylakoid membrane|intracellular membrane-bounded organelle|cation binding|thylakoid|cytoplasm|photosynthesis|thylakoid lumen|metal ion binding|plastid|plastid thylakoid membrane|chloroplast thylakoid membrane|calcium ion binding|chloroplast thylakoid|chloroplast|chloroplast thylakoid lumen	-	-	-	-	NW_015454131.1:20822-24760	1.64250656162368	0.977835280092786	-0.526256783918526
107406207	LOC107406207	protein TPX2	GO:0005623|GO:0008152|GO:0005622|GO:0044237|GO:0044238|GO:0043231|GO:0043085|GO:0019538|GO:0007049|GO:0005737|GO:0051726|GO:0050790|GO:0006793|GO:0005874|GO:0007017|GO:0007346|GO:0051246|GO:0007067|GO:0000278|GO:0044267|GO:0006796|GO:0005856|GO:0032270|GO:0005819|GO:0005739|GO:0007010|GO:0000226|GO:0007052|GO:0015630|GO:0000280|GO:0006464|GO:0016310|GO:0060236|GO:0051493|GO:0042327|GO:0006468|GO:…	cell|metabolic process|intracellular|cellular metabolic process|primary metabolic process|intracellular membrane-bounded organelle|positive regulation of catalytic activity|protein metabolic process|cell cycle|cytoplasm|regulation of cell cycle|regulation of catalytic activity|phosphorus metabolic process|microtubule|microtubule-based process|regulation of mitotic cell cycle|regulation of protein…	-	-	-	-	NW_015454132.1:19557-25478	3.09742279959865	2.27752589153989	0.640658350220633
107406218	LOC107406218	ankyrin repeat-containing protein At5g02620-like	GO:0016020|GO:0005623|GO:0031224|GO:0005622|GO:0071944|GO:0012505|GO:0005886|GO:0043231|GO:0016021|GO:0005737|GO:0005783	membrane|cell|intrinsic component of membrane|intracellular|cell periphery|endomembrane system|plasma membrane|intracellular membrane-bounded organelle|integral component of membrane|cytoplasm|endoplasmic reticulum	-	-	-	-	NW_015454136.1:20799-21155	-1.83658906109917	0.343511975745283	4.17770275714394
107406219	LOC107406219	ankyrin repeat-containing protein YAR1-like	GO:0023052|GO:0050896|GO:0051716|GO:0007165|GO:0007154	signaling|response to stimulus|cellular response to stimulus|signal transduction|cell communication	-	-	-	-	NW_015454136.1:23524-24156	-1.66287048696135	-1.94425398012253	3.34957225477938
107406222	LOC107406222	uncharacterized LOC107406222	GO:0005623|GO:0005622|GO:0043231|GO:0005737|GO:0009536|GO:0009507	cell|intracellular|intracellular membrane-bounded organelle|cytoplasm|plastid|chloroplast	-	-	-	-	NW_015454137.1:32766-33943	-1.04121203806587	0.145057000107539	1.17860399482073
107406236	LOC107406236	succinate dehydrogenase cytochrome b560 subunit-like	GO:0016020|GO:0005623|GO:0008152|GO:0003824|GO:0016491|GO:0031090|GO:0005622|GO:0044237|GO:0071944|GO:0006807|GO:0070469|GO:0044238|GO:0005886|GO:0043234|GO:0022900|GO:0043231|GO:0044281|GO:0046906|GO:0006091|GO:0006139|GO:0006725|GO:0005737|GO:0019866|GO:1901135|GO:0045273|GO:0055114|GO:0006793|GO:0005746|GO:0045281|GO:0016627|GO:0031966|GO:0005743|GO:0022904|GO:0009116|GO:0006796|GO:0045333|GO:…	membrane|cell|metabolic process|catalytic activity|oxidoreductase activity|organelle membrane|intracellular|cellular metabolic process|cell periphery|nitrogen compound metabolic process|respiratory chain|primary metabolic process|plasma membrane|protein complex|electron transport chain|intracellular membrane-bounded organelle|small molecule metabolic process|tetrapyrrole binding|generation of pre…	-	-	ko01100|ko00190	Metabolic pathways|Oxidative phosphorylation	NW_015454143.1:1701-8952	-3.02954203423912	-3.66983024752432	-0.300348584247721
107406249	LOC107406249	DNA replication licensing factor MCM7	GO:0005623|GO:0023052|GO:0050896|GO:0008152|GO:0003824|GO:0016787|GO:0051716|GO:0005622|GO:0044237|GO:0009058|GO:0006807|GO:0044238|GO:0043234|GO:0005515|GO:0007165|GO:0043231|GO:0043169|GO:0003676|GO:0006139|GO:0007049|GO:0006725|GO:0005737|GO:0070887|GO:0016817|GO:0000347|GO:0007154|GO:0000166|GO:0016818|GO:0005829|GO:0019438|GO:0010467|GO:0017076|GO:0005634|GO:0003677|GO:0009743|GO:0051276|GO:…	cell|signaling|response to stimulus|metabolic process|catalytic activity|hydrolase activity|cellular response to stimulus|intracellular|cellular metabolic process|biosynthetic process|nitrogen compound metabolic process|primary metabolic process|protein complex|protein binding|signal transduction|intracellular membrane-bounded organelle|cation binding|nucleic acid binding|nucleobase-containing co…	-	-	ko04110|ko04111|ko04113|ko03030	Cell cycle|Cell cycle - yeast|Meiosis - yeast|DNA replication	NW_015454149.1:16585-22600	2.02920736553375	1.59933759646036	-0.227938250256095
107406266	LOC107406266	endoglucanase 5-like	GO:0005576|GO:0008152|GO:0003824|GO:0016787|GO:0071554|GO:0044237|GO:0030246|GO:0044238|GO:0044262|GO:0016798|GO:0005975|GO:0071555|GO:0016052|GO:0005976|GO:0004553|GO:0006073|GO:0008810|GO:0000272|GO:0009251|GO:0030245	extracellular region|metabolic process|catalytic activity|hydrolase activity|cell wall organization or biogenesis|cellular metabolic process|carbohydrate binding|primary metabolic process|cellular carbohydrate metabolic process|hydrolase activity, acting on glycosyl bonds|carbohydrate metabolic process|cell wall organization|carbohydrate catabolic process|polysaccharide metabolic process|hydrolas…	-	-	-	-	chr1:40219464-40223026	-2.79562181433681	-1.46779319755756	-0.255799936705856
107406288	LOC107406288	WRKY transcription factor 55-like	GO:0005623|GO:0008152|GO:0003700|GO:0005622|GO:0044237|GO:0009058|GO:0006807|GO:0044238|GO:0043231|GO:0003676|GO:0006139|GO:0006725|GO:0019438|GO:0010467|GO:0005634|GO:0003677|GO:0010468|GO:0051252|GO:0016070|GO:0032774|GO:0043565|GO:0006351|GO:2001141|GO:0006355|GO:1903506	cell|metabolic process|transcription factor activity, sequence-specific DNA binding|intracellular|cellular metabolic process|biosynthetic process|nitrogen compound metabolic process|primary metabolic process|intracellular membrane-bounded organelle|nucleic acid binding|nucleobase-containing compound metabolic process|cellular aromatic compound metabolic process|aromatic compound biosynthetic proc…	-	-	-	-	NW_015454161.1:6210-8823	-4.53971823329555	-2.67059182744071	-0.514556258399658
107406290	LOC107406290	probable WRKY transcription factor 70	GO:0032502|GO:0005623|GO:0023052|GO:0050896|GO:0008152|GO:0003700|GO:0006950|GO:0051716|GO:0005622|GO:0009892|GO:0044237|GO:0009607|GO:0009058|GO:0006807|GO:0050793|GO:0051707|GO:0044238|GO:0006955|GO:0005515|GO:0009725|GO:0009864|GO:2000026|GO:0009620|GO:0007165|GO:0043231|GO:0031349|GO:0007275|GO:0050776|GO:0006952|GO:0003676|GO:0006139|GO:0007568|GO:0006725|GO:1900056|GO:0070887|GO:0009617|GO:…	developmental process|cell|signaling|response to stimulus|metabolic process|transcription factor activity, sequence-specific DNA binding|response to stress|cellular response to stimulus|intracellular|negative regulation of metabolic process|cellular metabolic process|response to biotic stimulus|biosynthetic process|nitrogen compound metabolic process|regulation of developmental process|response t…	-	-	-	-	NW_015454161.1:10180-12261	2.58031858147827	6.0433810201453	6.21723634746488
107406295	LOC107406295	shikimate O-hydroxycinnamoyltransferase-like	-	-	-	-	-	-	chr1:40118265-40121483	-2.32596589618734	2.05812360353375	-1.16365120397942
107406302	LOC107406302	uncharacterized protein YqkD-like	GO:0005623|GO:0003824|GO:0016787|GO:0005622|GO:0043231|GO:0005737|GO:0005634	cell|catalytic activity|hydrolase activity|intracellular|intracellular membrane-bounded organelle|cytoplasm|nucleus	-	-	-	-	NW_015454167.1:5349-12420	3.5880528627472	3.6318012067148	1.28741891037675
107406310	LOC107406310	uncharacterized LOC107406310	-	-	-	-	ko04626	Plant-pathogen interaction	NW_015454170.1:4762-5722	-0.735647603228047	3.479609334849	3.63499208741158
107406315	LOC107406315	uncharacterized LOC107406315	-	-	-	-	-	-	chr1:40120931-40122197	-0.460798158660968	0.00836076488572624	1.66505815765291
107406362	LOC107406362	WAT1-related protein At5g07050-like	GO:0051179|GO:0016020|GO:0005623|GO:0005215|GO:0005622|GO:0071944|GO:0022857|GO:0005886|GO:0043231|GO:0006810|GO:0005737|GO:0009536|GO:0009507	localization|membrane|cell|transporter activity|intracellular|cell periphery|transmembrane transporter activity|plasma membrane|intracellular membrane-bounded organelle|transport|cytoplasm|plastid|chloroplast	-	-	-	-	NW_015454189.1:21839-25214	2.03667485741401	2.62607501558662	-1.03075563594943
107406363	LOC107406363	WAT1-related protein At5g07050-like	GO:0051179|GO:0016020|GO:0005623|GO:0005215|GO:0005622|GO:0071944|GO:0022857|GO:0005886|GO:0043231|GO:0006810|GO:0005737|GO:0009536|GO:0009507	localization|membrane|cell|transporter activity|intracellular|cell periphery|transmembrane transporter activity|plasma membrane|intracellular membrane-bounded organelle|transport|cytoplasm|plastid|chloroplast	-	-	-	-	NW_015454189.1:26053-29861	1.8081932823576	1.73522557563289	-1.14531009159918
107406365	LOC107406365	probable calcium-binding protein CML23	GO:0032502|GO:0005623|GO:0040007|GO:0050896|GO:0006950|GO:0009653|GO:0005622|GO:0016049|GO:0048589|GO:0060560|GO:0043231|GO:0009266|GO:0007275|GO:0043169|GO:0009409|GO:0005737|GO:0010015|GO:0048364|GO:0048869|GO:0048767|GO:0005634|GO:0030154|GO:0046872|GO:0080147|GO:0010053|GO:0090558|GO:0022622|GO:0010054|GO:0005509|GO:0090627|GO:0048765	developmental process|cell|growth|response to stimulus|response to stress|anatomical structure morphogenesis|intracellular|cell growth|developmental growth|developmental growth involved in morphogenesis|intracellular membrane-bounded organelle|response to temperature stimulus|multicellular organism development|cation binding|response to cold|cytoplasm|root morphogenesis|root development|cellular …	-	-	ko04626|ko04114|ko04070|ko04922|ko04014|ko04022|ko04024|ko04020|ko04015|ko04750|ko04713|ko04924|ko04740|ko04744|ko04925|ko04745	Plant-pathogen interaction|Oocyte meiosis|Phosphatidylinositol signaling system|Glucagon signaling pathway|Ras signaling pathway|cGMP-PKG signaling pathway|cAMP signaling pathway|Calcium signaling pathway|Rap1 signaling pathway|Inflammatory mediator regulation of TRP channels|Circadian entrainment|Renin secretion|Olfactory transduction|Phototransduction|Aldosterone synthesis and secretion|Phototr…	NW_015454190.1:29218-30192	-0.237309432220175	1.93847871272728	1.28818778286874
107406376	LOC107406376	uncharacterized LOC107406376	-	-	-	-	-	-	NW_015454194.1:10445-11386	2.53588920670084	1.04687746046197	-0.416509208107273
107406383	LOC107406383	probable carboxylesterase 15	GO:0005623|GO:0008152|GO:0003824|GO:0016787|GO:0005622|GO:0043231|GO:0016788|GO:0052689|GO:0005634	cell|metabolic process|catalytic activity|hydrolase activity|intracellular|intracellular membrane-bounded organelle|hydrolase activity, acting on ester bonds|carboxylic ester hydrolase activity|nucleus	-	-	-	-	NW_015454197.1:25088-27811	3.75923938118759	3.28439319396843	-1.53876407863229
107406415	LOC107406415	RNA-dependent RNA polymerase 1-like	GO:0005623|GO:0050896|GO:0008152|GO:0003824|GO:0016740|GO:0005622|GO:0009892|GO:0044237|GO:0009607|GO:0010166|GO:0009058|GO:0006807|GO:0051707|GO:0044238|GO:0009615|GO:0043231|GO:0003676|GO:0006139|GO:0006725|GO:0060148|GO:0016458|GO:0010025|GO:0016772|GO:0060968|GO:0019438|GO:0010467|GO:0005634|GO:0016441|GO:0010468|GO:0016779|GO:0003723|GO:0009751|GO:0010629|GO:0016070|GO:0040029|GO:0032774|GO:…	cell|response to stimulus|metabolic process|catalytic activity|transferase activity|intracellular|negative regulation of metabolic process|cellular metabolic process|response to biotic stimulus|wax metabolic process|biosynthetic process|nitrogen compound metabolic process|response to other organism|primary metabolic process|response to virus|intracellular membrane-bounded organelle|nucleic acid b…	-	-	-	-	NW_015454212.1:2717-7133	-4.61478585918925	-3.43468481696559	-0.26792484378434
107406416	LOC107406416	RNA-dependent RNA polymerase 1-like	GO:0005623|GO:0050896|GO:0008152|GO:0003824|GO:0016740|GO:0005622|GO:0009892|GO:0044237|GO:0009607|GO:0010166|GO:0009058|GO:0006807|GO:0051707|GO:0044238|GO:0009615|GO:0043231|GO:0003676|GO:0006139|GO:0006725|GO:0060148|GO:0016458|GO:0010025|GO:0016772|GO:0060968|GO:0019438|GO:0010467|GO:0005634|GO:0016441|GO:0010468|GO:0016779|GO:0003723|GO:0009751|GO:0010629|GO:0016070|GO:0040029|GO:0032774|GO:…	cell|response to stimulus|metabolic process|catalytic activity|transferase activity|intracellular|negative regulation of metabolic process|cellular metabolic process|response to biotic stimulus|wax metabolic process|biosynthetic process|nitrogen compound metabolic process|response to other organism|primary metabolic process|response to virus|intracellular membrane-bounded organelle|nucleic acid b…	-	-	-	-	NW_015454212.1:23558-29027	-0.931239159791377	0.176201495632963	2.59383050693894
107406429	LOC107406429	21 kDa protein-like	GO:0000003|GO:0008152|GO:0030234|GO:0009892|GO:0019953|GO:0050790|GO:0009566|GO:0004857|GO:0043086|GO:0046910|GO:0009567	reproduction|metabolic process|enzyme regulator activity|negative regulation of metabolic process|sexual reproduction|regulation of catalytic activity|fertilization|enzyme inhibitor activity|negative regulation of catalytic activity|pectinesterase inhibitor activity|double fertilization forming a zygote and endosperm	-	-	-	-	NW_015454216.1:27916-28608	1.18079060963637	-1.6366444941561	-3.46916068618077
107406431	LOC107406431	23 kDa jasmonate-induced protein-like	-	-	-	-	-	-	NW_015454220.1:7394-8138	3.79850762553769	2.85612640912221	0.439460392943256
107406436	LOC107406436	uncharacterized LOC107406436	GO:0005623|GO:0005622|GO:0043231|GO:0005737|GO:0005739	cell|intracellular|intracellular membrane-bounded organelle|cytoplasm|mitochondrion	-	-	-	-	NW_015454221.1:3360-5668	6.58679753568353	6.07238395106077	3.8946611088756
107406439	LOC107406439	uncharacterized LOC107406439	GO:0005623|GO:0050896|GO:0006950|GO:0051716|GO:0005622|GO:0070482|GO:0001666|GO:0043231|GO:0070887|GO:0005634|GO:0071456	cell|response to stimulus|response to stress|cellular response to stimulus|intracellular|response to oxygen levels|response to hypoxia|intracellular membrane-bounded organelle|cellular response to chemical stimulus|nucleus|cellular response to hypoxia	-	-	-	-	NW_015454223.1:12878-13848	-1.040770270602	3.47716935284185	4.27629749516908
107406440	LOC107406440	uncharacterized LOC107406440	GO:0016020|GO:0005623|GO:0008152|GO:0003824|GO:0016740|GO:0031224|GO:0005622|GO:0044237|GO:0009058|GO:0012505|GO:0044238|GO:0043231|GO:0016021|GO:0019538|GO:0016757|GO:0005737|GO:1901135|GO:0006486|GO:0005975|GO:0005794|GO:0044267|GO:0016758|GO:0008378|GO:0006464	membrane|cell|metabolic process|catalytic activity|transferase activity|intrinsic component of membrane|intracellular|cellular metabolic process|biosynthetic process|endomembrane system|primary metabolic process|intracellular membrane-bounded organelle|integral component of membrane|protein metabolic process|transferase activity, transferring glycosyl groups|cytoplasm|carbohydrate derivative meta…	-	-	-	-	NW_015454223.1:3719-5583	-0.242152877002615	-1.041582412281	2.87741882410512
107406453	LOC107406453	TMV resistance protein N-like	GO:0023052|GO:0050896|GO:0006950|GO:0051716|GO:0007165|GO:0006952|GO:0007154|GO:0000166|GO:0017076|GO:0043531|GO:0030554	signaling|response to stimulus|response to stress|cellular response to stimulus|signal transduction|defense response|cell communication|nucleotide binding|purine nucleotide binding|ADP binding|adenyl nucleotide binding	-	-	-	-	NW_015454229.1:9056-12844	-3.19888568297147	-0.877103821609934	1.44161481473842
107406465	LOC107406465	AAA-ATPase At3g50940-like	GO:0016020|GO:0005623|GO:0003824|GO:0016787|GO:0071944|GO:0005886|GO:0016817|GO:0000166|GO:0016818|GO:0017076|GO:0005524|GO:0016462|GO:0030554|GO:0017111|GO:0016887	membrane|cell|catalytic activity|hydrolase activity|cell periphery|plasma membrane|hydrolase activity, acting on acid anhydrides|nucleotide binding|hydrolase activity, acting on acid anhydrides, in phosphorus-containing anhydrides|purine nucleotide binding|ATP binding|pyrophosphatase activity|adenyl nucleotide binding|nucleoside-triphosphatase activity|ATPase activity	-	-	-	-	NW_015454234.1:1243-2613	-1.47235899486225	0.333363939672282	5.08962093313342
107406479	LOC107406479	omega-hydroxypalmitate O-feruloyl transferase-like	GO:0005623|GO:0008152|GO:0003824|GO:0016740|GO:0071554|GO:0005622|GO:0044237|GO:0009058|GO:0044238|GO:0016746|GO:0042546|GO:0044262|GO:0006725|GO:0005737|GO:0071669|GO:0005975|GO:0019748|GO:0071555|GO:0009698|GO:0016051|GO:0016747|GO:0009832|GO:0009664|GO:0019438|GO:0052325|GO:0009699|GO:0044550|GO:0005976|GO:0050734|GO:0010345|GO:0000271|GO:0052546|GO:0045488|GO:0045489	cell|metabolic process|catalytic activity|transferase activity|cell wall organization or biogenesis|intracellular|cellular metabolic process|biosynthetic process|primary metabolic process|transferase activity, transferring acyl groups|cell wall biogenesis|cellular carbohydrate metabolic process|cellular aromatic compound metabolic process|cytoplasm|plant-type cell wall organization or biogenesis|…	-	-	ko00073	Cutin, suberine and wax biosynthesis	NW_015454238.1:6-2071	2.34446858748799	0.131040322100905	3.44137835004055
107406481	LOC107406481	heat shock 70 kDa protein-like	GO:0016020|GO:0005623|GO:0050896|GO:0006457|GO:0006950|GO:0005622|GO:0071944|GO:0009607|GO:0051707|GO:0005886|GO:0009615|GO:0009408|GO:0005618|GO:0043231|GO:0009266|GO:0005737|GO:0000166|GO:0005829|GO:0017076|GO:0009536|GO:0005524|GO:0030554|GO:0009507	membrane|cell|response to stimulus|protein folding|response to stress|intracellular|cell periphery|response to biotic stimulus|response to other organism|plasma membrane|response to virus|response to heat|cell wall|intracellular membrane-bounded organelle|response to temperature stimulus|cytoplasm|nucleotide binding|cytosol|purine nucleotide binding|plastid|ATP binding|adenyl nucleotide binding|c…	-	-	ko03040|ko04141|ko04144|ko04010|ko04213	Spliceosome|Protein processing in endoplasmic reticulum|Endocytosis|MAPK signaling pathway|Longevity regulating pathway - multiple species	chr1:40127705-40130207	-1.86283083741596	1.86792680962287	5.8887603051932
107406494	LOC107406494	snakin-2-like	GO:0032502|GO:0005576|GO:0005623|GO:0040007|GO:0023052|GO:0050896|GO:0051716|GO:0009653|GO:0071944|GO:0016049|GO:0048589|GO:0009725|GO:0060560|GO:0005618|GO:0007165|GO:0009826|GO:0070887|GO:0048869|GO:0007154|GO:0009505|GO:0009737|GO:0009755|GO:0000902|GO:0009739|GO:0009741|GO:0010476|GO:0071370|GO:0009740	developmental process|extracellular region|cell|growth|signaling|response to stimulus|cellular response to stimulus|anatomical structure morphogenesis|cell periphery|cell growth|developmental growth|response to hormone|developmental growth involved in morphogenesis|cell wall|signal transduction|unidimensional cell growth|cellular response to chemical stimulus|cellular developmental process|cell c…	-	-	-	-	NW_015454243.1:26724-27424	4.02593470801278	4.75327150204246	2.02859816455238
107406502	LOC107406502	pentatricopeptide repeat-containing protein At1g08070, chloroplastic-like	GO:0005623|GO:0008152|GO:0005622|GO:0044237|GO:0006807|GO:0044238|GO:0043231|GO:0006139|GO:0006725|GO:0005737|GO:0010467|GO:0009536|GO:0016070|GO:0006396|GO:0016071|GO:0009507|GO:0006397|GO:0031425	cell|metabolic process|intracellular|cellular metabolic process|nitrogen compound metabolic process|primary metabolic process|intracellular membrane-bounded organelle|nucleobase-containing compound metabolic process|cellular aromatic compound metabolic process|cytoplasm|gene expression|plastid|RNA metabolic process|RNA processing|mRNA metabolic process|chloroplast|mRNA processing|chloroplast RNA …	-	-	-	-	NW_015454247.1:13642-15744	-1.45694549347396	0.827706762789856	1.18098525958291
107406513	LOC107406513	auxin-responsive protein SAUR72-like	GO:0005623|GO:0050896|GO:0005622|GO:0009725|GO:0043231|GO:0005634|GO:0009733	cell|response to stimulus|intracellular|response to hormone|intracellular membrane-bounded organelle|nucleus|response to auxin	-	-	-	-	NW_015454252.1:1111-1831	2.21494974843546	-0.206982352965738	-2.3836780764443
107406516	LOC107406516	pectinesterase-like	GO:0005576|GO:0005623|GO:0008152|GO:0003824|GO:0016787|GO:0071554|GO:0030234|GO:0071944|GO:0044238|GO:0005618|GO:0016788|GO:0005975|GO:0004857|GO:0071555|GO:0009505|GO:0016052|GO:0052689|GO:0046910|GO:0042545|GO:0005976|GO:0030599|GO:0000272|GO:0045488|GO:0045490	extracellular region|cell|metabolic process|catalytic activity|hydrolase activity|cell wall organization or biogenesis|enzyme regulator activity|cell periphery|primary metabolic process|cell wall|hydrolase activity, acting on ester bonds|carbohydrate metabolic process|enzyme inhibitor activity|cell wall organization|plant-type cell wall|carbohydrate catabolic process|carboxylic ester hydrolase ac…	-	-	ko01100|ko00500|ko00040	Metabolic pathways|Starch and sucrose metabolism|Pentose and glucuronate interconversions	NW_015454252.1:15167-17235	-1.52034709329019	2.92930666574576	0.542055587223159
107406527	LOC107406527	ferric reduction oxidase 4-like	GO:0051179|GO:0005576|GO:0016020|GO:0008152|GO:0003824|GO:0016491|GO:0031224|GO:0016021|GO:0006810|GO:0043169|GO:0055114|GO:0006811|GO:0046872|GO:0000293	localization|extracellular region|membrane|metabolic process|catalytic activity|oxidoreductase activity|intrinsic component of membrane|integral component of membrane|transport|cation binding|oxidation-reduction process|ion transport|metal ion binding|ferric-chelate reductase activity	-	-	-	-	NW_015454256.1:656-2851	5.58234837439095	4.11003489187255	1.58480819587598
107406537	LOC107406537	shikimate O-hydroxycinnamoyltransferase-like	GO:0016020|GO:0005623|GO:0008152|GO:0003824|GO:0016740|GO:0005622|GO:0044237|GO:0009058|GO:0044238|GO:0005515|GO:0016746|GO:0009812|GO:0006725|GO:0005737|GO:0019748|GO:0009698|GO:0016747|GO:0009808|GO:0005829|GO:0019438|GO:0009699|GO:0044550|GO:0009963|GO:0009813|GO:0009962|GO:0050734|GO:0009809|GO:0008374|GO:0010252|GO:0047205|GO:0047172	membrane|cell|metabolic process|catalytic activity|transferase activity|intracellular|cellular metabolic process|biosynthetic process|primary metabolic process|protein binding|transferase activity, transferring acyl groups|flavonoid metabolic process|cellular aromatic compound metabolic process|cytoplasm|secondary metabolic process|phenylpropanoid metabolic process|transferase activity, transferr…	-	-	ko01100|ko01110|ko00940|ko00941|ko00945	Metabolic pathways|Biosynthesis of secondary metabolites|Phenylpropanoid biosynthesis|Flavonoid biosynthesis|Stilbenoid, diarylheptanoid and gingerol biosynthesis	chr1:40097986-40106902	-3.71875257403174	-1.34363552055814	0.365040825972635
107406558	LOC107406558	transcription factor bHLH19-like	GO:0005623|GO:0008152|GO:0003700|GO:0005622|GO:0044237|GO:0009058|GO:0006807|GO:0044238|GO:0005515|GO:0043231|GO:0003676|GO:0006139|GO:0006725|GO:0046983|GO:0019438|GO:0010467|GO:0005634|GO:0003677|GO:0010468|GO:0051252|GO:0016070|GO:0032774|GO:0006351|GO:2001141|GO:0006355|GO:1903506	cell|metabolic process|transcription factor activity, sequence-specific DNA binding|intracellular|cellular metabolic process|biosynthetic process|nitrogen compound metabolic process|primary metabolic process|protein binding|intracellular membrane-bounded organelle|nucleic acid binding|nucleobase-containing compound metabolic process|cellular aromatic compound metabolic process|protein dimerizatio…	-	-	-	-	NW_015454266.1:22443-24105	-2.56016821482755	1.44897792464629	-0.938876523762395
107406559	LOC107406559	transcription factor bHLH18-like	GO:0005623|GO:0008152|GO:0003700|GO:0005622|GO:0044237|GO:0009058|GO:0006807|GO:0044238|GO:0005515|GO:0043231|GO:0003676|GO:0006139|GO:0006725|GO:0046983|GO:0019438|GO:0010467|GO:0005634|GO:0003677|GO:0010468|GO:0051252|GO:0016070|GO:0032774|GO:0006351|GO:2001141|GO:0006355|GO:1903506	cell|metabolic process|transcription factor activity, sequence-specific DNA binding|intracellular|cellular metabolic process|biosynthetic process|nitrogen compound metabolic process|primary metabolic process|protein binding|intracellular membrane-bounded organelle|nucleic acid binding|nucleobase-containing compound metabolic process|cellular aromatic compound metabolic process|protein dimerizatio…	-	-	-	-	NW_015454266.1:24550-26404	-1.96141562325663	2.29488276721141	2.16181542315109
107406564	LOC107406564	auxin-induced protein 15A-like	GO:0016020|GO:0005623|GO:0050896|GO:0006950|GO:0005622|GO:0071944|GO:0005886|GO:0009725|GO:0043231|GO:0009266|GO:0009409|GO:0005737|GO:0009733|GO:0009536|GO:0009507	membrane|cell|response to stimulus|response to stress|intracellular|cell periphery|plasma membrane|response to hormone|intracellular membrane-bounded organelle|response to temperature stimulus|response to cold|cytoplasm|response to auxin|plastid|chloroplast	-	-	ko04075	Plant hormone signal transduction	NW_015454271.1:24057-24341	1.30673833871554	2.53433558030559	4.16115875870138
107406579	LOC107406579	auxin-responsive protein SAUR72-like	GO:0005623|GO:0050896|GO:0005622|GO:0009725|GO:0043231|GO:0005634|GO:0009733	cell|response to stimulus|intracellular|response to hormone|intracellular membrane-bounded organelle|nucleus|response to auxin	-	-	-	-	NW_015454275.1:23973-24693	1.68981240754362	-0.330540373898104	-0.844275466951986
107406589	LOC107406589	dirigent protein 16-like	GO:0005576|GO:0005623|GO:0005622|GO:0048046|GO:0043231|GO:0005737|GO:0009536|GO:0009507	extracellular region|cell|intracellular|apoplast|intracellular membrane-bounded organelle|cytoplasm|plastid|chloroplast	-	-	-	-	NW_015454280.1:14325-15191	0.406998145096286	1.12110710776921	-3.79233732870814
107406590	LOC107406590	dirigent protein 9-like	GO:0005576|GO:0008152|GO:0044237|GO:0009058|GO:0048046|GO:0006725|GO:0019748|GO:0009698|GO:0019438|GO:0009699|GO:0044550|GO:0009807	extracellular region|metabolic process|cellular metabolic process|biosynthetic process|apoplast|cellular aromatic compound metabolic process|secondary metabolic process|phenylpropanoid metabolic process|aromatic compound biosynthetic process|phenylpropanoid biosynthetic process|secondary metabolite biosynthetic process|lignan biosynthetic process	-	-	-	-	NW_015454280.1:16800-17984	5.19963523942807	5.69698718710012	-0.828472855595781
107406594	LOC107406594	scopoletin glucosyltransferase-like	-	-	-	-	-	-	NW_015454282.1:563-2483	#NUM!	-2.703758690524	0.887355417393328
107406611	LOC107406611	DNA replication licensing factor MCM7	GO:0005623|GO:0023052|GO:0050896|GO:0008152|GO:0003824|GO:0016787|GO:0051716|GO:0005622|GO:0044237|GO:0009058|GO:0006807|GO:0044238|GO:0043234|GO:0005515|GO:0007165|GO:0043231|GO:0043169|GO:0003676|GO:0006139|GO:0007049|GO:0006725|GO:0005737|GO:0070887|GO:0016817|GO:0000347|GO:0007154|GO:0000166|GO:0016818|GO:0005829|GO:0019438|GO:0010467|GO:0017076|GO:0005634|GO:0003677|GO:0009743|GO:0051276|GO:…	cell|signaling|response to stimulus|metabolic process|catalytic activity|hydrolase activity|cellular response to stimulus|intracellular|cellular metabolic process|biosynthetic process|nitrogen compound metabolic process|primary metabolic process|protein complex|protein binding|signal transduction|intracellular membrane-bounded organelle|cation binding|nucleic acid binding|nucleobase-containing co…	-	-	ko04110|ko04111|ko04113|ko03030	Cell cycle|Cell cycle - yeast|Meiosis - yeast|DNA replication	NW_015454288.1:9808-15819	1.94139662275854	1.43047057175213	-0.141109794997956
107406625	LOC107406625	pectinesterase-like	GO:0005576|GO:0005623|GO:0008152|GO:0003824|GO:0016787|GO:0071554|GO:0030234|GO:0071944|GO:0044238|GO:0005618|GO:0016788|GO:0005975|GO:0004857|GO:0071555|GO:0009505|GO:0016052|GO:0052689|GO:0046910|GO:0042545|GO:0005976|GO:0030599|GO:0000272|GO:0045488|GO:0045490	extracellular region|cell|metabolic process|catalytic activity|hydrolase activity|cell wall organization or biogenesis|enzyme regulator activity|cell periphery|primary metabolic process|cell wall|hydrolase activity, acting on ester bonds|carbohydrate metabolic process|enzyme inhibitor activity|cell wall organization|plant-type cell wall|carbohydrate catabolic process|carboxylic ester hydrolase ac…	-	-	ko01100|ko00500|ko00040	Metabolic pathways|Starch and sucrose metabolism|Pentose and glucuronate interconversions	NW_015454294.1:12858-14926	-1.58041696011848	2.77972106103876	0.664544811256354
107406634	LOC107406634	uncharacterized LOC107406634	-	-	-	-	-	-	NW_015454298.1:17054-17676	3.2102325851256	4.19311327134664	1.71338686680117
107406645	LOC107406645	ATP synthase subunit alpha, mitochondrial	GO:0016020|GO:0005623|GO:0008152|GO:0031090|GO:0005622|GO:0044237|GO:0009058|GO:0006807|GO:0044238|GO:0043234|GO:0043231|GO:0044281|GO:0006139|GO:0006725|GO:0005737|GO:0019866|GO:1901135|GO:0045261|GO:0006793|GO:0033178|GO:0016469|GO:0031966|GO:0005743|GO:0019438|GO:0009116|GO:0006796|GO:0006753|GO:0000275|GO:0005753|GO:0005740|GO:0005739|GO:0009259|GO:0006163|GO:0009165|GO:0009117|GO:0009142|GO:…	membrane|cell|metabolic process|organelle membrane|intracellular|cellular metabolic process|biosynthetic process|nitrogen compound metabolic process|primary metabolic process|protein complex|intracellular membrane-bounded organelle|small molecule metabolic process|nucleobase-containing compound metabolic process|cellular aromatic compound metabolic process|cytoplasm|organelle inner membrane|carbo…	-	-	ko01100|ko00190	Metabolic pathways|Oxidative phosphorylation	NW_015454301.1:19522-21213	0.215894420082179	0.924505505407456	4.18186247939663
107406664	LOC107406664	gibberellin 3-beta-dioxygenase 1	GO:0008152|GO:0003824|GO:0016491|GO:0044237|GO:0009058|GO:0044238|GO:0044281|GO:0051213|GO:0044255|GO:0006629|GO:0016705|GO:0006720|GO:0016706|GO:0008610|GO:0008299|GO:0016707|GO:0016114|GO:0019752|GO:0016102|GO:0009686|GO:0009685	metabolic process|catalytic activity|oxidoreductase activity|cellular metabolic process|biosynthetic process|primary metabolic process|small molecule metabolic process|dioxygenase activity|cellular lipid metabolic process|lipid metabolic process|oxidoreductase activity, acting on paired donors, with incorporation or reduction of molecular oxygen|isoprenoid metabolic process|oxidoreductase activit…	-	-	ko01110|ko00904	Biosynthesis of secondary metabolites|Diterpenoid biosynthesis	chr1:40900699-40901885	2.00940608269201	2.06226536396782	-3.56187970321128
107406681	LOC107406681	cellulose synthase-like protein G2	GO:0016020|GO:0005623|GO:0008152|GO:0003824|GO:0031090|GO:0016740|GO:0031224|GO:0071554|GO:0005622|GO:0044237|GO:0071944|GO:0009058|GO:0012505|GO:0044238|GO:0005886|GO:0098588|GO:0043231|GO:0016021|GO:0016757|GO:0044262|GO:0005737|GO:0005975|GO:0071555|GO:0005794|GO:0016051|GO:0000139|GO:0008194|GO:0016758|GO:0005976|GO:0046527|GO:0006073|GO:0000271|GO:0009250|GO:0035251|GO:0016760|GO:0016759|GO:…	membrane|cell|metabolic process|catalytic activity|organelle membrane|transferase activity|intrinsic component of membrane|cell wall organization or biogenesis|intracellular|cellular metabolic process|cell periphery|biosynthetic process|endomembrane system|primary metabolic process|plasma membrane|bounding membrane of organelle|intracellular membrane-bounded organelle|integral component of membra…	-	-	-	-	NW_015454314.1:9392-14513	2.96745502439915	3.37788425117834	-1.94224198030388
107406686	LOC107406686	cellulose synthase-like protein G3	GO:0016020|GO:0005623|GO:0008152|GO:0003824|GO:0031090|GO:0016740|GO:0031224|GO:0071554|GO:0005622|GO:0044237|GO:0071944|GO:0009058|GO:0012505|GO:0044238|GO:0005886|GO:0098588|GO:0043231|GO:0016021|GO:0016757|GO:0044262|GO:0005737|GO:0005975|GO:0071555|GO:0005794|GO:0016051|GO:0000139|GO:0008194|GO:0016758|GO:0005976|GO:0046527|GO:0006073|GO:0000271|GO:0009250|GO:0035251|GO:0016760|GO:0016759|GO:…	membrane|cell|metabolic process|catalytic activity|organelle membrane|transferase activity|intrinsic component of membrane|cell wall organization or biogenesis|intracellular|cellular metabolic process|cell periphery|biosynthetic process|endomembrane system|primary metabolic process|plasma membrane|bounding membrane of organelle|intracellular membrane-bounded organelle|integral component of membra…	-	-	-	-	NW_015454314.1:20513-23154	0.738911651795259	0.842892726428648	-3.19826036925162
107406693	LOC107406693	cysteine-rich repeat secretory protein 38	GO:0005576|GO:0005623|GO:0050896|GO:0005622|GO:0071944|GO:0009725|GO:0005618|GO:0043231|GO:0005737|GO:0009737|GO:0005773	extracellular region|cell|response to stimulus|intracellular|cell periphery|response to hormone|cell wall|intracellular membrane-bounded organelle|cytoplasm|response to abscisic acid|vacuole	-	-	-	-	NW_015454317.1:12178-13033	1.32714157257247	1.63220987022905	4.80140384410732
107406722	LOC107406722	cytochrome P450 78A9-like	GO:0032502|GO:0016020|GO:0005623|GO:0000003|GO:0040007|GO:0008152|GO:0003006|GO:0019825|GO:0031224|GO:0005622|GO:0040008|GO:0009791|GO:0043231|GO:0016021|GO:0007275|GO:0005737|GO:0055114|GO:0048316|GO:0010154|GO:0009536|GO:0009507	developmental process|membrane|cell|reproduction|growth|metabolic process|developmental process involved in reproduction|oxygen binding|intrinsic component of membrane|intracellular|regulation of growth|post-embryonic development|intracellular membrane-bounded organelle|integral component of membrane|multicellular organism development|cytoplasm|oxidation-reduction process|seed development|fruit d…	-	-	-	-	NW_015454335.1:15494-17773	1.44744415514235	0.213369782328452	-1.21672753464261
107406728	LOC107406728	cyclin-A2-3	GO:0032502|GO:0005623|GO:0008152|GO:0008283|GO:0030234|GO:0005622|GO:0044237|GO:0044238|GO:0005515|GO:0019899|GO:0009791|GO:0043231|GO:0007275|GO:0019538|GO:0007049|GO:0051726|GO:0050790|GO:0006793|GO:0051301|GO:0007346|GO:0019900|GO:0010374|GO:0051246|GO:0000278|GO:0005634|GO:0044267|GO:0019887|GO:0006796|GO:0090558|GO:0000086|GO:0000079|GO:0006464|GO:0019901|GO:0016310|GO:0016538|GO:0044772|GO:…	developmental process|cell|metabolic process|cell proliferation|enzyme regulator activity|intracellular|cellular metabolic process|primary metabolic process|protein binding|enzyme binding|post-embryonic development|intracellular membrane-bounded organelle|multicellular organism development|protein metabolic process|cell cycle|regulation of cell cycle|regulation of catalytic activity|phosphorus me…	-	-	ko04110|ko04152|ko04914	Cell cycle|AMPK signaling pathway|Progesterone-mediated oocyte maturation	chr1:40856166-40861610	2.65284191969317	2.36330432681749	0.382281495649349
107406729	LOC107406729	tubulin-folding cofactor D-like	GO:0032502|GO:0005623|GO:0030054|GO:0000003|GO:0003006|GO:0006457|GO:0005622|GO:0009506|GO:0005911|GO:0005515|GO:0009791|GO:0007275|GO:0007049|GO:0005737|GO:0048316|GO:0008092|GO:0009793|GO:0051301|GO:0007017|GO:0005829|GO:0010154|GO:0000910|GO:0000278|GO:0009790|GO:0006461|GO:0015631|GO:0043623|GO:0000281|GO:0000911|GO:0007021	developmental process|cell|cell junction|reproduction|developmental process involved in reproduction|protein folding|intracellular|plasmodesma|cell-cell junction|protein binding|post-embryonic development|multicellular organism development|cell cycle|cytoplasm|seed development|cytoskeletal protein binding|embryo development ending in seed dormancy|cell division|microtubule-based process|cytosol|f…	-	-	-	-	NW_015454339.1:502-7282	1.7181346263661	0.960101479439509	-0.686582375022473
107406730	LOC107406730	probable pectinesterase/pectinesterase inhibitor 17	GO:0005576|GO:0016020|GO:0005623|GO:0050896|GO:0008152|GO:0003824|GO:0016787|GO:0006950|GO:0071554|GO:0030234|GO:0071944|GO:0009607|GO:0051707|GO:0044238|GO:0009620|GO:0005618|GO:0006952|GO:0016788|GO:0005975|GO:0009617|GO:0004857|GO:0071555|GO:0009505|GO:0016052|GO:0052689|GO:0046910|GO:0042545|GO:0042742|GO:0005976|GO:0050829|GO:0030599|GO:0000272|GO:0045488|GO:0045490	extracellular region|membrane|cell|response to stimulus|metabolic process|catalytic activity|hydrolase activity|response to stress|cell wall organization or biogenesis|enzyme regulator activity|cell periphery|response to biotic stimulus|response to other organism|primary metabolic process|response to fungus|cell wall|defense response|hydrolase activity, acting on ester bonds|carbohydrate metaboli…	-	-	ko01100|ko00500|ko00040	Metabolic pathways|Starch and sucrose metabolism|Pentose and glucuronate interconversions	NW_015454339.1:21000-21991	6.89206690080013	6.16552935437893	3.14782104103277
107406740	LOC107406740	protein NRT1/ PTR FAMILY 5.2-like	GO:0051179|GO:0016020|GO:0005623|GO:0005215|GO:0050896|GO:0031224|GO:0006950|GO:0071944|GO:0009607|GO:0051707|GO:0005886|GO:0009725|GO:0016021|GO:0006970|GO:0006952|GO:0006810|GO:0009611|GO:0015197|GO:0009617|GO:0071702|GO:0015198|GO:0006972|GO:0009737|GO:0009753|GO:0009751|GO:0009651|GO:0042742|GO:0080053|GO:0015833|GO:0042538|GO:0043201|GO:0080052|GO:0042936|GO:0042937|GO:0006857|GO:0042938|GO:…	localization|membrane|cell|transporter activity|response to stimulus|intrinsic component of membrane|response to stress|cell periphery|response to biotic stimulus|response to other organism|plasma membrane|response to hormone|integral component of membrane|response to osmotic stress|defense response|transport|response to wounding|peptide transporter activity|response to bacterium|organic substanc…	-	-	-	-	NW_015454344.1:17739-22750	1.1903650191939	3.23772944858242	3.48620670243132
107406742	LOC107406742	uncharacterized LOC107406742	-	-	-	-	-	-	NW_015454345.1:12073-12517	1.25397531567101	3.60695029450778	2.01067895143943
107406743	LOC107406743	equilibrative nucleotide transporter 3-like	GO:0051179|GO:0016020|GO:0005623|GO:0005215|GO:0031224|GO:0071944|GO:0022857|GO:0005886|GO:0016021|GO:0006810|GO:0022891|GO:0055085|GO:0005337|GO:0071702|GO:0015932|GO:1901642|GO:1901264|GO:0015858|GO:0015864	localization|membrane|cell|transporter activity|intrinsic component of membrane|cell periphery|transmembrane transporter activity|plasma membrane|integral component of membrane|transport|substrate-specific transmembrane transporter activity|transmembrane transport|nucleoside transmembrane transporter activity|organic substance transport|nucleobase-containing compound transmembrane transporter act…	-	-	-	-	NW_015454346.1:8761-11960	1.57934156366052	1.59766706731687	-0.825285432540073
107406758	LOC107406758	thionin-like protein 2	GO:0005576|GO:0050896|GO:0006950|GO:0006952	extracellular region|response to stimulus|response to stress|defense response	-	-	-	-	chr1:40705115-40705791	6.61169577958075	5.49461133186505	4.06539114985319
107406761	LOC107406761	uncharacterized LOC107406761	GO:0005623|GO:0008152|GO:0003824|GO:0016740|GO:0005622|GO:0044237|GO:0009058|GO:0006807|GO:0044238|GO:0003676|GO:0006139|GO:0006725|GO:0005737|GO:0016772|GO:0016779|GO:0003723|GO:0006259|GO:0006260|GO:0015074|GO:0003964|GO:0006278	cell|metabolic process|catalytic activity|transferase activity|intracellular|cellular metabolic process|biosynthetic process|nitrogen compound metabolic process|primary metabolic process|nucleic acid binding|nucleobase-containing compound metabolic process|cellular aromatic compound metabolic process|cytoplasm|transferase activity, transferring phosphorus-containing groups|nucleotidyltransferase …	-	-	-	-	NW_015454352.1:179-11881	5.17589161190892	5.38380263106027	8.11533440766323
107406762	LOC107406762	uncharacterized LOC107406762	-	-	-	-	ko03410|ko04212|ko04210|ko04214	Base excision repair|Longevity regulating pathway - worm|Apoptosis|Apoptosis - fly	NW_015454352.1:15572-19575	0.546340720208349	0.0695993989621075	2.1144364917074
107406765	LOC107406765	probable purine permease 4	GO:0051179|GO:0016020|GO:0005215|GO:0031224|GO:0022857|GO:0016021|GO:0006810|GO:0022891|GO:0055085|GO:0071702|GO:0015205|GO:0015851|GO:0006863|GO:0005345	localization|membrane|transporter activity|intrinsic component of membrane|transmembrane transporter activity|integral component of membrane|transport|substrate-specific transmembrane transporter activity|transmembrane transport|organic substance transport|nucleobase transmembrane transporter activity|nucleobase transport|purine nucleobase transport|purine nucleobase transmembrane transporter act…	-	-	-	-	chr1:3009331-3010846	2.06408681292965	-0.142587165281165	0.306170569991356
107406771	LOC107406771	beta-amyrin 28-oxidase-like	GO:0008152|GO:0003824|GO:0016491|GO:0019825|GO:0046906|GO:0043169|GO:0055114|GO:0004497|GO:0016705|GO:0046872|GO:0020037|GO:0046914|GO:0005506	metabolic process|catalytic activity|oxidoreductase activity|oxygen binding|tetrapyrrole binding|cation binding|oxidation-reduction process|monooxygenase activity|oxidoreductase activity, acting on paired donors, with incorporation or reduction of molecular oxygen|metal ion binding|heme binding|transition metal ion binding|iron ion binding	-	-	-	-	NW_015454355.1:1674-3654	4.0889563101819	3.51749993486936	-2.04210747177065
107406772	LOC107406772	vacuolar iron transporter homolog 4-like	GO:0051179|GO:0016020|GO:0005215|GO:0050896|GO:0051641|GO:0051716|GO:0022857|GO:0006810|GO:0019725|GO:0070887|GO:0022891|GO:0055085|GO:0006811|GO:0015075|GO:0006880|GO:0034220|GO:0010039|GO:0010038|GO:0006873|GO:0006812|GO:0008324|GO:0071281|GO:0098655|GO:0071248|GO:0030001|GO:0030003|GO:0006875|GO:0071421|GO:0034755|GO:0046873|GO:0000041|GO:0006826|GO:0046916|GO:0006828|GO:0030026|GO:0055071|GO:…	localization|membrane|transporter activity|response to stimulus|cellular localization|cellular response to stimulus|transmembrane transporter activity|transport|cellular homeostasis|cellular response to chemical stimulus|substrate-specific transmembrane transporter activity|transmembrane transport|ion transport|ion transmembrane transporter activity|intracellular sequestering of iron ion|ion tran…	-	-	-	-	NW_015454355.1:19969-20992	3.55399834169078	2.41871078577726	0.69958672632882
107406783	LOC107406783	auxin efflux carrier component 2	GO:0051179|GO:0016020|GO:0005623|GO:0005215|GO:0050896|GO:0005622|GO:0071944|GO:0022857|GO:0005886|GO:0009725|GO:0009925|GO:0043231|GO:0016323|GO:0006810|GO:0005737|GO:0015562|GO:0022891|GO:0055085|GO:0009629|GO:0009606|GO:0009723|GO:0006811|GO:0015075|GO:0034220|GO:0009733|GO:0010329|GO:0009743|GO:0005773|GO:0080161|GO:0009630|GO:0006812|GO:0015293|GO:0060918|GO:0009672|GO:0008324|GO:0098655|GO:…	localization|membrane|cell|transporter activity|response to stimulus|intracellular|cell periphery|transmembrane transporter activity|plasma membrane|response to hormone|basal plasma membrane|intracellular membrane-bounded organelle|basolateral plasma membrane|transport|cytoplasm|efflux transmembrane transporter activity|substrate-specific transmembrane transporter activity|transmembrane transport…	-	-	-	-	NW_015454360.1:1615-4140	4.29427544322681	3.46231061912604	-2.16447095998834
107406823	LOC107406823	uncharacterized LOC107406823	GO:0005623|GO:0005622|GO:0043231|GO:0005737|GO:0005739	cell|intracellular|intracellular membrane-bounded organelle|cytoplasm|mitochondrion	-	-	-	-	NW_015454382.1:13639-14073	4.43487385116654	3.82120502394691	2.2508781166885
107406846	LOC107406846	cytochrome P450 93A3-like	GO:0008152|GO:0019825|GO:0055114	metabolic process|oxygen binding|oxidation-reduction process	-	-	-	-	chr1:3390354-3392027	4.53942012005294	3.13199078160686	-0.866854774489545
107406855	LOC107406855	uncharacterized LOC107406855	GO:0005623|GO:0005622|GO:0043231|GO:0005737|GO:0009536|GO:0009507	cell|intracellular|intracellular membrane-bounded organelle|cytoplasm|plastid|chloroplast	-	-	-	-	NW_015454400.1:7509-9365	1.17323314949451	-2.96498154139746	1.27957337729187
107406861	LOC107406861	ankyrin repeat-containing protein At3g12360-like	-	-	-	-	-	-	NW_015454402.1:5394-7634	-1.29471168968226	0.989335029127969	1.46709964955977
107406863	LOC107406863	ankyrin repeat-containing protein At5g02620-like	-	-	-	-	-	-	NW_015454402.1:10438-13020	-2.79543785262071	-0.423606692187056	0.315966189774958
107406870	LOC107406870	putative deoxyribonuclease TATDN1	GO:0005623|GO:0008152|GO:0003824|GO:0016787|GO:0005622|GO:0044237|GO:0006807|GO:0044238|GO:0043231|GO:0006139|GO:0006725|GO:0016788|GO:0005634|GO:0004518|GO:0006259|GO:0004536	cell|metabolic process|catalytic activity|hydrolase activity|intracellular|cellular metabolic process|nitrogen compound metabolic process|primary metabolic process|intracellular membrane-bounded organelle|nucleobase-containing compound metabolic process|cellular aromatic compound metabolic process|hydrolase activity, acting on ester bonds|nucleus|nuclease activity|DNA metabolic process|deoxyribon…	-	-	-	-	NW_015454404.1:13052-17397	-0.00695384599543177	1.54619543007241	-0.596543547359491
107406871	LOC107406871	syntaxin-121-like	GO:0051179|GO:0016020|GO:0005623|GO:0030054|GO:0023052|GO:0050896|GO:0051641|GO:0006950|GO:0051716|GO:0005622|GO:0009506|GO:0071944|GO:0009607|GO:0005911|GO:0051707|GO:0012505|GO:0006955|GO:0005886|GO:0043234|GO:0005515|GO:0009725|GO:0060548|GO:0009620|GO:0007165|GO:0043231|GO:0008219|GO:0050776|GO:0006952|GO:0006810|GO:0005484|GO:0031201|GO:0008104|GO:0005737|GO:0070887|GO:0010119|GO:0010256|GO:…	localization|membrane|cell|cell junction|signaling|response to stimulus|cellular localization|response to stress|cellular response to stimulus|intracellular|plasmodesma|cell periphery|response to biotic stimulus|cell-cell junction|response to other organism|endomembrane system|immune response|plasma membrane|protein complex|protein binding|response to hormone|negative regulation of cell death|res…	-	-	ko04130	SNARE interactions in vesicular transport	NW_015454404.1:10769-12624	3.49614039070703	5.67722837274724	5.33523179465318
107406885	LOC107406885	ATP-dependent 6-phosphofructokinase 5, chloroplastic-like	GO:0005623|GO:0008152|GO:0003824|GO:0016740|GO:0005622|GO:0044237|GO:0006807|GO:0044238|GO:0043234|GO:0043231|GO:0044281|GO:0043169|GO:0006091|GO:0006139|GO:0006725|GO:0005737|GO:1901135|GO:0006793|GO:0005975|GO:0016772|GO:0000166|GO:0016773|GO:0006002|GO:0005829|GO:0016052|GO:0017076|GO:0009116|GO:1990234|GO:0016301|GO:0006796|GO:0046872|GO:0006753|GO:0009536|GO:0009259|GO:0005524|GO:0006096|GO:…	cell|metabolic process|catalytic activity|transferase activity|intracellular|cellular metabolic process|nitrogen compound metabolic process|primary metabolic process|protein complex|intracellular membrane-bounded organelle|small molecule metabolic process|cation binding|generation of precursor metabolites and energy|nucleobase-containing compound metabolic process|cellular aromatic compound metab…	-	-	ko01100|ko01110|ko01130|ko01120|ko01230|ko01200|ko03018|ko00010|ko04152|ko00051|ko00052|ko00030|ko00680	Metabolic pathways|Biosynthesis of secondary metabolites|Biosynthesis of antibiotics|Microbial metabolism in diverse environments|Biosynthesis of amino acids|Carbon metabolism|RNA degradation|Glycolysis / Gluconeogenesis|AMPK signaling pathway|Fructose and mannose metabolism|Galactose metabolism|Pentose phosphate pathway|Methane metabolism	NW_015454413.1:4708-10616	1.60378497925866	2.15966060397857	3.89126536519711
107406888	LOC107406888	tubulin-folding cofactor D	GO:0032502|GO:0005623|GO:0030054|GO:0000003|GO:0003006|GO:0006457|GO:0005622|GO:0009506|GO:0005911|GO:0005515|GO:0009791|GO:0007275|GO:0007049|GO:0005737|GO:0048316|GO:0008092|GO:0009793|GO:0051301|GO:0007017|GO:0005829|GO:0010154|GO:0000910|GO:0000278|GO:0009790|GO:0006461|GO:0015631|GO:0043623|GO:0000281|GO:0000911|GO:0007021	developmental process|cell|cell junction|reproduction|developmental process involved in reproduction|protein folding|intracellular|plasmodesma|cell-cell junction|protein binding|post-embryonic development|multicellular organism development|cell cycle|cytoplasm|seed development|cytoskeletal protein binding|embryo development ending in seed dormancy|cell division|microtubule-based process|cytosol|f…	-	-	-	-	NW_015454415.1:9763-17331	2.82785053965593	2.12191032340229	-0.480695188934602
107406898	LOC107406898	(+)-neomenthol dehydrogenase	GO:0005623|GO:0003824|GO:0016491|GO:0005622|GO:0005737	cell|catalytic activity|oxidoreductase activity|intracellular|cytoplasm	-	-	-	-	chr1:40981257-40984977	5.5148938383079	4.88033035146869	1.30382707097405
107406920	LOC107406920	UDP-glycosyltransferase 74E2-like	-	-	-	-	-	-	chr1:41112646-41114242	2.93191160102754	1.86766657311733	-0.584247476345016
107406931	LOC107406931	photosynthetic NDH subunit of subcomplex B 1, chloroplastic-like	GO:0051179|GO:0016020|GO:0005623|GO:0008152|GO:0005622|GO:0044237|GO:0043234|GO:0022900|GO:0042651|GO:0010598|GO:0043231|GO:0006810|GO:0009579|GO:0006091|GO:0005737|GO:0055114|GO:0015979|GO:0009767|GO:0019684|GO:0009536|GO:0055035|GO:0009535|GO:0009773|GO:0009534|GO:0009507	localization|membrane|cell|metabolic process|intracellular|cellular metabolic process|protein complex|electron transport chain|thylakoid membrane|NAD(P)H dehydrogenase complex (plastoquinone)|intracellular membrane-bounded organelle|transport|thylakoid|generation of precursor metabolites and energy|cytoplasm|oxidation-reduction process|photosynthesis|photosynthetic electron transport chain|photos…	-	-	-	-	NW_015454434.1:4976-7654	-1.39819200634827	2.072625294317	0.883373282213676
107406932	LOC107406932	probable GMP synthase [glutamine-hydrolyzing]	GO:0005623|GO:0050896|GO:0008152|GO:0003824|GO:0016787|GO:0006950|GO:0051716|GO:0005622|GO:0044237|GO:0006807|GO:0044238|GO:0043231|GO:0006139|GO:0016798|GO:0006725|GO:0006281|GO:0006974|GO:0005634|GO:0006284|GO:0006259|GO:0016799|GO:0019104|GO:0003905|GO:0008725	cell|response to stimulus|metabolic process|catalytic activity|hydrolase activity|response to stress|cellular response to stimulus|intracellular|cellular metabolic process|nitrogen compound metabolic process|primary metabolic process|intracellular membrane-bounded organelle|nucleobase-containing compound metabolic process|hydrolase activity, acting on glycosyl bonds|cellular aromatic compound met…	-	-	ko03410	Base excision repair	NW_015454434.1:7773-12144	-0.29630435571287	1.72962950817635	-0.062335671652878
107406933	LOC107406933	probable WRKY transcription factor 40	GO:0005623|GO:0050896|GO:0008152|GO:0003700|GO:0006950|GO:0005622|GO:0044237|GO:0009607|GO:0009058|GO:0006807|GO:0051707|GO:0044238|GO:0005515|GO:0009615|GO:0009620|GO:0043231|GO:0051607|GO:0006952|GO:0003676|GO:0006139|GO:0006725|GO:0009611|GO:0009617|GO:0050688|GO:0050691|GO:0002237|GO:0019438|GO:0010467|GO:0005634|GO:0003677|GO:0031347|GO:0010468|GO:0010200|GO:0051252|GO:0009751|GO:0050832|GO:…	cell|response to stimulus|metabolic process|transcription factor activity, sequence-specific DNA binding|response to stress|intracellular|cellular metabolic process|response to biotic stimulus|biosynthetic process|nitrogen compound metabolic process|response to other organism|primary metabolic process|protein binding|response to virus|response to fungus|intracellular membrane-bounded organelle|de…	-	-	-	-	NW_015454434.1:11750-14130	2.66621178074963	6.07622725938434	5.35450830694396
107406940	LOC107406940	uncharacterized LOC107406940	-	-	-	-	-	-	NW_015454436.1:11219-14083	1.6123215179952	2.88689257061663	8.41463906355592
107406947	LOC107406947	RING-H2 finger protein ATL39-like	GO:0016020|GO:0005623|GO:0008152|GO:0003824|GO:0016740|GO:0031224|GO:0005622|GO:0044237|GO:0016874|GO:0044238|GO:0043231|GO:0016021|GO:0019538|GO:0043169|GO:0019787|GO:0005634|GO:0004842|GO:0044267|GO:0046872|GO:0006464|GO:0046914|GO:0070647|GO:0008270|GO:0016567	membrane|cell|metabolic process|catalytic activity|transferase activity|intrinsic component of membrane|intracellular|cellular metabolic process|ligase activity|primary metabolic process|intracellular membrane-bounded organelle|integral component of membrane|protein metabolic process|cation binding|ubiquitin-like protein transferase activity|nucleus|ubiquitin-protein transferase activity|cellular…	-	-	-	-	NW_015454439.1:10462-11311	1.66330058439896	1.45136716492113	3.97478412556985
107406957	LOC107406957	chaperone protein DnaJ	GO:0005623|GO:0006457|GO:0005622|GO:0005737	cell|protein folding|intracellular|cytoplasm	-	-	-	-	NW_015454443.1:12265-14651	2.86206325675423	2.69778698351674	5.53367297746254
107406963	LOC107406963	pentatricopeptide repeat-containing protein At1g08070, chloroplastic-like	GO:0005623|GO:0008152|GO:0005622|GO:0044237|GO:0006807|GO:0044238|GO:0043231|GO:0006139|GO:0006725|GO:0005737|GO:0010467|GO:0009536|GO:0016070|GO:0006396|GO:0016071|GO:0009507|GO:0006397|GO:0031425	cell|metabolic process|intracellular|cellular metabolic process|nitrogen compound metabolic process|primary metabolic process|intracellular membrane-bounded organelle|nucleobase-containing compound metabolic process|cellular aromatic compound metabolic process|cytoplasm|gene expression|plastid|RNA metabolic process|RNA processing|mRNA metabolic process|chloroplast|mRNA processing|chloroplast RNA …	-	-	-	-	NW_015454446.1:16335-18437	-1.95057110397809	0.79788811153707	1.49078535562156
107406983	LOC107406983	5'-3' exoribonuclease 3-like	GO:0005623|GO:0008152|GO:0003824|GO:0016787|GO:0005622|GO:0044237|GO:0006807|GO:0044238|GO:0043231|GO:0043169|GO:0003676|GO:0006139|GO:0006725|GO:0016788|GO:0019439|GO:0010467|GO:0005634|GO:0004518|GO:0046872|GO:0016070|GO:0090305|GO:0006396|GO:0006401|GO:0016071|GO:0004527|GO:0090501|GO:0004540|GO:0046914|GO:0004532|GO:0006397|GO:0010586|GO:0008409|GO:0008270|GO:0090503|GO:0004534|GO:0010587	cell|metabolic process|catalytic activity|hydrolase activity|intracellular|cellular metabolic process|nitrogen compound metabolic process|primary metabolic process|intracellular membrane-bounded organelle|cation binding|nucleic acid binding|nucleobase-containing compound metabolic process|cellular aromatic compound metabolic process|hydrolase activity, acting on ester bonds|aromatic compound cata…	-	-	ko03008|ko03018	Ribosome biogenesis in eukaryotes|RNA degradation	NW_015454452.1:14434-18840	-2.91921587093221	-2.6830282855478	-0.326866842533665
107406986	LOC107406986	UDP-glycosyltransferase 74E2-like	GO:0032502|GO:0050896|GO:0008152|GO:0003824|GO:0016740|GO:0006950|GO:0051716|GO:0009653|GO:0044237|GO:0006807|GO:0009725|GO:0044281|GO:0006970|GO:0007275|GO:0016757|GO:0006979|GO:0080167|GO:0006725|GO:0070887|GO:0009415|GO:0009414|GO:0009850|GO:0010016|GO:0007154|GO:0048367|GO:0006972|GO:0009737|GO:0080024|GO:0008194|GO:0042542|GO:0034599|GO:0042631|GO:0071470|GO:0009651|GO:0000302|GO:0016758|GO:…	developmental process|response to stimulus|metabolic process|catalytic activity|transferase activity|response to stress|cellular response to stimulus|anatomical structure morphogenesis|cellular metabolic process|nitrogen compound metabolic process|response to hormone|small molecule metabolic process|response to osmotic stress|multicellular organism development|transferase activity, transferring g…	-	-	-	-	chr1:41161696-41163418	3.73894208197231	2.77631240980899	-0.984123727267853
107406990	LOC107406990	ATP-dependent 6-phosphofructokinase 5, chloroplastic-like	GO:0005623|GO:0008152|GO:0003824|GO:0016740|GO:0005622|GO:0044237|GO:0006807|GO:0044238|GO:0043234|GO:0043231|GO:0044281|GO:0043169|GO:0006091|GO:0006139|GO:0006725|GO:0005737|GO:1901135|GO:0006793|GO:0005975|GO:0016772|GO:0000166|GO:0016773|GO:0006002|GO:0005829|GO:0016052|GO:0017076|GO:0009116|GO:1990234|GO:0016301|GO:0006796|GO:0046872|GO:0006753|GO:0009536|GO:0009259|GO:0005524|GO:0006096|GO:…	cell|metabolic process|catalytic activity|transferase activity|intracellular|cellular metabolic process|nitrogen compound metabolic process|primary metabolic process|protein complex|intracellular membrane-bounded organelle|small molecule metabolic process|cation binding|generation of precursor metabolites and energy|nucleobase-containing compound metabolic process|cellular aromatic compound metab…	-	-	ko01100|ko01110|ko01130|ko01120|ko01230|ko01200|ko03018|ko00010|ko04152|ko00051|ko00052|ko00030|ko00680	Metabolic pathways|Biosynthesis of secondary metabolites|Biosynthesis of antibiotics|Microbial metabolism in diverse environments|Biosynthesis of amino acids|Carbon metabolism|RNA degradation|Glycolysis / Gluconeogenesis|AMPK signaling pathway|Fructose and mannose metabolism|Galactose metabolism|Pentose phosphate pathway|Methane metabolism	NW_015454457.1:12373-13706	0.633800167179754	1.00067092915142	2.9373525241812
107407013	LOC107407013	UDP-glycosyltransferase 74F2-like	GO:0005623|GO:0008152|GO:0003824|GO:0016740|GO:0005622|GO:0044237|GO:0006807|GO:0044238|GO:0044281|GO:0016757|GO:0006725|GO:0005737|GO:0006520|GO:0008194|GO:0016758|GO:0046527|GO:0009696|GO:0018874|GO:0035251|GO:0019752|GO:0046482|GO:0052641|GO:0052639|GO:0052640|GO:0080002	cell|metabolic process|catalytic activity|transferase activity|intracellular|cellular metabolic process|nitrogen compound metabolic process|primary metabolic process|small molecule metabolic process|transferase activity, transferring glycosyl groups|cellular aromatic compound metabolic process|cytoplasm|cellular amino acid metabolic process|UDP-glycosyltransferase activity|transferase activity, t…	-	-	-	-	chr1:41097675-41099662	0.626157713441928	2.86265884262419	2.10633647886497
107407014	LOC107407014	leucine-rich repeat extensin-like protein 2	-	-	-	-	-	-	NW_015454470.1:1622-4161	2.96126756550444	2.32130245908549	0.308927789109528
107407015	LOC107407015	uncharacterized LOC107407015	-	-	-	-	-	-	NW_015454471.1:10809-11922	3.54910927944617	2.45968964785844	1.40411449242971
107407016	LOC107407016	probable WRKY transcription factor 75	GO:0032502|GO:0005623|GO:0050896|GO:0008152|GO:0003700|GO:0006950|GO:0051716|GO:0009653|GO:0005622|GO:0009892|GO:0044237|GO:0009058|GO:0006807|GO:0044238|GO:0009791|GO:0043231|GO:0007275|GO:0048569|GO:0003676|GO:0006139|GO:0006725|GO:0010015|GO:0048364|GO:0048513|GO:0048869|GO:0019438|GO:0010467|GO:0005634|GO:0003677|GO:0030154|GO:0010468|GO:0010053|GO:0043620|GO:0051252|GO:0010629|GO:0048528|GO:…	developmental process|cell|response to stimulus|metabolic process|transcription factor activity, sequence-specific DNA binding|response to stress|cellular response to stimulus|anatomical structure morphogenesis|intracellular|negative regulation of metabolic process|cellular metabolic process|biosynthetic process|nitrogen compound metabolic process|primary metabolic process|post-embryonic developm…	-	-	-	-	NW_015454471.1:13654-15523	-0.957971089339508	0.423295776899717	3.54609050847661
107407018	LOC107407018	leucine-rich repeat extensin-like protein 2	-	-	-	-	-	-	NW_015454472.1:1604-4143	2.20817840456462	1.40486245979994	-0.738427404729319
107407019	LOC107407019	cyclin-D4-2-like	GO:0032502|GO:0005623|GO:0003824|GO:0016740|GO:0005622|GO:0005515|GO:0009791|GO:0043231|GO:0007275|GO:0007049|GO:0005737|GO:0051726|GO:0016772|GO:0048869|GO:0051301|GO:0016773|GO:0010374|GO:0005634|GO:0016301|GO:0090558|GO:0010440|GO:0004672|GO:0004674|GO:0004693	developmental process|cell|catalytic activity|transferase activity|intracellular|protein binding|post-embryonic development|intracellular membrane-bounded organelle|multicellular organism development|cell cycle|cytoplasm|regulation of cell cycle|transferase activity, transferring phosphorus-containing groups|cellular developmental process|cell division|phosphotransferase activity, alcohol group a…	-	-	-	-	NW_015454473.1:2306-5163	1.62783955140733	0.726346489072526	-0.378723397675623
107407063	LOC107407063	uncharacterized N-acetyltransferase p20-like	GO:0005623|GO:0008152|GO:0003824|GO:0016740|GO:0005622|GO:0044237|GO:0044238|GO:0016746|GO:0019538|GO:0005737|GO:0016747|GO:0044267|GO:0016410|GO:0006464|GO:0016407|GO:0008080|GO:0031365|GO:0006473|GO:0006474	cell|metabolic process|catalytic activity|transferase activity|intracellular|cellular metabolic process|primary metabolic process|transferase activity, transferring acyl groups|protein metabolic process|cytoplasm|transferase activity, transferring acyl groups other than amino-acyl groups|cellular protein metabolic process|N-acyltransferase activity|cellular protein modification process|acetyltran…	-	-	-	-	NW_015454490.1:3424-4100	-2.07243108789595	1.48258742343405	1.64691277129116
107407064	LOC107407064	uncharacterized N-acetyltransferase p20-like	GO:0016020|GO:0005623|GO:0008152|GO:0003824|GO:0016740|GO:0005622|GO:0044237|GO:0044238|GO:0016746|GO:0019538|GO:0005737|GO:0016747|GO:0044267|GO:0016410|GO:0006464|GO:0016407|GO:0008080|GO:0031365|GO:0006473|GO:0006474	membrane|cell|metabolic process|catalytic activity|transferase activity|intracellular|cellular metabolic process|primary metabolic process|transferase activity, transferring acyl groups|protein metabolic process|cytoplasm|transferase activity, transferring acyl groups other than amino-acyl groups|cellular protein metabolic process|N-acyltransferase activity|cellular protein modification process|a…	-	-	-	-	NW_015454490.1:4865-5769	1.8726416541267	3.00556555351089	4.17993384955698
107407069	LOC107407069	uncharacterized LOC107407069	-	-	-	-	-	-	NW_015454493.1:1734-12650	5.01432013014432	5.33074663817247	7.55025664933313
107407086	LOC107407086	CBL-interacting serine/threonine-protein kinase 9-like	GO:0051179|GO:0016020|GO:0005623|GO:0005215|GO:0050896|GO:0008152|GO:0003824|GO:0016740|GO:0006950|GO:0005622|GO:0044237|GO:0071944|GO:0022857|GO:0044238|GO:0005886|GO:0005515|GO:0043231|GO:0019538|GO:0007584|GO:0006810|GO:0005737|GO:0022891|GO:0006793|GO:0055085|GO:0009415|GO:0009414|GO:0016772|GO:0000166|GO:0010118|GO:0016773|GO:0006811|GO:0015075|GO:0005829|GO:0017076|GO:0005634|GO:0034220|GO:…	localization|membrane|cell|transporter activity|response to stimulus|metabolic process|catalytic activity|transferase activity|response to stress|intracellular|cellular metabolic process|cell periphery|transmembrane transporter activity|primary metabolic process|plasma membrane|protein binding|intracellular membrane-bounded organelle|protein metabolic process|response to nutrient|transport|cytopl…	-	-	-	-	NW_015454503.1:9457-14197	4.61492088118643	6.77861597335478	5.06853958238664
107407104	LOC107407104	pentatricopeptide repeat-containing protein At1g08070, chloroplastic-like	GO:0005623|GO:0008152|GO:0005622|GO:0044237|GO:0006807|GO:0044238|GO:0043231|GO:0006139|GO:0006725|GO:0005737|GO:0010467|GO:0009536|GO:0016070|GO:0006396|GO:0016071|GO:0009507|GO:0006397|GO:0031425	cell|metabolic process|intracellular|cellular metabolic process|nitrogen compound metabolic process|primary metabolic process|intracellular membrane-bounded organelle|nucleobase-containing compound metabolic process|cellular aromatic compound metabolic process|cytoplasm|gene expression|plastid|RNA metabolic process|RNA processing|mRNA metabolic process|chloroplast|mRNA processing|chloroplast RNA …	-	-	-	-	NW_015454516.1:11197-13299	-2.24359586924776	0.607066471620551	1.46634952440452
107407116	LOC107407116	GDSL esterase/lipase At5g37690-like	GO:0005576|GO:0008152|GO:0003824|GO:0016787|GO:0044238|GO:0016788|GO:0006629|GO:0016298|GO:0016042	extracellular region|metabolic process|catalytic activity|hydrolase activity|primary metabolic process|hydrolase activity, acting on ester bonds|lipid metabolic process|lipase activity|lipid catabolic process	-	-	-	-	NW_015454520.1:12417-14693	0.10312459296307	-0.47551814777941	2.37407163249659
107407126	LOC107407126	DNA-damage-repair/toleration protein DRT100-like	GO:0016020|GO:0005623|GO:0023052|GO:0050896|GO:0006950|GO:0051716|GO:0005622|GO:0071944|GO:0005886|GO:0005618|GO:0007165|GO:0043231|GO:0006952|GO:0080167|GO:0005737|GO:0007154|GO:0009505|GO:0005829|GO:0009536|GO:0009507	membrane|cell|signaling|response to stimulus|response to stress|cellular response to stimulus|intracellular|cell periphery|plasma membrane|cell wall|signal transduction|intracellular membrane-bounded organelle|defense response|response to karrikin|cytoplasm|cell communication|plant-type cell wall|cytosol|plastid|chloroplast	-	-	-	-	NW_015454525.1:666-4429	4.26729354536698	5.14653171538201	6.69559117247443
107407137	LOC107407137	uncharacterized LOC107407137	-	-	-	-	ko01100|ko00730	Metabolic pathways|Thiamine metabolism	NW_015454533.1:821-1783	2.24218217111849	0.138198872227763	3.79402519114869
107407175	LOC107407175	uncharacterized LOC107407175	GO:0032502|GO:0005623|GO:0000003|GO:0023052|GO:0050896|GO:0003006|GO:0051716|GO:0005622|GO:0007165|GO:0043231|GO:0008219|GO:0007275|GO:0043169|GO:0003676|GO:0005737|GO:0001890|GO:0070887|GO:0009968|GO:0048513|GO:0048869|GO:0007154|GO:0009966|GO:0005634|GO:0003677|GO:0030154|GO:0007166|GO:0046872|GO:0003723|GO:0012501|GO:0030512|GO:0006915|GO:0044822|GO:0046914|GO:0007178|GO:0008270	developmental process|cell|reproduction|signaling|response to stimulus|developmental process involved in reproduction|cellular response to stimulus|intracellular|signal transduction|intracellular membrane-bounded organelle|cell death|multicellular organism development|cation binding|nucleic acid binding|cytoplasm|placenta development|cellular response to chemical stimulus|negative regulation of s…	-	-	-	-	NW_015454557.1:354-2280	-0.504826332899575	-0.273641496909212	4.07017325770846
107407186	LOC107407186	uncharacterized LOC107407186	-	-	-	-	-	-	NW_015454560.1:9929-10913	2.56767947170874	2.3839525316444	-0.122644417738207
107407194	LOC107407194	cyclin-D3-1-like	GO:0032502|GO:0005623|GO:0003824|GO:0016740|GO:0005622|GO:0005515|GO:0009791|GO:0043231|GO:0007275|GO:0007049|GO:0005737|GO:0051726|GO:0016772|GO:0048869|GO:0051301|GO:0016773|GO:0010374|GO:0005634|GO:0016301|GO:0090558|GO:0010440|GO:0004672|GO:0004674|GO:0004693	developmental process|cell|catalytic activity|transferase activity|intracellular|protein binding|post-embryonic development|intracellular membrane-bounded organelle|multicellular organism development|cell cycle|cytoplasm|regulation of cell cycle|transferase activity, transferring phosphorus-containing groups|cellular developmental process|cell division|phosphotransferase activity, alcohol group a…	-	-	-	-	NW_015454566.1:12184-13419	1.31766672578999	0.356128230189222	-1.15327324336213
107407197	LOC107407197	monogalactosyldiacylglycerol synthase 2, chloroplastic-like	GO:0016020|GO:0005623|GO:0050896|GO:0008152|GO:0003824|GO:0019867|GO:0031090|GO:0016740|GO:0006950|GO:0051716|GO:0005622|GO:0044237|GO:0009058|GO:0030246|GO:0044238|GO:0042594|GO:0098588|GO:0043231|GO:0044281|GO:0016757|GO:0005737|GO:1901135|GO:0005975|GO:0044255|GO:0042170|GO:0006629|GO:0007154|GO:0006643|GO:0009527|GO:0006631|GO:0008194|GO:0031969|GO:0009526|GO:0046467|GO:0009267|GO:0008610|GO:…	membrane|cell|response to stimulus|metabolic process|catalytic activity|outer membrane|organelle membrane|transferase activity|response to stress|cellular response to stimulus|intracellular|cellular metabolic process|biosynthetic process|carbohydrate binding|primary metabolic process|response to starvation|bounding membrane of organelle|intracellular membrane-bounded organelle|small molecule meta…	-	-	ko01100|ko00561	Metabolic pathways|Glycerolipid metabolism	NW_015454568.1:5825-12028	0.87805254082979	6.02470319243445	3.54648239971064
107407227	LOC107407227	serine carboxypeptidase-like 50	GO:0005576|GO:0005623|GO:0008152|GO:0003824|GO:0016787|GO:0005622|GO:0044238|GO:0008233|GO:0043231|GO:0019538|GO:0005737|GO:0006508|GO:0008236|GO:0005773|GO:0070008|GO:0004185|GO:0004180	extracellular region|cell|metabolic process|catalytic activity|hydrolase activity|intracellular|primary metabolic process|peptidase activity|intracellular membrane-bounded organelle|protein metabolic process|cytoplasm|proteolysis|serine-type peptidase activity|vacuole|serine-type exopeptidase activity|serine-type carboxypeptidase activity|carboxypeptidase activity	-	-	-	-	NW_015454594.1:5831-10573	2.92545648107612	4.08195034534843	5.20649797145959
107407230	LOC107407230	photosynthetic NDH subunit of subcomplex B 1, chloroplastic-like	GO:0051179|GO:0016020|GO:0005623|GO:0008152|GO:0005622|GO:0044237|GO:0043234|GO:0022900|GO:0042651|GO:0010598|GO:0043231|GO:0006810|GO:0009579|GO:0006091|GO:0005737|GO:0055114|GO:0015979|GO:0009767|GO:0019684|GO:0009536|GO:0055035|GO:0009535|GO:0009773|GO:0009534|GO:0009507	localization|membrane|cell|metabolic process|intracellular|cellular metabolic process|protein complex|electron transport chain|thylakoid membrane|NAD(P)H dehydrogenase complex (plastoquinone)|intracellular membrane-bounded organelle|transport|thylakoid|generation of precursor metabolites and energy|cytoplasm|oxidation-reduction process|photosynthesis|photosynthetic electron transport chain|photos…	-	-	-	-	NW_015454595.1:7136-9802	-1.05058698844384	1.6962620149281	0.790161942898025
107407231	LOC107407231	probable GMP synthase [glutamine-hydrolyzing]	GO:0005623|GO:0050896|GO:0008152|GO:0003824|GO:0016787|GO:0006950|GO:0051716|GO:0005622|GO:0044237|GO:0006807|GO:0044238|GO:0043231|GO:0006139|GO:0016798|GO:0006725|GO:0006281|GO:0006974|GO:0005634|GO:0006284|GO:0006259|GO:0016799|GO:0019104|GO:0003905|GO:0008725	cell|response to stimulus|metabolic process|catalytic activity|hydrolase activity|response to stress|cellular response to stimulus|intracellular|cellular metabolic process|nitrogen compound metabolic process|primary metabolic process|intracellular membrane-bounded organelle|nucleobase-containing compound metabolic process|hydrolase activity, acting on glycosyl bonds|cellular aromatic compound met…	-	-	ko03410	Base excision repair	NW_015454595.1:2624-7008	-0.0606780397754137	2.48464542656365	1.17102646045527
107407232	LOC107407232	probable WRKY transcription factor 40	GO:0005623|GO:0050896|GO:0008152|GO:0003700|GO:0006950|GO:0005622|GO:0044237|GO:0009607|GO:0009058|GO:0006807|GO:0051707|GO:0044238|GO:0005515|GO:0009615|GO:0009620|GO:0043231|GO:0051607|GO:0006952|GO:0003676|GO:0006139|GO:0006725|GO:0009611|GO:0009617|GO:0050688|GO:0050691|GO:0002237|GO:0019438|GO:0010467|GO:0005634|GO:0003677|GO:0031347|GO:0010468|GO:0010200|GO:0051252|GO:0009751|GO:0050832|GO:…	cell|response to stimulus|metabolic process|transcription factor activity, sequence-specific DNA binding|response to stress|intracellular|cellular metabolic process|response to biotic stimulus|biosynthetic process|nitrogen compound metabolic process|response to other organism|primary metabolic process|protein binding|response to virus|response to fungus|intracellular membrane-bounded organelle|de…	-	-	-	-	NW_015454595.1:516-2740	2.97509306595829	6.26855726859078	5.56776672815148
107407250	LOC107407250	inorganic phosphate transporter 1-4-like	-	-	-	-	-	-	NW_015454604.1:2687-9399	-0.817180265452664	2.76262917102693	2.52557592784717
107407253	LOC107407253	uncharacterized LOC107407253	-	-	-	-	-	-	NW_015454606.1:13548-14268	2.97767450007906	-0.0387748890178689	0.395194304806954
107407276	LOC107407276	cellulose synthase-like protein G3	GO:0016020|GO:0005623|GO:0008152|GO:0003824|GO:0031090|GO:0016740|GO:0031224|GO:0071554|GO:0005622|GO:0044237|GO:0071944|GO:0009058|GO:0012505|GO:0044238|GO:0005886|GO:0098588|GO:0043231|GO:0016021|GO:0016757|GO:0044262|GO:0005737|GO:0005975|GO:0071555|GO:0005794|GO:0016051|GO:0000139|GO:0008194|GO:0016758|GO:0005976|GO:0046527|GO:0006073|GO:0000271|GO:0009250|GO:0035251|GO:0016760|GO:0016759|GO:…	membrane|cell|metabolic process|catalytic activity|organelle membrane|transferase activity|intrinsic component of membrane|cell wall organization or biogenesis|intracellular|cellular metabolic process|cell periphery|biosynthetic process|endomembrane system|primary metabolic process|plasma membrane|bounding membrane of organelle|intracellular membrane-bounded organelle|integral component of membra…	-	-	-	-	NW_015454620.1:9326-12787	2.70892668211584	2.94947247309479	-3.90660511480802
107407301	LOC107407301	21 kDa protein	GO:0005623|GO:0008152|GO:0030234|GO:0005622|GO:0009892|GO:0043231|GO:0005737|GO:0050790|GO:0004857|GO:0043086|GO:0046910|GO:0009536|GO:0009507	cell|metabolic process|enzyme regulator activity|intracellular|negative regulation of metabolic process|intracellular membrane-bounded organelle|cytoplasm|regulation of catalytic activity|enzyme inhibitor activity|negative regulation of catalytic activity|pectinesterase inhibitor activity|plastid|chloroplast	-	-	-	-	NW_015454642.1:11161-12124	3.6322971709597	2.69097987628096	0.59406310184818
107407304	LOC107407304	probable WRKY transcription factor 40	GO:0005623|GO:0050896|GO:0008152|GO:0003700|GO:0006950|GO:0005622|GO:0044237|GO:0009607|GO:0009058|GO:0006807|GO:0051707|GO:0044238|GO:0005515|GO:0009615|GO:0009620|GO:0043231|GO:0051607|GO:0006952|GO:0003676|GO:0006139|GO:0006725|GO:0009611|GO:0009617|GO:0050688|GO:0050691|GO:0002237|GO:0019438|GO:0010467|GO:0005634|GO:0003677|GO:0031347|GO:0010468|GO:0010200|GO:0051252|GO:0009751|GO:0050832|GO:…	cell|response to stimulus|metabolic process|transcription factor activity, sequence-specific DNA binding|response to stress|intracellular|cellular metabolic process|response to biotic stimulus|biosynthetic process|nitrogen compound metabolic process|response to other organism|primary metabolic process|protein binding|response to virus|response to fungus|intracellular membrane-bounded organelle|de…	-	-	-	-	NW_015454643.1:10965-13366	3.56998349253776	5.89174520403603	5.25822819918124
107407309	LOC107407309	uncharacterized LOC107407309	-	-	-	-	-	-	NW_015454647.1:5672-6314	4.32904254862159	3.28594438368059	2.00489778099841
107407338	LOC107407338	basic 7S globulin 2-like	GO:0005576|GO:0016020|GO:0005623|GO:0050896|GO:0006950|GO:0005622|GO:0071944|GO:0012505|GO:0005886|GO:0005618|GO:0043231|GO:0006970|GO:0005737|GO:0005794|GO:0009505|GO:0009651	extracellular region|membrane|cell|response to stimulus|response to stress|intracellular|cell periphery|endomembrane system|plasma membrane|cell wall|intracellular membrane-bounded organelle|response to osmotic stress|cytoplasm|Golgi apparatus|plant-type cell wall|response to salt stress	-	-	-	-	NW_015454664.1:5780-6993	4.17396658790593	5.46427302282004	7.54533618285337
107407342	LOC107407342	DNA topoisomerase 3-alpha	GO:0005623|GO:0000003|GO:0050896|GO:0008152|GO:0003824|GO:0016853|GO:0006950|GO:0051716|GO:0005622|GO:0044237|GO:0009058|GO:0006807|GO:0051321|GO:0044238|GO:0043231|GO:0043169|GO:0003676|GO:0003916|GO:0006139|GO:0007049|GO:0006725|GO:0006281|GO:0007131|GO:0051307|GO:0007126|GO:0007059|GO:0005694|GO:0000712|GO:0006974|GO:0007067|GO:0000278|GO:0005634|GO:0003677|GO:0045132|GO:0051276|GO:0046872|GO:…	cell|reproduction|response to stimulus|metabolic process|catalytic activity|isomerase activity|response to stress|cellular response to stimulus|intracellular|cellular metabolic process|biosynthetic process|nitrogen compound metabolic process|meiotic cell cycle|primary metabolic process|intracellular membrane-bounded organelle|cation binding|nucleic acid binding|DNA topoisomerase activity|nucleoba…	-	-	ko03460|ko03440	Fanconi anemia pathway|Homologous recombination	NW_015454667.1:134-12426	2.28784789070612	1.71575632307362	0.238736104578902
107407358	LOC107407358	(-)-isopiperitenol/(-)-carveol dehydrogenase, mitochondrial-like	GO:0008152|GO:0003824|GO:0016491|GO:0044237|GO:0009058|GO:0044238|GO:0016614|GO:0044281|GO:0044255|GO:0006629|GO:0000166|GO:0006720|GO:0016616|GO:0006066|GO:0008610|GO:0008299|GO:0018459|GO:0016114|GO:0018458|GO:0016099|GO:0031525	metabolic process|catalytic activity|oxidoreductase activity|cellular metabolic process|biosynthetic process|primary metabolic process|oxidoreductase activity, acting on CH-OH group of donors|small molecule metabolic process|cellular lipid metabolic process|lipid metabolic process|nucleotide binding|isoprenoid metabolic process|oxidoreductase activity, acting on the CH-OH group of donors, NAD or …	-	-	ko01100|ko01110|ko01130|ko00280	Metabolic pathways|Biosynthesis of secondary metabolites|Biosynthesis of antibiotics|Valine, leucine and isoleucine degradation	NW_015454677.1:2937-4010	1.9045749182131	-2.52617224595515	4.22832254132897
107407362	LOC107407362	polygalacturonase At1g48100-like	GO:0005576|GO:0005623|GO:0008152|GO:0003824|GO:0016787|GO:0071554|GO:0071944|GO:0044238|GO:0005618|GO:0016798|GO:0005975|GO:0071555|GO:0004553|GO:0004650	extracellular region|cell|metabolic process|catalytic activity|hydrolase activity|cell wall organization or biogenesis|cell periphery|primary metabolic process|cell wall|hydrolase activity, acting on glycosyl bonds|carbohydrate metabolic process|cell wall organization|hydrolase activity, hydrolyzing O-glycosyl compounds|polygalacturonase activity	-	-	-	-	NW_015454679.1:1429-4251	4.1069511300799	3.25258996284765	0.307206351143263
107407364	LOC107407364	probable WRKY transcription factor 51	GO:0005623|GO:0023052|GO:0050896|GO:0008152|GO:0003700|GO:0006950|GO:0051716|GO:0005622|GO:0044237|GO:0009607|GO:0009058|GO:0006807|GO:0051707|GO:0044238|GO:0005515|GO:0009725|GO:0009620|GO:0007165|GO:0043231|GO:0006952|GO:0006139|GO:0006725|GO:0070887|GO:0009617|GO:0007154|GO:0019438|GO:0010467|GO:0005634|GO:0009753|GO:0010468|GO:0009755|GO:0051252|GO:0050832|GO:0016070|GO:0042742|GO:0009867|GO:…	cell|signaling|response to stimulus|metabolic process|transcription factor activity, sequence-specific DNA binding|response to stress|cellular response to stimulus|intracellular|cellular metabolic process|response to biotic stimulus|biosynthetic process|nitrogen compound metabolic process|response to other organism|primary metabolic process|protein binding|response to hormone|response to fungus|s…	-	-	-	-	NW_015454680.1:3023-8182	0.644972198124675	2.81898227381129	4.57320735979297
107407421	LOC107407421	peroxidase 21-like	GO:0005576|GO:0005623|GO:0030054|GO:0016209|GO:0050896|GO:0003824|GO:0016491|GO:0004601|GO:0006950|GO:0071554|GO:0005622|GO:0009506|GO:0071944|GO:0009607|GO:0005911|GO:0051707|GO:0009620|GO:0005618|GO:0006952|GO:0005737|GO:0071669|GO:0071555|GO:0009505|GO:0005829|GO:0009664|GO:0050832	extracellular region|cell|cell junction|antioxidant activity|response to stimulus|catalytic activity|oxidoreductase activity|peroxidase activity|response to stress|cell wall organization or biogenesis|intracellular|plasmodesma|cell periphery|response to biotic stimulus|cell-cell junction|response to other organism|response to fungus|cell wall|defense response|cytoplasm|plant-type cell wall organi…	-	-	ko01100|ko01110|ko00940	Metabolic pathways|Biosynthesis of secondary metabolites|Phenylpropanoid biosynthesis	NW_015454718.1:4103-7721	3.15530380443291	2.42780427773133	5.56602467553581
107407428	LOC107407428	3-ketoacyl-CoA synthase 17-like	GO:0016020|GO:0008152|GO:0003824|GO:0016740|GO:0031224|GO:0044237|GO:0009058|GO:0044238|GO:0016746|GO:0016021|GO:0044281|GO:0044255|GO:0006629|GO:0016747|GO:0006631|GO:0008610|GO:0006633|GO:0000038|GO:0019752|GO:0030497	membrane|metabolic process|catalytic activity|transferase activity|intrinsic component of membrane|cellular metabolic process|biosynthetic process|primary metabolic process|transferase activity, transferring acyl groups|integral component of membrane|small molecule metabolic process|cellular lipid metabolic process|lipid metabolic process|transferase activity, transferring acyl groups other than …	-	-	ko01110|ko00062	Biosynthesis of secondary metabolites|Fatty acid elongation	NW_015454724.1:7952-9052	1.37379439017253	-3.28167773126216	#NUM!
107407451	LOC107407451	protein NRT1/ PTR FAMILY 2.11-like	GO:0051179|GO:0016020|GO:0005623|GO:0030054|GO:0005215|GO:0050896|GO:0031224|GO:0009506|GO:0071944|GO:0005911|GO:0022857|GO:0005886|GO:0090448|GO:0016021|GO:0006810|GO:0080167|GO:0022891|GO:0055085|GO:0071702|GO:0006811|GO:0015075|GO:0006818|GO:0010233|GO:0034220|GO:1901264|GO:0015711|GO:0006812|GO:0015293|GO:0015833|GO:0015992|GO:1901349|GO:0008509|GO:0098656|GO:0008324|GO:0090449|GO:0006820|GO:…	localization|membrane|cell|cell junction|transporter activity|response to stimulus|intrinsic component of membrane|plasmodesma|cell periphery|cell-cell junction|transmembrane transporter activity|plasma membrane|glucosinolate:proton symporter activity|integral component of membrane|transport|response to karrikin|substrate-specific transmembrane transporter activity|transmembrane transport|organic…	-	-	-	-	NW_015454739.1:3595-6345	2.85325767501494	2.06509548411592	0.32016228416342
107407490	LOC107407490	uncharacterized LOC107407490	GO:0005623|GO:0005622|GO:0043231|GO:0043169|GO:0005634|GO:0046872|GO:0005509	cell|intracellular|intracellular membrane-bounded organelle|cation binding|nucleus|metal ion binding|calcium ion binding	-	-	-	-	NW_015454762.1:1974-6951	1.22156151827764	3.19012405010519	4.32731876380566
107407516	LOC107407516	uncharacterized LOC107407516	GO:0005623|GO:0005622|GO:0043231|GO:0005634	cell|intracellular|intracellular membrane-bounded organelle|nucleus	-	-	-	-	NW_015454775.1:1063-3074	-0.0042002023176818	3.22265592815518	0.598898865704724
107407530	LOC107407530	probable inorganic phosphate transporter 1-3	GO:0051179|GO:0016020|GO:0005623|GO:0005215|GO:0031224|GO:0005622|GO:0071944|GO:0022857|GO:0005886|GO:0016021|GO:0006810|GO:0005737|GO:0022891|GO:0005887|GO:0055085|GO:0031226|GO:0006811|GO:0015075|GO:0005315|GO:0008509|GO:0006820|GO:0015103|GO:0006817|GO:0015114	localization|membrane|cell|transporter activity|intrinsic component of membrane|intracellular|cell periphery|transmembrane transporter activity|plasma membrane|integral component of membrane|transport|cytoplasm|substrate-specific transmembrane transporter activity|integral component of plasma membrane|transmembrane transport|intrinsic component of plasma membrane|ion transport|ion transmembrane t…	-	-	-	-	NW_015454785.1:7318-10899	1.37950545072639	2.75541220159026	0.406772919279187
107407540	LOC107407540	protein GAMETE EXPRESSED 1-like	GO:0032502|GO:0016020|GO:0005623|GO:0031224|GO:0005622|GO:0071944|GO:0005886|GO:0005515|GO:0043231|GO:0016021|GO:0007275|GO:0005737|GO:0042802|GO:0005887|GO:0031226|GO:0009790|GO:0048229|GO:0009536|GO:0009553|GO:0009507|GO:0009555	developmental process|membrane|cell|intrinsic component of membrane|intracellular|cell periphery|plasma membrane|protein binding|intracellular membrane-bounded organelle|integral component of membrane|multicellular organism development|cytoplasm|identical protein binding|integral component of plasma membrane|intrinsic component of plasma membrane|embryo development|gametophyte development|plastid…	-	-	-	-	NW_015454790.1:9162-11072	-3.94458631702458	-1.75319553116786	1.6357337492264
107407569	LOC107407569	UDP-glucose 6-dehydrogenase 1-like	GO:0005623|GO:0008152|GO:0003824|GO:0016491|GO:0071554|GO:0005622|GO:0044237|GO:0048037|GO:0071944|GO:0009058|GO:0006807|GO:0044238|GO:0016614|GO:0005618|GO:0043231|GO:0044281|GO:0006139|GO:0006725|GO:0005737|GO:1901135|GO:0071669|GO:0005975|GO:0050662|GO:0071555|GO:0000166|GO:0005829|GO:0009664|GO:0019438|GO:0005634|GO:0051287|GO:0016616|GO:0009225|GO:0005976|GO:0046398|GO:0003979|GO:0019752|GO:…	cell|metabolic process|catalytic activity|oxidoreductase activity|cell wall organization or biogenesis|intracellular|cellular metabolic process|cofactor binding|cell periphery|biosynthetic process|nitrogen compound metabolic process|primary metabolic process|oxidoreductase activity, acting on CH-OH group of donors|cell wall|intracellular membrane-bounded organelle|small molecule metabolic process…	-	-	ko01100|ko00520|ko00500|ko00053|ko00040	Metabolic pathways|Amino sugar and nucleotide sugar metabolism|Starch and sucrose metabolism|Ascorbate and aldarate metabolism|Pentose and glucuronate interconversions	NW_015454810.1:6162-8627	1.26303603888053	0.787874763764689	5.7894062390918
107407571	LOC107407571	protein TOO MANY MOUTHS	GO:0032502|GO:0016020|GO:0005623|GO:0023052|GO:0050896|GO:0031224|GO:0051716|GO:0009653|GO:0005622|GO:0004872|GO:0005515|GO:0009725|GO:0042277|GO:0009791|GO:0007165|GO:0043231|GO:0010103|GO:0007275|GO:0005737|GO:0031225|GO:0009886|GO:0090626|GO:0010016|GO:0007154|GO:0051301|GO:0048367|GO:0008356|GO:0009737|GO:0010374|GO:0005739|GO:0090558	developmental process|membrane|cell|signaling|response to stimulus|intrinsic component of membrane|cellular response to stimulus|anatomical structure morphogenesis|intracellular|receptor activity|protein binding|response to hormone|peptide binding|post-embryonic development|signal transduction|intracellular membrane-bounded organelle|stomatal complex morphogenesis|multicellular organism developme…	-	-	-	-	chr1:41385920-41387522	1.39994214441028	-0.684104122889251	-2.82163264948923
107407574	LOC107407574	probable WRKY transcription factor 61	GO:0005623|GO:0050896|GO:0008152|GO:0003700|GO:0006950|GO:0005622|GO:0044237|GO:0009058|GO:0006807|GO:0044238|GO:0043231|GO:0006952|GO:0003676|GO:0006139|GO:0006725|GO:0019438|GO:0010467|GO:0005634|GO:0003677|GO:0010468|GO:0051252|GO:0016070|GO:0032774|GO:0043565|GO:0006351|GO:2001141|GO:0006355|GO:1903506	cell|response to stimulus|metabolic process|transcription factor activity, sequence-specific DNA binding|response to stress|intracellular|cellular metabolic process|biosynthetic process|nitrogen compound metabolic process|primary metabolic process|intracellular membrane-bounded organelle|defense response|nucleic acid binding|nucleobase-containing compound metabolic process|cellular aromatic compo…	-	-	-	-	NW_015454814.1:85-4417	4.538841243363	3.92696728629438	2.49050817158805
107407577	LOC107407577	uncharacterized N-acetyltransferase p20-like	GO:0016020|GO:0005623|GO:0008152|GO:0003824|GO:0016740|GO:0005622|GO:0044237|GO:0044238|GO:0016746|GO:0019538|GO:0005737|GO:0016747|GO:0044267|GO:0016410|GO:0006464|GO:0016407|GO:0008080|GO:0031365|GO:0006473|GO:0006474	membrane|cell|metabolic process|catalytic activity|transferase activity|intracellular|cellular metabolic process|primary metabolic process|transferase activity, transferring acyl groups|protein metabolic process|cytoplasm|transferase activity, transferring acyl groups other than amino-acyl groups|cellular protein metabolic process|N-acyltransferase activity|cellular protein modification process|a…	-	-	-	-	NW_015454816.1:5145-5666	2.15901695285116	3.60899198311809	4.86901878388011
107407582	LOC107407582	uncharacterized N-acetyltransferase p20-like	GO:0005623|GO:0008152|GO:0003824|GO:0016740|GO:0005622|GO:0044237|GO:0044238|GO:0016746|GO:0019538|GO:0005737|GO:0016747|GO:0044267|GO:0016410|GO:0006464|GO:0016407|GO:0008080|GO:0031365|GO:0006473|GO:0006474	cell|metabolic process|catalytic activity|transferase activity|intracellular|cellular metabolic process|primary metabolic process|transferase activity, transferring acyl groups|protein metabolic process|cytoplasm|transferase activity, transferring acyl groups other than amino-acyl groups|cellular protein metabolic process|N-acyltransferase activity|cellular protein modification process|acetyltran…	-	-	-	-	NW_015454816.1:6702-7378	-1.17460308906719	1.44299671881716	2.24070091967106
107407586	LOC107407586	protein NRT1/ PTR FAMILY 4.4-like	GO:0051179|GO:0016020|GO:0005623|GO:0005215|GO:0050896|GO:0031224|GO:0071944|GO:0009607|GO:0051707|GO:0005886|GO:0016021|GO:0009624|GO:0006810|GO:0071702|GO:0015833|GO:0006857	localization|membrane|cell|transporter activity|response to stimulus|intrinsic component of membrane|cell periphery|response to biotic stimulus|response to other organism|plasma membrane|integral component of membrane|response to nematode|transport|organic substance transport|peptide transport|oligopeptide transport	-	-	-	-	NW_015454821.1:151-4203	3.33166208923005	2.18106101883978	1.06796461462129
107407589	LOC107407589	ABC transporter G family member 22-like	-	-	-	-	-	-	NW_015454824.1:9-6293	2.10141639283595	1.46549801065913	-0.719253306636945
107407601	LOC107407601	uncharacterized LOC107407601	-	-	-	-	ko03015|ko04152|ko04151|ko04071	mRNA surveillance pathway|AMPK signaling pathway|PI3K-Akt signaling pathway|Sphingolipid signaling pathway	NW_015454832.1:4298-6682	-0.936493069306386	1.25048369389774	0.511488591121282
107407609	LOC107407609	3-ketoacyl-CoA synthase 17-like	GO:0016020|GO:0008152|GO:0003824|GO:0016740|GO:0031224|GO:0044237|GO:0009058|GO:0044238|GO:0016746|GO:0016021|GO:0044281|GO:0044255|GO:0006629|GO:0016747|GO:0006631|GO:0008610|GO:0006633|GO:0000038|GO:0019752|GO:0030497	membrane|metabolic process|catalytic activity|transferase activity|intrinsic component of membrane|cellular metabolic process|biosynthetic process|primary metabolic process|transferase activity, transferring acyl groups|integral component of membrane|small molecule metabolic process|cellular lipid metabolic process|lipid metabolic process|transferase activity, transferring acyl groups other than …	-	-	ko01110|ko00062	Biosynthesis of secondary metabolites|Fatty acid elongation	NW_015454839.1:3211-4311	2.40303157451922	#NUM!	-2.1363531272611
107407614	LOC107407614	uncharacterized N-acetyltransferase p20-like	GO:0016020|GO:0005623|GO:0008152|GO:0003824|GO:0016740|GO:0005622|GO:0044237|GO:0044238|GO:0016746|GO:0019538|GO:0005737|GO:0016747|GO:0044267|GO:0016410|GO:0006464|GO:0016407|GO:0008080|GO:0031365|GO:0006473|GO:0006474	membrane|cell|metabolic process|catalytic activity|transferase activity|intracellular|cellular metabolic process|primary metabolic process|transferase activity, transferring acyl groups|protein metabolic process|cytoplasm|transferase activity, transferring acyl groups other than amino-acyl groups|cellular protein metabolic process|N-acyltransferase activity|cellular protein modification process|a…	-	-	-	-	NW_015454840.1:4818-5723	2.11898783687046	2.9393779792556	4.40067367007369
107407619	LOC107407619	uncharacterized LOC107407619	GO:0005623|GO:0008152|GO:0005622|GO:0044237|GO:0043231|GO:0006091|GO:0005737|GO:0055114|GO:0045333|GO:0005739|GO:0009061	cell|metabolic process|intracellular|cellular metabolic process|intracellular membrane-bounded organelle|generation of precursor metabolites and energy|cytoplasm|oxidation-reduction process|cellular respiration|mitochondrion|anaerobic respiration	-	-	-	-	NW_015454842.1:2158-3003	3.64907685421301	1.52827459111444	2.4515590904363
107407637	LOC107407637	growth-regulating factor 8-like	GO:0032502|GO:0005623|GO:0008152|GO:0003824|GO:0016787|GO:0005622|GO:0044237|GO:0009058|GO:0006807|GO:0044238|GO:0043231|GO:0007275|GO:0006139|GO:0006725|GO:0005737|GO:0016817|GO:0048367|GO:0000166|GO:0016818|GO:0019438|GO:0010467|GO:0017076|GO:0005634|GO:0009526|GO:0048827|GO:0010468|GO:0051252|GO:0009536|GO:0016070|GO:0048366|GO:0005524|GO:0032774|GO:0006351|GO:2001141|GO:0030554|GO:0009507|GO:…	developmental process|cell|metabolic process|catalytic activity|hydrolase activity|intracellular|cellular metabolic process|biosynthetic process|nitrogen compound metabolic process|primary metabolic process|intracellular membrane-bounded organelle|multicellular organism development|nucleobase-containing compound metabolic process|cellular aromatic compound metabolic process|cytoplasm|hydrolase ac…	-	-	-	-	NW_015454853.1:459-3480	0.236144174273431	-0.473846750099569	-2.63547678733839
107407659	LOC107407659	probable WRKY transcription factor 61	GO:0005623|GO:0050896|GO:0008152|GO:0003700|GO:0006950|GO:0005622|GO:0044237|GO:0009058|GO:0006807|GO:0044238|GO:0043231|GO:0006952|GO:0003676|GO:0006139|GO:0006725|GO:0019438|GO:0010467|GO:0005634|GO:0003677|GO:0010468|GO:0051252|GO:0016070|GO:0032774|GO:0043565|GO:0006351|GO:2001141|GO:0006355|GO:1903506	cell|response to stimulus|metabolic process|transcription factor activity, sequence-specific DNA binding|response to stress|intracellular|cellular metabolic process|biosynthetic process|nitrogen compound metabolic process|primary metabolic process|intracellular membrane-bounded organelle|defense response|nucleic acid binding|nucleobase-containing compound metabolic process|cellular aromatic compo…	-	-	-	-	NW_015454870.1:661-3646	3.91189420285038	3.07931761665963	1.8359907239526
107407673	LOC107407673	(R)-mandelonitrile lyase 1-like	GO:0008152|GO:0003824|GO:0048037|GO:0006807|GO:0016829|GO:0050662|GO:0000166|GO:0016832|GO:0050898|GO:0050660|GO:0046593	metabolic process|catalytic activity|cofactor binding|nitrogen compound metabolic process|lyase activity|coenzyme binding|nucleotide binding|aldehyde-lyase activity|nitrile metabolic process|flavin adenine dinucleotide binding|mandelonitrile lyase activity	-	-	ko01110|ko00460	Biosynthesis of secondary metabolites|Cyanoamino acid metabolism	NW_015454885.1:1703-3872	3.65742049965989	5.33836819552524	6.48522231268174
107407677	LOC107407677	protein TIFY 6B-like	GO:0005623|GO:0023052|GO:0050896|GO:0008152|GO:0000989|GO:0006950|GO:0051716|GO:0005622|GO:0009892|GO:0044237|GO:0009058|GO:0006807|GO:0044238|GO:0005515|GO:0009725|GO:0003712|GO:0007165|GO:0043231|GO:0006952|GO:0006139|GO:0006725|GO:0070887|GO:0009611|GO:0042802|GO:0007154|GO:0009966|GO:0003714|GO:0019438|GO:0005634|GO:0009753|GO:0031347|GO:0009755|GO:0051252|GO:0016070|GO:2000022|GO:0009867|GO:…	cell|signaling|response to stimulus|metabolic process|transcription factor activity, transcription factor binding|response to stress|cellular response to stimulus|intracellular|negative regulation of metabolic process|cellular metabolic process|biosynthetic process|nitrogen compound metabolic process|primary metabolic process|protein binding|response to hormone|transcription cofactor activity|sig…	-	-	-	-	NW_015454890.1:1322-2684	0.523096184981226	3.94031325198944	1.55868102758222
107407707	LOC107407707	probable LRR receptor-like serine/threonine-protein kinase At4g37250	-	-	-	-	-	-	NW_015454908.1:9-3799	3.23908807831962	2.17611616855372	1.0577831288564
107407730	LOC107407730	growth-regulating factor 8-like	GO:0032502|GO:0005623|GO:0008152|GO:0003824|GO:0016787|GO:0005622|GO:0044237|GO:0009058|GO:0006807|GO:0044238|GO:0043231|GO:0007275|GO:0006139|GO:0006725|GO:0005737|GO:0016817|GO:0048367|GO:0000166|GO:0016818|GO:0019438|GO:0010467|GO:0017076|GO:0005634|GO:0009526|GO:0048827|GO:0010468|GO:0051252|GO:0009536|GO:0016070|GO:0048366|GO:0005524|GO:0032774|GO:0006351|GO:2001141|GO:0030554|GO:0009507|GO:…	developmental process|cell|metabolic process|catalytic activity|hydrolase activity|intracellular|cellular metabolic process|biosynthetic process|nitrogen compound metabolic process|primary metabolic process|intracellular membrane-bounded organelle|multicellular organism development|nucleobase-containing compound metabolic process|cellular aromatic compound metabolic process|cytoplasm|hydrolase ac…	-	-	-	-	NW_015454922.1:5904-8925	0.416777002258173	-0.816112664849584	-3.05378131101715
107407743	LOC107407743	nuclear transcription factor Y subunit A-2-like	GO:0005623|GO:0000003|GO:0008152|GO:0003700|GO:0005622|GO:0044237|GO:0019953|GO:0009058|GO:0006807|GO:0044238|GO:0043234|GO:0005667|GO:0043231|GO:0003676|GO:0006139|GO:0006725|GO:0009566|GO:0019438|GO:0010467|GO:0005634|GO:0003677|GO:0010468|GO:0051252|GO:0009567|GO:0016070|GO:0032774|GO:0006351|GO:2001141|GO:0006355|GO:0016602|GO:1903506	cell|reproduction|metabolic process|transcription factor activity, sequence-specific DNA binding|intracellular|cellular metabolic process|sexual reproduction|biosynthetic process|nitrogen compound metabolic process|primary metabolic process|protein complex|transcription factor complex|intracellular membrane-bounded organelle|nucleic acid binding|nucleobase-containing compound metabolic process|ce…	-	-	-	-	NW_015454928.1:7080-9079	3.30766775355899	2.96062126084211	0.831089840132425
107407776	LOC107407776	uncharacterized LOC107407776	GO:0005576|GO:0005623|GO:0005622|GO:0043231|GO:0005737|GO:0005773	extracellular region|cell|intracellular|intracellular membrane-bounded organelle|cytoplasm|vacuole	-	-	-	-	NW_015454941.1:6838-9234	4.12355452883004	6.49191096577352	4.61154410864141
107407811	LOC107407811	uncharacterized LOC107407811	GO:0005576|GO:0005623|GO:0005622|GO:0043231|GO:0005737|GO:0005773	extracellular region|cell|intracellular|intracellular membrane-bounded organelle|cytoplasm|vacuole	-	-	-	-	NW_015454956.1:6455-9083	4.33015547976067	6.49925059433526	4.66041134711103
107407832	LOC107407832	magnesium transporter MRS2-3	GO:0051179|GO:0016020|GO:0005623|GO:0005215|GO:0031224|GO:0005622|GO:0071944|GO:0022857|GO:0005886|GO:0043231|GO:0016021|GO:0006810|GO:0022891|GO:0055085|GO:0006811|GO:0015075|GO:0005634|GO:0034220|GO:0006812|GO:0008324|GO:0098655|GO:0030001|GO:0046873|GO:0015095|GO:0015693	localization|membrane|cell|transporter activity|intrinsic component of membrane|intracellular|cell periphery|transmembrane transporter activity|plasma membrane|intracellular membrane-bounded organelle|integral component of membrane|transport|substrate-specific transmembrane transporter activity|transmembrane transport|ion transport|ion transmembrane transporter activity|nucleus|ion transmembrane …	-	-	-	-	NW_015454972.1:1937-5407	2.36932210757517	3.11256922607519	1.00859367808481
107407852	LOC107407852	rhomboid-like protein 14, mitochondrial	GO:0016020|GO:0005623|GO:0008152|GO:0003824|GO:0016787|GO:0031090|GO:0031224|GO:0005622|GO:0071944|GO:0044238|GO:0005886|GO:0008233|GO:0043231|GO:0016021|GO:0019538|GO:0043169|GO:0005737|GO:0031966|GO:0006508|GO:0008236|GO:0046872|GO:0005740|GO:0005739|GO:0004175|GO:0004252|GO:0046914|GO:0008270	membrane|cell|metabolic process|catalytic activity|hydrolase activity|organelle membrane|intrinsic component of membrane|intracellular|cell periphery|primary metabolic process|plasma membrane|peptidase activity|intracellular membrane-bounded organelle|integral component of membrane|protein metabolic process|cation binding|cytoplasm|mitochondrial membrane|proteolysis|serine-type peptidase activity…	-	-	-	-	NW_015454991.1:3-1318	-2.27442242730074	-1.34363552055814	0.419316281898427
107407869	LOC107407869	transcription factor DIVARICATA-like	GO:0005623|GO:0008152|GO:0003700|GO:0005622|GO:0044237|GO:0009058|GO:0006807|GO:0044238|GO:0003682|GO:0043231|GO:0003676|GO:0006139|GO:0006725|GO:0019438|GO:0010467|GO:0005634|GO:0003677|GO:0010468|GO:0051252|GO:0016070|GO:0032774|GO:0006351|GO:2001141|GO:0006355|GO:1903506	cell|metabolic process|transcription factor activity, sequence-specific DNA binding|intracellular|cellular metabolic process|biosynthetic process|nitrogen compound metabolic process|primary metabolic process|chromatin binding|intracellular membrane-bounded organelle|nucleic acid binding|nucleobase-containing compound metabolic process|cellular aromatic compound metabolic process|aromatic compound…	-	-	-	-	NW_015455003.1:6006-8010	3.87126868679564	2.32762946542733	1.03762453443441
107407914	LOC107407914	leucine-rich repeat receptor-like tyrosine-protein kinase PXC3	GO:0016020|GO:0005623|GO:0008152|GO:0003824|GO:0016740|GO:0044237|GO:0071944|GO:0044238|GO:0005886|GO:0019538|GO:0006793|GO:0016772|GO:0016773|GO:0016301|GO:0044267|GO:0006796|GO:0006464|GO:0016310|GO:0004672|GO:0006468	membrane|cell|metabolic process|catalytic activity|transferase activity|cellular metabolic process|cell periphery|primary metabolic process|plasma membrane|protein metabolic process|phosphorus metabolic process|transferase activity, transferring phosphorus-containing groups|phosphotransferase activity, alcohol group as acceptor|kinase activity|cellular protein metabolic process|phosphate-containi…	-	-	-	-	NW_015455030.1:116-4098	0.0959835743519276	2.40503854570207	3.45408025710779
107407922	LOC107407922	ethylene-responsive transcription factor ERF039-like	GO:0005623|GO:0040007|GO:0008152|GO:0003700|GO:0005622|GO:0044237|GO:0009058|GO:0006807|GO:0016049|GO:0044238|GO:0043231|GO:0003676|GO:0006139|GO:0006725|GO:0009825|GO:0019438|GO:0010467|GO:0005634|GO:0003677|GO:0010468|GO:0051252|GO:0016070|GO:0032774|GO:0006351|GO:2001141|GO:0006355|GO:1903506	cell|growth|metabolic process|transcription factor activity, sequence-specific DNA binding|intracellular|cellular metabolic process|biosynthetic process|nitrogen compound metabolic process|cell growth|primary metabolic process|intracellular membrane-bounded organelle|nucleic acid binding|nucleobase-containing compound metabolic process|cellular aromatic compound metabolic process|multidimensional…	-	-	-	-	NW_015455035.1:5478-6634	1.74577225089178	5.16173682641168	1.5811542364229
107407960	LOC107407960	uncharacterized LOC107407960	GO:0005623|GO:0008152|GO:0005622|GO:0044237|GO:0009058|GO:0006807|GO:0044238|GO:0043231|GO:0003676|GO:0006139|GO:0006725|GO:0019438|GO:0010467|GO:0005634|GO:0003677|GO:0016070|GO:0032774|GO:0043565|GO:0006351	cell|metabolic process|intracellular|cellular metabolic process|biosynthetic process|nitrogen compound metabolic process|primary metabolic process|intracellular membrane-bounded organelle|nucleic acid binding|nucleobase-containing compound metabolic process|cellular aromatic compound metabolic process|aromatic compound biosynthetic process|gene expression|nucleus|DNA binding|RNA metabolic process…	-	-	-	-	chr1:41354555-41357489	-2.93357953680734	0.807657018859472	-1.59166617145743
107407963	LOC107407963	ethylene-responsive transcription factor ERF039-like	GO:0005623|GO:0040007|GO:0008152|GO:0003700|GO:0005622|GO:0044237|GO:0009058|GO:0006807|GO:0016049|GO:0044238|GO:0043231|GO:0003676|GO:0006139|GO:0006725|GO:0009825|GO:0019438|GO:0010467|GO:0005634|GO:0003677|GO:0010468|GO:0051252|GO:0016070|GO:0032774|GO:0006351|GO:2001141|GO:0006355|GO:1903506	cell|growth|metabolic process|transcription factor activity, sequence-specific DNA binding|intracellular|cellular metabolic process|biosynthetic process|nitrogen compound metabolic process|cell growth|primary metabolic process|intracellular membrane-bounded organelle|nucleic acid binding|nucleobase-containing compound metabolic process|cellular aromatic compound metabolic process|multidimensional…	-	-	-	-	NW_015455070.1:5442-6598	1.96915005985813	5.213854365645	1.36605423220509
107407983	LOC107407983	uncharacterized LOC107407983	GO:0005623|GO:0005622|GO:0043231|GO:0005634	cell|intracellular|intracellular membrane-bounded organelle|nucleus	-	-	-	-	chr1:41361744-41365799	0.267712165241758	-1.43496238064858	-3.34309325883922
107407995	LOC107407995	26.5 kDa heat shock protein, mitochondrial	GO:0005623|GO:0050896|GO:0006950|GO:0005622|GO:0009408|GO:0043231|GO:0009266|GO:0006979|GO:0005737|GO:0009314|GO:0009416|GO:0042542|GO:0005739|GO:0009536|GO:0000302|GO:0009642|GO:0009507|GO:0009644	cell|response to stimulus|response to stress|intracellular|response to heat|intracellular membrane-bounded organelle|response to temperature stimulus|response to oxidative stress|cytoplasm|response to radiation|response to light stimulus|response to hydrogen peroxide|mitochondrion|plastid|response to reactive oxygen species|response to light intensity|chloroplast|response to high light intensity	-	-	ko04141	Protein processing in endoplasmic reticulum	chr1:41451014-41452258	-0.0605461421656723	3.77695903200284	3.50863446297279
107408006	LOC107408006	ethylene-responsive transcription factor ERF039-like	GO:0005623|GO:0040007|GO:0008152|GO:0003700|GO:0005622|GO:0044237|GO:0009058|GO:0006807|GO:0016049|GO:0044238|GO:0043231|GO:0003676|GO:0006139|GO:0006725|GO:0009825|GO:0019438|GO:0010467|GO:0005634|GO:0003677|GO:0010468|GO:0051252|GO:0016070|GO:0032774|GO:0006351|GO:2001141|GO:0006355|GO:1903506	cell|growth|metabolic process|transcription factor activity, sequence-specific DNA binding|intracellular|cellular metabolic process|biosynthetic process|nitrogen compound metabolic process|cell growth|primary metabolic process|intracellular membrane-bounded organelle|nucleic acid binding|nucleobase-containing compound metabolic process|cellular aromatic compound metabolic process|multidimensional…	-	-	-	-	NW_015455102.1:5474-6335	-0.396059338246254	3.49147941205624	2.18514890558224
107408008	LOC107408008	myb-related protein 3R-1-like	GO:0005623|GO:0008152|GO:0003700|GO:0005622|GO:0044237|GO:0009058|GO:0006807|GO:0044238|GO:0003682|GO:0043231|GO:0003676|GO:0006139|GO:0006725|GO:0019438|GO:0010467|GO:0005634|GO:0003677|GO:0010468|GO:0051252|GO:0016070|GO:0032774|GO:0006351|GO:2001141|GO:0006355|GO:1903506	cell|metabolic process|transcription factor activity, sequence-specific DNA binding|intracellular|cellular metabolic process|biosynthetic process|nitrogen compound metabolic process|primary metabolic process|chromatin binding|intracellular membrane-bounded organelle|nucleic acid binding|nucleobase-containing compound metabolic process|cellular aromatic compound metabolic process|aromatic compound…	-	-	ko04151	PI3K-Akt signaling pathway	NW_015455103.1:1272-5224	-1.68244886303131	-2.82094604265977	0.150748266093262
107408088	LOC107408088	galactinol synthase 1-like	GO:0005623|GO:0050896|GO:0008152|GO:0003824|GO:0016740|GO:0006950|GO:0005622|GO:0009058|GO:0044238|GO:0009725|GO:0009408|GO:0044281|GO:0006970|GO:0009266|GO:0016757|GO:0006979|GO:0043169|GO:0009409|GO:0005737|GO:0005975|GO:0009415|GO:0009414|GO:0009314|GO:0016051|GO:0005996|GO:0009737|GO:0008194|GO:0009416|GO:0046872|GO:0042542|GO:0009651|GO:0000302|GO:0016758|GO:0008378|GO:0009642|GO:0035250|GO:…	cell|response to stimulus|metabolic process|catalytic activity|transferase activity|response to stress|intracellular|biosynthetic process|primary metabolic process|response to hormone|response to heat|small molecule metabolic process|response to osmotic stress|response to temperature stimulus|transferase activity, transferring glycosyl groups|response to oxidative stress|cation binding|response t…	-	-	ko00052	Galactose metabolism	NW_015455175.1:3069-5378	1.82505914381272	1.56006690988628	5.74418428607227
107408124	LOC107408124	uncharacterized LOC107408124	GO:0005623|GO:0005622|GO:0043231|GO:0005737|GO:0005634	cell|intracellular|intracellular membrane-bounded organelle|cytoplasm|nucleus	-	-	-	-	NW_015455209.1:5893-6632	-1.33103568558528	0.320153203669349	5.42206281798309
107408165	LOC107408165	uncharacterized LOC107408165	-	-	-	-	-	-	NW_015455238.1:1903-2614	1.44707921157211	3.56357659007806	4.25895004666214
107408186	LOC107408186	putative disease resistance protein RGA4	GO:0005576|GO:0050896|GO:0006950|GO:0005515|GO:0006952|GO:0000166|GO:0017076|GO:0043531|GO:0005524|GO:0030554	extracellular region|response to stimulus|response to stress|protein binding|defense response|nucleotide binding|purine nucleotide binding|ADP binding|ATP binding|adenyl nucleotide binding	-	-	-	-	chr1:41799874-41802126	#NUM!	0.108331282962514	-3.55445230390138
107408211	LOC107408211	uncharacterized LOC107408211	GO:0005576	extracellular region	-	-	-	-	NW_015455285.1:5443-6448	3.25696788175586	1.29767906291062	0.507037765371003
107408221	LOC107408221	probable polygalacturonase At1g80170	GO:0005576|GO:0005623|GO:0008152|GO:0003824|GO:0016787|GO:0071554|GO:0071944|GO:0044238|GO:0005515|GO:0005618|GO:0016798|GO:0005975|GO:0071555|GO:0009505|GO:0004553|GO:0004650	extracellular region|cell|metabolic process|catalytic activity|hydrolase activity|cell wall organization or biogenesis|cell periphery|primary metabolic process|protein binding|cell wall|hydrolase activity, acting on glycosyl bonds|carbohydrate metabolic process|cell wall organization|plant-type cell wall|hydrolase activity, hydrolyzing O-glycosyl compounds|polygalacturonase activity	-	-	-	-	chr1:41829112-41834688	0.940231577704669	-0.177169941505253	1.88932489615427
107408274	LOC107408274	patatin-like protein 2	GO:0016020|GO:0005623|GO:0045735|GO:0050896|GO:0008152|GO:0003824|GO:0016787|GO:0006950|GO:0051716|GO:0005622|GO:0044237|GO:0009607|GO:0009058|GO:0051707|GO:0044238|GO:0006955|GO:0009615|GO:0070482|GO:0001666|GO:0043231|GO:0008219|GO:0044281|GO:0051607|GO:0006952|GO:0016788|GO:0005737|GO:0070887|GO:0044255|GO:0006629|GO:0045087|GO:0016298|GO:0006631|GO:0052689|GO:0016042|GO:0009626|GO:0010038|GO:…	membrane|cell|nutrient reservoir activity|response to stimulus|metabolic process|catalytic activity|hydrolase activity|response to stress|cellular response to stimulus|intracellular|cellular metabolic process|response to biotic stimulus|biosynthetic process|response to other organism|primary metabolic process|immune response|response to virus|response to oxygen levels|response to hypoxia|intracel…	-	-	-	-	NW_015455334.1:2765-4973	-4.73350664149227	-0.634606804139374	2.6633236847413
107408288	LOC107408288	uncharacterized LOC107408288	-	-	-	-	-	-	NW_015455352.1:1543-4673	2.51701667564927	0.175919075639714	0.523405772769082
107408303	LOC107408303	uncharacterized LOC107408303	-	-	-	-	-	-	chr1:41756522-41760409	7.39561130519266	8.19729174756804	4.47451763468244
107408352	LOC107408352	serine--tRNA ligase, cytoplasmic-like	GO:0005623|GO:0050896|GO:0008152|GO:0003824|GO:0005622|GO:0044237|GO:0016874|GO:0009058|GO:0006807|GO:0044238|GO:0044281|GO:0019538|GO:0006139|GO:0006725|GO:0005737|GO:0006520|GO:0006518|GO:0005829|GO:0010467|GO:0044267|GO:0010038|GO:0016070|GO:0016876|GO:0043043|GO:0043039|GO:0004812|GO:0006412|GO:0046686|GO:0019752|GO:0006399|GO:0006418|GO:0004828|GO:0006434	cell|response to stimulus|metabolic process|catalytic activity|intracellular|cellular metabolic process|ligase activity|biosynthetic process|nitrogen compound metabolic process|primary metabolic process|small molecule metabolic process|protein metabolic process|nucleobase-containing compound metabolic process|cellular aromatic compound metabolic process|cytoplasm|cellular amino acid metabolic pro…	-	-	-	-	NW_015455413.1:5-1985	-3.31391083616966	-3.13418101968199	0.365237730531117
107408356	LOC107408356	histone H2B.3-like	GO:0005623|GO:0005622|GO:0043231|GO:0003676|GO:0005634|GO:0003677	cell|intracellular|intracellular membrane-bounded organelle|nucleic acid binding|nucleus|DNA binding	-	-	-	-	NW_015455416.1:4537-5160	6.55330824659566	5.63684349600997	4.51878677765657
107408404	LOC107408404	C2 domain-containing protein At1g53590-like	GO:0005576|GO:0005623|GO:0005622|GO:0043231|GO:0005737|GO:0009536|GO:0009507	extracellular region|cell|intracellular|intracellular membrane-bounded organelle|cytoplasm|plastid|chloroplast	-	-	-	-	NW_015455458.1:21-3782	4.41521810888562	6.67168788991359	4.68933695509754
107408413	LOC107408413	probable CCR4-associated factor 1 homolog 9	GO:0005623|GO:0050896|GO:0008152|GO:0003824|GO:0016787|GO:0006950|GO:0005622|GO:0009892|GO:0044237|GO:0009607|GO:0009058|GO:0006807|GO:0051707|GO:0044238|GO:0043234|GO:0009625|GO:0043231|GO:0019538|GO:0006952|GO:0030015|GO:0006139|GO:0006725|GO:0016788|GO:0005737|GO:0009611|GO:0030014|GO:0009617|GO:0030529|GO:0006518|GO:0019439|GO:0051246|GO:0010467|GO:0002213|GO:0005634|GO:0004518|GO:0044267|GO:…	cell|response to stimulus|metabolic process|catalytic activity|hydrolase activity|response to stress|intracellular|negative regulation of metabolic process|cellular metabolic process|response to biotic stimulus|biosynthetic process|nitrogen compound metabolic process|response to other organism|primary metabolic process|protein complex|response to insect|intracellular membrane-bounded organelle|pr…	-	-	ko03018	RNA degradation	NW_015455466.1:1647-2807	3.41176004727334	5.59128993915226	4.6720467311739
107408446	LOC107408446	3-ketoacyl-CoA synthase 17-like	GO:0016020|GO:0008152|GO:0003824|GO:0016740|GO:0031224|GO:0044237|GO:0009058|GO:0044238|GO:0016746|GO:0016021|GO:0044281|GO:0044255|GO:0006629|GO:0016747|GO:0006631|GO:0008610|GO:0006633|GO:0000038|GO:0019752|GO:0030497	membrane|metabolic process|catalytic activity|transferase activity|intrinsic component of membrane|cellular metabolic process|biosynthetic process|primary metabolic process|transferase activity, transferring acyl groups|integral component of membrane|small molecule metabolic process|cellular lipid metabolic process|lipid metabolic process|transferase activity, transferring acyl groups other than …	-	-	ko01110|ko00062	Biosynthesis of secondary metabolites|Fatty acid elongation	NW_015455499.1:3215-4315	2.1146930123727	-2.3277535444731	-1.75583296826365
107408448	LOC107408448	RNA-dependent RNA polymerase 1-like	GO:0005623|GO:0050896|GO:0008152|GO:0003824|GO:0016740|GO:0005622|GO:0009892|GO:0044237|GO:0009607|GO:0010166|GO:0009058|GO:0006807|GO:0051707|GO:0044238|GO:0009615|GO:0043231|GO:0003676|GO:0006139|GO:0006725|GO:0060148|GO:0016458|GO:0010025|GO:0016772|GO:0060968|GO:0019438|GO:0010467|GO:0005634|GO:0016441|GO:0010468|GO:0016779|GO:0003723|GO:0009751|GO:0010629|GO:0016070|GO:0040029|GO:0032774|GO:…	cell|response to stimulus|metabolic process|catalytic activity|transferase activity|intracellular|negative regulation of metabolic process|cellular metabolic process|response to biotic stimulus|wax metabolic process|biosynthetic process|nitrogen compound metabolic process|response to other organism|primary metabolic process|response to virus|intracellular membrane-bounded organelle|nucleic acid b…	-	-	-	-	NW_015455501.1:448-4826	-0.555884881813547	-0.180096289009021	2.30535125226711
107408482	LOC107408482	protein BREAST CANCER SUSCEPTIBILITY 1 homolog	GO:0016020|GO:0005623|GO:0050896|GO:0008152|GO:0003824|GO:0008283|GO:0016740|GO:0006950|GO:0051716|GO:0005622|GO:0009892|GO:0044237|GO:0071944|GO:0009058|GO:0006807|GO:0044238|GO:0005886|GO:0043234|GO:0045787|GO:0043231|GO:0044281|GO:0019538|GO:0006139|GO:0007049|GO:0006725|GO:0000151|GO:0051726|GO:0016570|GO:0006281|GO:0044255|GO:0006629|GO:0070531|GO:0042127|GO:0019787|GO:0006631|GO:0000152|GO:…	membrane|cell|response to stimulus|metabolic process|catalytic activity|cell proliferation|transferase activity|response to stress|cellular response to stimulus|intracellular|negative regulation of metabolic process|cellular metabolic process|cell periphery|biosynthetic process|nitrogen compound metabolic process|primary metabolic process|plasma membrane|protein complex|positive regulation of cel…	-	-	-	-	NW_015455545.1:1249-5407	1.35340473658482	0.923101917954601	-2.45521567222164
107408486	LOC107408486	ribonucleoside-diphosphate reductase large subunit	GO:0005623|GO:0050896|GO:0008152|GO:0003824|GO:0016491|GO:0005622|GO:0044237|GO:0009058|GO:0006807|GO:0044238|GO:0043234|GO:0005971|GO:0044281|GO:0006139|GO:0006725|GO:0005737|GO:1901135|GO:0006793|GO:0005829|GO:0019438|GO:0006796|GO:0006753|GO:0010038|GO:0006259|GO:0006260|GO:0009263|GO:0046686|GO:0009165|GO:0009117|GO:0009142|GO:0009202|GO:0004748	cell|response to stimulus|metabolic process|catalytic activity|oxidoreductase activity|intracellular|cellular metabolic process|biosynthetic process|nitrogen compound metabolic process|primary metabolic process|protein complex|ribonucleoside-diphosphate reductase complex|small molecule metabolic process|nucleobase-containing compound metabolic process|cellular aromatic compound metabolic process|…	-	-	ko01100|ko00230|ko00240|ko00480	Metabolic pathways|Purine metabolism|Pyrimidine metabolism|Glutathione metabolism	NW_015455548.1:578-5377	4.71732670000385	4.46731068461653	2.14239412834307
107408521	LOC107408521	pleiotropic drug resistance protein 1-like	GO:0051179|GO:0016020|GO:0005623|GO:0005215|GO:0050896|GO:0003824|GO:0016787|GO:0031224|GO:0006950|GO:0071944|GO:0022857|GO:0005886|GO:0009725|GO:0016021|GO:0006810|GO:0006979|GO:0042493|GO:0055085|GO:0016817|GO:0006855|GO:0071702|GO:0009723|GO:0006811|GO:0015850|GO:0016818|GO:0009753|GO:0006869|GO:0015893|GO:0010193|GO:0016820|GO:0015399|GO:0009751|GO:0000302|GO:0015711|GO:0042626|GO:0006812|GO:…	localization|membrane|cell|transporter activity|response to stimulus|catalytic activity|hydrolase activity|intrinsic component of membrane|response to stress|cell periphery|transmembrane transporter activity|plasma membrane|response to hormone|integral component of membrane|transport|response to oxidative stress|response to drug|transmembrane transport|hydrolase activity, acting on acid anhydride…	-	-	-	-	NW_015455583.1:3448-5220	-0.405196112233992	1.00059720918484	5.18750922426987
107408545	LOC107408545	polygalacturonase At1g48100-like	GO:0005576|GO:0005623|GO:0008152|GO:0003824|GO:0016787|GO:0071554|GO:0071944|GO:0044238|GO:0005618|GO:0016798|GO:0005975|GO:0071555|GO:0004553|GO:0004650	extracellular region|cell|metabolic process|catalytic activity|hydrolase activity|cell wall organization or biogenesis|cell periphery|primary metabolic process|cell wall|hydrolase activity, acting on glycosyl bonds|carbohydrate metabolic process|cell wall organization|hydrolase activity, hydrolyzing O-glycosyl compounds|polygalacturonase activity	-	-	-	-	NW_015455617.1:817-5113	-0.950318723573286	-3.23056567955467	-5.77927964691046
107408548	LOC107408548	glutathione S-transferase L3-like	GO:0005623|GO:0050896|GO:0008152|GO:0003824|GO:0016740|GO:0005622|GO:0044237|GO:0006807|GO:0044238|GO:0019538|GO:0005737|GO:0016765|GO:0006790|GO:0006518|GO:0005829|GO:0006749|GO:0044267|GO:0010038|GO:0004364|GO:0046686|GO:0006464|GO:0010731	cell|response to stimulus|metabolic process|catalytic activity|transferase activity|intracellular|cellular metabolic process|nitrogen compound metabolic process|primary metabolic process|protein metabolic process|cytoplasm|transferase activity, transferring alkyl or aryl (other than methyl) groups|sulfur compound metabolic process|peptide metabolic process|cytosol|glutathione metabolic process|ce…	-	-	ko00480|ko01524|ko00982|ko00980	Glutathione metabolism|Platinum drug resistance|Drug metabolism - cytochrome P450|Metabolism of xenobiotics by cytochrome P450	NW_015455621.1:1884-4595	3.93326188319002	2.42203261599206	5.05779068720913
107408609	LOC107408609	protein HOTHEAD-like	GO:0005576|GO:0008152|GO:0003824|GO:0016491|GO:0048037|GO:0016614|GO:0044281|GO:0055114|GO:0050662|GO:0000166|GO:0050660|GO:0008812|GO:0006066	extracellular region|metabolic process|catalytic activity|oxidoreductase activity|cofactor binding|oxidoreductase activity, acting on CH-OH group of donors|small molecule metabolic process|oxidation-reduction process|coenzyme binding|nucleotide binding|flavin adenine dinucleotide binding|choline dehydrogenase activity|alcohol metabolic process	-	-	-	-	NW_015455686.1:46-4565	-3.94892328138596	-2.96630618404088	-0.418175803834447
107408651	LOC107408651	cinnamoyl-CoA reductase 1-like	GO:0048511|GO:0005623|GO:0050896|GO:0008152|GO:0003824|GO:0016491|GO:0006950|GO:0005622|GO:0044237|GO:0048037|GO:0009058|GO:0007623|GO:0009266|GO:0009409|GO:0006725|GO:0005737|GO:0055114|GO:0019748|GO:0050662|GO:0009698|GO:0009808|GO:0005829|GO:0019438|GO:0009699|GO:0044550|GO:0016620|GO:0009809|GO:0016621	rhythmic process|cell|response to stimulus|metabolic process|catalytic activity|oxidoreductase activity|response to stress|intracellular|cellular metabolic process|cofactor binding|biosynthetic process|circadian rhythm|response to temperature stimulus|response to cold|cellular aromatic compound metabolic process|cytoplasm|oxidation-reduction process|secondary metabolic process|coenzyme binding|ph…	-	-	ko01100|ko01110|ko00940	Metabolic pathways|Biosynthesis of secondary metabolites|Phenylpropanoid biosynthesis	chr1:41946267-41948839	1.92608429660086	1.75443643634526	4.54600611340869
107408653	LOC107408653	probable leucine-rich repeat receptor-like serine/threonine-protein kinase At3g14840	GO:0016020|GO:0005623|GO:0030054|GO:0023052|GO:0050896|GO:0008152|GO:0003824|GO:0016740|GO:0051716|GO:0044237|GO:0009506|GO:0071944|GO:0005911|GO:0044238|GO:0005886|GO:0009725|GO:0007165|GO:0019538|GO:0070887|GO:0006793|GO:0016772|GO:0007154|GO:0016773|GO:0016301|GO:0044267|GO:0006796|GO:0009755|GO:0006464|GO:0016310|GO:0004672|GO:0006468|GO:0004674|GO:0046777	membrane|cell|cell junction|signaling|response to stimulus|metabolic process|catalytic activity|transferase activity|cellular response to stimulus|cellular metabolic process|plasmodesma|cell periphery|cell-cell junction|primary metabolic process|plasma membrane|response to hormone|signal transduction|protein metabolic process|cellular response to chemical stimulus|phosphorus metabolic process|tra…	-	-	-	-	NW_015455739.1:28-4118	-1.00929940886854	-0.0880290105967491	1.70349870282497
107408655	LOC107408655	kinesin-like protein KIN12A	GO:0032502|GO:0005623|GO:0003824|GO:0016787|GO:0005622|GO:0005515|GO:0007275|GO:0055046|GO:0007049|GO:0005737|GO:0016817|GO:0051301|GO:0007017|GO:0000166|GO:0016818|GO:0000910|GO:0017076|GO:0000278|GO:0048229|GO:0009524|GO:0007010|GO:0000226|GO:0005524|GO:0016462|GO:0080175|GO:0030554|GO:0000281|GO:0009555|GO:0000914|GO:0000911|GO:0017111|GO:0016887|GO:0003774|GO:0003777|GO:0008574	developmental process|cell|catalytic activity|hydrolase activity|intracellular|protein binding|multicellular organism development|microgametogenesis|cell cycle|cytoplasm|hydrolase activity, acting on acid anhydrides|cell division|microtubule-based process|nucleotide binding|hydrolase activity, acting on acid anhydrides, in phosphorus-containing anhydrides|cytokinesis|purine nucleotide binding|mit…	-	-	-	-	NW_015455749.1:57-4586	3.74975572931864	3.0225221662706	1.25568830887051
107408661	LOC107408661	NAC domain-containing protein 72-like	-	-	-	-	-	-	NW_015455760.1:1761-3568	2.02249740488106	3.05670060791703	4.26386093467743
107408689	LOC107408689	leucine-rich repeat receptor-like tyrosine-protein kinase PXC3	GO:0016020|GO:0005623|GO:0008152|GO:0003824|GO:0016740|GO:0044237|GO:0071944|GO:0044238|GO:0005886|GO:0019538|GO:0006793|GO:0016772|GO:0016773|GO:0016301|GO:0044267|GO:0006796|GO:0006464|GO:0016310|GO:0004672|GO:0006468	membrane|cell|metabolic process|catalytic activity|transferase activity|cellular metabolic process|cell periphery|primary metabolic process|plasma membrane|protein metabolic process|phosphorus metabolic process|transferase activity, transferring phosphorus-containing groups|phosphotransferase activity, alcohol group as acceptor|kinase activity|cellular protein metabolic process|phosphate-containi…	-	-	-	-	NW_015455789.1:486-4468	-0.0436539273786724	2.63289171717944	3.49312635350411
107408701	LOC107408701	ABC transporter G family member 22-like	GO:0051179|GO:0016020|GO:0005623|GO:0005215|GO:0050896|GO:0003824|GO:0016787|GO:0031224|GO:0006950|GO:0005622|GO:0071944|GO:0022857|GO:0005886|GO:0043231|GO:0016021|GO:0006810|GO:0005737|GO:0055085|GO:0016817|GO:0009415|GO:0009414|GO:0016818|GO:0016820|GO:0015399|GO:0005739|GO:0042626|GO:0016462|GO:0006833|GO:0017111|GO:0010148|GO:0016887|GO:0042623	localization|membrane|cell|transporter activity|response to stimulus|catalytic activity|hydrolase activity|intrinsic component of membrane|response to stress|intracellular|cell periphery|transmembrane transporter activity|plasma membrane|intracellular membrane-bounded organelle|integral component of membrane|transport|cytoplasm|transmembrane transport|hydrolase activity, acting on acid anhydrides…	-	-	-	-	NW_015455800.1:161-4348	2.17484819302706	1.37910543954002	-0.648789690204573
107408712	LOC107408712	ABC transporter G family member 22-like	GO:0051179|GO:0016020|GO:0005623|GO:0005215|GO:0050896|GO:0003824|GO:0016787|GO:0031224|GO:0006950|GO:0005622|GO:0071944|GO:0022857|GO:0005886|GO:0043231|GO:0016021|GO:0006810|GO:0005737|GO:0055085|GO:0016817|GO:0009415|GO:0009414|GO:0016818|GO:0016820|GO:0015399|GO:0005739|GO:0042626|GO:0016462|GO:0006833|GO:0017111|GO:0010148|GO:0016887|GO:0042623	localization|membrane|cell|transporter activity|response to stimulus|catalytic activity|hydrolase activity|intrinsic component of membrane|response to stress|intracellular|cell periphery|transmembrane transporter activity|plasma membrane|intracellular membrane-bounded organelle|integral component of membrane|transport|cytoplasm|transmembrane transport|hydrolase activity, acting on acid anhydrides…	-	-	-	-	NW_015455807.1:155-4340	1.28797653036831	0.906498667617076	-1.98405333551806
107408729	LOC107408729	G-type lectin S-receptor-like serine/threonine-protein kinase CES101	-	-	-	-	-	-	NW_015455828.1:12-3570	-0.707616358855462	0.641663565615371	-3.10442790243574
107408732	LOC107408732	calcium-dependent protein kinase 26-like	GO:0016020|GO:0005623|GO:0008152|GO:0003824|GO:0042175|GO:0031090|GO:0016740|GO:0005622|GO:0005789|GO:0044237|GO:0012505|GO:0044238|GO:0098588|GO:0043231|GO:0019538|GO:0005737|GO:0006793|GO:0005783|GO:0016772|GO:0016773|GO:0005634|GO:0016301|GO:0044267|GO:0006796|GO:0006464|GO:0016310|GO:0004672|GO:0006468|GO:0004674|GO:0004683	membrane|cell|metabolic process|catalytic activity|nuclear outer membrane-endoplasmic reticulum membrane network|organelle membrane|transferase activity|intracellular|endoplasmic reticulum membrane|cellular metabolic process|endomembrane system|primary metabolic process|bounding membrane of organelle|intracellular membrane-bounded organelle|protein metabolic process|cytoplasm|phosphorus metabolic…	-	-	ko04626	Plant-pathogen interaction	NW_015455832.1:35-3442	-0.311891879624254	3.54053585254161	2.59672864547989
107408734	LOC107408734	polyphenol oxidase, chloroplastic-like	GO:0003824|GO:0016491|GO:0004497|GO:0016705|GO:0016682|GO:0004503|GO:0036263	catalytic activity|oxidoreductase activity|monooxygenase activity|oxidoreductase activity, acting on paired donors, with incorporation or reduction of molecular oxygen|oxidoreductase activity, acting on diphenols and related substances as donors, oxygen as acceptor|monophenol monooxygenase activity|L-DOPA monooxygenase activity	-	-	-	-	NW_015455834.1:546-2525	1.3561416823529	1.02414296703587	3.3649410348753
107408757	LOC107408757	leucine-rich repeat receptor-like tyrosine-protein kinase PXC3	GO:0016020|GO:0005623|GO:0008152|GO:0003824|GO:0016740|GO:0044237|GO:0071944|GO:0044238|GO:0005886|GO:0019538|GO:0006793|GO:0016772|GO:0016773|GO:0016301|GO:0044267|GO:0006796|GO:0006464|GO:0016310|GO:0004672|GO:0006468	membrane|cell|metabolic process|catalytic activity|transferase activity|cellular metabolic process|cell periphery|primary metabolic process|plasma membrane|protein metabolic process|phosphorus metabolic process|transferase activity, transferring phosphorus-containing groups|phosphotransferase activity, alcohol group as acceptor|kinase activity|cellular protein metabolic process|phosphate-containi…	-	-	-	-	NW_015455866.1:202-4220	0.616735404070858	2.97368875970702	3.87261066448316
107408760	LOC107408760	cinnamoyl-CoA reductase 1-like	GO:0048511|GO:0005623|GO:0050896|GO:0008152|GO:0003824|GO:0016491|GO:0006950|GO:0005622|GO:0044237|GO:0048037|GO:0009058|GO:0007623|GO:0009266|GO:0009409|GO:0006725|GO:0005737|GO:0055114|GO:0019748|GO:0050662|GO:0009698|GO:0009808|GO:0005829|GO:0019438|GO:0009699|GO:0044550|GO:0016620|GO:0009809|GO:0016621	rhythmic process|cell|response to stimulus|metabolic process|catalytic activity|oxidoreductase activity|response to stress|intracellular|cellular metabolic process|cofactor binding|biosynthetic process|circadian rhythm|response to temperature stimulus|response to cold|cellular aromatic compound metabolic process|cytoplasm|oxidation-reduction process|secondary metabolic process|coenzyme binding|ph…	-	-	ko01100|ko01110|ko00940	Metabolic pathways|Biosynthesis of secondary metabolites|Phenylpropanoid biosynthesis	chr1:41977637-41980305	2.32354698829207	4.84161987382734	4.86463413270819
107408768	LOC107408768	uncharacterized LOC107408768	GO:0005623|GO:0030054|GO:0005622|GO:0009506|GO:0005911|GO:0043231|GO:0005737|GO:0005829|GO:0005634	cell|cell junction|intracellular|plasmodesma|cell-cell junction|intracellular membrane-bounded organelle|cytoplasm|cytosol|nucleus	-	-	-	-	chr1:41983004-41992493	0.439061995887805	1.82542495800855	-0.432765146858081
107408775	LOC107408775	reticuline oxidase-like protein	GO:0005576|GO:0016020|GO:0005623|GO:0009055|GO:0008152|GO:0003824|GO:0016491|GO:0005622|GO:0048037|GO:0071944|GO:0005886|GO:0048046|GO:0016614|GO:0043231|GO:0005737|GO:0055114|GO:0050662|GO:0000166|GO:0050660|GO:0016616|GO:0009536|GO:0008762|GO:0009507	extracellular region|membrane|cell|electron carrier activity|metabolic process|catalytic activity|oxidoreductase activity|intracellular|cofactor binding|cell periphery|plasma membrane|apoplast|oxidoreductase activity, acting on CH-OH group of donors|intracellular membrane-bounded organelle|cytoplasm|oxidation-reduction process|coenzyme binding|nucleotide binding|flavin adenine dinucleotide bindin…	-	-	-	-	NW_015455888.1:434-2082	0.536853967083891	-0.790045954853779	1.75491769555933
107408777	LOC107408777	glutamate receptor 2.8-like	GO:0016020|GO:0005623|GO:0071944|GO:0005886	membrane|cell|cell periphery|plasma membrane	-	-	-	-	NW_015455889.1:326-3856	-4.10512505097082	-0.634539046027835	-0.521896795816827
107408799	LOC107408799	probable L-type lectin-domain containing receptor kinase VI.1	GO:0016020|GO:0005623|GO:0003824|GO:0016740|GO:0071944|GO:0005886|GO:0016772|GO:0016301	membrane|cell|catalytic activity|transferase activity|cell periphery|plasma membrane|transferase activity, transferring phosphorus-containing groups|kinase activity	-	-	-	-	NW_015455910.1:1194-3399	-1.27709390185266	1.73871370124545	2.31130230069615
107408803	LOC107408803	uncharacterized LOC107408803	GO:0005576|GO:0050896|GO:0006950|GO:0006952	extracellular region|response to stimulus|response to stress|defense response	-	-	-	-	NW_015455917.1:1294-2197	-2.88849408183647	-1.23577757590438	2.62730922400423
107408827	LOC107408827	probable LRR receptor-like serine/threonine-protein kinase RKF3	GO:0005576|GO:0016020|GO:0005623|GO:0023052|GO:0004871|GO:0050896|GO:0008152|GO:0003824|GO:0016740|GO:0051716|GO:0044237|GO:0071944|GO:0044238|GO:0005886|GO:0007165|GO:0019538|GO:0004702|GO:0006793|GO:0016772|GO:0007154|GO:0016773|GO:0016301|GO:0044267|GO:0006796|GO:0035556|GO:0006464|GO:0016310|GO:0004672|GO:0006468|GO:0004674|GO:0046777	extracellular region|membrane|cell|signaling|signal transducer activity|response to stimulus|metabolic process|catalytic activity|transferase activity|cellular response to stimulus|cellular metabolic process|cell periphery|primary metabolic process|plasma membrane|signal transduction|protein metabolic process|receptor signaling protein serine/threonine kinase activity|phosphorus metabolic process…	-	-	-	-	NW_015455942.1:840-2993	-1.62311717757801	0.131948635796713	-2.7240367509244
107408838	LOC107408838	probably inactive leucine-rich repeat receptor-like protein kinase At5g48380	GO:0016020|GO:0005623|GO:0030054|GO:0023052|GO:0004871|GO:0050896|GO:0008152|GO:0003824|GO:0016740|GO:0051716|GO:0044237|GO:0004872|GO:0009506|GO:0071944|GO:0005911|GO:0038023|GO:0044238|GO:0005886|GO:0005515|GO:0009725|GO:0004888|GO:0019899|GO:0007165|GO:0019538|GO:0070887|GO:0006793|GO:0001653|GO:0016772|GO:0007154|GO:0016773|GO:0019199|GO:0016301|GO:0007166|GO:0044267|GO:0006796|GO:0009755|GO:…	membrane|cell|cell junction|signaling|signal transducer activity|response to stimulus|metabolic process|catalytic activity|transferase activity|cellular response to stimulus|cellular metabolic process|receptor activity|plasmodesma|cell periphery|cell-cell junction|signaling receptor activity|primary metabolic process|plasma membrane|protein binding|response to hormone|transmembrane signaling rece…	-	-	-	-	NW_015455958.1:80-2012	5.45029152620871	5.0613366774842	2.03059198622121
107408867	LOC107408867	ethylene-responsive transcription factor ERF003-like	GO:0005623|GO:0023052|GO:0050896|GO:0008152|GO:0003700|GO:0051716|GO:0005622|GO:0044237|GO:0009058|GO:0006807|GO:0044238|GO:0009725|GO:0007165|GO:0043231|GO:0003676|GO:0006139|GO:0006725|GO:0070887|GO:0007154|GO:0009723|GO:0019438|GO:0010467|GO:0005634|GO:0003677|GO:0010468|GO:0009755|GO:0051252|GO:0035556|GO:0016070|GO:0000160|GO:0009873|GO:0032774|GO:0006351|GO:2001141|GO:0006355|GO:0071369|GO:…	cell|signaling|response to stimulus|metabolic process|transcription factor activity, sequence-specific DNA binding|cellular response to stimulus|intracellular|cellular metabolic process|biosynthetic process|nitrogen compound metabolic process|primary metabolic process|response to hormone|signal transduction|intracellular membrane-bounded organelle|nucleic acid binding|nucleobase-containing compou…	-	-	-	-	chr1:42085192-42086194	0.39923398194979	0.477973513828709	2.67645946405753
107408877	LOC107408877	squamosa promoter-binding-like protein 13A	GO:0032502|GO:0005623|GO:0000003|GO:0008152|GO:0003006|GO:0005622|GO:0044237|GO:0009058|GO:0006807|GO:0044238|GO:0009791|GO:0043231|GO:0007275|GO:0043169|GO:0003676|GO:0006139|GO:0006725|GO:0048437|GO:0048438|GO:0048653|GO:0048367|GO:0019438|GO:0010467|GO:0005634|GO:0003677|GO:0048827|GO:0009908|GO:0046872|GO:0010468|GO:0051252|GO:0048443|GO:0016070|GO:0032774|GO:0006351|GO:2001141|GO:0006355|GO:…	developmental process|cell|reproduction|metabolic process|developmental process involved in reproduction|intracellular|cellular metabolic process|biosynthetic process|nitrogen compound metabolic process|primary metabolic process|post-embryonic development|intracellular membrane-bounded organelle|multicellular organism development|cation binding|nucleic acid binding|nucleobase-containing compound …	-	-	-	-	NW_015456003.1:1618-3915	3.20442637985346	2.2854491327945	1.1808113703328
107408879	LOC107408879	squamosa promoter-binding-like protein 13A	GO:0032502|GO:0005623|GO:0000003|GO:0008152|GO:0003006|GO:0005622|GO:0044237|GO:0009058|GO:0006807|GO:0044238|GO:0009791|GO:0043231|GO:0007275|GO:0043169|GO:0003676|GO:0006139|GO:0006725|GO:0048437|GO:0048438|GO:0048653|GO:0048367|GO:0019438|GO:0010467|GO:0005634|GO:0003677|GO:0048827|GO:0009908|GO:0046872|GO:0010468|GO:0051252|GO:0048443|GO:0016070|GO:0032774|GO:0006351|GO:2001141|GO:0006355|GO:…	developmental process|cell|reproduction|metabolic process|developmental process involved in reproduction|intracellular|cellular metabolic process|biosynthetic process|nitrogen compound metabolic process|primary metabolic process|post-embryonic development|intracellular membrane-bounded organelle|multicellular organism development|cation binding|nucleic acid binding|nucleobase-containing compound …	-	-	-	-	NW_015456005.1:1623-3918	2.43482977235285	1.5162435233062	0.316635253757371
107408885	LOC107408885	squamosa promoter-binding-like protein 13A	GO:0032502|GO:0005623|GO:0000003|GO:0008152|GO:0003006|GO:0005622|GO:0044237|GO:0009058|GO:0006807|GO:0044238|GO:0009791|GO:0043231|GO:0007275|GO:0043169|GO:0003676|GO:0006139|GO:0006725|GO:0048437|GO:0048438|GO:0048653|GO:0048367|GO:0019438|GO:0010467|GO:0005634|GO:0003677|GO:0048827|GO:0009908|GO:0046872|GO:0010468|GO:0051252|GO:0048443|GO:0016070|GO:0032774|GO:0006351|GO:2001141|GO:0006355|GO:…	developmental process|cell|reproduction|metabolic process|developmental process involved in reproduction|intracellular|cellular metabolic process|biosynthetic process|nitrogen compound metabolic process|primary metabolic process|post-embryonic development|intracellular membrane-bounded organelle|multicellular organism development|cation binding|nucleic acid binding|nucleobase-containing compound …	-	-	-	-	NW_015456015.1:40-2335	-0.934646819684621	-2.400866429931	-4.26865934324286
107408937	LOC107408937	lysine histidine transporter-like 8	GO:0051179|GO:0016020|GO:0005623|GO:0005215|GO:0031224|GO:0071944|GO:0022857|GO:0005886|GO:0016021|GO:0006810|GO:0022891|GO:0071702|GO:0006811|GO:0015075|GO:0005342|GO:0015711|GO:0008509|GO:0006865|GO:0006820|GO:0015171|GO:0008514	localization|membrane|cell|transporter activity|intrinsic component of membrane|cell periphery|transmembrane transporter activity|plasma membrane|integral component of membrane|transport|substrate-specific transmembrane transporter activity|organic substance transport|ion transport|ion transmembrane transporter activity|organic acid transmembrane transporter activity|organic anion transport|anion…	-	-	-	-	NW_015456068.1:104-971	4.25621052908622	7.19878450663951	6.50949538082003
107408943	LOC107408943	LRR receptor-like serine/threonine-protein kinase GSO1	GO:0016020|GO:0005623|GO:0030054|GO:0023052|GO:0050896|GO:0008152|GO:0003824|GO:0016740|GO:0051716|GO:0044237|GO:0009506|GO:0071944|GO:0005911|GO:0044238|GO:0005886|GO:0009725|GO:0007165|GO:0019538|GO:0070887|GO:0006793|GO:0016772|GO:0007154|GO:0016773|GO:0016301|GO:0044267|GO:0006796|GO:0009755|GO:0006464|GO:0016310|GO:0004672|GO:0006468|GO:0046777	membrane|cell|cell junction|signaling|response to stimulus|metabolic process|catalytic activity|transferase activity|cellular response to stimulus|cellular metabolic process|plasmodesma|cell periphery|cell-cell junction|primary metabolic process|plasma membrane|response to hormone|signal transduction|protein metabolic process|cellular response to chemical stimulus|phosphorus metabolic process|tra…	-	-	-	-	NW_015456075.1:968-3787	1.89223624212898	3.063108990129	0.557566770663749
107408961	LOC107408961	uncharacterized LOC107408961	GO:0005623|GO:0005622|GO:0043231|GO:0005634	cell|intracellular|intracellular membrane-bounded organelle|nucleus	-	-	-	-	NW_015456099.1:1088-2019	2.18247512507034	1.24807078578502	-1.51542036195043
107408981	LOC107408981	CBL-interacting serine/threonine-protein kinase 25-like	GO:0016020|GO:0005623|GO:0023052|GO:0050896|GO:0008152|GO:0003824|GO:0016740|GO:0006950|GO:0051716|GO:0044237|GO:0071944|GO:0009607|GO:0051707|GO:0044238|GO:0005886|GO:0009620|GO:0007165|GO:0019538|GO:0006952|GO:0006793|GO:0016772|GO:0007154|GO:0000166|GO:0016773|GO:0017076|GO:0016301|GO:0044267|GO:0006796|GO:0050832|GO:0005524|GO:0006464|GO:0016310|GO:0004672|GO:0030554|GO:0006468|GO:0004674	membrane|cell|signaling|response to stimulus|metabolic process|catalytic activity|transferase activity|response to stress|cellular response to stimulus|cellular metabolic process|cell periphery|response to biotic stimulus|response to other organism|primary metabolic process|plasma membrane|response to fungus|signal transduction|protein metabolic process|defense response|phosphorus metabolic proce…	-	-	-	-	chr1:41906153-41908549	5.43170625364371	3.57943329189214	5.71707642958857
107408992	LOC107408992	protein CHUP1, chloroplastic-like	GO:0051179|GO:0016020|GO:0005623|GO:0019867|GO:0031090|GO:0051641|GO:0005622|GO:0098588|GO:0043231|GO:0005737|GO:0042170|GO:0009527|GO:0005634|GO:0031969|GO:0009526|GO:0009657|GO:0009536|GO:0009902|GO:0009707|GO:0009658|GO:0009507|GO:0009941	localization|membrane|cell|outer membrane|organelle membrane|cellular localization|intracellular|bounding membrane of organelle|intracellular membrane-bounded organelle|cytoplasm|plastid membrane|plastid outer membrane|nucleus|chloroplast membrane|plastid envelope|plastid organization|plastid|chloroplast relocation|chloroplast outer membrane|chloroplast organization|chloroplast|chloroplast envelo…	-	-	-	-	NW_015456148.1:17-3615	1.79460140749429	0.414650717553255	-1.20604327724608
107409013	LOC107409013	nitronate monooxygenase-like	GO:0005623|GO:0050896|GO:0008152|GO:0003824|GO:0016491|GO:0005622|GO:0009607|GO:0051707|GO:0009620|GO:0043231|GO:0051213|GO:0005737|GO:0055114|GO:0004497|GO:0016701|GO:0009608|GO:0005829|GO:0009610|GO:0010038|GO:0005739|GO:0018580|GO:0046686	cell|response to stimulus|metabolic process|catalytic activity|oxidoreductase activity|intracellular|response to biotic stimulus|response to other organism|response to fungus|intracellular membrane-bounded organelle|dioxygenase activity|cytoplasm|oxidation-reduction process|monooxygenase activity|oxidoreductase activity, acting on single donors with incorporation of molecular oxygen|response to s…	-	-	-	-	NW_015456178.1:6-3274	1.95248398517228	2.0452392681291	4.7940481239384
107409025	LOC107409025	probable WRKY transcription factor 75	GO:0032502|GO:0005623|GO:0050896|GO:0008152|GO:0003700|GO:0006950|GO:0051716|GO:0009653|GO:0005622|GO:0009892|GO:0044237|GO:0009058|GO:0006807|GO:0044238|GO:0009791|GO:0043231|GO:0007275|GO:0048569|GO:0003676|GO:0006139|GO:0006725|GO:0010015|GO:0048364|GO:0048513|GO:0048869|GO:0019438|GO:0010467|GO:0005634|GO:0003677|GO:0030154|GO:0010468|GO:0010053|GO:0043620|GO:0051252|GO:0010629|GO:0048528|GO:…	developmental process|cell|response to stimulus|metabolic process|transcription factor activity, sequence-specific DNA binding|response to stress|cellular response to stimulus|anatomical structure morphogenesis|intracellular|negative regulation of metabolic process|cellular metabolic process|biosynthetic process|nitrogen compound metabolic process|primary metabolic process|post-embryonic developm…	-	-	-	-	NW_015456196.1:1211-3080	-1.04360992880619	0.412960178203991	3.66606594394507
107409037	LOC107409037	uncharacterized LOC107409037	-	-	-	-	-	-	NW_015456209.1:2315-2876	3.88166994182286	4.03472089185699	8.33709311665081
107409058	LOC107409058	probable sodium/metabolite cotransporter BASS3, chloroplastic	GO:0051179|GO:0016020|GO:0005623|GO:0005215|GO:0031224|GO:0005622|GO:0022857|GO:0043231|GO:0016021|GO:0005319|GO:0006810|GO:0005737|GO:0022891|GO:0055085|GO:0071702|GO:0006811|GO:0015075|GO:0005342|GO:0034220|GO:1903825|GO:0009526|GO:0009536|GO:0006812|GO:0015293|GO:0008509|GO:0098656|GO:0008324|GO:0008508|GO:0006820|GO:0098655|GO:0009507|GO:0009941|GO:0030001|GO:0015294|GO:0015672|GO:0008514|GO:…	localization|membrane|cell|transporter activity|intrinsic component of membrane|intracellular|transmembrane transporter activity|intracellular membrane-bounded organelle|integral component of membrane|lipid transporter activity|transport|cytoplasm|substrate-specific transmembrane transporter activity|transmembrane transport|organic substance transport|ion transport|ion transmembrane transporter a…	-	-	-	-	NW_015456236.1:1-3451	-0.310251796846147	-0.802386888570839	1.79246343456958
107409089	LOC107409089	annexin D5-like	GO:0032502|GO:0000003|GO:0040007|GO:0050896|GO:0008289|GO:0003006|GO:0006950|GO:0009653|GO:0016049|GO:0048589|GO:0005515|GO:0060560|GO:0009856|GO:0009408|GO:0009846|GO:0006970|GO:0009266|GO:0007275|GO:0009826|GO:0043169|GO:0009409|GO:0009860|GO:0009415|GO:0009414|GO:0008092|GO:0009314|GO:0005543|GO:0032403|GO:0048869|GO:0048868|GO:0000904|GO:0009932|GO:0005544|GO:0030154|GO:0048229|GO:0051015|GO:…	developmental process|reproduction|growth|response to stimulus|lipid binding|developmental process involved in reproduction|response to stress|anatomical structure morphogenesis|cell growth|developmental growth|protein binding|developmental growth involved in morphogenesis|pollination|response to heat|pollen germination|response to osmotic stress|response to temperature stimulus|multicellular org…	-	-	-	-	NW_015456283.1:914-3281	1.796687927076	4.0090851501058	6.42735446296293
107409104	LOC107409104	probable serine/threonine-protein kinase At1g18390	GO:0016020|GO:0005623|GO:0030054|GO:0023052|GO:0004871|GO:0050896|GO:0008152|GO:0003824|GO:0016740|GO:0051716|GO:0044237|GO:0004872|GO:0009506|GO:0071944|GO:0005911|GO:0038023|GO:0044238|GO:0005886|GO:0005515|GO:0009725|GO:0004888|GO:0019899|GO:0007165|GO:0019538|GO:0070887|GO:0006793|GO:0001653|GO:0016772|GO:0007154|GO:0016773|GO:0019199|GO:0016301|GO:0007166|GO:0044267|GO:0006796|GO:0009755|GO:…	membrane|cell|cell junction|signaling|signal transducer activity|response to stimulus|metabolic process|catalytic activity|transferase activity|cellular response to stimulus|cellular metabolic process|receptor activity|plasmodesma|cell periphery|cell-cell junction|signaling receptor activity|primary metabolic process|plasma membrane|protein binding|response to hormone|transmembrane signaling rece…	-	-	-	-	NW_015456303.1:555-2836	-2.95641536576117	0.134925030524746	0.0135243856529432
107409115	LOC107409115	patellin-4	GO:0051179|GO:0016020|GO:0005623|GO:0005215|GO:0008289|GO:0031224|GO:0005622|GO:0071944|GO:0005886|GO:0043231|GO:0016021|GO:0006810|GO:0007049|GO:0005737|GO:0051301|GO:0005829|GO:0005634	localization|membrane|cell|transporter activity|lipid binding|intrinsic component of membrane|intracellular|cell periphery|plasma membrane|intracellular membrane-bounded organelle|integral component of membrane|transport|cell cycle|cytoplasm|cell division|cytosol|nucleus	-	-	-	-	NW_015456324.1:7-2282	5.96479643043114	5.40710272127685	3.19623130546317
107409116	LOC107409116	basic 7S globulin-like	GO:0005576|GO:0016020|GO:0005623|GO:0030054|GO:0050896|GO:0006950|GO:0005622|GO:0009506|GO:0071944|GO:0005911|GO:0012505|GO:0005886|GO:0005618|GO:0043231|GO:0006970|GO:0005737|GO:0005794|GO:0009505|GO:0005829|GO:0009651	extracellular region|membrane|cell|cell junction|response to stimulus|response to stress|intracellular|plasmodesma|cell periphery|cell-cell junction|endomembrane system|plasma membrane|cell wall|intracellular membrane-bounded organelle|response to osmotic stress|cytoplasm|Golgi apparatus|plant-type cell wall|cytosol|response to salt stress	-	-	-	-	NW_015456325.1:1139-2581	4.76801235649944	6.06620998196997	8.43293388815239
107409157	LOC107409157	basic 7S globulin-like	GO:0005576|GO:0016020|GO:0005623|GO:0030054|GO:0050896|GO:0006950|GO:0005622|GO:0009506|GO:0071944|GO:0005911|GO:0012505|GO:0005886|GO:0005618|GO:0043231|GO:0006970|GO:0005737|GO:0005794|GO:0009505|GO:0005829|GO:0009651	extracellular region|membrane|cell|cell junction|response to stimulus|response to stress|intracellular|plasmodesma|cell periphery|cell-cell junction|endomembrane system|plasma membrane|cell wall|intracellular membrane-bounded organelle|response to osmotic stress|cytoplasm|Golgi apparatus|plant-type cell wall|cytosol|response to salt stress	-	-	-	-	NW_015456391.1:1069-2511	4.89020715320489	6.00889654985235	8.44956331295521
107409192	LOC107409192	pleiotropic drug resistance protein 1	GO:0051179|GO:0016020|GO:0005623|GO:0005215|GO:0050896|GO:0003824|GO:0016787|GO:0031224|GO:0006950|GO:0071944|GO:0022857|GO:0005886|GO:0009725|GO:0016021|GO:0006810|GO:0006979|GO:0042493|GO:0055085|GO:0016817|GO:0006855|GO:0071702|GO:0009723|GO:0006811|GO:0015850|GO:0016818|GO:0009753|GO:0006869|GO:0015893|GO:0010193|GO:0016820|GO:0015399|GO:0009751|GO:0000302|GO:0015711|GO:0042626|GO:0006812|GO:…	localization|membrane|cell|transporter activity|response to stimulus|catalytic activity|hydrolase activity|intrinsic component of membrane|response to stress|cell periphery|transmembrane transporter activity|plasma membrane|response to hormone|integral component of membrane|transport|response to oxidative stress|response to drug|transmembrane transport|hydrolase activity, acting on acid anhydride…	-	-	-	-	chr1:42374971-42383747	-2.19790368594726	-1.97015268298627	1.27889491949015
107409203	LOC107409203	boron transporter 4-like	GO:0051179|GO:0016020|GO:0005623|GO:0005215|GO:0050896|GO:0051716|GO:0071944|GO:0022857|GO:0005886|GO:0006810|GO:0010036|GO:0070887|GO:0015562|GO:0022891|GO:0007154|GO:0080139|GO:0006811|GO:0015075|GO:0080029|GO:0031669|GO:0008509|GO:0015297|GO:0006820|GO:0015301|GO:0015103|GO:0005452|GO:0046715|GO:0046713	localization|membrane|cell|transporter activity|response to stimulus|cellular response to stimulus|cell periphery|transmembrane transporter activity|plasma membrane|transport|response to boron-containing substance|cellular response to chemical stimulus|efflux transmembrane transporter activity|substrate-specific transmembrane transporter activity|cell communication|borate efflux transmembrane tra…	-	-	-	-	chr1:42309211-42313758	0.245295918805678	0.765125023957963	2.28389152089529
107409226	LOC107409226	uncharacterized LOC107409226	GO:0005623|GO:0005622|GO:0043231|GO:0005634	cell|intracellular|intracellular membrane-bounded organelle|nucleus	-	-	-	-	NW_015456489.1:7-1569	-4.56691119661387	-0.801490105731208	0.705210952263334
107409232	LOC107409232	SPX domain-containing membrane protein At4g22990-like	GO:0051179|GO:0016020|GO:0005215|GO:0031224|GO:0022857|GO:0016021|GO:0006810|GO:0022891|GO:0055085	localization|membrane|transporter activity|intrinsic component of membrane|transmembrane transporter activity|integral component of membrane|transport|substrate-specific transmembrane transporter activity|transmembrane transport	-	-	-	-	NW_015456501.1:6-2327	2.94444138730941	3.23272187613374	-0.369595517370388
107409249	LOC107409249	basic 7S globulin-like	GO:0005576|GO:0016020|GO:0005623|GO:0030054|GO:0050896|GO:0006950|GO:0005622|GO:0009506|GO:0071944|GO:0005911|GO:0012505|GO:0005886|GO:0005618|GO:0043231|GO:0006970|GO:0005737|GO:0005794|GO:0009505|GO:0005829|GO:0009651	extracellular region|membrane|cell|cell junction|response to stimulus|response to stress|intracellular|plasmodesma|cell periphery|cell-cell junction|endomembrane system|plasma membrane|cell wall|intracellular membrane-bounded organelle|response to osmotic stress|cytoplasm|Golgi apparatus|plant-type cell wall|cytosol|response to salt stress	-	-	-	-	NW_015456529.1:449-1888	1.73046945604591	3.45878868400263	5.60124734681511
107409254	LOC107409254	uncharacterized LOC107409254	GO:0005576|GO:0005623|GO:0071944|GO:0005618|GO:0009505	extracellular region|cell|cell periphery|cell wall|plant-type cell wall	-	-	-	-	chr1:42271355-42275051	5.16584189177456	5.49660734547463	-1.65248119441317
107409301	LOC107409301	uncharacterized LOC107409301	GO:0005623|GO:0005622|GO:0005737	cell|intracellular|cytoplasm	-	-	-	-	chr1:42358091-42361321	3.05567624501842	1.93834262180542	-0.974900942728977
107409320	LOC107409320	mitogen-activated protein kinase kinase kinase NPK1-like	GO:0005623|GO:0023052|GO:0004871|GO:0050896|GO:0008152|GO:0003824|GO:0016740|GO:0006950|GO:0051716|GO:0005622|GO:0044237|GO:0044238|GO:0007165|GO:0043231|GO:0008219|GO:0043085|GO:0019538|GO:0023014|GO:0007049|GO:0051726|GO:0004702|GO:0050790|GO:0006793|GO:0016772|GO:0007154|GO:0016773|GO:0007346|GO:0051246|GO:0000165|GO:0000278|GO:0005634|GO:0016301|GO:0004709|GO:0044267|GO:0006796|GO:0032270|GO:…	cell|signaling|signal transducer activity|response to stimulus|metabolic process|catalytic activity|transferase activity|response to stress|cellular response to stimulus|intracellular|cellular metabolic process|primary metabolic process|signal transduction|intracellular membrane-bounded organelle|cell death|positive regulation of catalytic activity|protein metabolic process|signal transduction by…	-	-	-	-	NW_015456649.1:333-2009	-0.457646981708362	0.958602164779937	4.22399866205701
107409328	LOC107409328	glutathione S-transferase L3-like	GO:0005623|GO:0050896|GO:0008152|GO:0003824|GO:0016740|GO:0005622|GO:0044237|GO:0006807|GO:0044238|GO:0019538|GO:0005737|GO:0016765|GO:0006790|GO:0006518|GO:0005829|GO:0006749|GO:0044267|GO:0010038|GO:0004364|GO:0046686|GO:0006464|GO:0010731	cell|response to stimulus|metabolic process|catalytic activity|transferase activity|intracellular|cellular metabolic process|nitrogen compound metabolic process|primary metabolic process|protein metabolic process|cytoplasm|transferase activity, transferring alkyl or aryl (other than methyl) groups|sulfur compound metabolic process|peptide metabolic process|cytosol|glutathione metabolic process|ce…	-	-	ko00480|ko01524|ko00982|ko00980	Glutathione metabolism|Platinum drug resistance|Drug metabolism - cytochrome P450|Metabolism of xenobiotics by cytochrome P450	NW_015456661.1:52-2260	4.89076720303327	4.33667142186865	6.67778094358954
107409331	LOC107409331	lysine histidine transporter-like 8	GO:0051179|GO:0016020|GO:0005623|GO:0005215|GO:0031224|GO:0071944|GO:0022857|GO:0005886|GO:0016021|GO:0006810|GO:0022891|GO:0071702|GO:0006811|GO:0015075|GO:0005342|GO:0015711|GO:0008509|GO:0006865|GO:0006820|GO:0015171|GO:0008514	localization|membrane|cell|transporter activity|intrinsic component of membrane|cell periphery|transmembrane transporter activity|plasma membrane|integral component of membrane|transport|substrate-specific transmembrane transporter activity|organic substance transport|ion transport|ion transmembrane transporter activity|organic acid transmembrane transporter activity|organic anion transport|anion…	-	-	-	-	NW_015456664.1:499-1367	5.46972562811626	7.99743199489152	7.36550790108294
107409351	LOC107409351	retrovirus-related Pol polyprotein from transposon TNT 1-94	GO:0005623|GO:0005622|GO:0043231|GO:0005634	cell|intracellular|intracellular membrane-bounded organelle|nucleus	-	-	-	-	NW_015456693.1:1128-2368	-0.44716422681354	3.07863667371263	3.76225674842732
107409355	LOC107409355	MLO-like protein 6	GO:0016020|GO:0005623|GO:0050896|GO:0031224|GO:0006950|GO:0005622|GO:0071944|GO:0009607|GO:0051707|GO:0006955|GO:0005886|GO:0005515|GO:0009620|GO:0043231|GO:0016021|GO:0006952|GO:0005737|GO:0045087|GO:0005516|GO:0009814|GO:0005739|GO:0050832|GO:0009817	membrane|cell|response to stimulus|intrinsic component of membrane|response to stress|intracellular|cell periphery|response to biotic stimulus|response to other organism|immune response|plasma membrane|protein binding|response to fungus|intracellular membrane-bounded organelle|integral component of membrane|defense response|cytoplasm|innate immune response|calmodulin binding|defense response, inc…	-	-	-	-	NW_015456702.1:20-2691	-4.87939032505894	-0.444130257207712	-1.54760734763487
107409391	LOC107409391	subtilisin-like protease SBT4.10	-	-	-	-	-	-	chr2:30396-34956	-6.01725043480562	0.347948569144099	-0.760298128725684
107409425	LOC107409425	uncharacterized LOC107409425	GO:0005623|GO:0008152|GO:0003824|GO:0016491|GO:0005622|GO:0043231|GO:0016651|GO:0055114|GO:0016668|GO:0005634|GO:0047134	cell|metabolic process|catalytic activity|oxidoreductase activity|intracellular|intracellular membrane-bounded organelle|oxidoreductase activity, acting on NAD(P)H|oxidation-reduction process|oxidoreductase activity, acting on a sulfur group of donors, NAD(P) as acceptor|nucleus|protein-disulfide reductase activity	-	-	-	-	chr1:3528688-3529218	2.32128560561859	0.591027042106251	-2.08432242415987
107409432	LOC107409432	putative glycine-rich cell wall structural protein 1	-	-	-	-	-	-	NW_015456841.1:1309-2097	2.38812100618205	2.89962061743916	-0.0416138178109814
107409452	LOC107409452	RNA-binding protein 12-like	GO:0032502|GO:0007275	developmental process|multicellular organism development	-	-	-	-	NW_015456870.1:1246-1602	1.36772228429238	1.91321513229899	4.22618638429551
107409465	LOC107409465	tubulin alpha chain-like	GO:0005623|GO:0005198|GO:0005622|GO:0005874|GO:0007017|GO:0005856|GO:0007018|GO:0015630	cell|structural molecule activity|intracellular|microtubule|microtubule-based process|cytoskeleton|microtubule-based movement|microtubule cytoskeleton	-	-	ko04145|ko04210|ko04540	Phagosome|Apoptosis|Gap junction	NW_015456900.1:219-1064	7.53959084307814	8.15768894580967	5.43850998322085
107409476	LOC107409476	miraculin-like	GO:0005576|GO:0005623|GO:0008152|GO:0003824|GO:0016787|GO:0030234|GO:0071944|GO:0044238|GO:0048046|GO:0005618|GO:0008233|GO:0019538|GO:0004857|GO:0030414|GO:0006508|GO:0004866	extracellular region|cell|metabolic process|catalytic activity|hydrolase activity|enzyme regulator activity|cell periphery|primary metabolic process|apoplast|cell wall|peptidase activity|protein metabolic process|enzyme inhibitor activity|peptidase inhibitor activity|proteolysis|endopeptidase inhibitor activity	-	-	-	-	NW_015456919.1:110-1024	2.5299421007895	3.67599386980292	7.09473526271945
107409485	LOC107409485	uncharacterized LOC107409485	-	-	-	-	-	-	NW_015456936.1:155-878	8.08907021666588	6.47259248791841	5.68494276054101
107409493	LOC107409493	protein DETOXIFICATION 53-like	GO:0051179|GO:0016020|GO:0005623|GO:0005215|GO:0050896|GO:0031224|GO:0071944|GO:0022857|GO:0005886|GO:0016021|GO:0015238|GO:0006810|GO:0042493|GO:0055085|GO:0006855|GO:0015893	localization|membrane|cell|transporter activity|response to stimulus|intrinsic component of membrane|cell periphery|transmembrane transporter activity|plasma membrane|integral component of membrane|drug transmembrane transporter activity|transport|response to drug|transmembrane transport|drug transmembrane transport|drug transport	-	-	-	-	NW_015456949.1:501-2084	1.16995354096397	1.91672991221314	-1.02281847851475
107409527	LOC107409527	uncharacterized LOC107409527	GO:0005623|GO:0008152|GO:0003824|GO:0016491|GO:0005622|GO:0043231|GO:0016651|GO:0055114|GO:0016668|GO:0005634|GO:0047134	cell|metabolic process|catalytic activity|oxidoreductase activity|intracellular|intracellular membrane-bounded organelle|oxidoreductase activity, acting on NAD(P)H|oxidation-reduction process|oxidoreductase activity, acting on a sulfur group of donors, NAD(P) as acceptor|nucleus|protein-disulfide reductase activity	-	-	-	-	chr1:3548649-3549456	6.4678514117322	5.2403462637055	3.84226633077382
107409532	LOC107409532	condensin complex subunit 1-like	GO:0005623|GO:0005622|GO:0043231|GO:0007049|GO:0051301|GO:0007059|GO:0007067|GO:0000278|GO:0005634|GO:0051276|GO:0030261|GO:0000819|GO:0000280|GO:0007076|GO:0000070|GO:0006323	cell|intracellular|intracellular membrane-bounded organelle|cell cycle|cell division|chromosome segregation|mitotic nuclear division|mitotic cell cycle|nucleus|chromosome organization|chromosome condensation|sister chromatid segregation|nuclear division|mitotic chromosome condensation|mitotic sister chromatid segregation|DNA packaging	-	-	ko04111	Cell cycle - yeast	NW_015457029.1:4-1964	1.90123368824875	1.38886434739483	-0.295608599426069
107409560	LOC107409560	protein DETOXIFICATION 56-like	GO:0051179|GO:0016020|GO:0005623|GO:0005215|GO:0050896|GO:0051716|GO:0071944|GO:0022857|GO:0005886|GO:0005515|GO:0015238|GO:0006810|GO:0042493|GO:0070887|GO:0010119|GO:0055085|GO:0010118|GO:1990069|GO:0006855|GO:0015893|GO:0010037|GO:1902456|GO:0071244|GO:0015297	localization|membrane|cell|transporter activity|response to stimulus|cellular response to stimulus|cell periphery|transmembrane transporter activity|plasma membrane|protein binding|drug transmembrane transporter activity|transport|response to drug|cellular response to chemical stimulus|regulation of stomatal movement|transmembrane transport|stomatal movement|stomatal opening|drug transmembrane tr…	-	-	-	-	NW_015457087.1:607-2257	4.2896189759775	4.37625382956428	0.733421230705652
107409584	LOC107409584	dirigent protein 25-like	GO:0005576	extracellular region	-	-	-	-	NW_015457142.1:28-2198	3.71761388099554	4.29003925281839	-0.453846697184067
107409587	LOC107409587	G-type lectin S-receptor-like serine/threonine-protein kinase At4g27290	GO:0016020|GO:0005623|GO:0030054|GO:0050896|GO:0008152|GO:0003824|GO:0016740|GO:0006950|GO:0044237|GO:0009506|GO:0071944|GO:0005911|GO:0044238|GO:0005886|GO:0019538|GO:0006952|GO:0006793|GO:0016772|GO:0016773|GO:0016301|GO:0044267|GO:0006796|GO:0006464|GO:0016310|GO:0004672|GO:0006468|GO:0004674	membrane|cell|cell junction|response to stimulus|metabolic process|catalytic activity|transferase activity|response to stress|cellular metabolic process|plasmodesma|cell periphery|cell-cell junction|primary metabolic process|plasma membrane|protein metabolic process|defense response|phosphorus metabolic process|transferase activity, transferring phosphorus-containing groups|phosphotransferase act…	-	-	-	-	NW_015457145.1:31-2199	-2.66840824120128	-0.875899963917119	0.72836586177544
107409592	LOC107409592	L-type lectin-domain containing receptor kinase VI.2-like	GO:0032502|GO:0016020|GO:0005623|GO:0023052|GO:0050896|GO:0003824|GO:0044419|GO:0016740|GO:0006950|GO:0051716|GO:0071944|GO:0009607|GO:0051707|GO:0006955|GO:0005886|GO:0005515|GO:0009725|GO:0009791|GO:0007165|GO:0031349|GO:0007275|GO:0050776|GO:0006952|GO:0070887|GO:0051701|GO:0009845|GO:0009617|GO:0045087|GO:0044403|GO:0016772|GO:0007154|GO:0009737|GO:0031347|GO:0016301|GO:0045088|GO:0009755|GO:…	developmental process|membrane|cell|signaling|response to stimulus|catalytic activity|interspecies interaction between organisms|transferase activity|response to stress|cellular response to stimulus|cell periphery|response to biotic stimulus|response to other organism|immune response|plasma membrane|protein binding|response to hormone|post-embryonic development|signal transduction|positive regula…	-	-	-	-	NW_015457157.1:79-914	-4.06416792908424	-1.07019708673646	1.21050773733838
107409602	LOC107409602	scarecrow-like protein 14	GO:0005623|GO:0050896|GO:0008152|GO:0003700|GO:0005622|GO:0044237|GO:0009058|GO:0006807|GO:0044238|GO:0043231|GO:0009410|GO:0006139|GO:0006725|GO:0005737|GO:0005829|GO:0019438|GO:0010467|GO:0005634|GO:0010468|GO:0010628|GO:0051252|GO:0016070|GO:0045893|GO:0032774|GO:0006351|GO:2001141|GO:0006355|GO:1903506	cell|response to stimulus|metabolic process|transcription factor activity, sequence-specific DNA binding|intracellular|cellular metabolic process|biosynthetic process|nitrogen compound metabolic process|primary metabolic process|intracellular membrane-bounded organelle|response to xenobiotic stimulus|nucleobase-containing compound metabolic process|cellular aromatic compound metabolic process|cyt…	-	-	-	-	NW_015457173.1:7-2172	3.5711090217535	6.39626294506242	6.27818113326988
107409613	LOC107409613	DELLA protein DWARF8-like	GO:0032502|GO:0051179|GO:0005623|GO:0000003|GO:0023052|GO:0050896|GO:0008152|GO:0003006|GO:0003700|GO:0000989|GO:0048609|GO:0006950|GO:0051716|GO:0006808|GO:0005622|GO:0044237|GO:0032504|GO:0009058|GO:0019740|GO:0006807|GO:0050793|GO:0044238|GO:0005515|GO:0009725|GO:2000026|GO:0010431|GO:0009791|GO:0007165|GO:0043231|GO:0006970|GO:0007275|GO:0006810|GO:0006139|GO:0006725|GO:0070887|GO:0009845|GO:…	developmental process|localization|cell|reproduction|signaling|response to stimulus|metabolic process|developmental process involved in reproduction|transcription factor activity, sequence-specific DNA binding|transcription factor activity, transcription factor binding|multicellular organismal reproductive process|response to stress|cellular response to stimulus|regulation of nitrogen utilization…	-	-	ko04075	Plant hormone signal transduction	NW_015457194.1:622-2147	4.26279814625609	3.05242967844008	1.20910875221897
107409618	LOC107409618	probable inorganic phosphate transporter 1-7	-	-	-	-	-	-	NW_015457203.1:7-2132	-0.937373391802245	3.07453067592162	2.92379799610046
107409623	LOC107409623	uncharacterized protein At4g19900	GO:0005623|GO:0003824|GO:0016740|GO:0005622|GO:0012505|GO:0043231|GO:0016757|GO:0005737|GO:0005794	cell|catalytic activity|transferase activity|intracellular|endomembrane system|intracellular membrane-bounded organelle|transferase activity, transferring glycosyl groups|cytoplasm|Golgi apparatus	-	-	ko01100|ko00603	Metabolic pathways|Glycosphingolipid biosynthesis - globo series	NW_015457208.1:46-1857	5.73797801814797	3.4862406623573	4.35144676322289
107409630	LOC107409630	casparian strip membrane protein 3	GO:0016020|GO:0005623|GO:0031224|GO:0071554|GO:0071944|GO:0005886|GO:0005515|GO:0005618|GO:0016021|GO:0042802|GO:0046983|GO:0071555|GO:0009505|GO:0042803|GO:0042545|GO:0048226|GO:0007043	membrane|cell|intrinsic component of membrane|cell wall organization or biogenesis|cell periphery|plasma membrane|protein binding|cell wall|integral component of membrane|identical protein binding|protein dimerization activity|cell wall organization|plant-type cell wall|protein homodimerization activity|cell wall modification|Casparian strip|cell-cell junction assembly	-	-	-	-	chr2:497105-498142	3.00256683915725	3.95186919670858	-3.08646592738622
107409645	LOC107409645	protein DETOXIFICATION 53-like	GO:0051179|GO:0016020|GO:0005623|GO:0005215|GO:0050896|GO:0031224|GO:0071944|GO:0022857|GO:0005886|GO:0016021|GO:0015238|GO:0006810|GO:0042493|GO:0055085|GO:0006855|GO:0015893	localization|membrane|cell|transporter activity|response to stimulus|intrinsic component of membrane|cell periphery|transmembrane transporter activity|plasma membrane|integral component of membrane|drug transmembrane transporter activity|transport|response to drug|transmembrane transport|drug transmembrane transport|drug transport	-	-	-	-	NW_015457257.1:7-2096	1.12637189296833	1.99198188032963	-0.313415178436213
107409673	LOC107409673	F-box protein At2g27310	-	-	-	-	-	-	chr2:454168-455767	3.6094968431326	6.30152748784665	5.44793177000618
107409697	LOC107409697	uncharacterized LOC107409697	-	-	-	-	-	-	NW_015457371.1:526-1750	2.87898137195005	2.46605417955259	0.451816240720311
107409707	LOC107409707	dirigent protein 22-like	GO:0005576|GO:0005623|GO:0050896|GO:0008152|GO:0006950|GO:0044237|GO:0071944|GO:0009058|GO:0048046|GO:0005618|GO:0006952|GO:0006725|GO:0019748|GO:0009698|GO:0019438|GO:0009699|GO:0044550|GO:0009807	extracellular region|cell|response to stimulus|metabolic process|response to stress|cellular metabolic process|cell periphery|biosynthetic process|apoplast|cell wall|defense response|cellular aromatic compound metabolic process|secondary metabolic process|phenylpropanoid metabolic process|aromatic compound biosynthetic process|phenylpropanoid biosynthetic process|secondary metabolite biosynthetic…	-	-	-	-	NW_015457396.1:841-1778	2.1170666581854	1.85573521628291	4.65760070959637
107409718	LOC107409718	gibberellin-regulated protein 1-like	GO:0032502|GO:0005576|GO:0005623|GO:0040007|GO:0023052|GO:0050896|GO:0051716|GO:0009653|GO:0071944|GO:0016049|GO:0048589|GO:0009725|GO:0060560|GO:0005618|GO:0007165|GO:0009826|GO:0070887|GO:0048869|GO:0007154|GO:0009505|GO:0009737|GO:0009755|GO:0000902|GO:0009739|GO:0009741|GO:0010476|GO:0071370|GO:0009740	developmental process|extracellular region|cell|growth|signaling|response to stimulus|cellular response to stimulus|anatomical structure morphogenesis|cell periphery|cell growth|developmental growth|response to hormone|developmental growth involved in morphogenesis|cell wall|signal transduction|unidimensional cell growth|cellular response to chemical stimulus|cellular developmental process|cell c…	-	-	-	-	NW_015457421.1:7-880	6.25136706587421	6.79696317688645	4.01427348989023
107409721	LOC107409721	cytochrome P450 78A9-like	GO:0032502|GO:0016020|GO:0005623|GO:0000003|GO:0040007|GO:0008152|GO:0003006|GO:0019825|GO:0031224|GO:0005622|GO:0040008|GO:0009791|GO:0043231|GO:0016021|GO:0007275|GO:0005737|GO:0055114|GO:0048316|GO:0010154|GO:0009536|GO:0009507	developmental process|membrane|cell|reproduction|growth|metabolic process|developmental process involved in reproduction|oxygen binding|intrinsic component of membrane|intracellular|regulation of growth|post-embryonic development|intracellular membrane-bounded organelle|integral component of membrane|multicellular organism development|cytoplasm|oxidation-reduction process|seed development|fruit d…	-	-	-	-	NW_015457428.1:1-1945	0.882992755053103	-0.272268064990307	-1.63420455547195
107409735	LOC107409735	GDSL esterase/lipase At1g74460-like	GO:0005576|GO:0008152|GO:0003824|GO:0016787|GO:0044238|GO:0016788|GO:0006629|GO:0052689|GO:0016042	extracellular region|metabolic process|catalytic activity|hydrolase activity|primary metabolic process|hydrolase activity, acting on ester bonds|lipid metabolic process|carboxylic ester hydrolase activity|lipid catabolic process	-	-	-	-	NW_015457447.1:264-1641	3.11123639293088	3.16627312543152	5.36616962156583
107409751	LOC107409751	kinesin-like protein KIN12B	GO:0032502|GO:0005623|GO:0003824|GO:0016787|GO:0005622|GO:0005515|GO:0007275|GO:0055046|GO:0007049|GO:0005737|GO:0016817|GO:0051301|GO:0007017|GO:0000166|GO:0016818|GO:0000910|GO:0017076|GO:0000278|GO:0048229|GO:0009524|GO:0007010|GO:0000226|GO:0005524|GO:0016462|GO:0080175|GO:0030554|GO:0000281|GO:0009555|GO:0000914|GO:0000911|GO:0017111|GO:0016887|GO:0003774|GO:0003777|GO:0008574	developmental process|cell|catalytic activity|hydrolase activity|intracellular|protein binding|multicellular organism development|microgametogenesis|cell cycle|cytoplasm|hydrolase activity, acting on acid anhydrides|cell division|microtubule-based process|nucleotide binding|hydrolase activity, acting on acid anhydrides, in phosphorus-containing anhydrides|cytokinesis|purine nucleotide binding|mit…	-	-	-	-	NW_015457464.1:12-1228	4.22319052917274	3.70655814002727	1.95413122863065
107409778	LOC107409778	uncharacterized protein DDB_G0271670-like	GO:0005623|GO:0005622|GO:0043231|GO:0005634	cell|intracellular|intracellular membrane-bounded organelle|nucleus	-	-	-	-	NW_015457500.1:8-1171	2.20846199920235	1.76866576948119	-2.00834590809882
107409779	LOC107409779	cadmium/zinc-transporting ATPase HMA2-like	GO:0051179|GO:0016020|GO:0005623|GO:0005215|GO:0003824|GO:0016787|GO:0031224|GO:0005622|GO:0071944|GO:0022857|GO:0005886|GO:0043231|GO:0016021|GO:0006810|GO:0022891|GO:0005887|GO:0055085|GO:0016817|GO:0031226|GO:0006811|GO:0015075|GO:0016818|GO:0034220|GO:0016820|GO:0015399|GO:0042626|GO:0006812|GO:0016462|GO:0008324|GO:0098655|GO:0017111|GO:0019829|GO:0016887|GO:0046873|GO:0015086|GO:0055069|GO:…	localization|membrane|cell|transporter activity|catalytic activity|hydrolase activity|intrinsic component of membrane|intracellular|cell periphery|transmembrane transporter activity|plasma membrane|intracellular membrane-bounded organelle|integral component of membrane|transport|substrate-specific transmembrane transporter activity|integral component of plasma membrane|transmembrane transport|hyd…	-	-	-	-	NW_015457501.1:7-1855	6.16174288663023	6.11875060598671	3.44692837930364
107409780	LOC107409780	vinorine synthase-like	GO:0005623|GO:0050896|GO:0003824|GO:0016740|GO:0005622|GO:0009725|GO:0016746|GO:0005737|GO:0016747|GO:0009735	cell|response to stimulus|catalytic activity|transferase activity|intracellular|response to hormone|transferase activity, transferring acyl groups|cytoplasm|transferase activity, transferring acyl groups other than amino-acyl groups|response to cytokinin	-	-	-	-	NW_015457502.1:448-1788	3.57241074599807	4.41628388554899	1.32780820820522
107409798	LOC107409798	probable receptor-like protein kinase At5g39030	GO:0016020|GO:0005623|GO:0030054|GO:0023052|GO:0004871|GO:0050896|GO:0008152|GO:0003824|GO:0016740|GO:0051716|GO:0044237|GO:0004872|GO:0009506|GO:0071944|GO:0005911|GO:0038023|GO:0044238|GO:0005886|GO:0005515|GO:0009725|GO:0004888|GO:0019899|GO:0007165|GO:0019538|GO:0070887|GO:0006793|GO:0001653|GO:0016772|GO:0007154|GO:0016773|GO:0019199|GO:0016301|GO:0007166|GO:0044267|GO:0006796|GO:0009755|GO:…	membrane|cell|cell junction|signaling|signal transducer activity|response to stimulus|metabolic process|catalytic activity|transferase activity|cellular response to stimulus|cellular metabolic process|receptor activity|plasmodesma|cell periphery|cell-cell junction|signaling receptor activity|primary metabolic process|plasma membrane|protein binding|response to hormone|transmembrane signaling rece…	-	-	-	-	NW_015457523.1:525-1756	-1.07953970605622	0.149122587895177	1.23369795856545
107409805	LOC107409805	KDEL-tailed cysteine endopeptidase CEP2-like	GO:0032502|GO:0005576|GO:0005623|GO:0000003|GO:0008152|GO:0003824|GO:0016787|GO:0003006|GO:0005622|GO:0044237|GO:0071944|GO:0044238|GO:0005615|GO:0005618|GO:0009791|GO:0008233|GO:0043231|GO:0008219|GO:0007275|GO:0019538|GO:0005737|GO:0048437|GO:0048438|GO:0048658|GO:0048653|GO:0048869|GO:0048367|GO:0009505|GO:0006508|GO:0005773|GO:0030154|GO:0048229|GO:0048827|GO:0044267|GO:0030163|GO:0009908|GO:…	developmental process|extracellular region|cell|reproduction|metabolic process|catalytic activity|hydrolase activity|developmental process involved in reproduction|intracellular|cellular metabolic process|cell periphery|primary metabolic process|extracellular space|cell wall|post-embryonic development|peptidase activity|intracellular membrane-bounded organelle|cell death|multicellular organism de…	-	-	-	-	NW_015457533.1:372-1271	2.61921286506358	1.98755767840801	-0.35436964711043
107409817	LOC107409817	uncharacterized LOC107409817	GO:0005576|GO:0050896|GO:0006950|GO:0006952	extracellular region|response to stimulus|response to stress|defense response	-	-	-	-	NW_015457548.1:663-1566	-2.88849408183647	-3.04333375503342	2.69696974864939
107409823	LOC107409823	B2 protein-like	-	-	-	-	-	-	NW_015457556.1:7-1475	1.96610707168304	1.11053668752932	-0.508841592793103
107409833	LOC107409833	putative aminoacrylate hydrolase RutD	GO:0005623|GO:0008152|GO:0003824|GO:0016787|GO:0005622|GO:0005737	cell|metabolic process|catalytic activity|hydrolase activity|intracellular|cytoplasm	-	-	-	-	NW_015457569.1:6-1721	3.07551765382431	5.67799620152248	4.18863394424379
107409847	LOC107409847	ethylene-responsive transcription factor ABR1-like	GO:0005623|GO:0023052|GO:0050896|GO:0008152|GO:0003700|GO:0006950|GO:0051716|GO:0005622|GO:0044237|GO:0009607|GO:0009058|GO:0006807|GO:0051707|GO:0044238|GO:0009725|GO:0009620|GO:0007165|GO:0043231|GO:0006970|GO:0006952|GO:0003676|GO:0006139|GO:0006725|GO:0070887|GO:0009968|GO:0007154|GO:0009966|GO:0009723|GO:0009737|GO:0009788|GO:0019438|GO:0010467|GO:0005634|GO:0003677|GO:0009743|GO:0010468|GO:…	cell|signaling|response to stimulus|metabolic process|transcription factor activity, sequence-specific DNA binding|response to stress|cellular response to stimulus|intracellular|cellular metabolic process|response to biotic stimulus|biosynthetic process|nitrogen compound metabolic process|response to other organism|primary metabolic process|response to hormone|response to fungus|signal transducti…	-	-	-	-	NW_015457584.1:11-1707	1.67429067868693	2.98564320118741	5.42036736736447
107409852	LOC107409852	uncharacterized protein DDB_G0271670-like	GO:0005623|GO:0005622|GO:0043231|GO:0005634	cell|intracellular|intracellular membrane-bounded organelle|nucleus	-	-	-	-	chr2:267551-269075	#NUM!	-0.19263722147362	-4.44290049225649
107409855	LOC107409855	kinesin-like protein NACK2	GO:0032502|GO:0005623|GO:0030054|GO:0000003|GO:0003824|GO:0016787|GO:0009653|GO:0005622|GO:0009506|GO:0005911|GO:0051321|GO:0009561|GO:0043231|GO:0007275|GO:0007049|GO:0005737|GO:0016817|GO:0007126|GO:0005874|GO:0051301|GO:0007349|GO:0007017|GO:0000166|GO:0016818|GO:0000910|GO:0017076|GO:0000278|GO:0005634|GO:0048229|GO:0009524|GO:0009558|GO:0005856|GO:0007112|GO:0007140|GO:0007010|GO:0000226|GO:…	developmental process|cell|cell junction|reproduction|catalytic activity|hydrolase activity|anatomical structure morphogenesis|intracellular|plasmodesma|cell-cell junction|meiotic cell cycle|megagametogenesis|intracellular membrane-bounded organelle|multicellular organism development|cell cycle|cytoplasm|hydrolase activity, acting on acid anhydrides|meiotic nuclear division|microtubule|cell divis…	-	-	-	-	NW_015457590.1:8-1629	2.27434823291366	1.85137778463752	0.0974397415134011
107409859	LOC107409859	serine/threonine-protein phosphatase 4 regulatory subunit 2-like	GO:0005623|GO:0005622|GO:0043231|GO:0005634	cell|intracellular|intracellular membrane-bounded organelle|nucleus	-	-	-	-	NW_015457594.1:24-1333	3.29292349275267	2.62103267182755	1.16343376680287
107409894	LOC107409894	NAC domain-containing protein 2-like	GO:0032502|GO:0005623|GO:0023052|GO:0050896|GO:0008152|GO:0003700|GO:0006950|GO:0051716|GO:0005622|GO:0044237|GO:0009058|GO:0006807|GO:0044238|GO:0009725|GO:0007165|GO:0043231|GO:0007275|GO:0003676|GO:0006139|GO:0006725|GO:0070887|GO:0009611|GO:0009968|GO:0007154|GO:0009966|GO:0009737|GO:0009788|GO:0019438|GO:0010467|GO:0005634|GO:0003677|GO:0010468|GO:0009755|GO:0051252|GO:0009787|GO:0016070|GO:…	developmental process|cell|signaling|response to stimulus|metabolic process|transcription factor activity, sequence-specific DNA binding|response to stress|cellular response to stimulus|intracellular|cellular metabolic process|biosynthetic process|nitrogen compound metabolic process|primary metabolic process|response to hormone|signal transduction|intracellular membrane-bounded organelle|multicel…	-	-	-	-	NW_015457635.1:182-1623	4.35124702802142	7.40165127664824	8.32240470352265
107409901	LOC107409901	F-box protein At1g61340-like	GO:0005623|GO:0008152|GO:0005622|GO:0044237|GO:0044238|GO:0043231|GO:0019538|GO:0005634|GO:0044267|GO:0006464|GO:0070647|GO:0016567	cell|metabolic process|intracellular|cellular metabolic process|primary metabolic process|intracellular membrane-bounded organelle|protein metabolic process|nucleus|cellular protein metabolic process|cellular protein modification process|protein modification by small protein conjugation or removal|protein ubiquitination	-	-	-	-	NW_015457648.1:56-1522	1.72263844193285	4.56880709979181	5.37550700280002
107409917	LOC107409917	alpha-amylase-like	GO:0005576|GO:0050896|GO:0008152|GO:0003824|GO:0016787|GO:0044238|GO:0048046|GO:0009725|GO:0043169|GO:0016798|GO:0005975|GO:0009737|GO:0046872|GO:0009739|GO:0004553|GO:0005509|GO:0004556	extracellular region|response to stimulus|metabolic process|catalytic activity|hydrolase activity|primary metabolic process|apoplast|response to hormone|cation binding|hydrolase activity, acting on glycosyl bonds|carbohydrate metabolic process|response to abscisic acid|metal ion binding|response to gibberellin|hydrolase activity, hydrolyzing O-glycosyl compounds|calcium ion binding|alpha-amylase …	-	-	ko01100|ko00500	Metabolic pathways|Starch and sucrose metabolism	NW_015457665.1:660-1594	-2.54168413892845	-0.80754495091612	4.55724278480897
107409929	LOC107409929	uncharacterized LOC107409929	GO:0016020|GO:0005623|GO:0008152|GO:0003824|GO:0016740|GO:0031224|GO:0005622|GO:0044237|GO:0009058|GO:0012505|GO:0044238|GO:0043231|GO:0016021|GO:0019538|GO:0016757|GO:0005737|GO:1901135|GO:0006486|GO:0005975|GO:0005794|GO:0044267|GO:0016758|GO:0008378|GO:0006464	membrane|cell|metabolic process|catalytic activity|transferase activity|intrinsic component of membrane|intracellular|cellular metabolic process|biosynthetic process|endomembrane system|primary metabolic process|intracellular membrane-bounded organelle|integral component of membrane|protein metabolic process|transferase activity, transferring glycosyl groups|cytoplasm|carbohydrate derivative meta…	-	-	-	-	NW_015457682.1:5-1410	-1.04182629069313	-0.923139450796455	2.37874146306992
107409932	LOC107409932	probable LRR receptor-like serine/threonine-protein kinase At1g07650	GO:0016020|GO:0005623|GO:0030054|GO:0023052|GO:0004871|GO:0050896|GO:0008152|GO:0003824|GO:0016740|GO:0051716|GO:0044237|GO:0004872|GO:0009506|GO:0071944|GO:0005911|GO:0038023|GO:0044238|GO:0005886|GO:0005515|GO:0009725|GO:0004888|GO:0019899|GO:0007165|GO:0019538|GO:0070887|GO:0006793|GO:0001653|GO:0016772|GO:0007154|GO:0016773|GO:0019199|GO:0016301|GO:0007166|GO:0044267|GO:0006796|GO:0009755|GO:…	membrane|cell|cell junction|signaling|signal transducer activity|response to stimulus|metabolic process|catalytic activity|transferase activity|cellular response to stimulus|cellular metabolic process|receptor activity|plasmodesma|cell periphery|cell-cell junction|signaling receptor activity|primary metabolic process|plasma membrane|protein binding|response to hormone|transmembrane signaling rece…	-	-	-	-	NW_015457684.1:864-1562	-2.59042847302899	1.25822385701758	5.05161374047059
107409956	LOC107409956	glutathione S-transferase U9-like	GO:0005623|GO:0008152|GO:0003824|GO:0016740|GO:0005622|GO:0044237|GO:0006807|GO:0043231|GO:0005737|GO:0016765|GO:0006790|GO:0019748|GO:0006518|GO:0005634|GO:0006749|GO:0009407|GO:0004364	cell|metabolic process|catalytic activity|transferase activity|intracellular|cellular metabolic process|nitrogen compound metabolic process|intracellular membrane-bounded organelle|cytoplasm|transferase activity, transferring alkyl or aryl (other than methyl) groups|sulfur compound metabolic process|secondary metabolic process|peptide metabolic process|nucleus|glutathione metabolic process|toxin …	-	-	ko00480|ko01524|ko00982|ko00980	Glutathione metabolism|Platinum drug resistance|Drug metabolism - cytochrome P450|Metabolism of xenobiotics by cytochrome P450	NW_015457718.1:417-1523	9.25045080500565	10.2510194527517	11.5526382268486
107409966	LOC107409966	uncharacterized LOC107409966	GO:0005623|GO:0005622|GO:0043231|GO:0005737|GO:0005739	cell|intracellular|intracellular membrane-bounded organelle|cytoplasm|mitochondrion	-	-	-	-	NW_015457728.1:135-764	2.36840210768326	2.16434636010303	-0.603858321131609
107409971	LOC107409971	sulfate transporter 1.2-like	GO:0051179|GO:0016020|GO:0005623|GO:0005215|GO:0031224|GO:0071944|GO:0022857|GO:0005886|GO:0016021|GO:0006810|GO:0022891|GO:0005887|GO:0055085|GO:0031226|GO:0006811|GO:0015075|GO:0034220|GO:0015116|GO:0008509|GO:0098656|GO:0008272|GO:0006820|GO:0015103|GO:1902358|GO:0080160	localization|membrane|cell|transporter activity|intrinsic component of membrane|cell periphery|transmembrane transporter activity|plasma membrane|integral component of membrane|transport|substrate-specific transmembrane transporter activity|integral component of plasma membrane|transmembrane transport|intrinsic component of plasma membrane|ion transport|ion transmembrane transporter activity|ion …	-	-	-	-	NW_015457736.1:5-1472	3.5109333792772	4.82987077488087	6.03898794081373
107409974	LOC107409974	uncharacterized N-acetyltransferase p20-like	-	-	-	-	-	-	NW_015457740.1:37-1482	-2.63325888338286	-3.13604412977629	0.153841374487077
107409978	LOC107409978	probably inactive leucine-rich repeat receptor-like protein kinase At3g28040	GO:0016020|GO:0005623|GO:0023052|GO:0050896|GO:0008152|GO:0003824|GO:0016740|GO:0051716|GO:0044237|GO:0071944|GO:0044238|GO:0005886|GO:0007165|GO:0019538|GO:0006793|GO:0016772|GO:0007154|GO:0000166|GO:0016773|GO:0017076|GO:0016301|GO:0007166|GO:0044267|GO:0006796|GO:0005524|GO:0006464|GO:0016310|GO:0004672|GO:0030554|GO:0006468|GO:0004674|GO:0007169	membrane|cell|signaling|response to stimulus|metabolic process|catalytic activity|transferase activity|cellular response to stimulus|cellular metabolic process|cell periphery|primary metabolic process|plasma membrane|signal transduction|protein metabolic process|phosphorus metabolic process|transferase activity, transferring phosphorus-containing groups|cell communication|nucleotide binding|phosp…	-	-	-	-	NW_015457747.1:224-1431	0.758075592115418	0.181257523203202	2.46705626437192
107409987	LOC107409987	NAC domain-containing protein 90-like	GO:0032502|GO:0005623|GO:0050896|GO:0008152|GO:0003700|GO:0005622|GO:0044237|GO:0009058|GO:0006807|GO:0044238|GO:0043231|GO:0007275|GO:0003676|GO:0006139|GO:0006725|GO:0019438|GO:0010467|GO:0005634|GO:0003677|GO:0010468|GO:0010200|GO:0051252|GO:0016070|GO:0032774|GO:0006351|GO:2001141|GO:0006355|GO:1903506	developmental process|cell|response to stimulus|metabolic process|transcription factor activity, sequence-specific DNA binding|intracellular|cellular metabolic process|biosynthetic process|nitrogen compound metabolic process|primary metabolic process|intracellular membrane-bounded organelle|multicellular organism development|nucleic acid binding|nucleobase-containing compound metabolic process|ce…	-	-	-	-	chr2:318611-320076	0.372488935204212	4.86710199336937	4.07856016039562
107409991	LOC107409991	GDSL esterase/lipase CPRD49-like	GO:0005576|GO:0008152|GO:0003824|GO:0016787|GO:0044238|GO:0048046|GO:0016788|GO:0006629|GO:0052689|GO:0016042	extracellular region|metabolic process|catalytic activity|hydrolase activity|primary metabolic process|apoplast|hydrolase activity, acting on ester bonds|lipid metabolic process|carboxylic ester hydrolase activity|lipid catabolic process	-	-	-	-	NW_015457763.1:1-1319	1.63274359675959	3.18797574637547	0.15403893781052
107409998	LOC107409998	LRR receptor-like serine/threonine-protein kinase EFR	GO:0051179|GO:0016020|GO:0005623|GO:0023052|GO:0004871|GO:0050896|GO:0008152|GO:0003824|GO:0016740|GO:0006950|GO:0051716|GO:0044237|GO:0004872|GO:0071944|GO:0009607|GO:0051707|GO:0038023|GO:0044238|GO:0006955|GO:0005886|GO:0005515|GO:0004888|GO:0007165|GO:0008219|GO:0031349|GO:0019538|GO:0050776|GO:0006952|GO:0006810|GO:0006793|GO:0055085|GO:0009617|GO:0045087|GO:0016772|GO:0007154|GO:0000166|GO:…	localization|membrane|cell|signaling|signal transducer activity|response to stimulus|metabolic process|catalytic activity|transferase activity|response to stress|cellular response to stimulus|cellular metabolic process|receptor activity|cell periphery|response to biotic stimulus|response to other organism|signaling receptor activity|primary metabolic process|immune response|plasma membrane|protei…	-	-	-	-	chr2:326660-329049	-4.57960370708464	3.0037697642833	0.59856462749973
107410014	LOC107410014	crocetin glucosyltransferase, chloroplastic-like	GO:0008152|GO:0003824|GO:0016740|GO:0009058|GO:0043473|GO:0009812|GO:0016757|GO:0046283|GO:0046148|GO:0009813|GO:0016758|GO:0009718	metabolic process|catalytic activity|transferase activity|biosynthetic process|pigmentation|flavonoid metabolic process|transferase activity, transferring glycosyl groups|anthocyanin-containing compound metabolic process|pigment biosynthetic process|flavonoid biosynthetic process|transferase activity, transferring hexosyl groups|anthocyanin-containing compound biosynthetic process	-	-	-	-	NW_015457792.1:330-1410	1.98368139350753	4.03412212679774	5.79718381802958
107410015	LOC107410015	hydroxymethylglutaryl-CoA synthase-like	GO:0005623|GO:0030054|GO:0008152|GO:0003824|GO:0016740|GO:0005622|GO:0044237|GO:0009506|GO:0005911|GO:0009058|GO:0044238|GO:0016746|GO:0043231|GO:0044281|GO:0005737|GO:0006793|GO:0006790|GO:0044255|GO:0006629|GO:0016747|GO:0006720|GO:0005829|GO:0008654|GO:0046912|GO:0006637|GO:0006796|GO:0008202|GO:0006644|GO:0006066|GO:0005739|GO:0008610|GO:0008299|GO:0016125|GO:0006694|GO:0004421|GO:0016407|GO:…	cell|cell junction|metabolic process|catalytic activity|transferase activity|intracellular|cellular metabolic process|plasmodesma|cell-cell junction|biosynthetic process|primary metabolic process|transferase activity, transferring acyl groups|intracellular membrane-bounded organelle|small molecule metabolic process|cytoplasm|phosphorus metabolic process|sulfur compound metabolic process|cellular …	-	-	ko01100|ko01110|ko01130|ko00900|ko00280|ko00650|ko00072	Metabolic pathways|Biosynthesis of secondary metabolites|Biosynthesis of antibiotics|Terpenoid backbone biosynthesis|Valine, leucine and isoleucine degradation|Butanoate metabolism|Synthesis and degradation of ketone bodies	NW_015457793.1:100-1365	5.21745044444923	7.05851679580244	7.53381916621317
107410016	LOC107410016	RNA-dependent RNA polymerase 1-like	GO:0005623|GO:0050896|GO:0008152|GO:0003824|GO:0016740|GO:0005622|GO:0009892|GO:0044237|GO:0009607|GO:0010166|GO:0009058|GO:0006807|GO:0051707|GO:0044238|GO:0009615|GO:0043231|GO:0003676|GO:0006139|GO:0006725|GO:0060148|GO:0016458|GO:0010025|GO:0016772|GO:0060968|GO:0019438|GO:0010467|GO:0005634|GO:0016441|GO:0010468|GO:0016779|GO:0003723|GO:0009751|GO:0010629|GO:0016070|GO:0040029|GO:0032774|GO:…	cell|response to stimulus|metabolic process|catalytic activity|transferase activity|intracellular|negative regulation of metabolic process|cellular metabolic process|response to biotic stimulus|wax metabolic process|biosynthetic process|nitrogen compound metabolic process|response to other organism|primary metabolic process|response to virus|intracellular membrane-bounded organelle|nucleic acid b…	-	-	-	-	NW_015457794.1:9-682	0.823762146097932	-0.308095557548325	3.25477759255678
107410022	LOC107410022	exocyst complex component EXO70B1-like	GO:0051179|GO:0005623|GO:0005622|GO:0071944|GO:0043234|GO:0043231|GO:0006810|GO:0005737|GO:0032940|GO:0005938|GO:0000145|GO:0006887|GO:0005829|GO:0005634|GO:0016192|GO:0048278|GO:0006904	localization|cell|intracellular|cell periphery|protein complex|intracellular membrane-bounded organelle|transport|cytoplasm|secretion by cell|cell cortex|exocyst|exocytosis|cytosol|nucleus|vesicle-mediated transport|vesicle docking|vesicle docking involved in exocytosis	-	-	-	-	NW_015457807.1:4-1242	-1.44492138810842	1.80385727291891	4.53878470377842
107410023	LOC107410023	protein NRT1/ PTR FAMILY 5.2-like	GO:0051179|GO:0016020|GO:0005623|GO:0005215|GO:0050896|GO:0031224|GO:0006950|GO:0071944|GO:0009607|GO:0051707|GO:0005886|GO:0009725|GO:0016021|GO:0006970|GO:0006952|GO:0006810|GO:0009611|GO:0015197|GO:0009617|GO:0071702|GO:0015198|GO:0006972|GO:0009737|GO:0009753|GO:0009751|GO:0009651|GO:0042742|GO:0080053|GO:0015833|GO:0042538|GO:0043201|GO:0080052|GO:0042936|GO:0042937|GO:0006857|GO:0042938|GO:…	localization|membrane|cell|transporter activity|response to stimulus|intrinsic component of membrane|response to stress|cell periphery|response to biotic stimulus|response to other organism|plasma membrane|response to hormone|integral component of membrane|response to osmotic stress|defense response|transport|response to wounding|peptide transporter activity|response to bacterium|organic substanc…	-	-	-	-	NW_015457808.1:88-1090	0.366678696720807	2.10309137731886	2.47401930917924
107410031	LOC107410031	uncharacterized LOC107410031	-	-	-	-	-	-	NW_015457828.1:432-1350	3.0551591666059	2.56437506629402	-1.10375739226039
107410047	LOC107410047	probable WRKY transcription factor 14	GO:0005623|GO:0008152|GO:0003700|GO:0005622|GO:0044237|GO:0009058|GO:0006807|GO:0044238|GO:0043231|GO:0003676|GO:0006139|GO:0006725|GO:0019438|GO:0010467|GO:0005634|GO:0003677|GO:0010468|GO:0051252|GO:0016070|GO:0032774|GO:0043565|GO:0006351|GO:2001141|GO:0006355|GO:1903506	cell|metabolic process|transcription factor activity, sequence-specific DNA binding|intracellular|cellular metabolic process|biosynthetic process|nitrogen compound metabolic process|primary metabolic process|intracellular membrane-bounded organelle|nucleic acid binding|nucleobase-containing compound metabolic process|cellular aromatic compound metabolic process|aromatic compound biosynthetic proc…	-	-	-	-	NW_015457855.1:252-1335	1.49644552173641	1.31600874359475	-1.29895997583808
107410049	LOC107410049	Werner Syndrome-like exonuclease	GO:0005623|GO:0008152|GO:0003824|GO:0016787|GO:0005622|GO:0044237|GO:0006807|GO:0044238|GO:0043231|GO:0006139|GO:0006725|GO:0016788|GO:0005737|GO:0005634|GO:0004518|GO:0090305|GO:0004527|GO:0008408	cell|metabolic process|catalytic activity|hydrolase activity|intracellular|cellular metabolic process|nitrogen compound metabolic process|primary metabolic process|intracellular membrane-bounded organelle|nucleobase-containing compound metabolic process|cellular aromatic compound metabolic process|hydrolase activity, acting on ester bonds|cytoplasm|nucleus|nuclease activity|nucleic acid phosphodi…	-	-	-	-	NW_015457860.1:492-1315	-2.89227240813586	-1.03650094507031	0.608904859488997
107410052	LOC107410052	ethylene-responsive transcription factor ERF017-like	GO:0032502|GO:0005623|GO:0023052|GO:0050896|GO:0008152|GO:0003700|GO:0006950|GO:0051716|GO:0005622|GO:0044237|GO:0009058|GO:0006807|GO:0044238|GO:0009725|GO:0009791|GO:0007165|GO:0043231|GO:0007275|GO:0048569|GO:0006979|GO:0003676|GO:0006139|GO:0006725|GO:0070887|GO:0048364|GO:0048513|GO:0007154|GO:0009723|GO:0019438|GO:0010467|GO:0005634|GO:0003677|GO:0010468|GO:0009755|GO:0010038|GO:0051252|GO:…	developmental process|cell|signaling|response to stimulus|metabolic process|transcription factor activity, sequence-specific DNA binding|response to stress|cellular response to stimulus|intracellular|cellular metabolic process|biosynthetic process|nitrogen compound metabolic process|primary metabolic process|response to hormone|post-embryonic development|signal transduction|intracellular membrane…	-	-	-	-	NW_015457864.1:207-896	5.45692621255503	4.22448559154382	1.61706659883245
107410065	LOC107410065	probably inactive leucine-rich repeat receptor-like protein kinase At3g28040	GO:0016020|GO:0005623|GO:0023052|GO:0050896|GO:0003824|GO:0016740|GO:0006950|GO:0051716|GO:0005622|GO:0071944|GO:0005886|GO:0007165|GO:0043231|GO:0006952|GO:0005737|GO:0016772|GO:0007154|GO:0016301|GO:0009536|GO:0009507	membrane|cell|signaling|response to stimulus|catalytic activity|transferase activity|response to stress|cellular response to stimulus|intracellular|cell periphery|plasma membrane|signal transduction|intracellular membrane-bounded organelle|defense response|cytoplasm|transferase activity, transferring phosphorus-containing groups|cell communication|kinase activity|plastid|chloroplast	-	-	-	-	NW_015457881.1:54-1173	0.42604912509631	2.06040454000982	4.01861737168867
107410103	LOC107410103	piriformospora indica-insensitive protein 2-like	GO:0032502|GO:0016020|GO:0005623|GO:0000003|GO:0040007|GO:0023052|GO:0050896|GO:0003006|GO:0031224|GO:0051716|GO:0009653|GO:0071944|GO:0016049|GO:0048589|GO:0005886|GO:0005515|GO:0045177|GO:0060560|GO:0009856|GO:0007165|GO:0009826|GO:0016324|GO:0009860|GO:0031225|GO:0048869|GO:0007154|GO:0048868|GO:0000904|GO:0009932|GO:0030154|GO:0000902	developmental process|membrane|cell|reproduction|growth|signaling|response to stimulus|developmental process involved in reproduction|intrinsic component of membrane|cellular response to stimulus|anatomical structure morphogenesis|cell periphery|cell growth|developmental growth|plasma membrane|protein binding|apical part of cell|developmental growth involved in morphogenesis|pollination|signal tr…	-	-	-	-	NW_015457949.1:63-1223	-3.38692413746631	-2.33536818307547	1.71944573334364
[truncated: 2,985 more rows]
