# Supplementary material for: Transcriptome analysis of genes involved in defense against alkaline stress in roots of wild jujube (Ziziphus acidojujuba)
Source: PLoS One. 2017 Oct 4;12(10):e0185732. doi: 10.1371/journal.pone.0185732 (PMC5627934; doi:10.1371/journal.pone.0185732)
Supplement: S5 Table — (XLSX) [file pone.0185732.s005.xlsx]

## Sheet: 0 vs. 1 h
GO_ID	GO_term	TYPE	diff_gene_in_this_GO	UP_GENE	DOWN_GENE	all_diff_gene_in_all_GO	all_gene_in_this_GO	all_gene_in_all_GO	gene_UP_list	gene_DOWN_list	rich_factor	P value	Q value
GO:0007043	cell-cell junction assembly	biological_process	4	4	0	1565	5	27193	107409630(LOC107409630),107416329(LOC107416329),107416330(LOC107416330),107428951(LOC107428951),	-	13.9006	0.000190859	0.00549107
GO:0048226	Casparian strip	cellular_component	4	4	0	1565	6	27193	107428951(LOC107428951),107416329(LOC107416329),107409630(LOC107409630),107416330(LOC107416330),	-	11.5838	0.00033415	0.00817707
GO:0000293	ferric-chelate reductase activity	molecular_function	4	4	0	1565	7	27193	107432941(LOC107432941),107414733(LOC107414733),107406527(LOC107406527),107414747(LOC107414747),	-	9.92898	0.000547067	0.0117647
GO:0031640	killing of cells of other organism	biological_process	5	2	3	1565	9	27193	107419067(LOC107419067),107429739(LOC107429739),	107412151(LOC107412151),107412130(LOC107412130),107412153(LOC107412153),	9.65318	0.000169455	0.00522855
GO:0046424	ferulate 5-hydroxylase activity	molecular_function	4	4	0	1565	8	27193	107435903(LOC107435903),107412853(LOC107412853),107435908(LOC107435908),107428642(LOC107428642),	-	8.68786	0.000849063	0.0164332
GO:0060148	positive regulation of posttranscriptional gene silencing	biological_process	7	0	7	1565	14	27193	-	107429230(LOC107429230),107410016(LOC107410016),107429227(LOC107429227),107406416(LOC107406416),107418251(LOC107418251),107406415(LOC107406415),107408448(LOC107408448),	8.68786	2.46e-05	0.00100911
GO:0010290	chlorophyll catabolite transmembrane transporter activity	molecular_function	5	1	4	1565	10	27193	107428391(LOC107428391),	107433360(LOC107433360),107433578(LOC107433578),107433373(LOC107433373),107433271(LOC107433271),	8.68786	0.000258601	0.00696914
GO:0010600	regulation of auxin biosynthetic process	biological_process	4	4	0	1565	8	27193	107423055(LOC107423055),107417866(LOC107417866),107416181(LOC107416181),107420190(LOC107420190),	-	8.68786	0.000849063	0.0164332
GO:0015431	glutathione S-conjugate-exporting ATPase activity	molecular_function	5	1	4	1565	10	27193	107428391(LOC107428391),	107433373(LOC107433373),107433271(LOC107433271),107433578(LOC107433578),107433360(LOC107433360),	8.68786	0.000258601	0.00696914
GO:0018458	isopiperitenol dehydrogenase activity	molecular_function	7	2	5	1565	15	27193	107413786(LOC107413786),107418379(LOC107418379),	107404553(LOC107404553),107418375(LOC107418375),107418376(LOC107418376),107419251(LOC107419251),107407358(LOC107407358),	8.10867	3.6e-05	0.0013928
GO:0018459	carveol dehydrogenase activity	molecular_function	7	2	5	1565	15	27193	107418379(LOC107418379),107413786(LOC107413786),	107404553(LOC107404553),107419251(LOC107419251),107407358(LOC107407358),107418376(LOC107418376),107418375(LOC107418375),	8.10867	3.6e-05	0.0013928
GO:0031525	menthol biosynthetic process	biological_process	7	2	5	1565	15	27193	107418379(LOC107418379),107413786(LOC107413786),	107404553(LOC107404553),107407358(LOC107407358),107419251(LOC107419251),107418376(LOC107418376),107418375(LOC107418375),	8.10867	3.6e-05	0.0013928
GO:0009263	deoxyribonucleotide biosynthetic process	biological_process	4	4	0	1565	10	27193	107408486(LOC107408486),107420240(LOC107420240),107420239(LOC107420239),107419226(LOC107419226),	-	6.95029	0.00180758	0.0303019
GO:0001047	core promoter binding	molecular_function	4	0	4	1565	10	27193	-	107429253(LOC107429253),107409025(LOC107409025),107407016(LOC107407016),107426114(LOC107426114),	6.95029	0.00180758	0.0303019
GO:0015692	lead ion transport	biological_process	4	0	4	1565	10	27193	-	107408521(LOC107408521),107434245(LOC107434245),107427689(LOC107427689),107409192(LOC107409192),	6.95029	0.00180758	0.0303019
GO:0001172	transcription, RNA-templated	biological_process	6	0	6	1565	16	27193	-	107406415(LOC107406415),107429230(LOC107429230),107429227(LOC107429227),107406416(LOC107406416),107410016(LOC107410016),107408448(LOC107408448),	6.51589	0.000319081	0.00799203
GO:0003968	RNA-directed RNA polymerase activity	molecular_function	6	0	6	1565	16	27193	-	107406415(LOC107406415),107429230(LOC107429230),107406416(LOC107406416),107429227(LOC107429227),107410016(LOC107410016),107408448(LOC107408448),	6.51589	0.000319081	0.00799203
GO:0047372	acylglycerol lipase activity	molecular_function	10	7	3	1565	27	27193	107424763(LOC107424763),107410595(LOC107410595),107405167(LOC107405167),107410582(LOC107410582),107429606(LOC107429606),107417090(LOC107417090),107405843(LOC107405843),	107424764(LOC107424764),107408274(LOC107408274),107420887(LOC107420887),	6.43545	7.55e-06	0.000434282
GO:0016045	detection of bacterium	biological_process	4	4	0	1565	11	27193	107405336(LOC107405336),107435944(LOC107435944),107413335(LOC107413335),107409998(LOC107409998),	-	6.31844	0.00251167	0.0381953
GO:0050505	hydroquinone glucosyltransferase activity	molecular_function	4	0	4	1565	11	27193	-	107429974(LOC107429974),107430100(LOC107430100),107422681(LOC107422681),107430106(LOC107430106),	6.31844	0.00251167	0.0381953
GO:0016099	monoterpenoid biosynthetic process	biological_process	22	16	6	1565	61	27193	107431097(LOC107431097),107433551(LOC107433551),107418379(LOC107418379),107428343(LOC107428343),107428354(LOC107428354),107413786(LOC107413786),107430823(LOC107430823),107432143(LOC107432143),107430822(LOC107430822),107430691(LOC107430691),107432020(LOC107432020),107432137(LOC107432137),107428350(LOC107428350),107433550(LOC107433550),107430820(LOC107430820),107432032(LOC107432032),	107407358(LOC107407358),107404553(LOC107404553),107419251(LOC107419251),107413798(LOC107413798),107418376(LOC107418376),107418375(LOC107418375),	6.26665	1.63e-10	1.15e-07
GO:0045735	nutrient reservoir activity	molecular_function	11	5	6	1565	31	27193	107410595(LOC107410595),107432405(LOC107432405),107424763(LOC107424763),107410868(LOC107410868),107410582(LOC107410582),	107424764(LOC107424764),107427813(LOC107427813),107410779(LOC107410779),107427815(LOC107427815),107420887(LOC107420887),107408274(LOC107408274),	6.16558	4.22e-06	0.000264416
GO:0010268	brassinosteroid homeostasis	biological_process	7	3	4	1565	20	27193	107424559(LOC107424559),107435268(LOC107435268),107429080(LOC107429080),	107428769(LOC107428769),107421994(LOC107421994),107428776(LOC107428776),107413844(LOC107413844),	6.0815	0.000178527	0.00527894
GO:0006805	xenobiotic metabolic process	biological_process	6	1	5	1565	18	27193	107432818(LOC107432818),	107429974(LOC107429974),107430100(LOC107430100),107422681(LOC107422681),107432767(LOC107432767),107430106(LOC107430106),	5.79191	0.000568278	0.0120986
GO:0042178	xenobiotic catabolic process	biological_process	4	0	4	1565	12	27193	-	107430106(LOC107430106),107422681(LOC107422681),107430100(LOC107430100),107429974(LOC107429974),	5.79191	0.00339936	0.0489002
GO:0009410	response to xenobiotic stimulus	biological_process	8	1	7	1565	25	27193	107432818(LOC107432818),	107430100(LOC107430100),107429974(LOC107429974),107422681(LOC107422681),107432767(LOC107432767),107410972(LOC107410972),107430106(LOC107430106),107410973(LOC107410973),	5.56023	0.000126199	0.0041981
GO:0008395	steroid hydroxylase activity	molecular_function	7	4	3	1565	22	27193	107424559(LOC107424559),107429080(LOC107429080),107435268(LOC107435268),107430854(LOC107430854),	107428776(LOC107428776),107428769(LOC107428769),107421994(LOC107421994),	5.52864	0.000304886	0.0078205
GO:0006270	DNA replication initiation	biological_process	6	6	0	1565	19	27193	107427615(LOC107427615),107424534(LOC107424534),107410805(LOC107410805),107405603(LOC107405603),107427154(LOC107427154),107413435(LOC107413435),	-	5.48707	0.000741184	0.0147475
GO:0008061	chitin binding	molecular_function	11	3	8	1565	35	27193	107420200(LOC107420200),107411118(LOC107411118),107427326(LOC107427326),	107412153(LOC107412153),107434805(LOC107434805),107412151(LOC107412151),107411119(LOC107411119),107419108(LOC107419108),107406053(LOC107406053),107412130(LOC107412130),107406041(LOC107406041),	5.46094	1.17e-05	0.000594755
GO:0010262	somatic embryogenesis	biological_process	4	0	4	1565	13	27193	-	107406053(LOC107406053),107406041(LOC107406041),107417456(LOC107417456),107419108(LOC107419108),	5.34638	0.00449701	0.058025
GO:0009269	response to desiccation	biological_process	7	4	3	1565	24	27193	107417060(LOC107417060),107435998(LOC107435998),107417043(LOC107417043),107410868(LOC107410868),	107404305(LOC107404305),107410779(LOC107410779),107403630(LOC107403630),	5.06792	0.000496972	0.0107965
GO:0016756	glutathione gamma-glutamylcysteinyltransferase activity	molecular_function	4	3	1	1565	14	27193	107425421(LOC107425421),107432818(LOC107432818),107425788(LOC107425788),	107432767(LOC107432767),	4.96449	0.00583148	0.0697484
GO:0010167	response to nitrate	biological_process	6	4	2	1565	21	27193	107413219(LOC107413219),107430456(LOC107430456),107411468(LOC107411468),107428580(LOC107428580),	107428812(LOC107428812),107428524(LOC107428524),	4.96449	0.00121213	0.0211526
GO:0046865	terpenoid transport	biological_process	4	0	4	1565	14	27193	-	107408521(LOC107408521),107434245(LOC107434245),107409192(LOC107409192),107427689(LOC107427689),	4.96449	0.00583148	0.0697484
GO:0052651	monoacylglycerol catabolic process	biological_process	4	4	0	1565	14	27193	107405843(LOC107405843),107429606(LOC107429606),107417090(LOC107417090),107405167(LOC107405167),	-	4.96449	0.00583148	0.0697484
GO:0080168	abscisic acid transport	biological_process	4	0	4	1565	14	27193	-	107434245(LOC107434245),107408521(LOC107408521),107427689(LOC107427689),107409192(LOC107409192),	4.96449	0.00583148	0.0697484
GO:0032107	regulation of response to nutrient levels	biological_process	4	2	2	1565	14	27193	107424181(LOC107424181),107434836(LOC107434836),	107407016(LOC107407016),107409025(LOC107409025),	4.96449	0.00583148	0.0697484
GO:0046340	diacylglycerol catabolic process	biological_process	4	4	0	1565	14	27193	107429606(LOC107429606),107405843(LOC107405843),107417090(LOC107417090),107405167(LOC107405167),	-	4.96449	0.00583148	0.0697484
GO:0006268	DNA unwinding involved in DNA replication	biological_process	4	4	0	1565	15	27193	107405603(LOC107405603),107413435(LOC107413435),107427154(LOC107427154),107431799(LOC107431799),	-	4.63353	0.00742982	0.0819589
GO:0009750	response to fructose	biological_process	5	5	0	1565	19	27193	107433140(LOC107433140),107433782(LOC107433782),107432234(LOC107432234),107421353(LOC107421353),107431616(LOC107431616),	-	4.57256	0.00374554	0.051117
GO:0045730	respiratory burst	biological_process	6	5	1	1565	23	27193	107410255(LOC107410255),107410256(LOC107410256),107403941(LOC107403941),107403585(LOC107403585),107410248(LOC107410248),	107433618(LOC107433618),	4.5328	0.00189387	0.0305458
GO:0010088	phloem development	biological_process	7	3	4	1565	27	27193	107423004(LOC107423004),107423002(LOC107423002),107422999(LOC107422999),	107423010(LOC107423010),107415515(LOC107415515),107422960(LOC107422960),107413138(LOC107413138),	4.50482	0.000960895	0.0179451
GO:0060968	regulation of gene silencing	biological_process	8	1	7	1565	32	27193	107411334(LOC107411334),	107429230(LOC107429230),107410016(LOC107410016),107429227(LOC107429227),107406416(LOC107406416),107408448(LOC107408448),107406415(LOC107406415),107418251(LOC107418251),	4.34393	0.000596572	0.012452
GO:0032350	regulation of hormone metabolic process	biological_process	5	4	1	1565	20	27193	107417866(LOC107417866),107420190(LOC107420190),107416181(LOC107416181),107423055(LOC107423055),	107435692(LOC107435692),	4.34393	0.00464685	0.0595972
GO:0009394	2'-deoxyribonucleotide metabolic process	biological_process	4	3	1	1565	16	27193	107428725(LOC107428725),107420240(LOC107420240),107420239(LOC107420239),	107429566(LOC107429566),	4.34393	0.00931901	0.0987073
GO:0015706	nitrate transport	biological_process	9	6	3	1565	37	27193	107428580(LOC107428580),107421481(LOC107421481),107430456(LOC107430456),107413219(LOC107413219),107404614(LOC107404614),107411468(LOC107411468),	107428524(LOC107428524),107434527(LOC107434527),107428812(LOC107428812),	4.22653	0.000366914	0.00867955
GO:1900994	(-)-secologanin biosynthetic process	biological_process	6	5	1	1565	25	27193	107430691(LOC107430691),107430822(LOC107430822),107431097(LOC107431097),107430820(LOC107430820),107430823(LOC107430823),	107413798(LOC107413798),	4.17017	0.00284593	0.0417862
GO:0009685	gibberellin metabolic process	biological_process	10	4	6	1565	42	27193	107430486(LOC107430486),107406664(LOC107406664),107421353(LOC107421353),107430487(LOC107430487),	107430488(LOC107430488),107413744(LOC107413744),107429464(LOC107429464),107430491(LOC107430491),107417456(LOC107417456),107433345(LOC107433345),	4.13708	0.000224363	0.00628512
GO:0050691	regulation of defense response to virus by host	biological_process	4	4	0	1565	17	27193	107413388(LOC107413388),107413395(LOC107413395),107419747(LOC107419747),107413361(LOC107413361),	-	4.0884	0.0115257	0.115747
GO:0080031	methyl salicylate esterase activity	molecular_function	4	0	4	1565	17	27193	-	107404235(LOC107404235),107404233(LOC107404233),107424750(LOC107424750),107424749(LOC107424749),	4.0884	0.0115257	0.115747
GO:0045551	cinnamyl-alcohol dehydrogenase activity	molecular_function	5	2	3	1565	22	27193	107414687(LOC107414687),107431595(LOC107431595),	107425065(LOC107425065),107425066(LOC107425066),107425057(LOC107425057),	3.94903	0.00692654	0.0780244
GO:0030414	peptidase inhibitor activity	molecular_function	13	6	7	1565	58	27193	107419726(LOC107419726),107419678(LOC107419678),107429739(LOC107429739),107419729(LOC107419729),107418565(LOC107418565),107418517(LOC107418517),	107414326(LOC107414326),107416678(LOC107416678),107409476(LOC107409476),107416675(LOC107416675),107405004(LOC107405004),107429736(LOC107429736),107416667(LOC107416667),	3.89456	5.95e-05	0.00214586
GO:0030552	cAMP binding	molecular_function	6	1	5	1565	27	27193	107414585(LOC107414585),	107426320(LOC107426320),107405429(LOC107405429),107404596(LOC107404596),107414583(LOC107414583),107414573(LOC107414573),	3.86127	0.00413504	0.0546802
GO:0030553	cGMP binding	molecular_function	6	1	5	1565	27	27193	107414585(LOC107414585),	107414573(LOC107414573),107414583(LOC107414583),107405429(LOC107405429),107404596(LOC107404596),107426320(LOC107426320),	3.86127	0.00413504	0.0546802
GO:0010329	auxin efflux transmembrane transporter activity	molecular_function	4	4	0	1565	18	27193	107432927(LOC107432927),107432375(LOC107432375),107406783(LOC107406783),107415346(LOC107415346),	-	3.86127	0.014076	0.134991
GO:0015112	nitrate transmembrane transporter activity	molecular_function	6	5	1	1565	27	27193	107428580(LOC107428580),107411468(LOC107411468),107430456(LOC107430456),107413219(LOC107413219),107404614(LOC107404614),	107428812(LOC107428812),	3.86127	0.00413504	0.0546802
GO:0006949	syncytium formation	biological_process	4	1	3	1565	18	27193	107417370(LOC107417370),	107419239(LOC107419239),107432793(LOC107432793),107429605(LOC107429605),	3.86127	0.014076	0.134991
GO:0016846	carbon-sulfur lyase activity	molecular_function	9	4	5	1565	41	27193	107421584(LOC107421584),107420607(LOC107420607),107428581(LOC107428581),107412275(LOC107412275),	107421583(LOC107421583),107424386(LOC107424386),107432928(LOC107432928),107403986(LOC107403986),107432945(LOC107432945),	3.81418	0.000742066	0.0146283
GO:0006855	drug transmembrane transport	biological_process	23	11	12	1565	105	27193	107409560(LOC107409560),107412587(LOC107412587),107403432(LOC107403432),107418731(LOC107418731),107409493(LOC107409493),107435645(LOC107435645),107417582(LOC107417582),107421314(LOC107421314),107409645(LOC107409645),107411644(LOC107411644),107415610(LOC107415610),	107433379(LOC107433379),107420765(LOC107420765),107409192(LOC107409192),107421055(LOC107421055),107427689(LOC107427689),107418820(LOC107418820),107429403(LOC107429403),107408521(LOC107408521),107418811(LOC107418811),107433294(LOC107433294),107434245(LOC107434245),107419518(LOC107419518),	3.80611	2.49e-07	3.12e-05
GO:0000322	storage vacuole	cellular_component	5	5	0	1565	23	27193	107426259(LOC107426259),107432405(LOC107432405),107431962(LOC107431962),107404936(LOC107404936),107426892(LOC107426892),	-	3.77733	0.00833613	0.0900895
GO:0009862	systemic acquired resistance, salicylic acid mediated signaling pathway	biological_process	6	2	4	1565	28	27193	107433913(LOC107433913),107430925(LOC107430925),	107404235(LOC107404235),107404233(LOC107404233),107424750(LOC107424750),107424749(LOC107424749),	3.72337	0.00492858	0.0617232
GO:0071281	cellular response to iron ion	biological_process	11	4	7	1565	52	27193	107417582(LOC107417582),107421353(LOC107421353),107411995(LOC107411995),107418518(LOC107418518),	107420211(LOC107420211),107420345(LOC107420345),107427008(LOC107427008),107426595(LOC107426595),107420286(LOC107420286),107420297(LOC107420297),107420320(LOC107420320),	3.67563	0.000311406	0.00789267
GO:0015893	drug transport	biological_process	23	11	12	1565	109	27193	107415610(LOC107415610),107409560(LOC107409560),107412587(LOC107412587),107411644(LOC107411644),107421314(LOC107421314),107417582(LOC107417582),107409645(LOC107409645),107409493(LOC107409493),107435645(LOC107435645),107403432(LOC107403432),107418731(LOC107418731),	107419518(LOC107419518),107434245(LOC107434245),107409192(LOC107409192),107420765(LOC107420765),107433379(LOC107433379),107433294(LOC107433294),107429403(LOC107429403),107408521(LOC107408521),107418811(LOC107418811),107421055(LOC107421055),107427689(LOC107427689),107418820(LOC107418820),	3.66644	4.51e-07	4.8e-05
GO:0042493	response to drug	biological_process	23	11	12	1565	109	27193	107415610(LOC107415610),107409645(LOC107409645),107421314(LOC107421314),107417582(LOC107417582),107411644(LOC107411644),107418731(LOC107418731),107403432(LOC107403432),107409493(LOC107409493),107435645(LOC107435645),107409560(LOC107409560),107412587(LOC107412587),	107434245(LOC107434245),107419518(LOC107419518),107408521(LOC107408521),107418811(LOC107418811),107429403(LOC107429403),107433294(LOC107433294),107427689(LOC107427689),107418820(LOC107418820),107421055(LOC107421055),107409192(LOC107409192),107433379(LOC107433379),107420765(LOC107420765),	3.66644	4.51e-07	4.8e-05
GO:0050688	regulation of defense response to virus	biological_process	4	4	0	1565	19	27193	107413388(LOC107413388),107413361(LOC107413361),107419747(LOC107419747),107413395(LOC107413395),	-	3.65805	0.0169953	0.158697
GO:0004866	endopeptidase inhibitor activity	molecular_function	12	5	7	1565	57	27193	107418565(LOC107418565),107418517(LOC107418517),107419726(LOC107419726),107419729(LOC107419729),107419678(LOC107419678),	107416667(LOC107416667),107429736(LOC107429736),107405004(LOC107405004),107416678(LOC107416678),107414326(LOC107414326),107416675(LOC107416675),107409476(LOC107409476),	3.65805	0.000186175	0.00542969
GO:0002679	respiratory burst involved in defense response	biological_process	4	3	1	1565	19	27193	107403585(LOC107403585),107403941(LOC107403941),107410256(LOC107410256),	107433618(LOC107433618),	3.65805	0.0169953	0.158697
GO:0016131	brassinosteroid metabolic process	biological_process	9	4	5	1565	43	27193	107430854(LOC107430854),107424559(LOC107424559),107435268(LOC107435268),107429080(LOC107429080),	107421994(LOC107421994),107428769(LOC107428769),107413844(LOC107413844),107428776(LOC107428776),107435692(LOC107435692),	3.63678	0.00102537	0.018819
GO:2000028	regulation of photoperiodism, flowering	biological_process	5	0	5	1565	24	27193	-	107417456(LOC107417456),107421718(LOC107421718),107424156(LOC107424156),107421599(LOC107421599),107415410(LOC107415410),	3.61994	0.0099467	0.102799
GO:0071456	cellular response to hypoxia	biological_process	11	6	5	1565	53	27193	107424763(LOC107424763),107434993(LOC107434993),107423423(LOC107423423),107404036(LOC107404036),107410595(LOC107410595),107435790(LOC107435790),	107424764(LOC107424764),107408274(LOC107408274),107432054(LOC107432054),107420051(LOC107420051),107420887(LOC107420887),	3.60628	0.000363102	0.00868589
GO:0009615	response to virus	biological_process	24	6	18	1565	116	27193	107410595(LOC107410595),107419747(LOC107419747),107424763(LOC107424763),107413361(LOC107413361),107413388(LOC107413388),107413395(LOC107413395),	107406481(LOC107406481),107429230(LOC107429230),107410016(LOC107410016),107414972(LOC107414972),107412130(LOC107412130),107420887(LOC107420887),107406415(LOC107406415),107424764(LOC107424764),107426626(LOC107426626),107408274(LOC107408274),107408448(LOC107408448),107411076(LOC107411076),107410577(LOC107410577),107429227(LOC107429227),107412153(LOC107412153),107405906(LOC107405906),107406416(LOC10…	3.59498	3.63e-07	4.29e-05
GO:0055088	lipid homeostasis	biological_process	7	3	4	1565	34	27193	107435268(LOC107435268),107429080(LOC107429080),107424559(LOC107424559),	107413844(LOC107413844),107428776(LOC107428776),107428769(LOC107428769),107421994(LOC107421994),	3.57735	0.00343182	0.0490359
GO:0010025	wax biosynthetic process	biological_process	7	1	6	1565	34	27193	107426141(LOC107426141),	107410016(LOC107410016),107429227(LOC107429227),107429230(LOC107429230),107406415(LOC107406415),107406416(LOC107406416),107408448(LOC107408448),	3.57735	0.00343182	0.0490359
GO:0004568	chitinase activity	molecular_function	13	3	10	1565	64	27193	107411118(LOC107411118),107426182(LOC107426182),107427326(LOC107427326),	107414538(LOC107414538),107434805(LOC107434805),107427075(LOC107427075),107411119(LOC107411119),107412130(LOC107412130),107406041(LOC107406041),107412151(LOC107412151),107412153(LOC107412153),107419108(LOC107419108),107406053(LOC107406053),	3.52944	0.000149843	0.00476143
GO:0052696	flavonoid glucuronidation	biological_process	5	1	4	1565	25	27193	107431580(LOC107431580),	107418463(LOC107418463),107413443(LOC107413443),107415925(LOC107415925),107415924(LOC107415924),	3.47514	0.0117742	0.117137
GO:0008970	phosphatidylcholine 1-acylhydrolase activity	molecular_function	5	4	1	1565	25	27193	107405167(LOC107405167),107405843(LOC107405843),107417090(LOC107417090),107429606(LOC107429606),	107413864(LOC107413864),	3.47514	0.0117742	0.117137
GO:0009686	gibberellin biosynthetic process	biological_process	8	3	5	1565	40	27193	107430487(LOC107430487),107421353(LOC107421353),107406664(LOC107406664),	107433345(LOC107433345),107430491(LOC107430491),107413744(LOC107413744),107430488(LOC107430488),107429464(LOC107429464),	3.47514	0.00236142	0.0366968
GO:0004620	phospholipase activity	molecular_function	13	9	4	1565	67	27193	107417090(LOC107417090),107429606(LOC107429606),107410582(LOC107410582),107410786(LOC107410786),107424763(LOC107424763),107405843(LOC107405843),107410595(LOC107410595),107432157(LOC107432157),107405167(LOC107405167),	107408274(LOC107408274),107413864(LOC107413864),107424764(LOC107424764),107420887(LOC107420887),	3.37141	0.000228934	0.00624873
GO:0016114	terpenoid biosynthetic process	biological_process	37	25	12	1565	191	27193	107429113(LOC107429113),107430822(LOC107430822),107424275(LOC107424275),107428101(LOC107428101),107430487(LOC107430487),107428350(LOC107428350),107428343(LOC107428343),107432020(LOC107432020),107420640(LOC107420640),107432137(LOC107432137),107418379(LOC107418379),107428354(LOC107428354),107432234(LOC107432234),107421353(LOC107421353),107432143(LOC107432143),107413786(LOC107413786),107430823(LOC10…	107433345(LOC107433345),107413798(LOC107413798),107430488(LOC107430488),107404553(LOC107404553),107419251(LOC107419251),107428769(LOC107428769),107430491(LOC107430491),107418375(LOC107418375),107418376(LOC107418376),107413744(LOC107413744),107407358(LOC107407358),107429464(LOC107429464),	3.36598	2.01e-09	7.12e-07
GO:0010039	response to iron ion	biological_process	11	4	7	1565	57	27193	107421353(LOC107421353),107417582(LOC107417582),107418518(LOC107418518),107411995(LOC107411995),	107420345(LOC107420345),107420211(LOC107420211),107420320(LOC107420320),107420297(LOC107420297),107420286(LOC107420286),107426595(LOC107426595),107427008(LOC107427008),	3.35321	0.000649445	0.0131683
GO:0006817	phosphate ion transport	biological_process	4	3	1	1565	21	27193	107422886(LOC107422886),107404109(LOC107404109),107407530(LOC107407530),	107422881(LOC107422881),	3.30966	0.0240365	0.207181
GO:0042542	response to hydrogen peroxide	biological_process	12	2	10	1565	63	27193	107406986(LOC107406986),107420093(LOC107420093),	107417637(LOC107417637),107428481(LOC107428481),107415055(LOC107415055),107423735(LOC107423735),107410936(LOC107410936),107421718(LOC107421718),107420051(LOC107420051),107421599(LOC107421599),107410933(LOC107410933),107408088(LOC107408088),	3.30966	0.000441622	0.0100023
GO:0000326	protein storage vacuole	cellular_component	4	4	0	1565	21	27193	107426259(LOC107426259),107431962(LOC107431962),107404936(LOC107404936),107426892(LOC107426892),	-	3.30966	0.0240365	0.207181
GO:0009851	auxin biosynthetic process	biological_process	7	6	1	1565	37	27193	107417866(LOC107417866),107423055(LOC107423055),107428581(LOC107428581),107420190(LOC107420190),107416181(LOC107416181),107422611(LOC107422611),	107410358(LOC107410358),	3.2873	0.00542226	0.0667282
GO:0010166	wax metabolic process	biological_process	7	1	6	1565	37	27193	107426141(LOC107426141),	107429230(LOC107429230),107429227(LOC107429227),107410016(LOC107410016),107406416(LOC107406416),107408448(LOC107408448),107406415(LOC107406415),	3.2873	0.00542226	0.0667282
GO:0055072	iron ion homeostasis	biological_process	7	5	2	1565	37	27193	107411995(LOC107411995),107418518(LOC107418518),107417582(LOC107417582),107414733(LOC107414733),107432941(LOC107432941),	107433745(LOC107433745),107435871(LOC107435871),	3.2873	0.00542226	0.0667282
GO:0008559	xenobiotic-transporting ATPase activity	molecular_function	6	1	5	1565	32	27193	107428391(LOC107428391),	107414526(LOC107414526),107433360(LOC107433360),107433271(LOC107433271),107433578(LOC107433578),107433373(LOC107433373),	3.25795	0.00932371	0.0982682
GO:0009807	lignan biosynthetic process	biological_process	6	3	3	1565	32	27193	107406590(LOC107406590),107434404(LOC107434404),107413557(LOC107413557),	107409707(LOC107409707),107430226(LOC107430226),107414167(LOC107414167),	3.25795	0.00932371	0.0982682
GO:0016102	diterpenoid biosynthetic process	biological_process	8	3	5	1565	43	27193	107406664(LOC107406664),107421353(LOC107421353),107430487(LOC107430487),	107429464(LOC107429464),107430488(LOC107430488),107413744(LOC107413744),107430491(LOC107430491),107433345(LOC107433345),	3.23269	0.0036514	0.0501538
GO:0071248	cellular response to metal ion	biological_process	13	6	7	1565	70	27193	107417582(LOC107417582),107415044(LOC107415044),107421353(LOC107421353),107427069(LOC107427069),107418518(LOC107418518),107411995(LOC107411995),	107426595(LOC107426595),107427008(LOC107427008),107420286(LOC107420286),107420297(LOC107420297),107420211(LOC107420211),107420345(LOC107420345),107420320(LOC107420320),	3.22692	0.000341904	0.00827175
GO:0015238	drug transmembrane transporter activity	molecular_function	20	9	11	1565	109	27193	107403432(LOC107403432),107418731(LOC107418731),107409493(LOC107409493),107417582(LOC107417582),107421314(LOC107421314),107409645(LOC107409645),107409560(LOC107409560),107412587(LOC107412587),107428391(LOC107428391),	107421055(LOC107421055),107418820(LOC107418820),107429403(LOC107429403),107418811(LOC107418811),107433360(LOC107433360),107420765(LOC107420765),107433578(LOC107433578),107433373(LOC107433373),107414526(LOC107414526),107433271(LOC107433271),107419518(LOC107419518),	3.18821	1.54e-05	0.000729925
GO:0016104	triterpenoid biosynthetic process	biological_process	4	3	1	1565	22	27193	107424303(LOC107424303),107424275(LOC107424275),107428101(LOC107428101),	107428769(LOC107428769),	3.15922	0.0282034	0.232733
GO:0051865	protein autoubiquitination	biological_process	4	3	1	1565	22	27193	107410256(LOC107410256),107403941(LOC107403941),107403585(LOC107403585),	107433618(LOC107433618),	3.15922	0.0282034	0.232733
GO:0005315	inorganic phosphate transmembrane transporter activity	molecular_function	4	2	2	1565	22	27193	107407530(LOC107407530),107422886(LOC107422886),	107430731(LOC107430731),107410845(LOC107410845),	3.15922	0.0282034	0.232733
GO:0015103	inorganic anion transmembrane transporter activity	molecular_function	19	14	5	1565	106	27193	107421222(LOC107421222),107404109(LOC107404109),107422886(LOC107422886),107428580(LOC107428580),107418362(LOC107418362),107413219(LOC107413219),107407530(LOC107407530),107411468(LOC107411468),107404614(LOC107404614),107425788(LOC107425788),107426180(LOC107426180),107426387(LOC107426387),107405210(LOC107405210),107430456(LOC107430456),	107422881(LOC107422881),107412216(LOC107412216),107428812(LOC107428812),107431825(LOC107431825),107410845(LOC107410845),	3.11452	3.28e-05	0.00131593
GO:0006749	glutathione metabolic process	biological_process	15	6	9	1565	85	27193	107426258(LOC107426258),107423369(LOC107423369),107405983(LOC107405983),107423451(LOC107423451),107425421(LOC107425421),107432818(LOC107432818),	107422872(LOC107422872),107411578(LOC107411578),107408548(LOC107408548),107430679(LOC107430679),107405508(LOC107405508),107432767(LOC107432767),107405225(LOC107405225),107409328(LOC107409328),107430681(LOC107430681),	3.0663	0.00022621	0.00625456
GO:0016760	cellulose synthase (UDP-forming) activity	molecular_function	7	5	2	1565	40	27193	107406681(LOC107406681),107405468(LOC107405468),107405473(LOC107405473),107406686(LOC107406686),107407276(LOC107407276),	107434132(LOC107434132),107422580(LOC107422580),	3.04075	0.00821544	0.0892382
GO:0009934	regulation of meristem structural organization	biological_process	4	4	0	1565	23	27193	107421243(LOC107421243),107425517(LOC107425517),107412187(LOC107412187),107421241(LOC107421241),	-	3.02186	0.0328288	0.255082
GO:0009408	response to heat	biological_process	43	7	36	1565	249	27193	107416393(LOC107416393),107406029(LOC107406029),107427323(LOC107427323),107432234(LOC107432234),107412759(LOC107412759),107424379(LOC107424379),107412146(LOC107412146),	107405906(LOC107405906),107408088(LOC107408088),107410947(LOC107410947),107406059(LOC107406059),107410936(LOC107410936),107415246(LOC107415246),107414306(LOC107414306),107411115(LOC107411115),107413815(LOC107413815),107431925(LOC107431925),107410942(LOC107410942),107410900(LOC107410900),107410963(LOC107410963),107423735(LOC107423735),107428481(LOC107428481),107417637(LOC107417637),107413944(LOC10…	3.00063	2.68e-09	7.13e-07
GO:0006833	water transport	biological_process	5	5	0	1565	29	27193	107408701(LOC107408701),107408712(LOC107408712),107431962(LOC107431962),107433650(LOC107433650),107429865(LOC107429865),	-	2.99581	0.0215696	0.188978
GO:0016420	malonyltransferase activity	molecular_function	5	2	3	1565	29	27193	107416879(LOC107416879),107416880(LOC107416880),	107415947(LOC107415947),107433574(LOC107433574),107415917(LOC107415917),	2.99581	0.0215696	0.188978
GO:0009407	toxin catabolic process	biological_process	9	4	5	1565	53	27193	107426258(LOC107426258),107423369(LOC107423369),107405983(LOC107405983),107423451(LOC107423451),	107430679(LOC107430679),107422872(LOC107422872),107411578(LOC107411578),107405508(LOC107405508),107430681(LOC107430681),	2.95059	0.0040983	0.054533
GO:0004364	glutathione transferase activity	molecular_function	12	4	8	1565	71	27193	107423451(LOC107423451),107426258(LOC107426258),107405983(LOC107405983),107423369(LOC107423369),	107430681(LOC107430681),107405225(LOC107405225),107409328(LOC107409328),107405508(LOC107405508),107408548(LOC107408548),107430679(LOC107430679),107422872(LOC107422872),107411578(LOC107411578),	2.93674	0.00120664	0.0212309
GO:0016709	oxidoreductase activity, acting on paired donors, with incorporation or reduction of molecular oxygen, NAD(P)H as one donor, and incorporation of one atom of oxygen	molecular_function	21	14	7	1565	125	27193	107432137(LOC107432137),107432032(LOC107432032),107433550(LOC107433550),107432020(LOC107432020),107430014(LOC107430014),107403322(LOC107403322),107432143(LOC107432143),107428354(LOC107428354),107433551(LOC107433551),107430487(LOC107430487),107428350(LOC107428350),107424559(LOC107424559),107430021(LOC107430021),107428343(LOC107428343),	107430491(LOC107430491),107417885(LOC107417885),107428769(LOC107428769),107404788(LOC107404788),107403931(LOC107403931),107430488(LOC107430488),107417662(LOC107417662),	2.91912	3.32e-05	0.00130742
GO:0031407	oxylipin metabolic process	biological_process	7	2	5	1565	42	27193	107424763(LOC107424763),107410595(LOC107410595),	107424764(LOC107424764),107408274(LOC107408274),107403689(LOC107403689),107423912(LOC107423912),107420887(LOC107420887),	2.89595	0.0106178	0.108679
GO:0015562	efflux transmembrane transporter activity	molecular_function	6	6	0	1565	36	27193	107415346(LOC107415346),107432375(LOC107432375),107406783(LOC107406783),107421222(LOC107421222),107432927(LOC107432927),107432323(LOC107432323),	-	2.89595	0.0161692	0.15232
GO:0031408	oxylipin biosynthetic process	biological_process	7	2	5	1565	42	27193	107410595(LOC107410595),107424763(LOC107424763),	107420887(LOC107420887),107424764(LOC107424764),107423912(LOC107423912),107408274(LOC107408274),107403689(LOC107403689),	2.89595	0.0106178	0.108679
GO:0046910	pectinesterase inhibitor activity	molecular_function	16	10	6	1565	97	27193	107406516(LOC107406516),107433873(LOC107433873),107421292(LOC107421292),107422230(LOC107422230),107419067(LOC107419067),107406730(LOC107406730),107407301(LOC107407301),107405186(LOC107405186),107406625(LOC107406625),107414312(LOC107414312),	107425591(LOC107425591),107426315(LOC107426315),107405033(LOC107405033),107405303(LOC107405303),107414343(LOC107414343),107426316(LOC107426316),	2.8661	0.00030144	0.00782642
GO:0005319	lipid transporter activity	molecular_function	7	5	2	1565	43	27193	107421613(LOC107421613),107421640(LOC107421640),107424663(LOC107424663),107433913(LOC107433913),107428903(LOC107428903),	107429428(LOC107429428),107409058(LOC107409058),	2.82861	0.0120033	0.11831
GO:0009749	response to glucose	biological_process	6	5	1	1565	37	27193	107406783(LOC107406783),107428507(LOC107428507),107433782(LOC107433782),107433140(LOC107433140),107431616(LOC107431616),	107409847(LOC107409847),	2.81768	0.0183431	0.166181
GO:0009828	plant-type cell wall loosening	biological_process	6	2	4	1565	37	27193	107417370(LOC107417370),107422842(LOC107422842),	107419239(LOC107419239),107430440(LOC107430440),107430443(LOC107430443),107430389(LOC107430389),	2.81768	0.0183431	0.166181
GO:0015850	organic hydroxy compound transport	biological_process	5	1	4	1565	31	27193	107429865(LOC107429865),	107409192(LOC107409192),107434245(LOC107434245),107408521(LOC107408521),107427689(LOC107427689),	2.80254	0.0281725	0.233382
GO:0008299	isoprenoid biosynthetic process	biological_process	40	28	12	1565	248	27193	107405908(LOC107405908),107430823(LOC107430823),107433551(LOC107433551),107431097(LOC107431097),107406664(LOC107406664),107424303(LOC107424303),107430691(LOC107430691),107433550(LOC107433550),107430820(LOC107430820),107432032(LOC107432032),107428343(LOC107428343),107416294(LOC107416294),107424275(LOC107424275),107430822(LOC107430822),107417025(LOC107417025),107429113(LOC107429113),107428350(LOC10…	107407358(LOC107407358),107429464(LOC107429464),107430488(LOC107430488),107419251(LOC107419251),107404553(LOC107404553),107413798(LOC107413798),107433345(LOC107433345),107413744(LOC107413744),107428769(LOC107428769),107418376(LOC107418376),107418375(LOC107418375),107430491(LOC107430491),	2.80254	4.96e-08	7.55e-06
GO:0008131	primary amine oxidase activity	molecular_function	4	3	1	1565	25	27193	107423190(LOC107423190),107431308(LOC107431308),107423992(LOC107423992),	107423205(LOC107423205),	2.78012	0.0435284	0.324028
GO:0005242	inward rectifier potassium channel activity	molecular_function	4	2	2	1565	25	27193	107413728(LOC107413728),107414585(LOC107414585),	107414583(LOC107414583),107414573(LOC107414573),	2.78012	0.0435284	0.324028
GO:0030551	cyclic nucleotide binding	molecular_function	7	2	5	1565	44	27193	107414585(LOC107414585),107413728(LOC107413728),	107414573(LOC107414573),107404596(LOC107404596),107414583(LOC107414583),107405429(LOC107405429),107426320(LOC107426320),	2.76432	0.0135218	0.131452
GO:0006261	DNA-dependent DNA replication	biological_process	13	13	0	1565	82	27193	107427615(LOC107427615),107413435(LOC107413435),107427154(LOC107427154),107429074(LOC107429074),107405418(LOC107405418),107410805(LOC107410805),107426627(LOC107426627),107405879(LOC107405879),107417559(LOC107417559),107424534(LOC107424534),107432412(LOC107432412),107431799(LOC107431799),107405603(LOC107405603),	-	2.75469	0.00139946	0.0242231
GO:0004857	enzyme inhibitor activity	molecular_function	30	16	14	1565	191	27193	107418565(LOC107418565),107433873(LOC107433873),107406516(LOC107406516),107406730(LOC107406730),107419067(LOC107419067),107422230(LOC107422230),107414312(LOC107414312),107405186(LOC107405186),107406625(LOC107406625),107418517(LOC107418517),107419726(LOC107419726),107421292(LOC107421292),107419729(LOC107419729),107407301(LOC107407301),107419678(LOC107419678),107429739(LOC107429739),	107416667(LOC107416667),107405004(LOC107405004),107426315(LOC107426315),107409476(LOC107409476),107412689(LOC107412689),107416675(LOC107416675),107425591(LOC107425591),107405033(LOC107405033),107414343(LOC107414343),107405303(LOC107405303),107429736(LOC107429736),107416678(LOC107416678),107426316(LOC107426316),107414326(LOC107414326),	2.72917	3.27e-06	0.000217395
GO:0006869	lipid transport	biological_process	23	11	12	1565	147	27193	107410817(LOC107410817),107421640(LOC107421640),107424182(LOC107424182),107433475(LOC107433475),107421613(LOC107421613),107433477(LOC107433477),107433913(LOC107433913),107433476(LOC107433476),107413732(LOC107413732),107433474(LOC107433474),107423867(LOC107423867),	107423147(LOC107423147),107403306(LOC107403306),107434245(LOC107434245),107411574(LOC107411574),107429428(LOC107429428),107431041(LOC107431041),107428059(LOC107428059),107405557(LOC107405557),107409192(LOC107409192),107408521(LOC107408521),107416030(LOC107416030),107427689(LOC107427689),	2.71865	4.22e-05	0.00154909
GO:0003333	amino acid transmembrane transport	biological_process	5	4	1	1565	32	27193	107415738(LOC107415738),107417750(LOC107417750),107421102(LOC107421102),107434336(LOC107434336),	107410598(LOC107410598),	2.71496	0.0319508	0.255727
GO:0005372	water transmembrane transporter activity	molecular_function	5	4	1	1565	32	27193	107420666(LOC107420666),107424436(LOC107424436),107431962(LOC107431962),107429865(LOC107429865),	107412216(LOC107412216),	2.71496	0.0319508	0.255727
GO:0019915	lipid storage	biological_process	5	5	0	1565	32	27193	107429606(LOC107429606),107426301(LOC107426301),107417090(LOC107417090),107405167(LOC107405167),107405843(LOC107405843),	-	2.71496	0.0319508	0.255727
GO:0048510	regulation of timing of transition from vegetative to reproductive phase	biological_process	5	5	0	1565	32	27193	107415598(LOC107415598),107421353(LOC107421353),107417196(LOC107417196),107429011(LOC107429011),107405158(LOC107405158),	-	2.71496	0.0319508	0.255727
GO:0015250	water channel activity	molecular_function	5	4	1	1565	32	27193	107431962(LOC107431962),107429865(LOC107429865),107420666(LOC107420666),107424436(LOC107424436),	107412216(LOC107412216),	2.71496	0.0319508	0.255727
GO:0016759	cellulose synthase activity	molecular_function	7	5	2	1565	45	27193	107407276(LOC107407276),107406681(LOC107406681),107406686(LOC107406686),107405473(LOC107405473),107405468(LOC107405468),	107434132(LOC107434132),107422580(LOC107422580),	2.70289	0.0151811	0.143647
GO:0042545	cell wall modification	biological_process	26	18	8	1565	169	27193	107406625(LOC107406625),107405186(LOC107405186),107414312(LOC107414312),107422842(LOC107422842),107406516(LOC107406516),107419067(LOC107419067),107422230(LOC107422230),107416393(LOC107416393),107406730(LOC107406730),107416330(LOC107416330),107409630(LOC107409630),107429284(LOC107429284),107417370(LOC107417370),107425788(LOC107425788),107428951(LOC107428951),107413335(LOC107413335),107421292(LOC10…	107430389(LOC107430389),107426315(LOC107426315),107426316(LOC107426316),107417523(LOC107417523),107430440(LOC107430440),107419239(LOC107419239),107430443(LOC107430443),107405033(LOC107405033),	2.67319	1.9e-05	0.000809206
GO:0051307	meiotic chromosome separation	biological_process	4	4	0	1565	26	27193	107427758(LOC107427758),107417559(LOC107417559),107411334(LOC107411334),107414476(LOC107414476),	-	2.67319	0.049635	0.355801
GO:0016132	brassinosteroid biosynthetic process	biological_process	4	2	2	1565	26	27193	107424559(LOC107424559),107430854(LOC107430854),	107413844(LOC107413844),107435692(LOC107435692),	2.67319	0.049635	0.355801
GO:0042128	nitrate assimilation	biological_process	4	3	1	1565	26	27193	107420975(LOC107420975),107430456(LOC107430456),107417141(LOC107417141),	107428812(LOC107428812),	2.67319	0.049635	0.355801
GO:0043068	positive regulation of programmed cell death	biological_process	4	2	2	1565	26	27193	107405330(LOC107405330),107423000(LOC107423000),	107423735(LOC107423735),107417637(LOC107417637),	2.67319	0.049635	0.355801
GO:0043090	amino acid import	biological_process	4	3	1	1565	26	27193	107417750(LOC107417750),107415738(LOC107415738),107415129(LOC107415129),	107415152(LOC107415152),	2.67319	0.049635	0.355801
GO:0015114	phosphate ion transmembrane transporter activity	molecular_function	4	3	1	1565	26	27193	107404109(LOC107404109),107422886(LOC107422886),107407530(LOC107407530),	107422881(LOC107422881),	2.67319	0.049635	0.355801
GO:0006720	isoprenoid metabolic process	biological_process	44	31	13	1565	290	27193	107424303(LOC107424303),107430820(LOC107430820),107432032(LOC107432032),107433550(LOC107433550),107431097(LOC107431097),107430486(LOC107430486),107430823(LOC107430823),107428354(LOC107428354),107431448(LOC107431448),107430822(LOC107430822),107417025(LOC107417025),107424275(LOC107424275),107430487(LOC107430487),107430691(LOC107430691),107433551(LOC107433551),107406664(LOC107406664),107405908(LOC10…	107407358(LOC107407358),107418376(LOC107418376),107430491(LOC107430491),107413744(LOC107413744),107433345(LOC107433345),107430488(LOC107430488),107417456(LOC107417456),107429464(LOC107429464),107428769(LOC107428769),107418375(LOC107418375),107413798(LOC107413798),107404553(LOC107404553),107419251(LOC107419251),	2.63632	5.75e-08	8.17e-06
GO:0080161	auxin transmembrane transporter activity	molecular_function	5	4	1	1565	33	27193	107406783(LOC107406783),107432927(LOC107432927),107415346(LOC107415346),107432375(LOC107432375),	107416002(LOC107416002),	2.63268	0.0360648	0.276194
GO:0004497	monooxygenase activity	molecular_function	49	26	23	1565	324	27193	107432143(LOC107432143),107410513(LOC107410513),107432020(LOC107432020),107432137(LOC107432137),107428343(LOC107428343),107406771(LOC107406771),107428350(LOC107428350),107433551(LOC107433551),107412853(LOC107412853),107403322(LOC107403322),107435268(LOC107435268),107430014(LOC107430014),107429080(LOC107429080),107428354(LOC107428354),107430854(LOC107430854),107428642(LOC107428642),107430487(LOC10…	107425874(LOC107425874),107428769(LOC107428769),107420297(LOC107420297),107417662(LOC107417662),107426595(LOC107426595),107420286(LOC107420286),107420211(LOC107420211),107415319(LOC107415319),107404788(LOC107404788),107408734(LOC107408734),107425534(LOC107425534),107430491(LOC107430491),107403931(LOC107403931),107430488(LOC107430488),107427247(LOC107427247),107428776(LOC107428776),107420345(LOC10…	2.62781	1.2e-08	2.56e-06
GO:0045490	pectin catabolic process	biological_process	15	11	4	1565	100	27193	107406516(LOC107406516),107406730(LOC107406730),107415231(LOC107415231),107421292(LOC107421292),107422230(LOC107422230),107419067(LOC107419067),107414312(LOC107414312),107405186(LOC107405186),107428574(LOC107428574),107428464(LOC107428464),107406625(LOC107406625),	107417523(LOC107417523),107405033(LOC107405033),107426315(LOC107426315),107426316(LOC107426316),	2.60636	0.00113756	0.0203518
GO:0051607	defense response to virus	biological_process	10	6	4	1565	67	27193	107413361(LOC107413361),107424763(LOC107424763),107419747(LOC107419747),107410595(LOC107410595),107413395(LOC107413395),107413388(LOC107413388),	107408274(LOC107408274),107424764(LOC107424764),107420887(LOC107420887),107410577(LOC107410577),	2.59339	0.00657475	0.0748537
GO:0019825	oxygen binding	molecular_function	39	20	19	1565	263	27193	107429080(LOC107429080),107413181(LOC107413181),107435268(LOC107435268),107418236(LOC107418236),107406771(LOC107406771),107410503(LOC107410503),107411420(LOC107411420),107433678(LOC107433678),107430255(LOC107430255),107418323(LOC107418323),107424559(LOC107424559),107430010(LOC107430010),107416560(LOC107416560),107406846(LOC107406846),107418282(LOC107418282),107428461(LOC107428461),107432419(LOC10…	107420211(LOC107420211),107405743(LOC107405743),107426595(LOC107426595),107420286(LOC107420286),107414511(LOC107414511),107428459(LOC107428459),107428769(LOC107428769),107425874(LOC107425874),107420297(LOC107420297),107405738(LOC107405738),107421994(LOC107421994),107413844(LOC107413844),107414516(LOC107414516),107430488(LOC107430488),107428776(LOC107428776),107420345(LOC107420345),107420320(LOC10…	2.57663	5.16e-07	4.99e-05
GO:0043086	negative regulation of catalytic activity	biological_process	14	6	8	1565	95	27193	107418517(LOC107418517),107405879(LOC107405879),107433873(LOC107433873),107418565(LOC107418565),107407301(LOC107407301),107432412(LOC107432412),	107416667(LOC107416667),107425591(LOC107425591),107416675(LOC107416675),107416678(LOC107416678),107429736(LOC107429736),107412689(LOC107412689),107405303(LOC107405303),107414343(LOC107414343),	2.56063	0.00187781	0.030518
GO:0005657	replication fork	cellular_component	5	5	0	1565	34	27193	107411334(LOC107411334),107429074(LOC107429074),107418249(LOC107418249),107413998(LOC107413998),107424534(LOC107424534),	-	2.55525	0.040527	0.304884
GO:0005388	calcium-transporting ATPase activity	molecular_function	10	1	9	1565	68	27193	107415226(LOC107415226),	107415371(LOC107415371),107404912(LOC107404912),107423116(LOC107423116),107423107(LOC107423107),107404917(LOC107404917),107423109(LOC107423109),107423119(LOC107423119),107423102(LOC107423102),107412925(LOC107412925),	2.55525	0.00726918	0.0814531
GO:0004867	serine-type endopeptidase inhibitor activity	molecular_function	6	2	4	1565	41	27193	107418517(LOC107418517),107418565(LOC107418565),	107416667(LOC107416667),107429736(LOC107429736),107416675(LOC107416675),107416678(LOC107416678),	2.54279	0.0292051	0.237319
GO:0010951	negative regulation of endopeptidase activity	biological_process	6	2	4	1565	41	27193	107418565(LOC107418565),107418517(LOC107418517),	107416678(LOC107416678),107416675(LOC107416675),107416667(LOC107416667),107429736(LOC107429736),	2.54279	0.0292051	0.237319
GO:0006032	chitin catabolic process	biological_process	7	3	4	1565	48	27193	107426182(LOC107426182),107411118(LOC107411118),107414540(LOC107414540),	107411119(LOC107411119),107427075(LOC107427075),107434805(LOC107434805),107414538(LOC107414538),	2.53396	0.0210805	0.185456
GO:0009664	plant-type cell wall organization	biological_process	22	14	8	1565	152	27193	107412146(LOC107412146),107417370(LOC107417370),107428574(LOC107428574),107421837(LOC107421837),107410248(LOC107410248),107435998(LOC107435998),107417029(LOC107417029),107419024(LOC107419024),107417060(LOC107417060),107412676(LOC107412676),107431496(LOC107431496),107417043(LOC107417043),107410255(LOC107410255),107422842(LOC107422842),	107417523(LOC107417523),107430440(LOC107430440),107419239(LOC107419239),107430443(LOC107430443),107406479(LOC107406479),107430389(LOC107430389),107407421(LOC107407421),107407569(LOC107407569),	2.51491	0.000174296	0.0053011
GO:0030599	pectinesterase activity	molecular_function	15	11	4	1565	104	27193	107406516(LOC107406516),107433873(LOC107433873),107406730(LOC107406730),107404231(LOC107404231),107422230(LOC107422230),107419067(LOC107419067),107421292(LOC107421292),107424714(LOC107424714),107414312(LOC107414312),107406625(LOC107406625),107405186(LOC107405186),	107425591(LOC107425591),107405033(LOC107405033),107426315(LOC107426315),107426316(LOC107426316),	2.50611	0.0016559	0.0279795
GO:0009627	systemic acquired resistance	biological_process	11	3	8	1565	77	27193	107435017(LOC107435017),107430925(LOC107430925),107433913(LOC107433913),	107433848(LOC107433848),107412151(LOC107412151),107424750(LOC107424750),107412153(LOC107412153),107424749(LOC107424749),107412130(LOC107412130),107404235(LOC107404235),107404233(LOC107404233),	2.48225	0.00641434	0.07342
GO:0009142	nucleoside triphosphate biosynthetic process	biological_process	4	2	2	1565	28	27193	107408486(LOC107408486),107419226(LOC107419226),	107431369(LOC107431369),107406645(LOC107406645),	2.48225	0.0634291	0.425996
GO:0034605	cellular response to heat	biological_process	5	2	3	1565	36	27193	107424379(LOC107424379),107406029(LOC107406029),	107406059(LOC107406059),107420051(LOC107420051),107421930(LOC107421930),	2.41329	0.0505422	0.352801
GO:1903825	organic acid transmembrane transport	biological_process	9	7	2	1565	65	27193	107429811(LOC107429811),107428903(LOC107428903),107415738(LOC107415738),107417750(LOC107417750),107421102(LOC107421102),107434336(LOC107434336),107430072(LOC107430072),	107409058(LOC107409058),107410598(LOC107410598),	2.40587	0.014747	0.140162
GO:0035251	UDP-glucosyltransferase activity	molecular_function	42	16	26	1565	305	27193	107407276(LOC107407276),107406686(LOC107406686),107431580(LOC107431580),107429124(LOC107429124),107430691(LOC107430691),107416393(LOC107416393),107423777(LOC107423777),107406986(LOC107406986),107430822(LOC107430822),107406681(LOC107406681),107432527(LOC107432527),107430820(LOC107430820),107431097(LOC107431097),107405468(LOC107405468),107405473(LOC107405473),107430823(LOC107430823),	107418081(LOC107418081),107415924(LOC107415924),107414867(LOC107414867),107413798(LOC107413798),107405276(LOC107405276),107403484(LOC107403484),107430106(LOC107430106),107425319(LOC107425319),107422681(LOC107422681),107428795(LOC107428795),107429974(LOC107429974),107427005(LOC107427005),107422580(LOC107422580),107434132(LOC107434132),107418463(LOC107418463),107427004(LOC107427004),107416713(LOC10…	2.39272	1.19e-06	9.71e-05
GO:0009505	plant-type cell wall	cellular_component	54	44	10	1565	393	27193	107418075(LOC107418075),107409630(LOC107409630),107409718(LOC107409718),107428482(LOC107428482),107405621(LOC107405621),107410248(LOC107410248),107416329(LOC107416329),107410661(LOC107410661),107428951(LOC107428951),107412676(LOC107412676),107431496(LOC107431496),107421234(LOC107421234),107414312(LOC107414312),107413948(LOC107413948),107405186(LOC107405186),107423255(LOC107423255),107423281(LOC10…	107408221(LOC107408221),107419239(LOC107419239),107407338(LOC107407338),107417662(LOC107417662),107409249(LOC107409249),107421976(LOC107421976),107432508(LOC107432508),107409157(LOC107409157),107409116(LOC107409116),107407421(LOC107407421),	2.3875	4.5e-08	7.36e-06
GO:0040034	regulation of development, heterochronic	biological_process	6	6	0	1565	44	27193	107405158(LOC107405158),107429011(LOC107429011),107417196(LOC107417196),107415598(LOC107415598),107421353(LOC107421353),107412598(LOC107412598),	-	2.36942	0.0399073	0.301286
GO:0070482	response to oxygen levels	biological_process	14	8	6	1565	103	27193	107415195(LOC107415195),107424763(LOC107424763),107435790(LOC107435790),107423423(LOC107423423),107410595(LOC107410595),107434993(LOC107434993),107404036(LOC107404036),107421353(LOC107421353),	107408274(LOC107408274),107424764(LOC107424764),107432054(LOC107432054),107420887(LOC107420887),107420051(LOC107420051),107406059(LOC107406059),	2.36175	0.00384611	0.0518251
GO:0007623	circadian rhythm	biological_process	19	10	9	1565	141	27193	107420190(LOC107420190),107416181(LOC107416181),107426188(LOC107426188),107432912(LOC107432912),107420464(LOC107420464),107423826(LOC107423826),107417866(LOC107417866),107423055(LOC107423055),107428543(LOC107428543),107404949(LOC107404949),	107414998(LOC107414998),107411166(LOC107411166),107408651(LOC107408651),107426646(LOC107426646),107432866(LOC107432866),107429253(LOC107429253),107413622(LOC107413622),107421599(LOC107421599),107421718(LOC107421718),	2.34141	0.00102276	0.0189344
GO:0009809	lignin biosynthetic process	biological_process	14	6	8	1565	104	27193	107435908(LOC107435908),107428642(LOC107428642),107412853(LOC107412853),107432445(LOC107432445),107435352(LOC107435352),107435903(LOC107435903),	107425057(LOC107425057),107425065(LOC107425065),107414862(LOC107414862),107411607(LOC107411607),107431275(LOC107431275),107425066(LOC107425066),107434142(LOC107434142),107408651(LOC107408651),	2.33904	0.00418298	0.0543022
GO:0001666	response to hypoxia	biological_process	13	8	5	1565	97	27193	107421353(LOC107421353),107404036(LOC107404036),107434993(LOC107434993),107435790(LOC107435790),107410595(LOC107410595),107423423(LOC107423423),107415195(LOC107415195),107424763(LOC107424763),	107432054(LOC107432054),107420887(LOC107420887),107420051(LOC107420051),107408274(LOC107408274),107424764(LOC107424764),	2.3287	0.00575359	0.0692056
GO:0008509	anion transmembrane transporter activity	molecular_function	42	26	16	1565	314	27193	107415738(LOC107415738),107434336(LOC107434336),107430072(LOC107430072),107418362(LOC107418362),107429811(LOC107429811),107426180(LOC107426180),107417582(LOC107417582),107405210(LOC107405210),107417750(LOC107417750),107421102(LOC107421102),107428580(LOC107428580),107420913(LOC107420913),107411468(LOC107411468),107430456(LOC107430456),107426387(LOC107426387),107421222(LOC107421222),107404109(LOC10…	107410598(LOC107410598),107414155(LOC107414155),107417244(LOC107417244),107430731(LOC107430731),107419787(LOC107419787),107428812(LOC107428812),107431825(LOC107431825),107422881(LOC107422881),107417264(LOC107417264),107410845(LOC107410845),107417167(LOC107417167),107412216(LOC107412216),107415152(LOC107415152),107417280(LOC107417280),107409058(LOC107409058),107427316(LOC107427316),	2.32414	2.35e-06	0.000178775
GO:0006260	DNA replication	biological_process	26	24	2	1565	195	27193	107427615(LOC107427615),107429074(LOC107429074),107410805(LOC107410805),107417559(LOC107417559),107411334(LOC107411334),107420782(LOC107420782),107432412(LOC107432412),107405603(LOC107405603),107421822(LOC107421822),107415180(LOC107415180),107418933(LOC107418933),107413435(LOC107413435),107405418(LOC107405418),107427154(LOC107427154),107405879(LOC107405879),107426627(LOC107426627),107424534(LOC10…	107406761(LOC107406761),107421981(LOC107421981),	2.31676	0.000174614	0.00523596
GO:0005310	dicarboxylic acid transmembrane transporter activity	molecular_function	4	4	0	1565	30	27193	107417750(LOC107417750),107415738(LOC107415738),107430072(LOC107430072),107429811(LOC107429811),	-	2.31676	0.0793996	0.507633
GO:0010942	positive regulation of cell death	biological_process	4	2	2	1565	30	27193	107423000(LOC107423000),107405330(LOC107405330),	107417637(LOC107417637),107423735(LOC107423735),	2.31676	0.0793996	0.507633
GO:0043621	protein self-association	molecular_function	8	4	4	1565	60	27193	107423004(LOC107423004),107422999(LOC107422999),107423002(LOC107423002),107433913(LOC107433913),	107422960(LOC107422960),107415515(LOC107415515),107423010(LOC107423010),107413138(LOC107413138),	2.31676	0.0246402	0.210679
GO:0010286	heat acclimation	biological_process	6	2	4	1565	45	27193	107427323(LOC107427323),107424379(LOC107424379),	107413944(LOC107413944),107421930(LOC107421930),107420051(LOC107420051),107431079(LOC107431079),	2.31676	0.0440117	0.32535
GO:0046593	mandelonitrile lyase activity	molecular_function	4	1	3	1565	30	27193	107432124(LOC107432124),	107410829(LOC107410829),107432125(LOC107432125),107414223(LOC107414223),	2.31676	0.0793996	0.507633
GO:0098656	anion transmembrane transport	biological_process	28	20	8	1565	211	27193	107418362(LOC107418362),107409998(LOC107409998),107430072(LOC107430072),107434336(LOC107434336),107415738(LOC107415738),107405210(LOC107405210),107428903(LOC107428903),107425788(LOC107425788),107426180(LOC107426180),107429811(LOC107429811),107413335(LOC107413335),107428580(LOC107428580),107413219(LOC107413219),107423510(LOC107423510),107421102(LOC107421102),107417750(LOC107417750),107426387(LOC10…	107430731(LOC107430731),107410598(LOC107410598),107431825(LOC107431825),107428812(LOC107428812),107422881(LOC107422881),107412216(LOC107412216),107410845(LOC107410845),107409058(LOC107409058),	2.30578	0.00011041	0.00373116
GO:0046527	glucosyltransferase activity	molecular_function	43	17	26	1565	326	27193	107430822(LOC107430822),107406681(LOC107406681),107423777(LOC107423777),107406986(LOC107406986),107430823(LOC107430823),107405473(LOC107405473),107405468(LOC107405468),107430820(LOC107430820),107432527(LOC107432527),107431097(LOC107431097),107431580(LOC107431580),107429124(LOC107429124),107407276(LOC107407276),107406686(LOC107406686),107418594(LOC107418594),107430691(LOC107430691),107416393(LOC10…	107418046(LOC107418046),107416707(LOC107416707),107432473(LOC107432473),107415925(LOC107415925),107427039(LOC107427039),107413261(LOC107413261),107413443(LOC107413443),107403477(LOC107403477),107430100(LOC107430100),107413798(LOC107413798),107414867(LOC107414867),107405276(LOC107405276),107415924(LOC107415924),107418081(LOC107418081),107434132(LOC107434132),107422580(LOC107422580),107427004(LOC10…	2.29189	2.52e-06	0.000184762
GO:0042626	ATPase activity, coupled to transmembrane movement of substances	molecular_function	40	16	24	1565	304	27193	107425788(LOC107425788),107411644(LOC107411644),107408701(LOC107408701),107433292(LOC107433292),107419829(LOC107419829),107435645(LOC107435645),107415610(LOC107415610),107415226(LOC107415226),107415346(LOC107415346),107432927(LOC107432927),107409779(LOC107409779),107428391(LOC107428391),107432375(LOC107432375),107408712(LOC107408712),107418458(LOC107418458),107433650(LOC107433650),	107433294(LOC107433294),107433360(LOC107433360),107433578(LOC107433578),107422319(LOC107422319),107431369(LOC107431369),107404912(LOC107404912),107427432(LOC107427432),107404917(LOC107404917),107433271(LOC107433271),107423109(LOC107423109),107423119(LOC107423119),107409192(LOC107409192),107433373(LOC107433373),107434245(LOC107434245),107422318(LOC107422318),107433379(LOC107433379),107412925(LOC10…	2.28628	5.74e-06	0.000339505
GO:0009751	response to salicylic acid	biological_process	36	15	21	1565	276	27193	107406029(LOC107406029),107413361(LOC107413361),107419747(LOC107419747),107435017(LOC107435017),107413388(LOC107413388),107413493(LOC107413493),107423826(LOC107423826),107430925(LOC107430925),107403286(LOC107403286),107406178(LOC107406178),107414483(LOC107414483),107433913(LOC107433913),107404955(LOC107404955),107413395(LOC107413395),107432912(LOC107432912),	107434245(LOC107434245),107408448(LOC107408448),107406415(LOC107406415),107429230(LOC107429230),107429464(LOC107429464),107409192(LOC107409192),107434422(LOC107434422),107424749(LOC107424749),107424750(LOC107424750),107404233(LOC107404233),107410016(LOC107410016),107404235(LOC107404235),107424651(LOC107424651),107406416(LOC107406416),107408521(LOC107408521),107429227(LOC107429227),107422354(LOC10…	2.2664	1.91e-05	0.000795568
GO:0009741	response to brassinosteroid	biological_process	16	10	6	1565	123	27193	107412146(LOC107412146),107406494(LOC107406494),107418075(LOC107418075),107413505(LOC107413505),107429080(LOC107429080),107409718(LOC107409718),107405275(LOC107405275),107435268(LOC107435268),107430854(LOC107430854),107435835(LOC107435835),	107428776(LOC107428776),107421994(LOC107421994),107426316(LOC107426316),107405033(LOC107405033),107428769(LOC107428769),107426315(LOC107426315),	2.26026	0.00331935	0.0480741
GO:0005342	organic acid transmembrane transporter activity	molecular_function	20	11	9	1565	154	27193	107429811(LOC107429811),107412587(LOC107412587),107428903(LOC107428903),107417582(LOC107417582),107434336(LOC107434336),107415738(LOC107415738),107427523(LOC107427523),107430072(LOC107430072),107415129(LOC107415129),107421102(LOC107421102),107417750(LOC107417750),	107419787(LOC107419787),107410598(LOC107410598),107417244(LOC107417244),107417167(LOC107417167),107417280(LOC107417280),107417264(LOC107417264),107427316(LOC107427316),107409058(LOC107409058),107415152(LOC107415152),	2.25659	0.00119557	0.0212115
GO:0009827	plant-type cell wall modification	biological_process	7	2	5	1565	54	27193	107417370(LOC107417370),107422842(LOC107422842),	107417523(LOC107417523),107430440(LOC107430440),107419239(LOC107419239),107430389(LOC107430389),107430443(LOC107430443),	2.25241	0.0377155	0.286773
GO:0016820	hydrolase activity, acting on acid anhydrides, catalyzing transmembrane movement of substances	molecular_function	40	16	24	1565	309	27193	107415346(LOC107415346),107432927(LOC107432927),107409779(LOC107409779),107428391(LOC107428391),107432375(LOC107432375),107408712(LOC107408712),107418458(LOC107418458),107433650(LOC107433650),107411644(LOC107411644),107425788(LOC107425788),107408701(LOC107408701),107433292(LOC107433292),107435645(LOC107435645),107419829(LOC107419829),107415226(LOC107415226),107415610(LOC107415610),	107422318(LOC107422318),107412925(LOC107412925),107433379(LOC107433379),107423116(LOC107423116),107414526(LOC107414526),107408521(LOC107408521),107427689(LOC107427689),107423102(LOC107423102),107415371(LOC107415371),107423107(LOC107423107),107433294(LOC107433294),107433360(LOC107433360),107404912(LOC107404912),107431369(LOC107431369),107422319(LOC107422319),107433578(LOC107433578),107404917(LOC10…	2.24928	8.21e-06	0.000448368
GO:0071555	cell wall organization	biological_process	65	49	16	1565	504	27193	107405468(LOC107405468),107427950(LOC107427950),107431496(LOC107431496),107405473(LOC107405473),107412676(LOC107412676),107417136(LOC107417136),107425579(LOC107425579),107414312(LOC107414312),107405186(LOC107405186),107415281(LOC107415281),107406730(LOC107406730),107419067(LOC107419067),107412146(LOC107412146),107406681(LOC107406681),107409630(LOC107409630),107420950(LOC107420950),107428574(LOC10…	107412289(LOC107412289),107406479(LOC107406479),107430389(LOC107430389),107430443(LOC107430443),107417523(LOC107417523),107408221(LOC107408221),107419239(LOC107419239),107405033(LOC107405033),107422580(LOC107422580),107434132(LOC107434132),107407421(LOC107407421),107407569(LOC107407569),107426315(LOC107426315),107426316(LOC107426316),107430440(LOC107430440),107421976(LOC107421976),	2.24092	2.02e-08	3.59e-06
GO:0016298	lipase activity	molecular_function	23	13	10	1565	179	27193	107432157(LOC107432157),107410595(LOC107410595),107410786(LOC107410786),107429606(LOC107429606),107405167(LOC107405167),107405843(LOC107405843),107423640(LOC107423640),107424763(LOC107424763),107416274(LOC107416274),107424783(LOC107424783),107410582(LOC107410582),107435017(LOC107435017),107417090(LOC107417090),	107404235(LOC107404235),107404233(LOC107404233),107433848(LOC107433848),107420887(LOC107420887),107413864(LOC107413864),107424764(LOC107424764),107408274(LOC107408274),107424749(LOC107424749),107407116(LOC107407116),107424750(LOC107424750),	2.23263	0.000637158	0.0130434
GO:0005385	zinc ion transmembrane transporter activity	molecular_function	5	4	1	1565	39	27193	107412760(LOC107412760),107432323(LOC107432323),107409779(LOC107409779),107419829(LOC107419829),	107416694(LOC107416694),	2.22766	0.068443	0.45113
GO:0010224	response to UV-B	biological_process	11	7	4	1565	86	27193	107435903(LOC107435903),107405879(LOC107405879),107412853(LOC107412853),107428642(LOC107428642),107418933(LOC107418933),107435908(LOC107435908),107432412(LOC107432412),	107427005(LOC107427005),107413844(LOC107413844),107427004(LOC107427004),107413585(LOC107413585),	2.22248	0.0140266	0.135125
GO:0048511	rhythmic process	biological_process	19	10	9	1565	149	27193	107423055(LOC107423055),107417866(LOC107417866),107404949(LOC107404949),107428543(LOC107428543),107426188(LOC107426188),107416181(LOC107416181),107420190(LOC107420190),107420464(LOC107420464),107432912(LOC107432912),107423826(LOC107423826),	107421599(LOC107421599),107421718(LOC107421718),107411166(LOC107411166),107408651(LOC107408651),107414998(LOC107414998),107426646(LOC107426646),107432866(LOC107432866),107429253(LOC107429253),107413622(LOC107413622),	2.2157	0.00189397	0.0303178
GO:0009850	auxin metabolic process	biological_process	9	8	1	1565	71	27193	107415069(LOC107415069),107423055(LOC107423055),107428581(LOC107428581),107417866(LOC107417866),107406986(LOC107406986),107422611(LOC107422611),107416181(LOC107416181),107420190(LOC107420190),	107410358(LOC107410358),	2.20256	0.0249385	0.21153
GO:0008094	DNA-dependent ATPase activity	molecular_function	10	10	0	1565	79	27193	107411334(LOC107411334),107417559(LOC107417559),107423821(LOC107423821),107418249(LOC107418249),107427615(LOC107427615),107413435(LOC107413435),107427154(LOC107427154),107429074(LOC107429074),107405603(LOC107405603),107415180(LOC107415180),	-	2.19946	0.019448	0.173969
GO:0019829	cation-transporting ATPase activity	molecular_function	15	4	11	1565	119	27193	107419829(LOC107419829),107425788(LOC107425788),107409779(LOC107409779),107415226(LOC107415226),	107423109(LOC107423109),107423119(LOC107423119),107423102(LOC107423102),107412925(LOC107412925),107415371(LOC107415371),107431369(LOC107431369),107404912(LOC107404912),107423116(LOC107423116),107427432(LOC107427432),107404917(LOC107404917),107423107(LOC107423107),	2.19022	0.00572363	0.0692364
GO:0008762	UDP-N-acetylmuramate dehydrogenase activity	molecular_function	5	1	4	1565	40	27193	107423992(LOC107423992),	107418321(LOC107418321),107418377(LOC107418377),107418312(LOC107418312),107408775(LOC107408775),	2.17196	0.0752114	0.485228
GO:0007018	microtubule-based movement	biological_process	8	8	0	1565	64	27193	107411980(LOC107411980),107414505(LOC107414505),107421275(LOC107421275),107430566(LOC107430566),107404111(LOC107404111),107431608(LOC107431608),107432078(LOC107432078),107409465(LOC107409465),	-	2.17196	0.0348191	0.268586
GO:0004650	polygalacturonase activity	molecular_function	9	6	3	1565	72	27193	107426322(LOC107426322),107428574(LOC107428574),107426189(LOC107426189),107425579(LOC107425579),107433196(LOC107433196),107415281(LOC107415281),	107412289(LOC107412289),107417523(LOC107417523),107408221(LOC107408221),	2.17196	0.0270536	0.227656
GO:0008810	cellulase activity	molecular_function	4	4	0	1565	32	27193	107417136(LOC107417136),107405025(LOC107405025),107426281(LOC107426281),107429284(LOC107429284),	-	2.17196	0.0976017	0.593697
GO:0080043	quercetin 3-O-glucosyltransferase activity	molecular_function	6	1	5	1565	48	27193	107431580(LOC107431580),	107415925(LOC107415925),107413443(LOC107413443),107414867(LOC107414867),107415924(LOC107415924),107418463(LOC107418463),	2.17196	0.0580535	0.397415
GO:0080044	quercetin 7-O-glucosyltransferase activity	molecular_function	5	1	4	1565	40	27193	107431580(LOC107431580),	107415924(LOC107415924),107418463(LOC107418463),107415925(LOC107415925),107413443(LOC107413443),	2.17196	0.0752114	0.485228
GO:0005261	cation channel activity	molecular_function	9	3	6	1565	72	27193	107420521(LOC107420521),107413728(LOC107413728),107414585(LOC107414585),	107405429(LOC107405429),107414614(LOC107414614),107426320(LOC107426320),107414583(LOC107414583),107404596(LOC107404596),107414573(LOC107414573),	2.17196	0.0270536	0.227656
GO:0045488	pectin metabolic process	biological_process	19	13	6	1565	153	27193	107428464(LOC107428464),107406625(LOC107406625),107405186(LOC107405186),107404557(LOC107404557),107414312(LOC107414312),107406516(LOC107406516),107419067(LOC107419067),107422230(LOC107422230),107406730(LOC107406730),107415231(LOC107415231),107416046(LOC107416046),107428574(LOC107428574),107421292(LOC107421292),	107406479(LOC107406479),107426315(LOC107426315),107407569(LOC107407569),107426316(LOC107426316),107417523(LOC107417523),107405033(LOC107405033),	2.15777	0.00252899	0.0379171
GO:0015662	ATPase activity, coupled to transmembrane movement of ions, phosphorylative mechanism	molecular_function	12	2	10	1565	97	27193	107415226(LOC107415226),107418458(LOC107418458),	107412925(LOC107412925),107423102(LOC107423102),107423119(LOC107423119),107423109(LOC107423109),107404917(LOC107404917),107423107(LOC107423107),107427432(LOC107427432),107423116(LOC107423116),107404912(LOC107404912),107415371(LOC107415371),	2.14957	0.0138407	0.133941
GO:0071446	cellular response to salicylic acid stimulus	biological_process	10	5	5	1565	81	27193	107413395(LOC107413395),107413388(LOC107413388),107430925(LOC107430925),107413361(LOC107413361),107433913(LOC107433913),	107424749(LOC107424749),107424750(LOC107424750),107404233(LOC107404233),107404235(LOC107404235),107424651(LOC107424651),	2.14515	0.0227747	0.197103
GO:0016706	oxidoreductase activity, acting on paired donors, with incorporation or reduction of molecular oxygen, 2-oxoglutarate as one donor, and incorporation of one atom each of oxygen into both donors	molecular_function	24	12	12	1565	195	27193	107421251(LOC107421251),107421119(LOC107421119),107434993(LOC107434993),107423423(LOC107423423),107417442(LOC107417442),107406664(LOC107406664),107430612(LOC107430612),107414352(LOC107414352),107423435(LOC107423435),107422923(LOC107422923),107422930(LOC107422930),107422943(LOC107422943),	107415055(LOC107415055),107413744(LOC107413744),107434024(LOC107434024),107417443(LOC107417443),107423822(LOC107423822),107422932(LOC107422932),107433345(LOC107433345),107413234(LOC107413234),107427682(LOC107427682),107422954(LOC107422954),107404998(LOC107404998),107432021(LOC107432021),	2.13855	0.000884744	0.016818
GO:0009682	induced systemic resistance	biological_process	5	3	2	1565	41	27193	107435017(LOC107435017),107430925(LOC107430925),107416751(LOC107416751),	107433848(LOC107433848),107424317(LOC107424317),	2.11899	0.082392	0.520512
GO:0019853	L-ascorbic acid biosynthetic process	biological_process	4	2	2	1565	33	27193	107416393(LOC107416393),107412204(LOC107412204),	107432793(LOC107432793),107429605(LOC107429605),	2.10615	0.107549	0.646812
GO:0009960	endosperm development	biological_process	4	4	0	1565	33	27193	107432412(LOC107432412),107432744(LOC107432744),107427758(LOC107427758),107405879(LOC107405879),	-	2.10615	0.107549	0.646812
GO:0030245	cellulose catabolic process	biological_process	4	4	0	1565	33	27193	107429284(LOC107429284),107426281(LOC107426281),107405025(LOC107405025),107417136(LOC107417136),	-	2.10615	0.107549	0.646812
GO:0009992	cellular water homeostasis	biological_process	4	3	1	1565	33	27193	107429865(LOC107429865),107406178(LOC107406178),107404955(LOC107404955),	107434422(LOC107434422),	2.10615	0.107549	0.646812
GO:0020037	heme binding	molecular_function	34	20	14	1565	282	27193	107430854(LOC107430854),107410248(LOC107410248),107430487(LOC107430487),107412539(LOC107412539),107406150(LOC107406150),107430010(LOC107430010),107424559(LOC107424559),107435790(LOC107435790),107415535(LOC107415535),107404036(LOC107404036),107435998(LOC107435998),107406771(LOC107406771),107426339(LOC107426339),107428835(LOC107428835),107435268(LOC107435268),107410255(LOC107410255),107420975(LOC10…	107430491(LOC107430491),107430488(LOC107430488),107428776(LOC107428776),107413844(LOC107413844),107421994(LOC107421994),107406236(LOC107406236),107415104(LOC107415104),107411607(LOC107411607),107428769(LOC107428769),107425874(LOC107425874),107434142(LOC107434142),107417662(LOC107417662),107431275(LOC107431275),107415319(LOC107415319),	2.09494	0.000134346	0.00433367
GO:0009808	lignin metabolic process	biological_process	17	8	9	1565	141	27193	107410248(LOC107410248),107428642(LOC107428642),107412853(LOC107412853),107435903(LOC107435903),107432445(LOC107432445),107435352(LOC107435352),107410255(LOC107410255),107435908(LOC107435908),	107408651(LOC107408651),107434142(LOC107434142),107425065(LOC107425065),107417662(LOC107417662),107414862(LOC107414862),107431275(LOC107431275),107425066(LOC107425066),107411607(LOC107411607),107425057(LOC107425057),	2.09494	0.00541125	0.06698
GO:0003993	acid phosphatase activity	molecular_function	6	5	1	1565	50	27193	107417993(LOC107417993),107405481(LOC107405481),107428816(LOC107428816),107406169(LOC107406169),107417994(LOC107417994),	107431410(LOC107431410),	2.08509	0.0689292	0.452933
GO:0015171	amino acid transmembrane transporter activity	molecular_function	14	6	8	1565	117	27193	107427523(LOC107427523),107417750(LOC107417750),107415738(LOC107415738),107421102(LOC107421102),107434336(LOC107434336),107415129(LOC107415129),	107417244(LOC107417244),107417167(LOC107417167),107415152(LOC107415152),107410598(LOC107410598),107427316(LOC107427316),107419787(LOC107419787),107417280(LOC107417280),107417264(LOC107417264),	2.07915	0.0112728	0.113743
GO:0052689	carboxylic ester hydrolase activity	molecular_function	47	31	16	1565	393	27193	107433873(LOC107433873),107406516(LOC107406516),107424783(LOC107424783),107416274(LOC107416274),107417090(LOC107417090),107435017(LOC107435017),107422230(LOC107422230),107423640(LOC107423640),107409991(LOC107409991),107405167(LOC107405167),107424763(LOC107424763),107406625(LOC107406625),107429606(LOC107429606),107421292(LOC107421292),107405397(LOC107405397),107426126(LOC107426126),107432157(LOC10…	107426315(LOC107426315),107424750(LOC107424750),107424749(LOC107424749),107420887(LOC107420887),107408274(LOC107408274),107413864(LOC107413864),107425591(LOC107425591),107409735(LOC107409735),107404235(LOC107404235),107416561(LOC107416561),107404233(LOC107404233),107426316(LOC107426316),107424764(LOC107424764),107429493(LOC107429493),107433848(LOC107433848),107405033(LOC107405033),	2.07801	1.04e-05	0.000537873
GO:0048038	quinone binding	molecular_function	5	4	1	1565	42	27193	107428835(LOC107428835),107431308(LOC107431308),107415535(LOC107415535),107423190(LOC107423190),	107423205(LOC107423205),	2.06854	0.0899901	0.55533
GO:0010193	response to ozone	biological_process	5	0	5	1565	42	27193	-	107409192(LOC107409192),107423912(LOC107423912),107434245(LOC107434245),107408521(LOC107408521),107427689(LOC107427689),	2.06854	0.0899901	0.55533
GO:0048046	apoplast	cellular_component	64	36	28	1565	538	27193	107403720(LOC107403720),107433913(LOC107433913),107410248(LOC107410248),107412713(LOC107412713),107413423(LOC107413423),107406589(LOC107406589),107428391(LOC107428391),107412146(LOC107412146),107413557(LOC107413557),107406590(LOC107406590),107405275(LOC107405275),107410255(LOC107410255),107418393(LOC107418393),107431811(LOC107431811),107434391(LOC107434391),107419726(LOC107419726),107413563(LOC10…	107405004(LOC107405004),107431041(LOC107431041),107409707(LOC107409707),107425066(LOC107425066),107416667(LOC107416667),107423234(LOC107423234),107409917(LOC107409917),107430226(LOC107430226),107408775(LOC107408775),107433373(LOC107433373),107434142(LOC107434142),107432508(LOC107432508),107421976(LOC107421976),107430207(LOC107430207),107433271(LOC107433271),107414167(LOC107414167),107431275(LOC10…	2.067	3.72e-07	4.17e-05
GO:0016705	oxidoreductase activity, acting on paired donors, with incorporation or reduction of molecular oxygen	molecular_function	56	31	25	1565	471	27193	107430010(LOC107430010),107432032(LOC107432032),107423435(LOC107423435),107414352(LOC107414352),107433550(LOC107433550),107430021(LOC107430021),107422930(LOC107422930),107424559(LOC107424559),107428354(LOC107428354),107421119(LOC107421119),107430854(LOC107430854),107423423(LOC107423423),107417442(LOC107417442),107430487(LOC107430487),107406664(LOC107406664),107403322(LOC107403322),107430612(LOC10…	107413844(LOC107413844),107417885(LOC107417885),107422954(LOC107422954),107421994(LOC107421994),107413744(LOC107413744),107430491(LOC107430491),107434024(LOC107434024),107423822(LOC107423822),107428776(LOC107428776),107422932(LOC107422932),107403931(LOC107403931),107430488(LOC107430488),107433345(LOC107433345),107413234(LOC107413234),107427682(LOC107427682),107415319(LOC107415319),107404998(LOC10…	2.0659	1.91e-06	0.000150574
GO:0009690	cytokinin metabolic process	biological_process	4	4	0	1565	34	27193	107416560(LOC107416560),107426327(LOC107426327),107423992(LOC107423992),107417551(LOC107417551),	-	2.0442	0.118061	0.698201
GO:0009699	phenylpropanoid biosynthetic process	biological_process	26	10	16	1565	221	27193	107428642(LOC107428642),107434404(LOC107434404),107403286(LOC107403286),107435908(LOC107435908),107435903(LOC107435903),107432445(LOC107432445),107406590(LOC107406590),107435352(LOC107435352),107412853(LOC107412853),107413557(LOC107413557),	107431275(LOC107431275),107425065(LOC107425065),107417662(LOC107417662),107414862(LOC107414862),107414167(LOC107414167),107415055(LOC107415055),107409707(LOC107409707),107424108(LOC107424108),107408651(LOC107408651),107434142(LOC107434142),107411607(LOC107411607),107430226(LOC107430226),107406479(LOC107406479),107425057(LOC107425057),107411015(LOC107411015),107425066(LOC107425066),	2.0442	0.00105721	0.0192377
GO:0000325	plant-type vacuole	cellular_component	23	13	10	1565	196	27193	107418255(LOC107418255),107404936(LOC107404936),107411468(LOC107411468),107428580(LOC107428580),107433140(LOC107433140),107420666(LOC107420666),107429811(LOC107429811),107426259(LOC107426259),107432477(LOC107432477),107426892(LOC107426892),107430072(LOC107430072),107428391(LOC107428391),107431962(LOC107431962),	107423351(LOC107423351),107412153(LOC107412153),107412151(LOC107412151),107412130(LOC107412130),107433373(LOC107433373),107433360(LOC107433360),107433578(LOC107433578),107413585(LOC107413585),107431369(LOC107431369),107433271(LOC107433271),	2.03899	0.00202277	0.0318998
GO:0007169	transmembrane receptor protein tyrosine kinase signaling pathway	biological_process	20	16	4	1565	171	27193	107413335(LOC107413335),107410113(LOC107410113),107431384(LOC107431384),107403642(LOC107403642),107409998(LOC107409998),107426494(LOC107426494),107419971(LOC107419971),107431409(LOC107431409),107426127(LOC107426127),107404401(LOC107404401),107421572(LOC107421572),107413948(LOC107413948),107428837(LOC107428837),107431383(LOC107431383),107413842(LOC107413842),107423362(LOC107423362),	107409978(LOC107409978),107425604(LOC107425604),107428028(LOC107428028),107418569(LOC107418569),	2.03225	0.00389314	0.052129
GO:0006820	anion transport	biological_process	49	28	21	1565	421	27193	107428903(LOC107428903),107425788(LOC107425788),107412587(LOC107412587),107413335(LOC107413335),107407530(LOC107407530),107427523(LOC107427523),107409998(LOC107409998),107404109(LOC107404109),107421222(LOC107421222),107415129(LOC107415129),107404614(LOC107404614),107422886(LOC107422886),107413219(LOC107413219),107423510(LOC107423510),107405210(LOC107405210),107426180(LOC107426180),107429811(LOC10…	107417167(LOC107417167),107427316(LOC107427316),107409058(LOC107409058),107417280(LOC107417280),107409192(LOC107409192),107412216(LOC107412216),107415152(LOC107415152),107434245(LOC107434245),107431825(LOC107431825),107434527(LOC107434527),107419787(LOC107419787),107428812(LOC107428812),107430731(LOC107430731),107417244(LOC107417244),107410598(LOC107410598),107427689(LOC107427689),107428524(LOC10…	2.02235	1.34e-05	0.000664042
GO:0009740	gibberellic acid mediated signaling pathway	biological_process	10	9	1	1565	86	27193	107435835(LOC107435835),107429393(LOC107429393),107433782(LOC107433782),107415390(LOC107415390),107431616(LOC107431616),107428490(LOC107428490),107409718(LOC107409718),107431962(LOC107431962),107406494(LOC107406494),	107414614(LOC107414614),	2.02043	0.0329846	0.255361
GO:0005887	integral component of plasma membrane	cellular_component	30	15	15	1565	259	27193	107414580(LOC107414580),107429865(LOC107429865),107407530(LOC107407530),107415226(LOC107415226),107422886(LOC107422886),107423510(LOC107423510),107419829(LOC107419829),107435448(LOC107435448),107409779(LOC107409779),107405210(LOC107405210),107412048(LOC107412048),107433140(LOC107433140),107421102(LOC107421102),107435979(LOC107435979),107426387(LOC107426387),	107427432(LOC107427432),107404917(LOC107404917),107404912(LOC107404912),107423109(LOC107423109),107415419(LOC107415419),107423119(LOC107423119),107407540(LOC107407540),107423116(LOC107423116),107412925(LOC107412925),107431825(LOC107431825),107422881(LOC107422881),107423107(LOC107423107),107415371(LOC107415371),107416168(LOC107416168),107423102(LOC107423102),	2.01263	0.000595786	0.0125587
GO:0015085	calcium ion transmembrane transporter activity	molecular_function	11	2	9	1565	95	27193	107415226(LOC107415226),107432477(LOC107432477),	107423116(LOC107423116),107404917(LOC107404917),107423107(LOC107423107),107415371(LOC107415371),107404912(LOC107404912),107423102(LOC107423102),107412925(LOC107412925),107423109(LOC107423109),107423119(LOC107423119),	2.01193	0.0274164	0.2289
GO:0015399	primary active transmembrane transporter activity	molecular_function	40	16	24	1565	346	27193	107415610(LOC107415610),107415226(LOC107415226),107419829(LOC107419829),107435645(LOC107435645),107433292(LOC107433292),107425788(LOC107425788),107411644(LOC107411644),107408701(LOC107408701),107418458(LOC107418458),107433650(LOC107433650),107432375(LOC107432375),107408712(LOC107408712),107409779(LOC107409779),107428391(LOC107428391),107415346(LOC107415346),107432927(LOC107432927),	107433373(LOC107433373),107434245(LOC107434245),107423109(LOC107423109),107423119(LOC107423119),107409192(LOC107409192),107422319(LOC107422319),107433578(LOC107433578),107431369(LOC107431369),107404912(LOC107404912),107427432(LOC107427432),107404917(LOC107404917),107433271(LOC107433271),107433294(LOC107433294),107433360(LOC107433360),107415371(LOC107415371),107423107(LOC107423107),107427689(LOC10…	2.00875	8.86e-05	0.00304102
GO:0015293	symporter activity	molecular_function	23	11	12	1565	199	27193	107427523(LOC107427523),107417141(LOC107417141),107428903(LOC107428903),107412048(LOC107412048),107420843(LOC107420843),107406783(LOC107406783),107413219(LOC107413219),107415129(LOC107415129),107426387(LOC107426387),107430456(LOC107430456),107412045(LOC107412045),	107430731(LOC107430731),107417244(LOC107417244),107417167(LOC107417167),107428812(LOC107428812),107416002(LOC107416002),107415152(LOC107415152),107422881(LOC107422881),107423309(LOC107423309),107410845(LOC107410845),107409058(LOC107409058),107417280(LOC107417280),107417264(LOC107417264),	2.00825	0.00243818	0.0376151
GO:0010476	gibberellin mediated signaling pathway	biological_process	10	9	1	1565	87	27193	107435835(LOC107435835),107429393(LOC107429393),107431616(LOC107431616),107433782(LOC107433782),107415390(LOC107415390),107409718(LOC107409718),107431962(LOC107431962),107428490(LOC107428490),107406494(LOC107406494),	107414614(LOC107414614),	1.99721	0.0353816	0.27194
GO:0016036	cellular response to phosphate starvation	biological_process	7	5	2	1565	61	27193	107404109(LOC107404109),107434836(LOC107434836),107407197(LOC107407197),107403782(LOC107403782),107424181(LOC107424181),	107426114(LOC107426114),107429464(LOC107429464),	1.99393	0.0670008	0.444376
GO:0008483	transaminase activity	molecular_function	7	5	2	1565	61	27193	107417320(LOC107417320),107420625(LOC107420625),107421584(LOC107421584),107417415(LOC107417415),107428581(LOC107428581),	107431017(LOC107431017),107421583(LOC107421583),	1.99393	0.0670008	0.444376
GO:0005516	calmodulin binding	molecular_function	33	11	22	1565	288	27193	107423113(LOC107423113),107425674(LOC107425674),107423775(LOC107423775),107419768(LOC107419768),107433113(LOC107433113),107428189(LOC107428189),107420144(LOC107420144),107435046(LOC107435046),107415226(LOC107415226),107415181(LOC107415181),107414585(LOC107414585),	107426114(LOC107426114),107405429(LOC107405429),107423116(LOC107423116),107428053(LOC107428053),107412925(LOC107412925),107414583(LOC107414583),107414573(LOC107414573),107433169(LOC107433169),107423107(LOC107423107),107423735(LOC107423735),107415371(LOC107415371),107423102(LOC107423102),107404596(LOC107404596),107404917(LOC107404917),107421930(LOC107421930),107404912(LOC107404912),107404287(LOC10…	1.99097	0.000397742	0.00910531
GO:0035725	sodium ion transmembrane transport	biological_process	4	2	2	1565	35	27193	107432477(LOC107432477),107428903(LOC107428903),	107409058(LOC107409058),107411617(LOC107411617),	1.9858	0.129137	0.751185
GO:0006835	dicarboxylic acid transport	biological_process	4	4	0	1565	35	27193	107430072(LOC107430072),107429811(LOC107429811),107415738(LOC107415738),107417750(LOC107417750),	-	1.9858	0.129137	0.751185
GO:0055069	zinc ion homeostasis	biological_process	4	4	0	1565	35	27193	107419829(LOC107419829),107409779(LOC107409779),107412760(LOC107412760),107432323(LOC107432323),	-	1.9858	0.129137	0.751185
GO:0005618	cell wall	cellular_component	114	73	41	1565	1000	27193	107419729(LOC107419729),107417029(LOC107417029),107404485(LOC107404485),107419678(LOC107419678),107421837(LOC107421837),107433196(LOC107433196),107417694(LOC107417694),107426182(LOC107426182),107423298(LOC107423298),107426322(LOC107426322),107417043(LOC107417043),107434252(LOC107434252),107424622(LOC107424622),107422842(LOC107422842),107428951(LOC107428951),107410661(LOC107410661),107434707(LOC10…	107426240(LOC107426240),107414326(LOC107414326),107409476(LOC107409476),107406053(LOC107406053),107412375(LOC107412375),107412454(LOC107412454),107409116(LOC107409116),107411076(LOC107411076),107419239(LOC107419239),107414646(LOC107414646),107404848(LOC107404848),107427075(LOC107427075),107405303(LOC107405303),107411574(LOC107411574),107413261(LOC107413261),107411607(LOC107411607),107409157(LOC10…	1.98083	1.7e-10	9.05e-08
GO:0080167	response to karrikin	biological_process	22	9	13	1565	193	27193	107415129(LOC107415129),107431616(LOC107431616),107433873(LOC107433873),107411049(LOC107411049),107433678(LOC107433678),107413810(LOC107413810),107433782(LOC107433782),107406986(LOC107406986),107417649(LOC107417649),	107405743(LOC107405743),107421599(LOC107421599),107415838(LOC107415838),107405738(LOC107405738),107421718(LOC107421718),107415152(LOC107415152),107424108(LOC107424108),107425591(LOC107425591),107413585(LOC107413585),107417662(LOC107417662),107426750(LOC107426750),107414867(LOC107414867),107419518(LOC107419518),	1.98065	0.00349603	0.0492918
GO:0006865	amino acid transport	biological_process	14	6	8	1565	124	27193	107427523(LOC107427523),107417750(LOC107417750),107415738(LOC107415738),107434336(LOC107434336),107421102(LOC107421102),107415129(LOC107415129),	107417244(LOC107417244),107417167(LOC107417167),107415152(LOC107415152),107410598(LOC107410598),107427316(LOC107427316),107417280(LOC107417280),107419787(LOC107419787),107417264(LOC107417264),	1.96177	0.017955	0.164061
GO:0000302	response to reactive oxygen species	biological_process	21	4	17	1565	186	27193	107406986(LOC107406986),107417582(LOC107417582),107420093(LOC107420093),107415044(LOC107415044),	107420051(LOC107420051),107423912(LOC107423912),107415055(LOC107415055),107429056(LOC107429056),107434245(LOC107434245),107421718(LOC107421718),107410933(LOC107410933),107417637(LOC107417637),107423735(LOC107423735),107428481(LOC107428481),107409192(LOC107409192),107427008(LOC107427008),107408088(LOC107408088),107421599(LOC107421599),107408521(LOC107408521),107427689(LOC107427689),107410936(LOC10…	1.96177	0.00471572	0.0597605
GO:0051213	dioxygenase activity	molecular_function	29	15	14	1565	257	27193	107422943(LOC107422943),107432744(LOC107432744),107422923(LOC107422923),107406664(LOC107406664),107430612(LOC107430612),107420640(LOC107420640),107420681(LOC107420681),107434993(LOC107434993),107421251(LOC107421251),107422930(LOC107422930),107414352(LOC107414352),107423435(LOC107423435),107417442(LOC107417442),107423423(LOC107423423),107421119(LOC107421119),	107432021(LOC107432021),107404998(LOC107404998),107427682(LOC107427682),107413234(LOC107413234),107417443(LOC107417443),107415055(LOC107415055),107405948(LOC107405948),107422954(LOC107422954),107409013(LOC107409013),107433345(LOC107433345),107422932(LOC107422932),107423822(LOC107423822),107434024(LOC107434024),107413744(LOC107413744),	1.96068	0.00107084	0.0193205
GO:0071370	cellular response to gibberellin stimulus	biological_process	10	9	1	1565	89	27193	107435835(LOC107435835),107429393(LOC107429393),107433782(LOC107433782),107415390(LOC107415390),107431616(LOC107431616),107428490(LOC107428490),107431962(LOC107431962),107409718(LOC107409718),107406494(LOC107406494),	107414614(LOC107414614),	1.95233	0.0405606	0.304062
GO:0009636	response to toxic substance	biological_process	12	4	8	1565	107	27193	107432818(LOC107432818),107420975(LOC107420975),107416880(LOC107416880),107405258(LOC107405258),	107430100(LOC107430100),107432767(LOC107432767),107427004(LOC107427004),107430790(LOC107430790),107429974(LOC107429974),107427005(LOC107427005),107422681(LOC107422681),107430106(LOC107430106),	1.94868	0.0277899	0.231112
GO:0030104	water homeostasis	biological_process	4	3	1	1565	36	27193	107404955(LOC107404955),107429865(LOC107429865),107406178(LOC107406178),	107434422(LOC107434422),	1.93064	0.140775	0.801362
GO:0008514	organic anion transmembrane transporter activity	molecular_function	22	11	11	1565	198	27193	107421102(LOC107421102),107417750(LOC107417750),107415129(LOC107415129),107434336(LOC107434336),107415738(LOC107415738),107427523(LOC107427523),107430072(LOC107430072),107429811(LOC107429811),107412587(LOC107412587),107428903(LOC107428903),107417582(LOC107417582),	107415152(LOC107415152),107417280(LOC107417280),107417264(LOC107417264),107427316(LOC107427316),107410845(LOC107410845),107409058(LOC107409058),107410598(LOC107410598),107430731(LOC107430731),107417244(LOC107417244),107417167(LOC107417167),107419787(LOC107419787),	1.93064	0.00469638	0.0598718
GO:0000976	transcription regulatory region sequence-specific DNA binding	molecular_function	6	3	3	1565	54	27193	107420464(LOC107420464),107428543(LOC107428543),107424211(LOC107424211),	107409025(LOC107409025),107426114(LOC107426114),107407016(LOC107407016),	1.93064	0.0945341	0.580009
GO:0008194	UDP-glycosyltransferase activity	molecular_function	54	18	36	1565	486	27193	107430691(LOC107430691),107416393(LOC107416393),107406686(LOC107406686),107407276(LOC107407276),107429124(LOC107429124),107431580(LOC107431580),107432013(LOC107432013),107431097(LOC107431097),107432527(LOC107432527),107430820(LOC107430820),107405468(LOC107405468),107405473(LOC107405473),107430823(LOC107430823),107406986(LOC107406986),107423777(LOC107423777),107406681(LOC107406681),107430822(LOC10…	107428795(LOC107428795),107429974(LOC107429974),107427005(LOC107427005),107403484(LOC107403484),107430106(LOC107430106),107411528(LOC107411528),107408088(LOC107408088),107425319(LOC107425319),107422681(LOC107422681),107418463(LOC107418463),107427004(LOC107427004),107416713(LOC107416713),107420016(LOC107420016),107422580(LOC107422580),107434132(LOC107434132),107418081(LOC107418081),107418775(LOC10…	1.93064	1.73e-05	0.000767034
GO:0004601	peroxidase activity	molecular_function	17	12	5	1565	154	27193	107421837(LOC107421837),107410248(LOC107410248),107404036(LOC107404036),107435998(LOC107435998),107417029(LOC107417029),107435790(LOC107435790),107417060(LOC107417060),107431496(LOC107431496),107410255(LOC107410255),107417043(LOC107417043),107412539(LOC107412539),107406150(LOC107406150),	107431275(LOC107431275),107434142(LOC107434142),107411607(LOC107411607),107415104(LOC107415104),107407421(LOC107407421),	1.9181	0.01239	0.121001
GO:0046906	tetrapyrrole binding	molecular_function	34	20	14	1565	310	27193	107415535(LOC107415535),107435790(LOC107435790),107424559(LOC107424559),107430010(LOC107430010),107406150(LOC107406150),107412539(LOC107412539),107430487(LOC107430487),107410248(LOC107410248),107430854(LOC107430854),107429080(LOC107429080),107417060(LOC107417060),107417043(LOC107417043),107410255(LOC107410255),107420975(LOC107420975),107435268(LOC107435268),107428835(LOC107428835),107426339(LOC10…	107411607(LOC107411607),107415104(LOC107415104),107406236(LOC107406236),107421994(LOC107421994),107413844(LOC107413844),107428776(LOC107428776),107430488(LOC107430488),107430491(LOC107430491),107415319(LOC107415319),107431275(LOC107431275),107417662(LOC107417662),107434142(LOC107434142),107428769(LOC107428769),107425874(LOC107425874),	1.90572	0.000690985	0.0138784
GO:0008171	O-methyltransferase activity	molecular_function	7	4	3	1565	64	27193	107416637(LOC107416637),107427352(LOC107427352),107416634(LOC107416634),107410146(LOC107410146),	107416547(LOC107416547),107416580(LOC107416580),107411015(LOC107411015),	1.90047	0.0832957	0.521578
GO:0030170	pyridoxal phosphate binding	molecular_function	11	6	5	1565	101	27193	107428581(LOC107428581),107417415(LOC107417415),107428273(LOC107428273),107421584(LOC107421584),107417320(LOC107417320),107418037(LOC107418037),	107432928(LOC107432928),107421583(LOC107421583),107431017(LOC107431017),107432945(LOC107432945),107428053(LOC107428053),	1.89241	0.0406716	0.303824
GO:0009698	phenylpropanoid metabolic process	biological_process	29	12	17	1565	267	27193	107432445(LOC107432445),107406590(LOC107406590),107435352(LOC107435352),107412853(LOC107412853),107413557(LOC107413557),107410255(LOC107410255),107403286(LOC107403286),107434404(LOC107434404),107435903(LOC107435903),107435908(LOC107435908),107410248(LOC107410248),107428642(LOC107428642),	107411015(LOC107411015),107425066(LOC107425066),107430226(LOC107430226),107415055(LOC107415055),107424108(LOC107424108),107408651(LOC107408651),107434142(LOC107434142),107431275(LOC107431275),107417662(LOC107417662),107414862(LOC107414862),107414867(LOC107414867),107414167(LOC107414167),107411607(LOC107411607),107406479(LOC107406479),107425057(LOC107425057),107409707(LOC107409707),107425065(LOC10…	1.88725	0.00186599	0.0305592
GO:0009817	defense response to fungus, incompatible interaction	biological_process	9	3	6	1565	83	27193	107433113(LOC107433113),107435017(LOC107435017),107419768(LOC107419768),	107412454(LOC107412454),107429926(LOC107429926),107412130(LOC107412130),107412153(LOC107412153),107412151(LOC107412151),107433848(LOC107433848),	1.88411	0.0599873	0.406729
GO:0009626	plant-type hypersensitive response	biological_process	18	10	8	1565	166	27193	107413388(LOC107413388),107413395(LOC107413395),107405336(LOC107405336),107421678(LOC107421678),107424763(LOC107424763),107413361(LOC107413361),107435944(LOC107435944),107409998(LOC107409998),107410595(LOC107410595),107430509(LOC107430509),	107406053(LOC107406053),107419108(LOC107419108),107424764(LOC107424764),107408274(LOC107408274),107430186(LOC107430186),107420887(LOC107420887),107424775(LOC107424775),107406041(LOC107406041),	1.88411	0.0122597	0.120281
GO:0006884	cell volume homeostasis	biological_process	4	3	1	1565	37	27193	107404955(LOC107404955),107406178(LOC107406178),107429865(LOC107429865),	107434422(LOC107434422),	1.87846	0.152968	0.852538
GO:0019748	secondary metabolic process	biological_process	45	21	24	1565	419	27193	107435352(LOC107435352),107406590(LOC107406590),107432445(LOC107432445),107405983(LOC107405983),107423369(LOC107423369),107412853(LOC107412853),107413557(LOC107413557),107410255(LOC107410255),107426258(LOC107426258),107432234(LOC107432234),107403286(LOC107403286),107425788(LOC107425788),107434404(LOC107434404),107429113(LOC107429113),107435903(LOC107435903),107424933(LOC107424933),107423451(LOC10…	107411015(LOC107411015),107425066(LOC107425066),107430226(LOC107430226),107404788(LOC107404788),107415055(LOC107415055),107408651(LOC107408651),107424108(LOC107424108),107430679(LOC107430679),107405508(LOC107405508),107434142(LOC107434142),107431275(LOC107431275),107414862(LOC107414862),107417662(LOC107417662),107414167(LOC107414167),107414867(LOC107414867),107411578(LOC107411578),107433679(LOC10…	1.86613	0.000169283	0.00530005
GO:0044550	secondary metabolite biosynthetic process	biological_process	30	13	17	1565	280	27193	107434404(LOC107434404),107425788(LOC107425788),107403286(LOC107403286),107412853(LOC107412853),107432445(LOC107432445),107435352(LOC107435352),107406590(LOC107406590),107413557(LOC107413557),107428642(LOC107428642),107420186(LOC107420186),107435908(LOC107435908),107424933(LOC107424933),107435903(LOC107435903),	107417662(LOC107417662),107414862(LOC107414862),107431275(LOC107431275),107414167(LOC107414167),107424108(LOC107424108),107408651(LOC107408651),107415055(LOC107415055),107434142(LOC107434142),107404788(LOC107404788),107430226(LOC107430226),107425066(LOC107425066),107411015(LOC107411015),107425065(LOC107425065),107409707(LOC107409707),107411607(LOC107411607),107425057(LOC107425057),107406479(LOC10…	1.86168	0.00192898	0.0306478
GO:0008202	steroid metabolic process	biological_process	11	6	5	1565	103	27193	107435268(LOC107435268),107424303(LOC107424303),107430854(LOC107430854),107429080(LOC107429080),107424275(LOC107424275),107424559(LOC107424559),	107413844(LOC107413844),107435692(LOC107435692),107428769(LOC107428769),107428776(LOC107428776),107421994(LOC107421994),	1.85566	0.0460027	0.33541
GO:0004197	cysteine-type endopeptidase activity	molecular_function	5	4	1	1565	47	27193	107423000(LOC107423000),107418255(LOC107418255),107405330(LOC107405330),107427758(LOC107427758),	107410511(LOC107410511),	1.84848	0.134363	0.768973
GO:0009415	response to water	biological_process	41	27	14	1565	386	27193	107414540(LOC107414540),107403585(LOC107403585),107412759(LOC107412759),107412048(LOC107412048),107406986(LOC107406986),107403941(LOC107403941),107410256(LOC107410256),107429065(LOC107429065),107433650(LOC107433650),107408712(LOC107408712),107424418(LOC107424418),107425884(LOC107425884),107435998(LOC107435998),107411130(LOC107411130),107410868(LOC107410868),107432234(LOC107432234),107420640(LOC10…	107426114(LOC107426114),107409089(LOC107409089),107431041(LOC107431041),107429056(LOC107429056),107410779(LOC107410779),107411574(LOC107411574),107411578(LOC107411578),107403630(LOC107403630),107414972(LOC107414972),107426013(LOC107426013),107430790(LOC107430790),107433618(LOC107433618),107404305(LOC107404305),107408088(LOC107408088),	1.84561	0.000395217	0.00914583
GO:0009414	response to water deprivation	biological_process	40	26	14	1565	377	27193	107406986(LOC107406986),107412048(LOC107412048),107403941(LOC107403941),107403585(LOC107403585),107414540(LOC107414540),107412759(LOC107412759),107408712(LOC107408712),107410256(LOC107410256),107433650(LOC107433650),107429065(LOC107429065),107432234(LOC107432234),107410868(LOC107410868),107411130(LOC107411130),107435998(LOC107435998),107420681(LOC107420681),107408701(LOC107408701),107413674(LOC10…	107409089(LOC107409089),107426114(LOC107426114),107411578(LOC107411578),107403630(LOC107403630),107411574(LOC107411574),107410779(LOC107410779),107429056(LOC107429056),107431041(LOC107431041),107426013(LOC107426013),107414972(LOC107414972),107404305(LOC107404305),107408088(LOC107408088),107433618(LOC107433618),107430790(LOC107430790),	1.84358	0.000470806	0.0104411
GO:0016701	oxidoreductase activity, acting on single donors with incorporation of molecular oxygen	molecular_function	7	3	4	1565	66	27193	107420681(LOC107420681),107420640(LOC107420640),107432744(LOC107432744),	107409013(LOC107409013),107432793(LOC107432793),107405948(LOC107405948),107429605(LOC107429605),	1.84288	0.0955021	0.584264
GO:0005871	kinesin complex	cellular_component	7	7	0	1565	66	27193	107411980(LOC107411980),107414505(LOC107414505),107421275(LOC107421275),107430566(LOC107430566),107432078(LOC107432078),107431608(LOC107431608),107404111(LOC107404111),	-	1.84288	0.0955021	0.584264
GO:0016758	transferase activity, transferring hexosyl groups	molecular_function	72	34	38	1565	679	27193	107424622(LOC107424622),107432761(LOC107432761),107407276(LOC107407276),107429124(LOC107429124),107413084(LOC107413084),107431580(LOC107431580),107430820(LOC107430820),107405468(LOC107405468),107435854(LOC107435854),107413190(LOC107413190),107413054(LOC107413054),107430822(LOC107430822),107413057(LOC107413057),107407197(LOC107407197),107435864(LOC107435864),107430691(LOC107430691),107416393(LOC10…	107428795(LOC107428795),107429974(LOC107429974),107403484(LOC107403484),107430106(LOC107430106),107408088(LOC107408088),107425319(LOC107425319),107422681(LOC107422681),107420016(LOC107420016),107418081(LOC107418081),107418775(LOC107418775),107415924(LOC107415924),107413798(LOC107413798),107435516(LOC107435516),107430100(LOC107430100),107403477(LOC107403477),107409929(LOC107409929),107413261(LOC10…	1.84249	3.75e-06	0.00024183
GO:0032508	DNA duplex unwinding	biological_process	4	4	0	1565	38	27193	107405603(LOC107405603),107431799(LOC107431799),107427154(LOC107427154),107413435(LOC107413435),	-	1.82902	0.165712	0.909281
GO:0009821	alkaloid biosynthetic process	biological_process	8	5	3	1565	76	27193	107417361(LOC107417361),107430021(LOC107430021),107416637(LOC107416637),107430014(LOC107430014),107416634(LOC107416634),	107416547(LOC107416547),107423907(LOC107423907),107416580(LOC107416580),	1.82902	0.0832435	0.522789
GO:0016765	transferase activity, transferring alkyl or aryl (other than methyl) groups	molecular_function	15	7	8	1565	143	27193	107423369(LOC107423369),107405983(LOC107405983),107423451(LOC107423451),107423202(LOC107423202),107426258(LOC107426258),107411605(LOC107411605),107416294(LOC107416294),	107408548(LOC107408548),107411578(LOC107411578),107405225(LOC107405225),107430679(LOC107430679),107422872(LOC107422872),107405508(LOC107405508),107409328(LOC107409328),107430681(LOC107430681),	1.82263	0.0269008	0.227269
GO:0030244	cellulose biosynthetic process	biological_process	7	5	2	1565	67	27193	107405468(LOC107405468),107405473(LOC107405473),107406681(LOC107406681),107407276(LOC107407276),107406686(LOC107406686),	107422580(LOC107422580),107434132(LOC107434132),	1.81537	0.102019	0.617041
GO:0009266	response to temperature stimulus	biological_process	70	17	53	1565	670	27193	107433140(LOC107433140),107415180(LOC107415180),107417649(LOC107417649),107412759(LOC107412759),107406029(LOC107406029),107417043(LOC107417043),107427323(LOC107427323),107413423(LOC107413423),107412146(LOC107412146),107414540(LOC107414540),107416393(LOC107416393),107413493(LOC107413493),107417060(LOC107417060),107435998(LOC107435998),107432234(LOC107432234),107423826(LOC107423826),107424379(LOC10…	107411115(LOC107411115),107415246(LOC107415246),107421718(LOC107421718),107429805(LOC107429805),107429056(LOC107429056),107431925(LOC107431925),107409089(LOC107409089),107411076(LOC107411076),107405033(LOC107405033),107420051(LOC107420051),107419886(LOC107419886),107420469(LOC107420469),107414211(LOC107414211),107406059(LOC107406059),107408088(LOC107408088),107410914(LOC107410914),107410963(LOC10…	1.81537	8.04e-06	0.000450452
GO:0055085	transmembrane transport	biological_process	121	68	53	1565	1160	27193	107415610(LOC107415610),107409645(LOC107409645),107435645(LOC107435645),107432477(LOC107432477),107412760(LOC107412760),107431962(LOC107431962),107417750(LOC107417750),107421314(LOC107421314),107430456(LOC107430456),107411468(LOC107411468),107418362(LOC107418362),107407832(LOC107407832),107409560(LOC107409560),107418518(LOC107418518),107422886(LOC107422886),107415226(LOC107415226),107419829(LOC10…	107414614(LOC107414614),107415419(LOC107415419),107404912(LOC107404912),107404596(LOC107404596),107430731(LOC107430731),107433373(LOC107433373),107418820(LOC107418820),107423109(LOC107423109),107433271(LOC107433271),107427432(LOC107427432),107416002(LOC107416002),107415371(LOC107415371),107408521(LOC107408521),107427689(LOC107427689),107423309(LOC107423309),107416694(LOC107416694),107423102(LOC10…	1.81247	6.2e-09	1.47e-06
GO:0010017	red or far-red light signaling pathway	biological_process	8	1	7	1565	77	27193	107429528(LOC107429528),	107411166(LOC107411166),107421599(LOC107421599),107424156(LOC107424156),107414998(LOC107414998),107413622(LOC107413622),107421718(LOC107421718),107432866(LOC107432866),	1.80527	0.0886633	0.548733
GO:0071554	cell wall organization or biogenesis	biological_process	78	58	20	1565	751	27193	107425788(LOC107425788),107406686(LOC107406686),107435998(LOC107435998),107419024(LOC107419024),107413335(LOC107413335),107421292(LOC107421292),107426126(LOC107426126),107417370(LOC107417370),107406516(LOC107406516),107416330(LOC107416330),107405996(LOC107405996),107426281(LOC107426281),107416393(LOC107416393),107416046(LOC107416046),107422230(LOC107422230),107431811(LOC107431811),107417060(LOC10…	107430440(LOC107430440),107421976(LOC107421976),107431369(LOC107431369),107407421(LOC107407421),107407569(LOC107407569),107426315(LOC107426315),107422580(LOC107422580),107434132(LOC107434132),107430443(LOC107430443),107417523(LOC107417523),107408221(LOC107408221),107428604(LOC107428604),107403729(LOC107403729),107406479(LOC107406479),107426316(LOC107426316),107419239(LOC107419239),107405033(LOC10…	1.80467	3.13e-06	0.000214858
GO:0016616	oxidoreductase activity, acting on the CH-OH group of donors, NAD or NADP as acceptor	molecular_function	31	13	18	1565	299	27193	107429140(LOC107429140),107415195(LOC107415195),107432234(LOC107432234),107413786(LOC107413786),107418379(LOC107418379),107433558(LOC107433558),107426070(LOC107426070),107431595(LOC107431595),107423992(LOC107423992),107424275(LOC107424275),107403792(LOC107403792),107414687(LOC107414687),107424303(LOC107424303),	107404553(LOC107404553),107419251(LOC107419251),107418882(LOC107418882),107427735(LOC107427735),107415423(LOC107415423),107418375(LOC107418375),107408775(LOC107408775),107430790(LOC107430790),107425066(LOC107425066),107407569(LOC107407569),107425065(LOC107425065),107418376(LOC107418376),107407358(LOC107407358),107435733(LOC107435733),107418321(LOC107418321),107425057(LOC107425057),107418312(LOC10…	1.8015	0.00267259	0.0395134
GO:0004806	triglyceride lipase activity	molecular_function	7	6	1	1565	68	27193	107405843(LOC107405843),107423640(LOC107423640),107405167(LOC107405167),107424783(LOC107424783),107417090(LOC107417090),107429606(LOC107429606),	107413864(LOC107413864),	1.78868	0.108816	0.647119
GO:0034220	ion transmembrane transport	biological_process	68	39	29	1565	661	27193	107412760(LOC107412760),107432477(LOC107432477),107404614(LOC107404614),107411995(LOC107411995),107423510(LOC107423510),107413219(LOC107413219),107429811(LOC107429811),107418518(LOC107418518),107406783(LOC107406783),107407832(LOC107407832),107405210(LOC107405210),107418362(LOC107418362),107411468(LOC107411468),107430456(LOC107430456),107417750(LOC107417750),107413335(LOC107413335),107429865(LOC10…	107404917(LOC107404917),107404912(LOC107404912),107426320(LOC107426320),107423119(LOC107423119),107409058(LOC107409058),107412216(LOC107412216),107414614(LOC107414614),107412925(LOC107412925),107428812(LOC107428812),107431825(LOC107431825),107405429(LOC107405429),107430731(LOC107430731),107404596(LOC107404596),107422881(LOC107422881),107416002(LOC107416002),107427432(LOC107427432),107431369(LOC10…	1.78752	1.7e-05	0.00077141
GO:0031226	intrinsic component of plasma membrane	cellular_component	40	23	17	1565	389	27193	107419829(LOC107419829),107415226(LOC107415226),107420961(LOC107420961),107433883(LOC107433883),107419761(LOC107419761),107424436(LOC107424436),107423510(LOC107423510),107422886(LOC107422886),107407530(LOC107407530),107429865(LOC107429865),107414580(LOC107414580),107403720(LOC107403720),107417069(LOC107417069),107426387(LOC107426387),107421102(LOC107421102),107435979(LOC107435979),107430084(LOC10…	107403360(LOC107403360),107407540(LOC107407540),107423119(LOC107423119),107415419(LOC107415419),107423109(LOC107423109),107404917(LOC107404917),107427432(LOC107427432),107404912(LOC107404912),107423102(LOC107423102),107423107(LOC107423107),107422881(LOC107422881),107403362(LOC107403362),107416168(LOC107416168),107415371(LOC107415371),107412925(LOC107412925),107431825(LOC107431825),107423116(LOC10…	1.78671	0.000839974	0.0164065
GO:0071669	plant-type cell wall organization or biogenesis	biological_process	30	17	13	1565	292	27193	107424128(LOC107424128),107412676(LOC107412676),107431496(LOC107431496),107410248(LOC107410248),107420625(LOC107420625),107412146(LOC107412146),107428574(LOC107428574),107416404(LOC107416404),107417060(LOC107417060),107417043(LOC107417043),107422842(LOC107422842),107410255(LOC107410255),107435998(LOC107435998),107419024(LOC107419024),107417029(LOC107417029),107417370(LOC107417370),107421837(LOC10…	107430389(LOC107430389),107413261(LOC107413261),107406479(LOC107406479),107419239(LOC107419239),107417523(LOC107417523),107430443(LOC107430443),107403729(LOC107403729),107407421(LOC107407421),107407569(LOC107407569),107434132(LOC107434132),107422580(LOC107422580),107430440(LOC107430440),107431369(LOC107431369),	1.78518	0.00351918	0.0492917
GO:0006066	alcohol metabolic process	biological_process	24	12	12	1565	234	27193	107424275(LOC107424275),107429113(LOC107429113),107420640(LOC107420640),107430854(LOC107430854),107413786(LOC107413786),107432234(LOC107432234),107418379(LOC107418379),107424559(LOC107424559),107429080(LOC107429080),107424303(LOC107424303),107435268(LOC107435268),107434819(LOC107434819),	107429605(LOC107429605),107419251(LOC107419251),107404553(LOC107404553),107428776(LOC107428776),107418376(LOC107418376),107418375(LOC107418375),107428769(LOC107428769),107435692(LOC107435692),107421994(LOC107421994),107407358(LOC107407358),107432793(LOC107432793),107413844(LOC107413844),	1.78213	0.00852675	0.0916841
GO:0010187	negative regulation of seed germination	biological_process	5	4	1	1565	49	27193	107429606(LOC107429606),107417090(LOC107417090),107405167(LOC107405167),107405843(LOC107405843),	107411076(LOC107411076),	1.77303	0.155111	0.862225
GO:0009739	response to gibberellin	biological_process	16	12	4	1565	157	27193	107432912(LOC107432912),107433782(LOC107433782),107409718(LOC107409718),107431962(LOC107431962),107423826(LOC107423826),107406494(LOC107406494),107429393(LOC107429393),107435835(LOC107435835),107414720(LOC107414720),107415390(LOC107415390),107431616(LOC107431616),107428490(LOC107428490),	107418786(LOC107418786),107419239(LOC107419239),107409917(LOC107409917),107414614(LOC107414614),	1.77077	0.0291027	0.237394
GO:0010087	phloem or xylem histogenesis	biological_process	13	6	7	1565	128	27193	107404536(LOC107404536),107423002(LOC107423002),107422999(LOC107422999),107423202(LOC107423202),107423004(LOC107423004),107428581(LOC107428581),	107415515(LOC107415515),107411607(LOC107411607),107423010(LOC107423010),107431275(LOC107431275),107422960(LOC107422960),107413138(LOC107413138),107434142(LOC107434142),	1.76472	0.0464734	0.337685
GO:0005507	copper ion binding	molecular_function	27	12	15	1565	266	27193	107419761(LOC107419761),107431308(LOC107431308),107435352(LOC107435352),107410617(LOC107410617),107424714(LOC107424714),107404485(LOC107404485),107425788(LOC107425788),107417567(LOC107417567),107403720(LOC107403720),107423190(LOC107423190),107404231(LOC107404231),107430084(LOC107430084),	107411240(LOC107411240),107411247(LOC107411247),107403360(LOC107403360),107414132(LOC107414132),107420866(LOC107420866),107419355(LOC107419355),107430134(LOC107430134),107414862(LOC107414862),107414970(LOC107414970),107423205(LOC107423205),107403362(LOC107403362),107427815(LOC107427815),107431017(LOC107431017),107427813(LOC107427813),107411248(LOC107411248),	1.7637	0.00631744	0.0727018
GO:0030234	enzyme regulator activity	molecular_function	37	21	16	1565	365	27193	107419726(LOC107419726),107421292(LOC107421292),107419729(LOC107419729),107424093(LOC107424093),107407301(LOC107407301),107429739(LOC107429739),107419678(LOC107419678),107433873(LOC107433873),107406516(LOC107406516),107418565(LOC107418565),107420528(LOC107420528),107422230(LOC107422230),107428507(LOC107428507),107406625(LOC107406625),107413423(LOC107413423),107418517(LOC107418517),107404536(LOC10…	107425591(LOC107425591),107414343(LOC107414343),107426316(LOC107426316),107414326(LOC107414326),107416678(LOC107416678),107416667(LOC107416667),107409476(LOC107409476),107426315(LOC107426315),107418310(LOC107418310),107416675(LOC107416675),107430226(LOC107430226),107405033(LOC107405033),107429736(LOC107429736),107405303(LOC107405303),107405004(LOC107405004),107412689(LOC107412689),	1.76137	0.00163178	0.0277924
GO:0009055	electron carrier activity	molecular_function	20	8	12	1565	198	27193	107415535(LOC107415535),107419761(LOC107419761),107420975(LOC107420975),107428835(LOC107428835),107417110(LOC107417110),107430084(LOC107430084),107431809(LOC107431809),107414687(LOC107414687),	107408775(LOC107408775),107411240(LOC107411240),107411247(LOC107411247),107403362(LOC107403362),107418312(LOC107418312),107418377(LOC107418377),107418321(LOC107418321),107420866(LOC107420866),107403360(LOC107403360),107426045(LOC107426045),107430134(LOC107430134),107411248(LOC107411248),	1.75512	0.0177427	0.163525
GO:0009411	response to UV	biological_process	13	8	5	1565	130	27193	107432412(LOC107432412),107418933(LOC107418933),107428642(LOC107428642),107435908(LOC107435908),107414400(LOC107414400),107412853(LOC107412853),107435903(LOC107435903),107405879(LOC107405879),	107424651(LOC107424651),107413585(LOC107413585),107427004(LOC107427004),107427005(LOC107427005),107413844(LOC107413844),	1.73757	0.0516728	0.35718
GO:0004565	beta-galactosidase activity	molecular_function	4	3	1	1565	40	27193	107403644(LOC107403644),107432445(LOC107432445),107421096(LOC107421096),	107412640(LOC107412640),	1.73757	0.192818	1
GO:0009863	salicylic acid mediated signaling pathway	biological_process	7	2	5	1565	70	27193	107430925(LOC107430925),107433913(LOC107433913),	107424749(LOC107424749),107424750(LOC107424750),107404233(LOC107404233),107424651(LOC107424651),107404235(LOC107404235),	1.73757	0.123257	0.724902
GO:0008378	galactosyltransferase activity	molecular_function	6	3	3	1565	60	27193	107407197(LOC107407197),107416046(LOC107416046),107404557(LOC107404557),	107409929(LOC107409929),107408088(LOC107408088),107406440(LOC107406440),	1.73757	0.143049	0.809977
GO:0006816	calcium ion transport	biological_process	4	2	2	1565	40	27193	107414585(LOC107414585),107432477(LOC107432477),	107414583(LOC107414583),107414573(LOC107414573),	1.73757	0.192818	1
GO:0005576	extracellular region	cellular_component	289	169	120	1565	2898	27193	107418255(LOC107418255),107417584(LOC107417584),107422612(LOC107422612),107423050(LOC107423050),107435835(LOC107435835),107418282(LOC107418282),107414515(LOC107414515),107404231(LOC107404231),107406169(LOC107406169),107427594(LOC107427594),107435864(LOC107435864),107411118(LOC107411118),107435352(LOC107435352),107423298(LOC107423298),107431144(LOC107431144),107409991(LOC107409991),107411337(LOC10…	107419087(LOC107419087),107405738(LOC107405738),107421583(LOC107421583),107411574(LOC107411574),107428737(LOC107428737),107405033(LOC107405033),107409817(LOC107409817),107411119(LOC107411119),107427075(LOC107427075),107411247(LOC107411247),107416675(LOC107416675),107415410(LOC107415410),107410155(LOC107410155),107407338(LOC107407338),107412130(LOC107412130),107403306(LOC107403306),107417523(LOC10…	1.73278	9.15e-17	1.95e-13
GO:0006811	ion transport	biological_process	104	57	47	1565	1049	27193	107421102(LOC107421102),107426387(LOC107426387),107412045(LOC107412045),107414747(LOC107414747),107409779(LOC107409779),107420843(LOC107420843),107411965(LOC107411965),107422886(LOC107422886),107415226(LOC107415226),107432941(LOC107432941),107419829(LOC107419829),107413728(LOC107413728),107427523(LOC107427523),107409998(LOC107409998),107417567(LOC107417567),107417750(LOC107417750),107414733(LOC10…	107415371(LOC107415371),107427689(LOC107427689),107423309(LOC107423309),107408521(LOC107408521),107423102(LOC107423102),107416694(LOC107416694),107434527(LOC107434527),107414573(LOC107414573),107419787(LOC107419787),107414583(LOC107414583),107423109(LOC107423109),107417280(LOC107417280),107427432(LOC107427432),107416002(LOC107416002),107404596(LOC107404596),107430731(LOC107430731),107414614(LOC10…	1.72266	6.31e-07	5.84e-05
GO:0009624	response to nematode	biological_process	11	4	7	1565	111	27193	107418731(LOC107418731),107420632(LOC107420632),107427523(LOC107427523),107435448(LOC107435448),	107431165(LOC107431165),107418820(LOC107418820),107410845(LOC107410845),107418811(LOC107418811),107412454(LOC107412454),107431434(LOC107431434),107425352(LOC107425352),	1.72192	0.0725277	0.472207
GO:0010029	regulation of seed germination	biological_process	10	7	3	1565	101	27193	107405167(LOC107405167),107405843(LOC107405843),107406133(LOC107406133),107414515(LOC107414515),107417090(LOC107417090),107429606(LOC107429606),107413674(LOC107413674),	107414614(LOC107414614),107411076(LOC107411076),107426013(LOC107426013),	1.72037	0.0838793	0.523692
GO:0006694	steroid biosynthetic process	biological_process	6	4	2	1565	61	27193	107424559(LOC107424559),107424303(LOC107424303),107424275(LOC107424275),107430854(LOC107430854),	107413844(LOC107413844),107435692(LOC107435692),	1.70909	0.152339	0.851262
GO:0007178	transmembrane receptor protein serine/threonine kinase signaling pathway	biological_process	38	8	30	1565	388	27193	107433510(LOC107433510),107412642(LOC107412642),107419973(LOC107419973),107421178(LOC107421178),107412665(LOC107412665),107414374(LOC107414374),107408838(LOC107408838),107435742(LOC107435742),	107414774(LOC107414774),107414589(LOC107414589),107415770(LOC107415770),107431092(LOC107431092),107419539(LOC107419539),107430858(LOC107430858),107411040(LOC107411040),107423526(LOC107423526),107434852(LOC107434852),107410969(LOC107410969),107426795(LOC107426795),107429207(LOC107429207),107429334(LOC107429334),107403579(LOC107403579),107433958(LOC107433958),107412632(LOC107412632),107414588(LOC10…	1.70175	0.00254407	0.0378764
GO:0022857	transmembrane transporter activity	molecular_function	141	80	61	1565	1441	27193	107433292(LOC107433292),107412760(LOC107412760),107421222(LOC107421222),107431962(LOC107431962),107432477(LOC107432477),107415610(LOC107415610),107435645(LOC107435645),107409645(LOC107409645),107418362(LOC107418362),107409560(LOC107409560),107418518(LOC107418518),107407832(LOC107407832),107417750(LOC107417750),107411468(LOC107411468),107430456(LOC107430456),107421314(LOC107421314),107418176(LOC10…	107404912(LOC107404912),107417167(LOC107417167),107418061(LOC107418061),107414614(LOC107414614),107415419(LOC107415419),107427316(LOC107427316),107430731(LOC107430731),107424317(LOC107424317),107404596(LOC107404596),107427432(LOC107427432),107433271(LOC107433271),107422319(LOC107422319),107416002(LOC107416002),107433373(LOC107433373),107417280(LOC107417280),107418820(LOC107418820),107423109(LOC10…	1.70019	1.56e-08	3.03e-06
GO:0016209	antioxidant activity	molecular_function	18	13	5	1565	184	27193	107410255(LOC107410255),107417043(LOC107417043),107429117(LOC107429117),107417060(LOC107417060),107431496(LOC107431496),107435790(LOC107435790),107412539(LOC107412539),107406150(LOC107406150),107421837(LOC107421837),107417029(LOC107417029),107404036(LOC107404036),107435998(LOC107435998),107410248(LOC107410248),	107415104(LOC107415104),107411607(LOC107411607),107407421(LOC107407421),107431275(LOC107431275),107434142(LOC107434142),	1.6998	0.0311954	0.251572
GO:0042623	ATPase activity, coupled	molecular_function	50	26	24	1565	512	27193	107433292(LOC107433292),107418249(LOC107418249),107411334(LOC107411334),107415610(LOC107415610),107413435(LOC107413435),107435645(LOC107435645),107415180(LOC107415180),107429074(LOC107429074),107417559(LOC107417559),107408712(LOC107408712),107427154(LOC107427154),107423821(LOC107423821),107408701(LOC107408701),107427615(LOC107427615),107411644(LOC107411644),107425788(LOC107425788),107415226(LOC10…	107404917(LOC107404917),107404912(LOC107404912),107433360(LOC107433360),107433294(LOC107433294),107409192(LOC107409192),107423119(LOC107423119),107414526(LOC107414526),107412925(LOC107412925),107422318(LOC107422318),107433271(LOC107433271),107427432(LOC107427432),107431369(LOC107431369),107433578(LOC107433578),107422319(LOC107422319),107434245(LOC107434245),107433373(LOC107433373),107423109(LOC10…	1.69685	0.000635474	0.0131352
GO:0008289	lipid binding	molecular_function	28	16	12	1565	287	27193	107423867(LOC107423867),107413732(LOC107413732),107414400(LOC107414400),107420198(LOC107420198),107433475(LOC107433475),107424182(LOC107424182),107421640(LOC107421640),107404536(LOC107404536),107433474(LOC107433474),107433476(LOC107433476),107433477(LOC107433477),107433913(LOC107433913),107421613(LOC107421613),107409115(LOC107409115),107412759(LOC107412759),107410817(LOC107410817),	107428059(LOC107428059),107405557(LOC107405557),107412088(LOC107412088),107423147(LOC107423147),107416030(LOC107416030),107412689(LOC107412689),107431250(LOC107431250),107429428(LOC107429428),107431041(LOC107431041),107411574(LOC107411574),107403306(LOC107403306),107409089(LOC107409089),	1.69519	0.009141	0.0973059
GO:0010200	response to chitin	biological_process	15	10	5	1565	155	27193	107429528(LOC107429528),107431922(LOC107431922),107403585(LOC107403585),107403941(LOC107403941),107430925(LOC107430925),107412048(LOC107412048),107405383(LOC107405383),107410256(LOC107410256),107419747(LOC107419747),107420200(LOC107420200),	107420051(LOC107420051),107414104(LOC107414104),107425651(LOC107425651),107433618(LOC107433618),107425913(LOC107425913),	1.68152	0.0499101	0.349535
GO:0004180	carboxypeptidase activity	molecular_function	8	6	2	1565	83	27193	107417586(LOC107417586),107417587(LOC107417587),107432285(LOC107432285),107405394(LOC107405394),107417584(LOC107417584),107405621(LOC107405621),	107433679(LOC107433679),107433347(LOC107433347),	1.67477	0.126117	0.735626
GO:1900140	regulation of seedling development	biological_process	10	7	3	1565	104	27193	107406133(LOC107406133),107405843(LOC107405843),107405167(LOC107405167),107414515(LOC107414515),107417090(LOC107417090),107429606(LOC107429606),107413674(LOC107413674),	107414614(LOC107414614),107411076(LOC107411076),107426013(LOC107426013),	1.67074	0.0983831	0.596745
GO:0010043	response to zinc ion	biological_process	5	4	1	1565	52	27193	107433885(LOC107433885),107416815(LOC107416815),107432323(LOC107432323),107412760(LOC107412760),	107416694(LOC107416694),	1.67074	0.189412	1
GO:0009620	response to fungus	biological_process	56	24	32	1565	583	27193	107410248(LOC107410248),107431968(LOC107431968),107433113(LOC107433113),107418417(LOC107418417),107429739(LOC107429739),107435017(LOC107435017),107430014(LOC107430014),107419747(LOC107419747),107410255(LOC107410255),107427326(LOC107427326),107419768(LOC107419768),107405052(LOC107405052),107433512(LOC107433512),107403692(LOC107403692),107406730(LOC107406730),107419067(LOC107419067),107430021(LOC10…	107433848(LOC107433848),107408981(LOC107408981),107409847(LOC107409847),107412130(LOC107412130),107426575(LOC107426575),107423735(LOC107423735),107403362(LOC107403362),107405948(LOC107405948),107420087(LOC107420087),107433225(LOC107433225),107406159(LOC107406159),107417691(LOC107417691),107434077(LOC107434077),107414538(LOC107414538),107407421(LOC107407421),107426315(LOC107426315),107429926(LOC10…	1.66902	0.000458697	0.0102796
GO:0031625	ubiquitin protein ligase binding	molecular_function	50	8	42	1565	521	27193	107421178(LOC107421178),107419973(LOC107419973),107412642(LOC107412642),107414374(LOC107414374),107408838(LOC107408838),107435742(LOC107435742),107412665(LOC107412665),107433510(LOC107433510),	107411009(LOC107411009),107410986(LOC107410986),107418170(LOC107418170),107421163(LOC107421163),107412841(LOC107412841),107420444(LOC107420444),107426575(LOC107426575),107411031(LOC107411031),107412673(LOC107412673),107414588(LOC107414588),107433265(LOC107433265),107414591(LOC107414591),107415168(LOC107415168),107409932(LOC107409932),107412420(LOC107412420),107418976(LOC107418976),107403579(LOC10…	1.66754	0.000914592	0.0172316
GO:0015075	ion transmembrane transporter activity	molecular_function	86	47	39	1565	897	27193	107417079(LOC107417079),107426387(LOC107426387),107412045(LOC107412045),107418458(LOC107418458),107419568(LOC107419568),107428580(LOC107428580),107421102(LOC107421102),107420521(LOC107420521),107420843(LOC107420843),107426180(LOC107426180),107417582(LOC107417582),107412048(LOC107412048),107411965(LOC107411965),107430072(LOC107430072),107409779(LOC107409779),107435448(LOC107435448),107415738(LOC10…	107411617(LOC107411617),107423309(LOC107423309),107410845(LOC107410845),107416694(LOC107416694),107423102(LOC107423102),107417264(LOC107417264),107415371(LOC107415371),107423107(LOC107423107),107414573(LOC107414573),107414583(LOC107414583),107419787(LOC107419787),107417244(LOC107417244),107423116(LOC107423116),107414155(LOC107414155),107410598(LOC107410598),107423109(LOC107423109),107417280(LOC10…	1.6659	1.79e-05	0.000776741
GO:0007166	cell surface receptor signaling pathway	biological_process	58	24	34	1565	605	27193	107431384(LOC107431384),107412665(LOC107412665),107403642(LOC107403642),107426127(LOC107426127),107419971(LOC107419971),107433510(LOC107433510),107421572(LOC107421572),107431409(LOC107431409),107404401(LOC107404401),107431383(LOC107431383),107428837(LOC107428837),107408838(LOC107408838),107423362(LOC107423362),107435742(LOC107435742),107414374(LOC107414374),107413335(LOC107413335),107410113(LOC10…	107410969(LOC107410969),107429207(LOC107429207),107429334(LOC107429334),107415770(LOC107415770),107418569(LOC107418569),107410985(LOC107410985),107417047(LOC107417047),107409978(LOC107409978),107431477(LOC107431477),107425604(LOC107425604),107407175(LOC107407175),107426795(LOC107426795),107434852(LOC107434852),107411040(LOC107411040),107423526(LOC107423526),107433958(LOC107433958),107412632(LOC10…	1.66577	0.000384376	0.00899271
GO:0010038	response to metal ion	biological_process	56	24	32	1565	585	27193	107408486(LOC107408486),107415044(LOC107415044),107417582(LOC107417582),107416815(LOC107416815),107419226(LOC107419226),107405983(LOC107405983),107423369(LOC107423369),107432323(LOC107432323),107423826(LOC107423826),107433885(LOC107433885),107425788(LOC107425788),107421353(LOC107421353),107412587(LOC107412587),107414515(LOC107414515),107410595(LOC107410595),107432912(LOC107432912),107418518(LOC10…	107405948(LOC107405948),107431668(LOC107431668),107411578(LOC107411578),107427008(LOC107427008),107416694(LOC107416694),107431017(LOC107431017),107411841(LOC107411841),107426114(LOC107426114),107405225(LOC107405225),107408274(LOC107408274),107426595(LOC107426595),107422161(LOC107422161),107414862(LOC107414862),107409328(LOC107409328),107424764(LOC107424764),107408548(LOC107408548),107409013(LOC10…	1.66332	0.000496142	0.0108895
GO:0016614	oxidoreductase activity, acting on CH-OH group of donors	molecular_function	32	13	19	1565	336	27193	107423992(LOC107423992),107431595(LOC107431595),107415195(LOC107415195),107429140(LOC107429140),107426070(LOC107426070),107433558(LOC107433558),107418379(LOC107418379),107413786(LOC107413786),107432234(LOC107432234),107424303(LOC107424303),107424275(LOC107424275),107414687(LOC107414687),107403792(LOC107403792),	107430790(LOC107430790),107408775(LOC107408775),107425066(LOC107425066),107407569(LOC107407569),107415423(LOC107415423),107427735(LOC107427735),107418882(LOC107418882),107419251(LOC107419251),107404553(LOC107404553),107410358(LOC107410358),107418375(LOC107418375),107418377(LOC107418377),107418312(LOC107418312),107425057(LOC107425057),107418321(LOC107418321),107435733(LOC107435733),107407358(LOC10…	1.65483	0.00784359	0.085636
GO:0098655	cation transmembrane transport	biological_process	45	20	25	1565	476	27193	107425788(LOC107425788),107428903(LOC107428903),107432477(LOC107432477),107412760(LOC107412760),107419829(LOC107419829),107414585(LOC107414585),107432323(LOC107432323),107415226(LOC107415226),107411995(LOC107411995),107420843(LOC107420843),107412048(LOC107412048),107407832(LOC107407832),107418518(LOC107418518),107406783(LOC107406783),107435448(LOC107435448),107409779(LOC107409779),107415738(LOC10…	107416002(LOC107416002),107431369(LOC107431369),107404912(LOC107404912),107404917(LOC107404917),107427432(LOC107427432),107423119(LOC107423119),107409058(LOC107409058),107423109(LOC107423109),107426320(LOC107426320),107414614(LOC107414614),107414573(LOC107414573),107412925(LOC107412925),107414583(LOC107414583),107430731(LOC107430731),107405429(LOC107405429),107423116(LOC107423116),107411617(LOC10…	1.64266	0.00212235	0.0332242
GO:0016682	oxidoreductase activity, acting on diphenols and related substances as donors, oxygen as acceptor	molecular_function	5	1	4	1565	53	27193	107435352(LOC107435352),	107404998(LOC107404998),107414862(LOC107414862),107408734(LOC107408734),107413234(LOC107413234),	1.63922	0.201676	1
GO:0000911	cytokinesis by cell plate formation	biological_process	5	5	0	1565	53	27193	107411197(LOC107411197),107423806(LOC107423806),107411386(LOC107411386),107427758(LOC107427758),107406888(LOC107406888),	-	1.63922	0.201676	1
GO:0009607	response to biotic stimulus	biological_process	122	58	64	1565	1295	27193	107428581(LOC107428581),107409998(LOC107409998),107427523(LOC107427523),107429739(LOC107429739),107432941(LOC107432941),107435017(LOC107435017),107430014(LOC107430014),107413388(LOC107413388),107413493(LOC107413493),107431968(LOC107431968),107420093(LOC107420093),107403281(LOC107403281),107433113(LOC107433113),107430925(LOC107430925),107405336(LOC107405336),107417694(LOC107417694),107424763(LOC10…	107426626(LOC107426626),107419108(LOC107419108),107418820(LOC107418820),107405906(LOC107405906),107424750(LOC107424750),107426315(LOC107426315),107429230(LOC107429230),107429926(LOC107429926),107417637(LOC107417637),107418811(LOC107418811),107433848(LOC107433848),107408981(LOC107408981),107424775(LOC107424775),107426575(LOC107426575),107423735(LOC107423735),107405948(LOC107405948),107410016(LOC10…	1.63694	8.4e-07	7.45e-05
GO:0016042	lipid catabolic process	biological_process	26	15	11	1565	277	27193	107410595(LOC107410595),107430845(LOC107430845),107405843(LOC107405843),107410582(LOC107410582),107432157(LOC107432157),107429606(LOC107429606),107420681(LOC107420681),107410786(LOC107410786),107424763(LOC107424763),107405167(LOC107405167),107409991(LOC107409991),107417090(LOC107417090),107435017(LOC107435017),107434819(LOC107434819),107416274(LOC107416274),	107433345(LOC107433345),107433848(LOC107433848),107413744(LOC107413744),107424764(LOC107424764),107407116(LOC107407116),107428769(LOC107428769),107409735(LOC107409735),107421976(LOC107421976),107408274(LOC107408274),107417456(LOC107417456),107420887(LOC107420887),	1.63093	0.0182974	0.166475
GO:0022891	substrate-specific transmembrane transporter activity	molecular_function	107	61	46	1565	1142	27193	107417750(LOC107417750),107430456(LOC107430456),107411468(LOC107411468),107418362(LOC107418362),107407832(LOC107407832),107418518(LOC107418518),107432477(LOC107432477),107431962(LOC107431962),107421222(LOC107421222),107412760(LOC107412760),107421102(LOC107421102),107426387(LOC107426387),107432375(LOC107432375),107412045(LOC107412045),107409779(LOC107409779),107428391(LOC107428391),107415346(LOC10…	107404596(LOC107404596),107424317(LOC107424317),107430731(LOC107430731),107414614(LOC107414614),107415419(LOC107415419),107427316(LOC107427316),107417167(LOC107417167),107404912(LOC107404912),107418061(LOC107418061),107415371(LOC107415371),107423309(LOC107423309),107423102(LOC107423102),107416694(LOC107416694),107414573(LOC107414573),107419787(LOC107419787),107414583(LOC107414583),107433373(LOC10…	1.62802	4.77e-06	0.00029045
GO:0009644	response to high light intensity	biological_process	7	0	7	1565	75	27193	-	107410936(LOC107410936),107408088(LOC107408088),107417637(LOC107417637),107423735(LOC107423735),107428481(LOC107428481),107420051(LOC107420051),107410933(LOC107410933),	1.62173	0.164375	0.906617
GO:0071365	cellular response to auxin stimulus	biological_process	16	14	2	1565	172	27193	107425884(LOC107425884),107427523(LOC107427523),107432927(LOC107432927),107413132(LOC107413132),107423671(LOC107423671),107415346(LOC107415346),107420190(LOC107420190),107416181(LOC107416181),107415610(LOC107415610),107417866(LOC107417866),107429830(LOC107429830),107423055(LOC107423055),107435645(LOC107435645),107432375(LOC107432375),	107433379(LOC107433379),107417456(LOC107417456),	1.61635	0.0595886	0.405316
GO:0009753	response to jasmonic acid	biological_process	25	12	13	1565	269	27193	107428648(LOC107428648),107430854(LOC107430854),107432912(LOC107432912),107413423(LOC107413423),107425884(LOC107425884),107416751(LOC107416751),107423826(LOC107423826),107430925(LOC107430925),107406029(LOC107406029),107413493(LOC107413493),107416393(LOC107416393),107423298(LOC107423298),	107403729(LOC107403729),107427075(LOC107427075),107424317(LOC107424317),107404799(LOC107404799),107403689(LOC107403689),107427689(LOC107427689),107408521(LOC107408521),107423907(LOC107423907),107420087(LOC107420087),107415410(LOC107415410),107434245(LOC107434245),107433336(LOC107433336),107409192(LOC107409192),	1.61484	0.0227411	0.197615
GO:0015267	channel activity	molecular_function	19	10	9	1565	205	27193	107420521(LOC107420521),107424436(LOC107424436),107420913(LOC107420913),107414585(LOC107414585),107417079(LOC107417079),107431962(LOC107431962),107413728(LOC107413728),107429865(LOC107429865),107411965(LOC107411965),107420666(LOC107420666),	107412216(LOC107412216),107414614(LOC107414614),107426320(LOC107426320),107404596(LOC107404596),107414155(LOC107414155),107405429(LOC107405429),107424317(LOC107424317),107414583(LOC107414583),107414573(LOC107414573),	1.61043	0.0442569	0.326031
GO:0000272	polysaccharide catabolic process	biological_process	21	17	4	1565	227	27193	107415231(LOC107415231),107426281(LOC107426281),107406730(LOC107406730),107419067(LOC107419067),107422230(LOC107422230),107406516(LOC107406516),107405025(LOC107405025),107414312(LOC107414312),107405186(LOC107405186),107406625(LOC107406625),107428464(LOC107428464),107413389(LOC107413389),107417136(LOC107417136),107421292(LOC107421292),107428574(LOC107428574),107429284(LOC107429284),107414540(LOC10…	107426315(LOC107426315),107405033(LOC107405033),107417523(LOC107417523),107426316(LOC107426316),	1.60745	0.0363599	0.277456
GO:0051707	response to other organism	biological_process	118	54	64	1565	1276	27193	107433512(LOC107433512),107432412(LOC107432412),107403692(LOC107403692),107418731(LOC107418731),107413190(LOC107413190),107427326(LOC107427326),107405052(LOC107405052),107430021(LOC107430021),107414515(LOC107414515),107435944(LOC107435944),107419067(LOC107419067),107427323(LOC107427323),107423903(LOC107423903),107413361(LOC107413361),107420632(LOC107420632),107426182(LOC107426182),107435448(LOC10…	107425065(LOC107425065),107414646(LOC107414646),107431966(LOC107431966),107423912(LOC107423912),107405033(LOC107405033),107429227(LOC107429227),107412153(LOC107412153),107412151(LOC107412151),107426316(LOC107426316),107404233(LOC107404233),107406416(LOC107406416),107412454(LOC107412454),107420887(LOC107420887),107406053(LOC107406053),107403360(LOC107403360),107406481(LOC107406481),107431434(LOC10…	1.60685	2.86e-06	0.000203307
GO:0009926	auxin polar transport	biological_process	9	7	2	1565	98	27193	107432927(LOC107432927),107406783(LOC107406783),107432375(LOC107432375),107423202(LOC107423202),107415346(LOC107415346),107435645(LOC107435645),107415610(LOC107415610),	107416002(LOC107416002),107433379(LOC107433379),	1.59573	0.140216	0.800319
GO:0005216	ion channel activity	molecular_function	14	6	8	1565	153	27193	107413728(LOC107413728),107411965(LOC107411965),107420521(LOC107420521),107420913(LOC107420913),107414585(LOC107414585),107417079(LOC107417079),	107414155(LOC107414155),107405429(LOC107405429),107424317(LOC107424317),107414583(LOC107414583),107414573(LOC107414573),107414614(LOC107414614),107426320(LOC107426320),107404596(LOC107404596),	1.58994	0.0831861	0.523974
GO:0001653	peptide receptor activity	molecular_function	37	8	29	1565	406	27193	107433510(LOC107433510),107412642(LOC107412642),107419973(LOC107419973),107421178(LOC107421178),107412665(LOC107412665),107414374(LOC107414374),107408838(LOC107408838),107435742(LOC107435742),	107414774(LOC107414774),107414589(LOC107414589),107415770(LOC107415770),107431092(LOC107431092),107430858(LOC107430858),107419539(LOC107419539),107423526(LOC107423526),107411040(LOC107411040),107434852(LOC107434852),107426795(LOC107426795),107410969(LOC107410969),107429207(LOC107429207),107429334(LOC107429334),107403579(LOC107403579),107412632(LOC107412632),107433958(LOC107433958),107414588(LOC10…	1.5835	0.00877722	0.093903
GO:0016799	hydrolase activity, hydrolyzing N-glycosyl compounds	molecular_function	4	4	0	1565	44	27193	107423298(LOC107423298),107426327(LOC107426327),107424404(LOC107424404),107417551(LOC107417551),	-	1.57961	0.2532	1
GO:0000323	lytic vacuole	cellular_component	4	2	2	1565	44	27193	107418255(LOC107418255),107406783(LOC107406783),	107410511(LOC107410511),107415208(LOC107415208),	1.57961	0.2532	1
GO:0048573	photoperiodism, flowering	biological_process	8	3	5	1565	88	27193	107417196(LOC107417196),107423826(LOC107423826),107432912(LOC107432912),	107421718(LOC107421718),107417456(LOC107417456),107415410(LOC107415410),107424156(LOC107424156),107421599(LOC107421599),	1.57961	0.164001	0.906905
GO:0015711	organic anion transport	biological_process	21	9	12	1565	232	27193	107434336(LOC107434336),107415738(LOC107415738),107427523(LOC107427523),107430072(LOC107430072),107412587(LOC107412587),107429811(LOC107429811),107421102(LOC107421102),107417750(LOC107417750),107415129(LOC107415129),	107410598(LOC107410598),107417167(LOC107417167),107417244(LOC107417244),107419787(LOC107419787),107415152(LOC107415152),107434245(LOC107434245),107417264(LOC107417264),107417280(LOC107417280),107409192(LOC107409192),107427689(LOC107427689),107427316(LOC107427316),107408521(LOC107408521),	1.5728	0.0444633	0.326422
GO:0006955	immune response	biological_process	41	18	23	1565	453	27193	107410595(LOC107410595),107430509(LOC107430509),107419768(LOC107419768),107433913(LOC107433913),107433113(LOC107433113),107435944(LOC107435944),107413395(LOC107413395),107409998(LOC107409998),107416751(LOC107416751),107430925(LOC107430925),107429304(LOC107429304),107424763(LOC107424763),107413361(LOC107413361),107421678(LOC107421678),107413388(LOC107413388),107420200(LOC107420200),107435017(LOC10…	107424317(LOC107424317),107424775(LOC107424775),107433848(LOC107433848),107426575(LOC107426575),107430186(LOC107430186),107412130(LOC107412130),107424764(LOC107424764),107422354(LOC107422354),107412153(LOC107412153),107412151(LOC107412151),107404235(LOC107404235),107406041(LOC107406041),107412857(LOC107412857),107404233(LOC107404233),107429926(LOC107429926),107412454(LOC107412454),107420887(LOC10…	1.57264	0.00671011	0.0759884
GO:0045087	innate immune response	biological_process	40	17	23	1565	442	27193	107409998(LOC107409998),107416751(LOC107416751),107430925(LOC107430925),107413361(LOC107413361),107424763(LOC107424763),107421678(LOC107421678),107405336(LOC107405336),107435017(LOC107435017),107420200(LOC107420200),107413388(LOC107413388),107430509(LOC107430509),107410595(LOC107410595),107419768(LOC107419768),107433913(LOC107433913),107435944(LOC107435944),107433113(LOC107433113),107413395(LOC10…	107406041(LOC107406041),107404235(LOC107404235),107404233(LOC107404233),107412857(LOC107412857),107420887(LOC107420887),107412454(LOC107412454),107429926(LOC107429926),107408274(LOC107408274),107410577(LOC107410577),107419108(LOC107419108),107406053(LOC107406053),107424750(LOC107424750),107424749(LOC107424749),107424317(LOC107424317),107424775(LOC107424775),107433848(LOC107433848),107412130(LOC10…	1.57246	0.00737183	0.0817428
GO:0046873	metal ion transmembrane transporter activity	molecular_function	30	14	16	1565	332	27193	107419568(LOC107419568),107409779(LOC107409779),107407832(LOC107407832),107417582(LOC107417582),107418518(LOC107418518),107415226(LOC107415226),107411995(LOC107411995),107414585(LOC107414585),107419829(LOC107419829),107432323(LOC107432323),107432477(LOC107432477),107413728(LOC107413728),107412760(LOC107412760),107428903(LOC107428903),	107415371(LOC107415371),107423107(LOC107423107),107411617(LOC107411617),107423102(LOC107423102),107416694(LOC107416694),107423116(LOC107423116),107414573(LOC107414573),107412925(LOC107412925),107414583(LOC107414583),107414614(LOC107414614),107409058(LOC107409058),107423109(LOC107423109),107423119(LOC107423119),107404912(LOC107404912),107404917(LOC107404917),107418061(LOC107418061),	1.5701	0.0191107	0.171674
GO:0019199	transmembrane receptor protein kinase activity	molecular_function	40	11	29	1565	443	27193	107435232(LOC107435232),107435742(LOC107435742),107408838(LOC107408838),107414374(LOC107414374),107412642(LOC107412642),107433510(LOC107433510),107419973(LOC107419973),107413335(LOC107413335),107412665(LOC107412665),107409998(LOC107409998),107421178(LOC107421178),	107412420(LOC107412420),107409932(LOC107409932),107415168(LOC107415168),107414591(LOC107414591),107433265(LOC107433265),107414588(LOC107414588),107412673(LOC107412673),107411031(LOC107411031),107410985(LOC107410985),107417047(LOC107417047),107431477(LOC107431477),107410986(LOC107410986),107411009(LOC107411009),107415770(LOC107415770),107414589(LOC107414589),107414774(LOC107414774),107419539(LOC10…	1.56891	0.00763875	0.0838293
GO:0009267	cellular response to starvation	biological_process	11	7	4	1565	122	27193	107424181(LOC107424181),107403782(LOC107403782),107433140(LOC107433140),107407197(LOC107407197),107434836(LOC107434836),107404109(LOC107404109),107435448(LOC107435448),	107433745(LOC107433745),107426114(LOC107426114),107435871(LOC107435871),107429464(LOC107429464),	1.56666	0.124442	0.729853
GO:0050832	defense response to fungus	biological_process	43	20	23	1565	478	27193	107403692(LOC107403692),107431968(LOC107431968),107433512(LOC107433512),107405052(LOC107405052),107427326(LOC107427326),107410248(LOC107410248),107419768(LOC107419768),107433113(LOC107433113),107414515(LOC107414515),107419067(LOC107419067),107418417(LOC107418417),107429739(LOC107429739),107423903(LOC107423903),107427323(LOC107427323),107430925(LOC107430925),107410255(LOC107410255),107419747(LOC10…	107414646(LOC107414646),107423888(LOC107423888),107409847(LOC107409847),107433848(LOC107433848),107411076(LOC107411076),107431966(LOC107431966),107408981(LOC107408981),107403362(LOC107403362),107412130(LOC107412130),107423735(LOC107423735),107412151(LOC107412151),107412153(LOC107412153),107434077(LOC107434077),107414538(LOC107414538),107417691(LOC107417691),107433225(LOC107433225),107406159(LOC10…	1.56309	0.00618066	0.0715143
GO:0016491	oxidoreductase activity	molecular_function	173	97	76	1565	1928	27193	107417442(LOC107417442),107430487(LOC107430487),107428642(LOC107428642),107431809(LOC107431809),107414228(LOC107414228),107422930(LOC107422930),107415535(LOC107415535),107431496(LOC107431496),107414747(LOC107414747),107414352(LOC107414352),107432032(LOC107432032),107421372(LOC107421372),107426050(LOC107426050),107435903(LOC107435903),107410617(LOC107410617),107428835(LOC107428835),107421251(LOC10…	107424775(LOC107424775),107422932(LOC107422932),107426045(LOC107426045),107434024(LOC107434024),107418376(LOC107418376),107405948(LOC107405948),107415104(LOC107415104),107425057(LOC107425057),107418312(LOC107418312),107432793(LOC107432793),107426663(LOC107426663),107427735(LOC107427735),107419251(LOC107419251),107414862(LOC107414862),107418882(LOC107418882),107417662(LOC107417662),107434142(LOC10…	1.55913	1.07e-07	1.42e-05
GO:0050829	defense response to Gram-negative bacterium	biological_process	5	3	2	1565	56	27193	107414312(LOC107414312),107406730(LOC107406730),107423903(LOC107423903),	107433225(LOC107433225),107423888(LOC107423888),	1.5514	0.24088	1
GO:0004675	transmembrane receptor protein serine/threonine kinase activity	molecular_function	38	9	29	1565	426	27193	107408838(LOC107408838),107435742(LOC107435742),107414374(LOC107414374),107419973(LOC107419973),107412642(LOC107412642),107433510(LOC107433510),107412665(LOC107412665),107421178(LOC107421178),107413335(LOC107413335),	107412673(LOC107412673),107411031(LOC107411031),107412420(LOC107412420),107415168(LOC107415168),107409932(LOC107409932),107414591(LOC107414591),107433265(LOC107433265),107414588(LOC107414588),107410986(LOC107410986),107411009(LOC107411009),107410985(LOC107410985),107417047(LOC107417047),107431477(LOC107431477),107419539(LOC107419539),107430858(LOC107430858),107431092(LOC107431092),107415770(LOC10…	1.54995	0.0110023	0.111543
GO:0004553	hydrolase activity, hydrolyzing O-glycosyl compounds	molecular_function	47	26	21	1565	527	27193	107417136(LOC107417136),107412146(LOC107412146),107414540(LOC107414540),107403644(LOC107403644),107426189(LOC107426189),107431811(LOC107431811),107404886(LOC107404886),107426281(LOC107426281),107421096(LOC107421096),107413389(LOC107413389),107425579(LOC107425579),107415281(LOC107415281),107428482(LOC107428482),107411118(LOC107411118),107428574(LOC107428574),107420950(LOC107420950),107427326(LOC10…	107412130(LOC107412130),107408221(LOC107408221),107417523(LOC107417523),107412472(LOC107412472),107409917(LOC107409917),107412640(LOC107412640),107419108(LOC107419108),107406041(LOC107406041),107414538(LOC107414538),107432212(LOC107432212),107421976(LOC107421976),107412289(LOC107412289),107412151(LOC107412151),107427524(LOC107427524),107412153(LOC107412153),107427075(LOC107427075),107411119(LOC10…	1.54964	0.00504503	0.0628121
GO:0016757	transferase activity, transferring glycosyl groups	molecular_function	81	41	40	1565	909	27193	107430820(LOC107430820),107435854(LOC107435854),107405468(LOC107405468),107427950(LOC107427950),107413054(LOC107413054),107413190(LOC107413190),107435864(LOC107435864),107427594(LOC107427594),107413057(LOC107413057),107430822(LOC107430822),107407197(LOC107407197),107428971(LOC107428971),107411155(LOC107411155),107432761(LOC107432761),107424622(LOC107424622),107407276(LOC107407276),107413790(LOC10…	107435516(LOC107435516),107415925(LOC107415925),107413261(LOC107413261),107430100(LOC107430100),107403477(LOC107403477),107409929(LOC107409929),107406440(LOC107406440),107415883(LOC107415883),107432473(LOC107432473),107408088(LOC107408088),107425319(LOC107425319),107422681(LOC107422681),107403484(LOC107403484),107430106(LOC107430106),107428795(LOC107428795),107429974(LOC107429974),107420016(LOC10…	1.54833	0.000291656	0.00766588
GO:0003682	chromatin binding	molecular_function	31	22	9	1565	348	27193	107405366(LOC107405366),107429773(LOC107429773),107415089(LOC107415089),107417866(LOC107417866),107423826(LOC107423826),107403286(LOC107403286),107420190(LOC107420190),107413888(LOC107413888),107420464(LOC107420464),107429484(LOC107429484),107428543(LOC107428543),107412606(LOC107412606),107430904(LOC107430904),107423055(LOC107423055),107420335(LOC107420335),107427154(LOC107427154),107424211(LOC10…	107429464(LOC107429464),107433336(LOC107433336),107408008(LOC107408008),107404799(LOC107404799),107433003(LOC107433003),107403729(LOC107403729),107426114(LOC107426114),107430857(LOC107430857),107435294(LOC107435294),	1.54784	0.0207975	0.183726
GO:0070008	serine-type exopeptidase activity	molecular_function	7	4	3	1565	79	27193	107417584(LOC107417584),107405621(LOC107405621),107417587(LOC107417587),107417586(LOC107417586),	107433679(LOC107433679),107433347(LOC107433347),107424719(LOC107424719),	1.53962	0.202436	1
GO:0005215	transporter activity	molecular_function	155	89	66	1565	1752	27193	107422886(LOC107422886),107415226(LOC107415226),107419829(LOC107419829),107413728(LOC107413728),107427523(LOC107427523),107418176(LOC107418176),107414207(LOC107414207),107408701(LOC107408701),107410791(LOC107410791),107421102(LOC107421102),107432375(LOC107432375),107426387(LOC107426387),107412045(LOC107412045),107409779(LOC107409779),107428391(LOC107428391),107420843(LOC107420843),107420666(LOC10…	107433373(LOC107433373),107418820(LOC107418820),107423109(LOC107423109),107417280(LOC107417280),107422319(LOC107422319),107433271(LOC107433271),107427432(LOC107427432),107416002(LOC107416002),107415371(LOC107415371),107429428(LOC107429428),107408521(LOC107408521),107427689(LOC107427689),107423309(LOC107423309),107416694(LOC107416694),107423102(LOC107423102),107418811(LOC107418811),107414573(LOC10…	1.53724	1.02e-06	8.66e-05
GO:0015276	ligand-gated ion channel activity	molecular_function	6	3	3	1565	68	27193	107414585(LOC107414585),107417079(LOC107417079),107413728(LOC107413728),	107414583(LOC107414583),107414573(LOC107414573),107424317(LOC107424317),	1.53315	0.226912	1
GO:0006812	cation transport	biological_process	59	26	33	1565	671	27193	107427984(LOC107427984),107407832(LOC107407832),107418518(LOC107418518),107406783(LOC107406783),107417567(LOC107417567),107417750(LOC107417750),107432477(LOC107432477),107412760(LOC107412760),107415848(LOC107415848),107411995(LOC107411995),107409779(LOC107409779),107435448(LOC107435448),107415738(LOC107415738),107412048(LOC107412048),107420843(LOC107420843),107417582(LOC107417582),107419568(LOC10…	107430731(LOC107430731),107405429(LOC107405429),107412925(LOC107412925),107422881(LOC107422881),107404596(LOC107404596),107404912(LOC107404912),107404917(LOC107404917),107418061(LOC107418061),107414614(LOC107414614),107409058(LOC107409058),107423119(LOC107423119),107429661(LOC107429661),107403360(LOC107403360),107426320(LOC107426320),107409192(LOC107409192),107423116(LOC107423116),107414573(LOC10…	1.52782	0.00245592	0.0376162
GO:0016798	hydrolase activity, acting on glycosyl bonds	molecular_function	51	30	21	1565	581	27193	107417136(LOC107417136),107426327(LOC107426327),107414540(LOC107414540),107412146(LOC107412146),107426189(LOC107426189),107403644(LOC107403644),107404886(LOC107404886),107426281(LOC107426281),107431811(LOC107431811),107421096(LOC107421096),107415281(LOC107415281),107413389(LOC107413389),107425579(LOC107425579),107427326(LOC107427326),107417551(LOC107417551),107410661(LOC107410661),107428574(LOC10…	107412130(LOC107412130),107417523(LOC107417523),107408221(LOC107408221),107419108(LOC107419108),107412472(LOC107412472),107412640(LOC107412640),107409917(LOC107409917),107421976(LOC107421976),107432212(LOC107432212),107406041(LOC107406041),107414538(LOC107414538),107412153(LOC107412153),107427524(LOC107427524),107412151(LOC107412151),107412289(LOC107412289),107411119(LOC107411119),107427075(LOC10…	1.52524	0.0048317	0.060868
GO:0012501	programmed cell death	biological_process	28	13	15	1565	319	27193	107409998(LOC107409998),107405330(LOC107405330),107423000(LOC107423000),107413361(LOC107413361),107424763(LOC107424763),107405336(LOC107405336),107413388(LOC107413388),107421678(LOC107421678),107430509(LOC107430509),107410595(LOC107410595),107435944(LOC107435944),107413395(LOC107413395),107418255(LOC107418255),	107406041(LOC107406041),107409320(LOC107409320),107415055(LOC107415055),107408274(LOC107408274),107422978(LOC107422978),107420887(LOC107420887),107417637(LOC107417637),107406053(LOC107406053),107419108(LOC107419108),107424775(LOC107424775),107429056(LOC107429056),107424764(LOC107424764),107430186(LOC107430186),107423735(LOC107423735),107407175(LOC107407175),	1.52514	0.0321128	0.251353
GO:0000156	phosphorelay response regulator activity	molecular_function	5	0	5	1565	57	27193	-	107411166(LOC107411166),107414998(LOC107414998),107432866(LOC107432866),107413622(LOC107413622),107426646(LOC107426646),	1.52419	0.254727	1
GO:0042752	regulation of circadian rhythm	biological_process	5	2	3	1565	57	27193	107423826(LOC107423826),107426188(LOC107426188),	107421599(LOC107421599),107421718(LOC107421718),107429253(LOC107429253),	1.52419	0.254727	1
GO:0005506	iron ion binding	molecular_function	22	8	14	1565	252	27193	107430854(LOC107430854),107430487(LOC107430487),107406771(LOC107406771),107435268(LOC107435268),107430010(LOC107430010),107424559(LOC107424559),107420975(LOC107420975),107429080(LOC107429080),	107430491(LOC107430491),107425874(LOC107425874),107428769(LOC107428769),107413744(LOC107413744),107433345(LOC107433345),107429605(LOC107429605),107428776(LOC107428776),107430488(LOC107430488),107417662(LOC107417662),107432793(LOC107432793),107427682(LOC107427682),107413844(LOC107413844),107421994(LOC107421994),107415319(LOC107415319),	1.51693	0.0564307	0.387552
GO:0009705	plant-type vacuole membrane	cellular_component	10	7	3	1565	115	27193	107431962(LOC107431962),107428580(LOC107428580),107430072(LOC107430072),107429811(LOC107429811),107411468(LOC107411468),107433140(LOC107433140),107420666(LOC107420666),	107413585(LOC107413585),107431369(LOC107431369),107423351(LOC107423351),	1.51093	0.165632	0.911193
GO:0015081	sodium ion transmembrane transporter activity	molecular_function	4	2	2	1565	46	27193	107428903(LOC107428903),107432477(LOC107432477),	107411617(LOC107411617),107409058(LOC107409058),	1.51093	0.286264	1
GO:0051302	regulation of cell division	biological_process	6	6	0	1565	69	27193	107421353(LOC107421353),107412187(LOC107412187),107427758(LOC107427758),107421241(LOC107421241),107428980(LOC107428980),107421243(LOC107421243),	-	1.51093	0.238892	1
GO:0050898	nitrile metabolic process	biological_process	4	1	3	1565	46	27193	107432124(LOC107432124),	107414223(LOC107414223),107410829(LOC107410829),107432125(LOC107432125),	1.51093	0.286264	1
GO:0042631	cellular response to water deprivation	biological_process	4	3	1	1565	46	27193	107406986(LOC107406986),107414540(LOC107414540),107423369(LOC107423369),	107411578(LOC107411578),	1.51093	0.286264	1
GO:0004888	transmembrane signaling receptor activity	molecular_function	44	14	30	1565	507	27193	107435232(LOC107435232),107417079(LOC107417079),107435742(LOC107435742),107408838(LOC107408838),107414374(LOC107414374),107412642(LOC107412642),107433510(LOC107433510),107428507(LOC107428507),107419973(LOC107419973),107413335(LOC107413335),107412665(LOC107412665),107424418(LOC107424418),107409998(LOC107409998),107421178(LOC107421178),	107412420(LOC107412420),107415168(LOC107415168),107409932(LOC107409932),107414591(LOC107414591),107433265(LOC107433265),107414588(LOC107414588),107412673(LOC107412673),107411031(LOC107411031),107410985(LOC107410985),107417047(LOC107417047),107431477(LOC107431477),107410986(LOC107410986),107424317(LOC107424317),107411009(LOC107411009),107415770(LOC107415770),107414589(LOC107414589),107414774(LOC10…	1.50795	0.0102551	0.105474
GO:0009744	response to sucrose	biological_process	5	4	1	1565	58	27193	107433782(LOC107433782),107433140(LOC107433140),107421353(LOC107421353),107431616(LOC107431616),	107406059(LOC107406059),	1.49791	0.268949	1
GO:0034614	cellular response to reactive oxygen species	biological_process	5	3	2	1565	58	27193	107420093(LOC107420093),107417582(LOC107417582),107406986(LOC107406986),	107427008(LOC107427008),107415055(LOC107415055),	1.49791	0.268949	1
GO:0005267	potassium channel activity	molecular_function	5	2	3	1565	58	27193	107414585(LOC107414585),107413728(LOC107413728),	107414583(LOC107414583),107414573(LOC107414573),107414614(LOC107414614),	1.49791	0.268949	1
GO:0070887	cellular response to chemical stimulus	biological_process	143	72	71	1565	1662	27193	107419973(LOC107419973),107435017(LOC107435017),107417866(LOC107417866),107429393(LOC107429393),107413388(LOC107413388),107412642(LOC107412642),107425884(LOC107425884),107427523(LOC107427523),107421178(LOC107421178),107434993(LOC107434993),107432234(LOC107432234),107420190(LOC107420190),107423055(LOC107423055),107420093(LOC107420093),107432375(LOC107432375),107414540(LOC107414540),107415346(LOC10…	107419539(LOC107419539),107430858(LOC107430858),107426595(LOC107426595),107424750(LOC107424750),107412632(LOC107412632),107403579(LOC107403579),107426795(LOC107426795),107415055(LOC107415055),107411031(LOC107411031),107412689(LOC107412689),107415168(LOC107415168),107427008(LOC107427008),107414591(LOC107414591),107433265(LOC107433265),107433848(LOC107433848),107418251(LOC107418251),107414614(LOC10…	1.49502	9.92e-06	0.000528172
GO:0003777	microtubule motor activity	molecular_function	8	8	0	1565	93	27193	107431608(LOC107431608),107404111(LOC107404111),107432078(LOC107432078),107430566(LOC107430566),107421275(LOC107421275),107414505(LOC107414505),107411980(LOC107411980),107411197(LOC107411197),	-	1.49469	0.208038	1
GO:0005244	voltage-gated ion channel activity	molecular_function	6	3	3	1565	70	27193	107413728(LOC107413728),107414585(LOC107414585),107420913(LOC107420913),	107414155(LOC107414155),107414573(LOC107414573),107414583(LOC107414583),	1.48935	0.251192	1
GO:0060918	auxin transport	biological_process	9	7	2	1565	105	27193	107415610(LOC107415610),107432927(LOC107432927),107406783(LOC107406783),107423202(LOC107423202),107432375(LOC107432375),107435645(LOC107435645),107415346(LOC107415346),	107416002(LOC107416002),107433379(LOC107433379),	1.48935	0.193732	1
GO:0010431	seed maturation	biological_process	7	4	3	1565	82	27193	107420640(LOC107420640),107406200(LOC107406200),107418495(LOC107418495),107424418(LOC107424418),	107417456(LOC107417456),107415586(LOC107415586),107414614(LOC107414614),	1.48329	0.233942	1
GO:0008324	cation transmembrane transporter activity	molecular_function	49	23	26	1565	576	27193	107418518(LOC107418518),107406783(LOC107406783),107407832(LOC107407832),107417750(LOC107417750),107412760(LOC107412760),107432477(LOC107432477),107411995(LOC107411995),107412048(LOC107412048),107420843(LOC107420843),107417582(LOC107417582),107415738(LOC107415738),107409779(LOC107409779),107435448(LOC107435448),107412045(LOC107412045),107420521(LOC107420521),107419568(LOC107419568),107428903(LOC10…	107412925(LOC107412925),107405429(LOC107405429),107430731(LOC107430731),107404596(LOC107404596),107422881(LOC107422881),107418061(LOC107418061),107404917(LOC107404917),107404912(LOC107404912),107426320(LOC107426320),107409058(LOC107409058),107423119(LOC107423119),107414614(LOC107414614),107414583(LOC107414583),107414573(LOC107414573),107423116(LOC107423116),107423102(LOC107423102),107416694(LOC10…	1.47814	0.00988254	0.103137
GO:0009826	unidimensional cell growth	biological_process	26	18	8	1565	306	27193	107405996(LOC107405996),107412226(LOC107412226),107422842(LOC107422842),107413505(LOC107413505),107411605(LOC107411605),107423202(LOC107423202),107417370(LOC107417370),107406494(LOC107406494),107424093(LOC107424093),107403720(LOC107403720),107435835(LOC107435835),107427758(LOC107427758),107406178(LOC107406178),107424559(LOC107424559),107404955(LOC107404955),107430854(LOC107430854),107409718(LOC10…	107434422(LOC107434422),107430440(LOC107430440),107430389(LOC107430389),107413844(LOC107413844),107409089(LOC107409089),107430443(LOC107430443),107419239(LOC107419239),107410103(LOC107410103),	1.47637	0.0531821	0.366423
GO:0005217	intracellular ligand-gated ion channel activity	molecular_function	5	2	3	1565	59	27193	107414585(LOC107414585),107417079(LOC107417079),	107424317(LOC107424317),107414573(LOC107414573),107414583(LOC107414583),	1.47252	0.283536	1
GO:0004185	serine-type carboxypeptidase activity	molecular_function	6	4	2	1565	71	27193	107417586(LOC107417586),107417587(LOC107417587),107417584(LOC107417584),107405621(LOC107405621),	107433347(LOC107433347),107433679(LOC107433679),	1.46837	0.263806	1
GO:0000281	mitotic cytokinesis	biological_process	6	6	0	1565	71	27193	107406888(LOC107406888),107411197(LOC107411197),107427758(LOC107427758),107423806(LOC107423806),107411386(LOC107411386),107415089(LOC107415089),	-	1.46837	0.263806	1
GO:0048653	anther development	biological_process	6	3	3	1565	71	27193	107421822(LOC107421822),107422210(LOC107422210),107418255(LOC107418255),	107424208(LOC107424208),107413844(LOC107413844),107417523(LOC107417523),	1.46837	0.263806	1
GO:0008610	lipid biosynthetic process	biological_process	56	36	20	1565	665	27193	107430822(LOC107430822),107424275(LOC107424275),107407197(LOC107407197),107417649(LOC107417649),107410595(LOC107410595),107430854(LOC107430854),107424559(LOC107424559),107430820(LOC107430820),107433550(LOC107433550),107424303(LOC107424303),107428101(LOC107428101),107428350(LOC107428350),107428343(LOC107428343),107432020(LOC107432020),107426141(LOC107426141),107424763(LOC107424763),107405908(LOC10…	107433345(LOC107433345),107430491(LOC107430491),107423912(LOC107423912),107435692(LOC107435692),107413744(LOC107413744),107424764(LOC107424764),107403689(LOC107403689),107429805(LOC107429805),107413798(LOC107413798),107428769(LOC107428769),107420887(LOC107420887),107430488(LOC107430488),107418376(LOC107418376),107407358(LOC107407358),107413844(LOC107413844),107404553(LOC107404553),107419251(LOC10…	1.46322	0.00734143	0.081832
GO:0046686	response to cadmium ion	biological_process	35	12	23	1565	417	27193	107432912(LOC107432912),107410595(LOC107410595),107414515(LOC107414515),107408486(LOC107408486),107420658(LOC107420658),107425788(LOC107425788),107415195(LOC107415195),107423826(LOC107423826),107405983(LOC107405983),107423369(LOC107423369),107424763(LOC107424763),107419226(LOC107419226),	107422872(LOC107422872),107411076(LOC107411076),107430681(LOC107430681),107426114(LOC107426114),107411841(LOC107411841),107422235(LOC107422235),107431017(LOC107431017),107411578(LOC107411578),107409013(LOC107409013),107408548(LOC107408548),107431668(LOC107431668),107424764(LOC107424764),107405948(LOC107405948),107430679(LOC107430679),107415423(LOC107415423),107409328(LOC107409328),107414132(LOC10…	1.45839	0.0320631	0.251891
GO:0050660	flavin adenine dinucleotide binding	molecular_function	14	4	10	1565	167	27193	107423992(LOC107423992),107420975(LOC107420975),107432124(LOC107432124),107431809(LOC107431809),	107417885(LOC107417885),107432125(LOC107432125),107414223(LOC107414223),107418377(LOC107418377),107418312(LOC107418312),107418321(LOC107418321),107408775(LOC107408775),107425534(LOC107425534),107403931(LOC107403931),107410829(LOC107410829),	1.45665	0.145726	0.820771
GO:0009723	response to ethylene	biological_process	29	12	17	1565	346	27193	107415044(LOC107415044),107420093(LOC107420093),107406783(LOC107406783),107432912(LOC107432912),107405052(LOC107405052),107417582(LOC107417582),107406029(LOC107406029),107413493(LOC107413493),107435017(LOC107435017),107423826(LOC107423826),107428581(LOC107428581),107421353(LOC107421353),	107404799(LOC107404799),107412130(LOC107412130),107425913(LOC107425913),107412153(LOC107412153),107412151(LOC107412151),107427008(LOC107427008),107427689(LOC107427689),107408521(LOC107408521),107426114(LOC107426114),107423725(LOC107423725),107409847(LOC107409847),107433848(LOC107433848),107424149(LOC107424149),107434245(LOC107434245),107433336(LOC107433336),107409192(LOC107409192),107408867(LOC10…	1.45635	0.0493844	0.355201
GO:0044212	transcription regulatory region DNA binding	molecular_function	16	8	8	1565	191	27193	107420464(LOC107420464),107405052(LOC107405052),107424211(LOC107424211),107423826(LOC107423826),107429393(LOC107429393),107420335(LOC107420335),107406029(LOC107406029),107428543(LOC107428543),	107426646(LOC107426646),107429253(LOC107429253),107420051(LOC107420051),107407016(LOC107407016),107431079(LOC107431079),107426114(LOC107426114),107413944(LOC107413944),107409025(LOC107409025),	1.45556	0.126063	0.737328
GO:0009611	response to wounding	biological_process	26	10	16	1565	311	27193	107419938(LOC107419938),107403286(LOC107403286),107430381(LOC107430381),107416751(LOC107416751),107425884(LOC107425884),107435017(LOC107435017),107413493(LOC107413493),107423298(LOC107423298),107419747(LOC107419747),107414540(LOC107414540),	107425874(LOC107425874),107424108(LOC107424108),107430248(LOC107430248),107423907(LOC107423907),107430241(LOC107430241),107415423(LOC107415423),107417662(LOC107417662),107406041(LOC107406041),107403360(LOC107403360),107406053(LOC107406053),107419108(LOC107419108),107430462(LOC107430462),107433848(LOC107433848),107424317(LOC107424317),107403689(LOC107403689),107403362(LOC107403362),	1.45263	0.0625034	0.421107
GO:0016832	aldehyde-lyase activity	molecular_function	4	1	3	1565	48	27193	107432124(LOC107432124),	107414223(LOC107414223),107432125(LOC107432125),107410829(LOC107410829),	1.44798	0.321073	1
GO:0000975	regulatory region DNA binding	molecular_function	16	8	8	1565	192	27193	107424211(LOC107424211),107423826(LOC107423826),107420464(LOC107420464),107405052(LOC107405052),107428543(LOC107428543),107406029(LOC107406029),107429393(LOC107429393),107420335(LOC107420335),	107426114(LOC107426114),107431079(LOC107431079),107429253(LOC107429253),107420051(LOC107420051),107407016(LOC107407016),107426646(LOC107426646),107409025(LOC107409025),107413944(LOC107413944),	1.44798	0.130575	0.751333
GO:0055114	oxidation-reduction process	biological_process	137	76	61	1565	1645	27193	107423423(LOC107423423),107425674(LOC107425674),107423190(LOC107423190),107426666(LOC107426666),107403792(LOC107403792),107421119(LOC107421119),107414687(LOC107414687),107435790(LOC107435790),107414733(LOC107414733),107426662(LOC107426662),107405258(LOC107405258),107422943(LOC107422943),107431308(LOC107431308),107423992(LOC107423992),107428642(LOC107428642),107417442(LOC107417442),107430487(LOC10…	107425622(LOC107425622),107422235(LOC107422235),107413744(LOC107413744),107422954(LOC107422954),107409013(LOC107409013),107410358(LOC107410358),107429605(LOC107429605),107414511(LOC107414511),107417443(LOC107417443),107428769(LOC107428769),107404998(LOC107404998),107432021(LOC107432021),107417005(LOC107417005),107413234(LOC107413234),107422932(LOC107422932),107424775(LOC107424775),107434024(LOC10…	1.4471	6.26e-05	0.00222299
GO:0008219	cell death	biological_process	30	13	17	1565	361	27193	107409998(LOC107409998),107405330(LOC107405330),107423000(LOC107423000),107421678(LOC107421678),107405336(LOC107405336),107413388(LOC107413388),107413361(LOC107413361),107424763(LOC107424763),107430509(LOC107430509),107410595(LOC107410595),107418255(LOC107418255),107413395(LOC107413395),107435944(LOC107435944),	107415055(LOC107415055),107409320(LOC107409320),107424651(LOC107424651),107406041(LOC107406041),107419108(LOC107419108),107406053(LOC107406053),107420887(LOC107420887),107422978(LOC107422978),107417637(LOC107417637),107408274(LOC107408274),107412088(LOC107412088),107424775(LOC107424775),107407175(LOC107407175),107430186(LOC107430186),107423735(LOC107423735),107429056(LOC107429056),107424764(LOC10…	1.44397	0.0506221	0.352204
GO:0031669	cellular response to nutrient levels	biological_process	12	8	4	1565	145	27193	107403782(LOC107403782),107434836(LOC107434836),107433140(LOC107433140),107424181(LOC107424181),107435448(LOC107435448),107421222(LOC107421222),107407197(LOC107407197),107404109(LOC107404109),	107429464(LOC107429464),107433745(LOC107433745),107435871(LOC107435871),107426114(LOC107426114),	1.43799	0.181983	0.990899
GO:0042802	identical protein binding	molecular_function	32	14	18	1565	387	27193	107409630(LOC107409630),107420240(LOC107420240),107416329(LOC107416329),107428951(LOC107428951),107423004(LOC107423004),107416637(LOC107416637),107427575(LOC107427575),107422999(LOC107422999),107416634(LOC107416634),107420239(LOC107420239),107417361(LOC107417361),107432445(LOC107432445),107423002(LOC107423002),107416330(LOC107416330),	107431017(LOC107431017),107420469(LOC107420469),107422960(LOC107422960),107424156(LOC107424156),107413138(LOC107413138),107416168(LOC107416168),107427039(LOC107427039),107416547(LOC107416547),107427008(LOC107427008),107424651(LOC107424651),107417662(LOC107417662),107423010(LOC107423010),107416580(LOC107416580),107420230(LOC107420230),107418310(LOC107418310),107415515(LOC107415515),107417456(LOC10…	1.43675	0.0469407	0.339921
GO:0016887	ATPase activity	molecular_function	57	29	28	1565	690	27193	107415180(LOC107415180),107429074(LOC107429074),107411980(LOC107411980),107417559(LOC107417559),107427154(LOC107427154),107406200(LOC107406200),107408712(LOC107408712),107423821(LOC107423821),107433292(LOC107433292),107418249(LOC107418249),107411334(LOC107411334),107415610(LOC107415610),107413435(LOC107413435),107435645(LOC107435645),107428391(LOC107428391),107409779(LOC107409779),107405603(LOC10…	107414526(LOC107414526),107415586(LOC107415586),107412925(LOC107412925),107422318(LOC107422318),107404917(LOC107404917),107404912(LOC107404912),107433360(LOC107433360),107433294(LOC107433294),107409192(LOC107409192),107423119(LOC107423119),107423116(LOC107423116),107433379(LOC107433379),107423107(LOC107423107),107415371(LOC107415371),107423102(LOC107423102),107408521(LOC107408521),107427689(LOC10…	1.43539	0.0099091	0.10291
GO:0006766	vitamin metabolic process	biological_process	8	5	3	1565	97	27193	107412204(LOC107412204),107413125(LOC107413125),107416393(LOC107416393),107417415(LOC107417415),107431809(LOC107431809),	107429605(LOC107429605),107420469(LOC107420469),107432793(LOC107432793),	1.43305	0.24763	1
GO:0030001	metal ion transport	biological_process	28	14	14	1565	340	27193	107419568(LOC107419568),107417567(LOC107417567),107427984(LOC107427984),107407832(LOC107407832),107417582(LOC107417582),107418518(LOC107418518),107411995(LOC107411995),107414585(LOC107414585),107432323(LOC107432323),107432477(LOC107432477),107413728(LOC107413728),107412760(LOC107412760),107428903(LOC107428903),107415848(LOC107415848),	107403362(LOC107403362),107427689(LOC107427689),107408521(LOC107408521),107411617(LOC107411617),107416694(LOC107416694),107414573(LOC107414573),107414583(LOC107414583),107414614(LOC107414614),107434245(LOC107434245),107409058(LOC107409058),107429661(LOC107429661),107403360(LOC107403360),107409192(LOC107409192),107418061(LOC107418061),	1.43094	0.0635673	0.425581
GO:0060560	developmental growth involved in morphogenesis	biological_process	27	19	8	1565	329	27193	107430854(LOC107430854),107409718(LOC107409718),107428574(LOC107428574),107403720(LOC107403720),107435835(LOC107435835),107427758(LOC107427758),107406178(LOC107406178),107424559(LOC107424559),107404955(LOC107404955),107411605(LOC107411605),107415037(LOC107415037),107423202(LOC107423202),107417370(LOC107417370),107406494(LOC107406494),107424093(LOC107424093),107405996(LOC107405996),107412226(LOC10…	107409089(LOC107409089),107430443(LOC107430443),107419239(LOC107419239),107410103(LOC107410103),107430389(LOC107430389),107413844(LOC107413844),107430440(LOC107430440),107434422(LOC107434422),	1.42597	0.0702063	0.459906
GO:0071482	cellular response to light stimulus	biological_process	10	2	8	1565	122	27193	107424379(LOC107424379),107429528(LOC107429528),	107413622(LOC107413622),107412857(LOC107412857),107421718(LOC107421718),107432866(LOC107432866),107411166(LOC107411166),107424156(LOC107424156),107421599(LOC107421599),107414998(LOC107414998),	1.42424	0.22037	1
GO:0009814	defense response, incompatible interaction	biological_process	18	5	13	1565	220	27193	107433913(LOC107433913),107433113(LOC107433113),107435017(LOC107435017),107419768(LOC107419768),107430925(LOC107430925),	107412130(LOC107412130),107412454(LOC107412454),107429926(LOC107429926),107410577(LOC107410577),107412151(LOC107412151),107424750(LOC107424750),107412153(LOC107412153),107424749(LOC107424749),107404235(LOC107404235),107424775(LOC107424775),107404233(LOC107404233),107412857(LOC107412857),107433848(LOC107433848),	1.42165	0.129146	0.745129
GO:0031225	anchored component of membrane	cellular_component	21	13	8	1565	257	27193	107403720(LOC107403720),107417069(LOC107417069),107427944(LOC107427944),107430084(LOC107430084),107416808(LOC107416808),107434282(LOC107434282),107419761(LOC107419761),107420961(LOC107420961),107433883(LOC107433883),107424436(LOC107424436),107434301(LOC107434301),107419024(LOC107419024),107415037(LOC107415037),	107403362(LOC107403362),107410103(LOC107410103),107403360(LOC107403360),107415410(LOC107415410),107405557(LOC107405557),107411746(LOC107411746),107423070(LOC107423070),107423147(LOC107423147),	1.41981	0.107253	0.646862
GO:0038023	signaling receptor activity	molecular_function	45	14	31	1565	551	27193	107413335(LOC107413335),107421178(LOC107421178),107409998(LOC107409998),107412642(LOC107412642),107419973(LOC107419973),107417079(LOC107417079),107424418(LOC107424418),107412665(LOC107412665),107433510(LOC107433510),107428507(LOC107428507),107435232(LOC107435232),107414374(LOC107414374),107435742(LOC107435742),107408838(LOC107408838),	107411040(LOC107411040),107423526(LOC107423526),107434852(LOC107434852),107426795(LOC107426795),107403579(LOC107403579),107433958(LOC107433958),107412632(LOC107412632),107414774(LOC107414774),107414589(LOC107414589),107431092(LOC107431092),107430858(LOC107430858),107419539(LOC107419539),107411009(LOC107411009),107410986(LOC107410986),107414588(LOC107414588),107433265(LOC107433265),107414591(LOC10…	1.41907	0.0247309	0.210609
GO:0048444	floral organ morphogenesis	biological_process	4	3	1	1565	49	27193	107412187(LOC107412187),107421241(LOC107421241),107421243(LOC107421243),	107413844(LOC107413844),	1.41843	0.339088	1
GO:0016441	posttranscriptional gene silencing	biological_process	8	0	8	1565	98	27193	-	107406415(LOC107406415),107418251(LOC107418251),107408448(LOC107408448),107410016(LOC107410016),107429230(LOC107429230),107406416(LOC107406416),107429227(LOC107429227),107410577(LOC107410577),	1.41843	0.258117	1
GO:0000793	condensed chromosome	cellular_component	4	4	0	1565	49	27193	107423821(LOC107423821),107417104(LOC107417104),107417559(LOC107417559),107414207(LOC107414207),	-	1.41843	0.339088	1
GO:0006950	response to stress	biological_process	369	182	187	1565	4522	27193	107412713(LOC107412713),107424181(LOC107424181),107422965(LOC107422965),107413388(LOC107413388),107417060(LOC107417060),107435278(LOC107435278),107432234(LOC107432234),107411130(LOC107411130),107420681(LOC107420681),107434993(LOC107434993),107434391(LOC107434391),107429739(LOC107429739),107423821(LOC107423821),107416925(LOC107416925),107419123(LOC107419123),107428507(LOC107428507),107411334(LOC10…	107408521(LOC107408521),107427008(LOC107427008),107423910(LOC107423910),107433848(LOC107433848),107408981(LOC107408981),107418170(LOC107418170),107413804(LOC107413804),107426315(LOC107426315),107432130(LOC107432130),107428481(LOC107428481),107422028(LOC107422028),107418100(LOC107418100),107408651(LOC107408651),107421930(LOC107421930),107411115(LOC107411115),107427745(LOC107427745),107404799(LOC10…	1.41788	6.6e-10	2.81e-07
GO:0009651	response to salt stress	biological_process	53	21	32	1565	652	27193	107414540(LOC107414540),107412048(LOC107412048),107406986(LOC107406986),107423255(LOC107423255),107423826(LOC107423826),107426339(LOC107426339),107435998(LOC107435998),107410868(LOC107410868),107413674(LOC107413674),107417060(LOC107417060),107423283(LOC107423283),107413493(LOC107413493),107412759(LOC107412759),107432912(LOC107432912),107423281(LOC107423281),107432477(LOC107432477),107415195(LOC10…	107426114(LOC107426114),107407338(LOC107407338),107412130(LOC107412130),107418882(LOC107418882),107414972(LOC107414972),107409249(LOC107409249),107431369(LOC107431369),107409157(LOC107409157),107429926(LOC107429926),107430790(LOC107430790),107423234(LOC107423234),107418397(LOC107418397),107427075(LOC107427075),107409089(LOC107409089),107430100(LOC107430100),107404799(LOC107404799),107429056(LOC10…	1.41244	0.0167613	0.157202
GO:0004872	receptor activity	molecular_function	50	16	34	1565	616	27193	107435742(LOC107435742),107408838(LOC107408838),107414374(LOC107414374),107435232(LOC107435232),107424418(LOC107424418),107412665(LOC107412665),107428507(LOC107428507),107433510(LOC107433510),107417079(LOC107417079),107421178(LOC107421178),107409998(LOC107409998),107413728(LOC107413728),107413335(LOC107413335),107419973(LOC107419973),107412642(LOC107412642),107414585(LOC107414585),	107424317(LOC107424317),107431477(LOC107431477),107410985(LOC107410985),107417047(LOC107417047),107429253(LOC107429253),107429334(LOC107429334),107429207(LOC107429207),107410969(LOC107410969),107415770(LOC107415770),107411009(LOC107411009),107410986(LOC107410986),107414573(LOC107414573),107414583(LOC107414583),107412689(LOC107412689),107412673(LOC107412673),107411031(LOC107411031),107433265(LOC10…	1.41037	0.0203755	0.180747
GO:0000910	cytokinesis	biological_process	6	6	0	1565	74	27193	107427758(LOC107427758),107411386(LOC107411386),107423806(LOC107423806),107415089(LOC107415089),107411197(LOC107411197),107406888(LOC107406888),	-	1.40884	0.303464	1
GO:0003774	motor activity	molecular_function	8	8	0	1565	99	27193	107414505(LOC107414505),107411197(LOC107411197),107411980(LOC107411980),107421275(LOC107421275),107430566(LOC107430566),107431608(LOC107431608),107404111(LOC107404111),107432078(LOC107432078),	-	1.4041	0.268836	1
GO:0006952	defense response	biological_process	188	98	90	1565	2327	27193	107413423(LOC107413423),107414648(LOC107414648),107417832(LOC107417832),107410256(LOC107410256),107425788(LOC107425788),107417872(LOC107417872),107427440(LOC107427440),107419077(LOC107419077),107415181(LOC107415181),107417536(LOC107417536),107403585(LOC107403585),107430509(LOC107430509),107431158(LOC107431158),107426866(LOC107426866),107423050(LOC107423050),107429350(LOC107429350),107410500(LOC10…	107412841(LOC107412841),107409707(LOC107409707),107421163(LOC107421163),107411806(LOC107411806),107410155(LOC107410155),107412130(LOC107412130),107420087(LOC107420087),107424108(LOC107424108),107417691(LOC107417691),107431369(LOC107431369),107414167(LOC107414167),107434077(LOC107434077),107410577(LOC107410577),107435405(LOC107435405),107431966(LOC107431966),107417047(LOC107417047),107409817(LOC10…	1.4038	1.61e-05	0.000746341
GO:0009743	response to carbohydrate	biological_process	10	7	3	1565	125	27193	107428507(LOC107428507),107421353(LOC107421353),107432234(LOC107432234),107433140(LOC107433140),107433782(LOC107433782),107431616(LOC107431616),107406783(LOC107406783),	107413261(LOC107413261),107409847(LOC107409847),107406059(LOC107406059),	1.39006	0.246668	1
GO:0005249	voltage-gated potassium channel activity	molecular_function	4	2	2	1565	50	27193	107414585(LOC107414585),107413728(LOC107413728),	107414583(LOC107414583),107414573(LOC107414573),	1.39006	0.357486	1
GO:0006970	response to osmotic stress	biological_process	58	25	33	1565	727	27193	107426339(LOC107426339),107423826(LOC107423826),107413674(LOC107413674),107435278(LOC107435278),107435998(LOC107435998),107410868(LOC107410868),107423283(LOC107423283),107417060(LOC107417060),107413493(LOC107413493),107414540(LOC107414540),107412048(LOC107412048),107406986(LOC107406986),107423255(LOC107423255),107415195(LOC107415195),107432477(LOC107432477),107424418(LOC107424418),107427323(LOC10…	107414972(LOC107414972),107418882(LOC107418882),107431369(LOC107431369),107409249(LOC107409249),107409157(LOC107409157),107430790(LOC107430790),107429926(LOC107429926),107423234(LOC107423234),107418397(LOC107418397),107426114(LOC107426114),107409847(LOC107409847),107407338(LOC107407338),107412130(LOC107412130),107426013(LOC107426013),107415410(LOC107415410),107420016(LOC107420016),107412454(LOC10…	1.38623	0.0177635	0.163011
GO:0042594	response to starvation	biological_process	11	7	4	1565	138	27193	107434836(LOC107434836),107403782(LOC107403782),107404109(LOC107404109),107407197(LOC107407197),107435448(LOC107435448),107433140(LOC107433140),107424181(LOC107424181),	107429464(LOC107429464),107426114(LOC107426114),107435871(LOC107435871),107433745(LOC107433745),	1.38502	0.235862	1
GO:0048443	stamen development	biological_process	7	4	3	1565	88	27193	107418255(LOC107418255),107422210(LOC107422210),107421822(LOC107421822),107424559(LOC107424559),	107417523(LOC107417523),107413844(LOC107413844),107424208(LOC107424208),	1.38216	0.304213	1
GO:0008757	S-adenosylmethionine-dependent methyltransferase activity	molecular_function	19	9	10	1565	239	27193	107418679(LOC107418679),107417361(LOC107417361),107415089(LOC107415089),107417263(LOC107417263),107410146(LOC107410146),107413125(LOC107413125),107425684(LOC107425684),107421822(LOC107421822),107427352(LOC107427352),	107418616(LOC107418616),107418649(LOC107418649),107418639(LOC107418639),107403689(LOC107403689),107411015(LOC107411015),107423145(LOC107423145),107418654(LOC107418654),107418698(LOC107418698),107429365(LOC107429365),107418648(LOC107418648),	1.38133	0.149356	0.836785
GO:0015294	solute:cation symporter activity	molecular_function	11	5	6	1565	139	27193	107412045(LOC107412045),107412048(LOC107412048),107428903(LOC107428903),107420843(LOC107420843),107406783(LOC107406783),	107423309(LOC107423309),107409058(LOC107409058),107410845(LOC107410845),107422881(LOC107422881),107416002(LOC107416002),107430731(LOC107430731),	1.37506	0.244275	1
GO:0048509	regulation of meristem development	biological_process	9	9	0	1565	114	27193	107421241(LOC107421241),107429011(LOC107429011),107425517(LOC107425517),107412187(LOC107412187),107421353(LOC107421353),107421243(LOC107421243),107405158(LOC107405158),107417196(LOC107417196),107415598(LOC107415598),	-	1.37177	0.277857	1
GO:0050896	response to stimulus	biological_process	626	312	314	1565	7938	27193	107420640(LOC107420640),107413674(LOC107413674),107425788(LOC107425788),107435998(LOC107435998),107421353(LOC107421353),107403432(LOC107403432),107432285(LOC107432285),107427440(LOC107427440),107432323(LOC107432323),107412853(LOC107412853),107423369(LOC107423369),107417536(LOC107417536),107432927(LOC107432927),107420782(LOC107420782),107413423(LOC107413423),107413132(LOC107413132),107420240(LOC10…	107420087(LOC107420087),107410934(LOC107410934),107432054(LOC107432054),107431369(LOC107431369),107417691(LOC107417691),107425066(LOC107425066),107424454(LOC107424454),107427005(LOC107427005),107432767(LOC107432767),107433379(LOC107433379),107409707(LOC107409707),107411806(LOC107411806),107411009(LOC107411009),107431017(LOC107431017),107410845(LOC107410845),107410155(LOC107410155),107410973(LOC10…	1.37027	3.23e-13	3.43e-10
GO:0009725	response to hormone	biological_process	170	86	84	1565	2158	27193	107433510(LOC107433510),107423298(LOC107423298),107429080(LOC107429080),107418937(LOC107418937),107435835(LOC107435835),107414515(LOC107414515),107406783(LOC107406783),107432912(LOC107432912),107424830(LOC107424830),107430854(LOC107430854),107423671(LOC107423671),107413674(LOC107413674),107421353(LOC107421353),107432927(LOC107432927),107413132(LOC107413132),107416181(LOC107416181),107413423(LOC10…	107409192(LOC107409192),107424149(LOC107424149),107415410(LOC107415410),107426013(LOC107426013),107410969(LOC107410969),107411574(LOC107411574),107410985(LOC107410985),107417047(LOC107417047),107405033(LOC107405033),107427075(LOC107427075),107428776(LOC107428776),107425066(LOC107425066),107424454(LOC107424454),107434245(LOC107434245),107418491(LOC107418491),107431092(LOC107431092),107432508(LOC10…	1.3688	0.000133597	0.00437582
GO:0006790	sulfur compound metabolic process	biological_process	23	10	13	1565	293	27193	107425788(LOC107425788),107426258(LOC107426258),107425421(LOC107425421),107412275(LOC107412275),107405983(LOC107405983),107423369(LOC107423369),107431809(LOC107431809),107432818(LOC107432818),107424933(LOC107424933),107423451(LOC107423451),	107405508(LOC107405508),107430679(LOC107430679),107409328(LOC107409328),107432767(LOC107432767),107418310(LOC107418310),107405225(LOC107405225),107422872(LOC107422872),107420469(LOC107420469),107430681(LOC107430681),107427008(LOC107427008),107423145(LOC107423145),107408548(LOC107408548),107411578(LOC107411578),	1.36396	0.132261	0.758984
GO:0009648	photoperiodism	biological_process	8	3	5	1565	102	27193	107423826(LOC107423826),107417196(LOC107417196),107432912(LOC107432912),	107421718(LOC107421718),107415410(LOC107415410),107417456(LOC107417456),107421599(LOC107421599),107424156(LOC107424156),	1.3628	0.302342	1
GO:0019216	regulation of lipid metabolic process	biological_process	4	3	1	1565	51	27193	107432234(LOC107432234),107408482(LOC107408482),107429113(LOC107429113),	107435692(LOC107435692),	1.3628	0.376247	1
GO:0019953	sexual reproduction	biological_process	9	4	5	1565	115	27193	107407743(LOC107407743),107424933(LOC107424933),107433610(LOC107433610),107417370(LOC107417370),	107430389(LOC107430389),107430443(LOC107430443),107430440(LOC107430440),107417523(LOC107417523),107429056(LOC107429056),	1.35984	0.288229	1
GO:0000724	double-strand break repair via homologous recombination	biological_process	5	5	0	1565	64	27193	107405888(LOC107405888),107415180(LOC107415180),107408482(LOC107408482),107423821(LOC107423821),107427069(LOC107427069),	-	1.35748	0.361588	1
GO:0046658	anchored component of plasma membrane	cellular_component	10	8	2	1565	128	27193	107403720(LOC107403720),107417069(LOC107417069),107420961(LOC107420961),107433883(LOC107433883),107419761(LOC107419761),107424436(LOC107424436),107430084(LOC107430084),107416808(LOC107416808),	107403360(LOC107403360),107403362(LOC107403362),	1.35748	0.274626	1
GO:0000819	sister chromatid segregation	biological_process	5	5	0	1565	64	27193	107413998(LOC107413998),107414207(LOC107414207),107427758(LOC107427758),107417559(LOC107417559),107417104(LOC107417104),	-	1.35748	0.361588	1
GO:0042803	protein homodimerization activity	molecular_function	16	9	7	1565	205	27193	107416329(LOC107416329),107423004(LOC107423004),107428951(LOC107428951),107409630(LOC107409630),107427575(LOC107427575),107422999(LOC107422999),107416330(LOC107416330),107423002(LOC107423002),107417361(LOC107417361),	107413138(LOC107413138),107422960(LOC107422960),107420469(LOC107420469),107423010(LOC107423010),107417456(LOC107417456),107418310(LOC107418310),107415515(LOC107415515),	1.35615	0.199281	1
GO:0009734	auxin-activated signaling pathway	biological_process	12	12	0	1565	154	27193	107415346(LOC107415346),107413132(LOC107413132),107423671(LOC107423671),107416181(LOC107416181),107420190(LOC107420190),107432927(LOC107432927),107427523(LOC107427523),107425884(LOC107425884),107432375(LOC107432375),107423055(LOC107423055),107429830(LOC107429830),107417866(LOC107417866),	-	1.35395	0.249179	1
GO:0071944	cell periphery	cellular_component	458	253	205	1565	5897	27193	107419024(LOC107419024),107407530(LOC107407530),107418417(LOC107418417),107414585(LOC107414585),107418495(LOC107418495),107406363(LOC107406363),107424436(LOC107424436),107425354(LOC107425354),107410248(LOC107410248),107406743(LOC107406743),107421664(LOC107421664),107435448(LOC107435448),107415738(LOC107415738),107403720(LOC107403720),107421234(LOC107421234),107420658(LOC107420658),107419729(LOC10…	107423526(LOC107423526),107411040(LOC107411040),107426615(LOC107426615),107425643(LOC107425643),107431275(LOC107431275),107407421(LOC107407421),107414774(LOC107414774),107414589(LOC107414589),107421403(LOC107421403),107412088(LOC107412088),107430927(LOC107430927),107423116(LOC107423116),107411617(LOC107411617),107414588(LOC107414588),107405728(LOC107405728),107418287(LOC107418287),107404385(LOC10…	1.34951	2.63e-09	7.99e-07
GO:0000278	mitotic cell cycle	biological_process	19	16	3	1565	247	27193	107406888(LOC107406888),107413998(LOC107413998),107405879(LOC107405879),107423806(LOC107423806),107415089(LOC107415089),107425517(LOC107425517),107427758(LOC107427758),107411197(LOC107411197),107414846(LOC107414846),107432412(LOC107432412),107414207(LOC107414207),107411386(LOC107411386),107417559(LOC107417559),107417104(LOC107417104),107427069(LOC107427069),107429074(LOC107429074),	107422978(LOC107422978),107429056(LOC107429056),107409320(LOC107409320),	1.33659	0.1883	1
GO:0000725	recombinational repair	biological_process	5	5	0	1565	65	27193	107423821(LOC107423821),107427069(LOC107427069),107405888(LOC107405888),107415180(LOC107415180),107408482(LOC107408482),	-	1.33659	0.378141	1
GO:0043067	regulation of programmed cell death	biological_process	8	2	6	1565	104	27193	107405330(LOC107405330),107423000(LOC107423000),	107423735(LOC107423735),107417637(LOC107417637),107422978(LOC107422978),107429056(LOC107429056),107424775(LOC107424775),107409320(LOC107409320),	1.33659	0.325769	1
GO:0031349	positive regulation of defense response	biological_process	9	6	3	1565	117	27193	107432412(LOC107432412),107416751(LOC107416751),107409998(LOC107409998),107435017(LOC107435017),107430925(LOC107430925),107405879(LOC107405879),	107412088(LOC107412088),107424317(LOC107424317),107433848(LOC107433848),	1.33659	0.30956	1
GO:0030162	regulation of proteolysis	biological_process	8	4	4	1565	104	27193	107432412(LOC107432412),107405879(LOC107405879),107418517(LOC107418517),107418565(LOC107418565),	107429736(LOC107429736),107416675(LOC107416675),107416678(LOC107416678),107416667(LOC107416667),	1.33659	0.325769	1
GO:0046916	cellular transition metal ion homeostasis	biological_process	9	8	1	1565	117	27193	107427984(LOC107427984),107417567(LOC107417567),107412760(LOC107412760),107411995(LOC107411995),107417582(LOC107417582),107418518(LOC107418518),107432323(LOC107432323),107415848(LOC107415848),	107429661(LOC107429661),	1.33659	0.30956	1
GO:0006814	sodium ion transport	biological_process	4	2	2	1565	52	27193	107428903(LOC107428903),107432477(LOC107432477),	107411617(LOC107411617),107409058(LOC107409058),	1.33659	0.395351	1
GO:0006302	double-strand break repair	biological_process	7	7	0	1565	91	27193	107423821(LOC107423821),107427069(LOC107427069),107429074(LOC107429074),107408482(LOC107408482),107405888(LOC107405888),107415180(LOC107415180),107424534(LOC107424534),	-	1.33659	0.34274	1
GO:0009892	negative regulation of metabolic process	biological_process	46	20	26	1565	601	27193	107411049(LOC107411049),107415089(LOC107415089),107418565(LOC107418565),107429528(LOC107429528),107429113(LOC107429113),107408482(LOC107408482),107423826(LOC107423826),107405879(LOC107405879),107413132(LOC107413132),107420782(LOC107420782),107405418(LOC107405418),107433873(LOC107433873),107432253(LOC107432253),107430925(LOC107430925),107403286(LOC107403286),107411334(LOC107411334),107407301(LOC10…	107416667(LOC107416667),107410577(LOC107410577),107417456(LOC107417456),107429230(LOC107429230),107414998(LOC107414998),107425591(LOC107425591),107413622(LOC107413622),107432866(LOC107432866),107432054(LOC107432054),107409025(LOC107409025),107412689(LOC107412689),107429736(LOC107429736),107407016(LOC107407016),107406059(LOC107406059),107416675(LOC107416675),107406415(LOC107406415),107418251(LOC10…	1.32992	0.0595585	0.40641
GO:0015297	antiporter activity	molecular_function	14	9	5	1565	184	27193	107421222(LOC107421222),107418362(LOC107418362),107432477(LOC107432477),107409560(LOC107409560),107417582(LOC107417582),107426180(LOC107426180),107403432(LOC107403432),107421102(LOC107421102),107421314(LOC107421314),	107419518(LOC107419518),107420765(LOC107420765),107421055(LOC107421055),107411617(LOC107411617),107429403(LOC107429403),	1.32207	0.255314	1
GO:0009506	plasmodesma	cellular_component	125	58	67	1565	1643	27193	107415848(LOC107415848),107404485(LOC107404485),107421837(LOC107421837),107433510(LOC107433510),107405210(LOC107405210),107415180(LOC107415180),107423050(LOC107423050),107432707(LOC107432707),107414515(LOC107414515),107435998(LOC107435998),107430722(LOC107430722),107429865(LOC107429865),107405996(LOC107405996),107424436(LOC107424436),107428704(LOC107428704),107410255(LOC107410255),107414476(LOC10…	107410969(LOC107410969),107433360(LOC107433360),107429334(LOC107429334),107429207(LOC107429207),107415770(LOC107415770),107431966(LOC107431966),107431477(LOC107431477),107410985(LOC107410985),107417047(LOC107417047),107419087(LOC107419087),107411040(LOC107411040),107423526(LOC107423526),107409157(LOC107409157),107434852(LOC107434852),107432508(LOC107432508),107433578(LOC107433578),107409249(LOC10…	1.32195	0.00319213	0.0465482
GO:0015144	carbohydrate transmembrane transporter activity	molecular_function	12	7	5	1565	158	27193	107435979(LOC107435979),107412045(LOC107412045),107414580(LOC107414580),107429865(LOC107429865),107412048(LOC107412048),107433140(LOC107433140),107420843(LOC107420843),	107422881(LOC107422881),107410845(LOC107410845),107423309(LOC107423309),107415419(LOC107415419),107430731(LOC107430731),	1.31967	0.283018	1
GO:0048569	post-embryonic organ development	biological_process	12	9	3	1565	158	27193	107412187(LOC107412187),107413132(LOC107413132),107421353(LOC107421353),107435429(LOC107435429),107410582(LOC107410582),107421241(LOC107421241),107411468(LOC107411468),107415044(LOC107415044),107421243(LOC107421243),	107407016(LOC107407016),107413844(LOC107413844),107409025(LOC107409025),	1.31967	0.283018	1
GO:0051119	sugar transmembrane transporter activity	molecular_function	11	6	5	1565	145	27193	107420843(LOC107420843),107412048(LOC107412048),107433140(LOC107433140),107414580(LOC107414580),107412045(LOC107412045),107435979(LOC107435979),	107430731(LOC107430731),107410845(LOC107410845),107423309(LOC107423309),107415419(LOC107415419),107422881(LOC107422881),	1.31816	0.298216	1
GO:0005911	cell-cell junction	cellular_component	125	58	67	1565	1649	27193	107404485(LOC107404485),107415848(LOC107415848),107421837(LOC107421837),107433510(LOC107433510),107405210(LOC107405210),107415180(LOC107415180),107423050(LOC107423050),107414515(LOC107414515),107432707(LOC107432707),107429865(LOC107429865),107430722(LOC107430722),107435998(LOC107435998),107405996(LOC107405996),107410255(LOC107410255),107428704(LOC107428704),107424436(LOC107424436),107410248(LOC10…	107433360(LOC107433360),107410969(LOC107410969),107429207(LOC107429207),107429334(LOC107429334),107415770(LOC107415770),107417047(LOC107417047),107410985(LOC107410985),107431477(LOC107431477),107431966(LOC107431966),107419087(LOC107419087),107432508(LOC107432508),107434852(LOC107434852),107409157(LOC107409157),107423526(LOC107423526),107411040(LOC107411040),107433958(LOC107433958),107409249(LOC10…	1.31714	0.0035846	0.0498798
GO:0030054	cell junction	cellular_component	125	58	67	1565	1649	27193	107432707(LOC107432707),107414515(LOC107414515),107423050(LOC107423050),107415180(LOC107415180),107405210(LOC107405210),107433510(LOC107433510),107421837(LOC107421837),107404485(LOC107404485),107415848(LOC107415848),107406888(LOC107406888),107433913(LOC107433913),107413948(LOC107413948),107421275(LOC107421275),107417079(LOC107417079),107403720(LOC107403720),107435448(LOC107435448),107410248(LOC10…	107419087(LOC107419087),107431966(LOC107431966),107431477(LOC107431477),107410985(LOC107410985),107417047(LOC107417047),107415770(LOC107415770),107429207(LOC107429207),107429334(LOC107429334),107433360(LOC107433360),107410969(LOC107410969),107426548(LOC107426548),107420444(LOC107420444),107412673(LOC107412673),107418321(LOC107418321),107414588(LOC107414588),107412420(LOC107412420),107409932(LOC10…	1.31714	0.0035846	0.0498798
GO:0050661	NADP binding	molecular_function	4	1	3	1565	53	27193	107426070(LOC107426070),	107403931(LOC107403931),107417885(LOC107417885),107430790(LOC107430790),	1.31138	0.414779	1
GO:0010182	sugar mediated signaling pathway	biological_process	4	3	1	1565	53	27193	107428507(LOC107428507),107421353(LOC107421353),107432234(LOC107432234),	107413261(LOC107413261),	1.31138	0.414779	1
GO:0009409	response to cold	biological_process	33	14	19	1565	438	27193	107433140(LOC107433140),107413423(LOC107413423),107414540(LOC107414540),107415180(LOC107415180),107412146(LOC107412146),107412759(LOC107412759),107417649(LOC107417649),107435998(LOC107435998),107427323(LOC107427323),107423826(LOC107423826),107413493(LOC107413493),107417060(LOC107417060),107417043(LOC107417043),107406029(LOC107406029),	107411076(LOC107411076),107409089(LOC107409089),107405033(LOC107405033),107420469(LOC107420469),107429805(LOC107429805),107423735(LOC107423735),107421718(LOC107421718),107429056(LOC107429056),107408651(LOC107408651),107414970(LOC107414970),107431369(LOC107431369),107426316(LOC107426316),107421599(LOC107421599),107408088(LOC107408088),107426315(LOC107426315),107406059(LOC107406059),107417637(LOC10…	1.30913	0.121901	0.718914
GO:0009314	response to radiation	biological_process	69	33	36	1565	916	27193	107435908(LOC107435908),107423821(LOC107423821),107413395(LOC107413395),107432412(LOC107432412),107417649(LOC107417649),107432912(LOC107432912),107429080(LOC107429080),107420975(LOC107420975),107413361(LOC107413361),107435268(LOC107435268),107427069(LOC107427069),107428543(LOC107428543),107435903(LOC107435903),107405879(LOC107405879),107417079(LOC107417079),107424211(LOC107424211),107428642(LOC10…	107421718(LOC107421718),107421994(LOC107421994),107424317(LOC107424317),107428776(LOC107428776),107420051(LOC107420051),107413585(LOC107413585),107419239(LOC107419239),107435692(LOC107435692),107413744(LOC107413744),107409089(LOC107409089),107415410(LOC107415410),107403360(LOC107403360),107408088(LOC107408088),107406059(LOC107406059),107429253(LOC107429253),107411166(LOC107411166),107428769(LOC10…	1.30887	0.0314048	0.252305
GO:0009737	response to abscisic acid	biological_process	46	25	21	1565	612	27193	107411334(LOC107411334),107403286(LOC107403286),107427323(LOC107427323),107418937(LOC107418937),107415390(LOC107415390),107428507(LOC107428507),107432912(LOC107432912),107415180(LOC107415180),107403692(LOC107403692),107435835(LOC107435835),107429065(LOC107429065),107410868(LOC107410868),107413674(LOC107413674),107423826(LOC107423826),107406494(LOC107406494),107426339(LOC107426339),107418417(LOC10…	107426013(LOC107426013),107431079(LOC107431079),107408088(LOC107408088),107414614(LOC107414614),107433336(LOC107433336),107427075(LOC107427075),107410779(LOC107410779),107411574(LOC107411574),107404799(LOC107404799),107423948(LOC107423948),107418882(LOC107418882),107414972(LOC107414972),107424454(LOC107424454),107406693(LOC107406693),107418491(LOC107418491),107409917(LOC107409917),107409847(LOC10…	1.30602	0.0758809	0.486598
GO:0009416	response to light stimulus	biological_process	66	30	36	1565	882	27193	107413423(LOC107413423),107428642(LOC107428642),107424211(LOC107424211),107414540(LOC107414540),107417079(LOC107417079),107405879(LOC107405879),107435903(LOC107435903),107428543(LOC107428543),107428581(LOC107428581),107420464(LOC107420464),107418933(LOC107418933),107423826(LOC107423826),107424379(LOC107424379),107416751(LOC107416751),107429528(LOC107429528),107432285(LOC107432285),107405394(LOC10…	107424156(LOC107424156),107410845(LOC107410845),107413844(LOC107413844),107410936(LOC107410936),107410933(LOC107410933),107423735(LOC107423735),107403362(LOC107403362),107414998(LOC107414998),107424651(LOC107424651),107417662(LOC107417662),107432866(LOC107432866),107413622(LOC107413622),107412857(LOC107412857),107421599(LOC107421599),107427005(LOC107427005),107427004(LOC107427004),107417637(LOC10…	1.30022	0.0393806	0.298368
GO:0051301	cell division	biological_process	24	22	2	1565	321	27193	107421241(LOC107421241),107427758(LOC107427758),107423806(LOC107423806),107405879(LOC107405879),107409115(LOC107409115),107413998(LOC107413998),107406888(LOC107406888),107412187(LOC107412187),107432412(LOC107432412),107424450(LOC107424450),107411197(LOC107411197),107425517(LOC107425517),107415089(LOC107415089),107420528(LOC107420528),107421243(LOC107421243),107428980(LOC107428980),107427069(LOC10…	107413261(LOC107413261),107414104(LOC107414104),	1.29912	0.186527	1
GO:0019899	enzyme binding	molecular_function	54	11	43	1565	725	27193	107411049(LOC107411049),107420528(LOC107420528),107412642(LOC107412642),107419973(LOC107419973),107421178(LOC107421178),107408838(LOC107408838),107435742(LOC107435742),107414374(LOC107414374),107433510(LOC107433510),107414846(LOC107414846),107412665(LOC107412665),	107412420(LOC107412420),107409932(LOC107409932),107415168(LOC107415168),107414591(LOC107414591),107433265(LOC107433265),107414588(LOC107414588),107412673(LOC107412673),107411031(LOC107411031),107426575(LOC107426575),107420444(LOC107420444),107412841(LOC107412841),107421163(LOC107421163),107410986(LOC107410986),107418170(LOC107418170),107411009(LOC107411009),107414589(LOC107414589),107422264(LOC10…	1.29419	0.0644876	0.430389
GO:0005667	transcription factor complex	cellular_component	6	6	0	1565	81	27193	107405418(LOC107405418),107420464(LOC107420464),107407743(LOC107407743),107433610(LOC107433610),107428543(LOC107428543),107424211(LOC107424211),	-	1.28709	0.405658	1
GO:0005874	microtubule	cellular_component	11	10	1	1565	149	27193	107409465(LOC107409465),107404111(LOC107404111),107421275(LOC107421275),107427758(LOC107427758),107414505(LOC107414505),107411197(LOC107411197),107432078(LOC107432078),107431608(LOC107431608),107430566(LOC107430566),107411386(LOC107411386),	107413090(LOC107413090),	1.28277	0.337358	1
GO:0006979	response to oxidative stress	biological_process	34	10	24	1565	462	27193	107406986(LOC107406986),107417582(LOC107417582),107415044(LOC107415044),107420093(LOC107420093),107406150(LOC107406150),107412539(LOC107412539),107435790(LOC107435790),107404036(LOC107404036),107425421(LOC107425421),107423369(LOC107423369),	107423912(LOC107423912),107420051(LOC107420051),107427689(LOC107427689),107410936(LOC107410936),107411578(LOC107411578),107408521(LOC107408521),107427008(LOC107427008),107423735(LOC107423735),107421718(LOC107421718),107410933(LOC107410933),107403362(LOC107403362),107429056(LOC107429056),107415055(LOC107415055),107424108(LOC107424108),107421599(LOC107421599),107403360(LOC107403360),107408088(LOC10…	1.27873	0.148564	0.834545
GO:0006857	oligopeptide transport	biological_process	10	5	5	1565	136	27193	107430456(LOC107430456),107404614(LOC107404614),107421481(LOC107421481),107417141(LOC107417141),107430722(LOC107430722),	107415838(LOC107415838),107428812(LOC107428812),107434527(LOC107434527),107425352(LOC107425352),107431434(LOC107431434),	1.27763	0.356903	1
GO:0051716	cellular response to stimulus	biological_process	260	141	119	1565	3541	27193	107435944(LOC107435944),107404401(LOC107404401),107431409(LOC107431409),107429830(LOC107429830),107415180(LOC107415180),107433512(LOC107433512),107403692(LOC107403692),107407197(LOC107407197),107429074(LOC107429074),107405052(LOC107405052),107428490(LOC107428490),107413361(LOC107413361),107415390(LOC107415390),107424418(LOC107424418),107404109(LOC107404109),107403642(LOC107403642),107429855(LOC10…	107421718(LOC107421718),107429056(LOC107429056),107420345(LOC107420345),107422328(LOC107422328),107435871(LOC107435871),107429566(LOC107429566),107420051(LOC107420051),107414646(LOC107414646),107420320(LOC107420320),107435134(LOC107435134),107431477(LOC107431477),107420887(LOC107420887),107406053(LOC107406053),107415770(LOC107415770),107422681(LOC107422681),107429334(LOC107429334),107429207(LOC10…	1.27582	0.000214721	0.00609522
GO:0007067	mitotic nuclear division	biological_process	8	8	0	1565	109	27193	107414846(LOC107414846),107413998(LOC107413998),107432412(LOC107432412),107414207(LOC107414207),107405879(LOC107405879),107417104(LOC107417104),107427758(LOC107427758),107427069(LOC107427069),	-	1.27528	0.3879	1
GO:0005886	plasma membrane	cellular_component	366	195	171	1565	4994	27193	107412701(LOC107412701),107434282(LOC107434282),107413948(LOC107413948),107418037(LOC107418037),107430722(LOC107430722),107411644(LOC107411644),107426259(LOC107426259),107415181(LOC107415181),107416330(LOC107416330),107405394(LOC107405394),107433883(LOC107433883),107406783(LOC107406783),107433140(LOC107433140),107435315(LOC107435315),107423050(LOC107423050),107413389(LOC107413389),107432707(LOC10…	107412841(LOC107412841),107421163(LOC107421163),107410986(LOC107410986),107428028(LOC107428028),107406481(LOC107406481),107430885(LOC107430885),107417264(LOC107417264),107409157(LOC107409157),107432508(LOC107432508),107433958(LOC107433958),107434132(LOC107434132),107434245(LOC107434245),107418491(LOC107418491),107431092(LOC107431092),107410985(LOC107410985),107417047(LOC107417047),107410969(LOC10…	1.27343	1.39e-05	0.000672278
GO:0005996	monosaccharide metabolic process	biological_process	12	4	8	1565	164	27193	107415531(LOC107415531),107431580(LOC107431580),107416393(LOC107416393),107412204(LOC107412204),	107415924(LOC107415924),107429605(LOC107429605),107432793(LOC107432793),107415317(LOC107415317),107408088(LOC107408088),107413443(LOC107413443),107415925(LOC107415925),107418463(LOC107418463),	1.27139	0.338158	1
GO:0016462	pyrophosphatase activity	molecular_function	75	42	33	1565	1027	27193	107420240(LOC107420240),107432927(LOC107432927),107433650(LOC107433650),107418458(LOC107418458),107421275(LOC107421275),107427615(LOC107427615),107425788(LOC107425788),107411644(LOC107411644),107418495(LOC107418495),107415180(LOC107415180),107429074(LOC107429074),107417559(LOC107417559),107427154(LOC107427154),107408712(LOC107408712),107403782(LOC107403782),107431608(LOC107431608),107427069(LOC10…	107423116(LOC107423116),107433379(LOC107433379),107423107(LOC107423107),107431369(LOC107431369),107424651(LOC107424651),107433578(LOC107433578),107434245(LOC107434245),107418491(LOC107418491),107415586(LOC107415586),107414526(LOC107414526),107429566(LOC107429566),107412925(LOC107412925),107422318(LOC107422318),107428524(LOC107428524),107404917(LOC107404917),107433360(LOC107433360),107433294(LOC10…	1.26892	0.0457435	0.334666
GO:0071407	cellular response to organic cyclic compound	biological_process	15	8	7	1565	206	27193	107433913(LOC107433913),107413505(LOC107413505),107413361(LOC107413361),107415610(LOC107415610),107435645(LOC107435645),107413395(LOC107413395),107413388(LOC107413388),107430925(LOC107430925),	107418251(LOC107418251),107424750(LOC107424750),107424749(LOC107424749),107424651(LOC107424651),107404235(LOC107404235),107404233(LOC107404233),107433379(LOC107433379),	1.26522	0.310867	1
GO:0051304	chromosome separation	biological_process	4	4	0	1565	55	27193	107411334(LOC107411334),107417559(LOC107417559),107427758(LOC107427758),107414476(LOC107414476),	-	1.26369	0.454526	1
GO:0048528	post-embryonic root development	biological_process	8	6	2	1565	110	27193	107411468(LOC107411468),107410582(LOC107410582),107415044(LOC107415044),107413132(LOC107413132),107421353(LOC107421353),107435429(LOC107435429),	107409025(LOC107409025),107407016(LOC107407016),	1.26369	0.400898	1
GO:0009617	response to bacterium	biological_process	39	27	12	1565	537	27193	107416751(LOC107416751),107409998(LOC107409998),107428581(LOC107428581),107413335(LOC107413335),107425788(LOC107425788),107419747(LOC107419747),107418393(LOC107418393),107435017(LOC107435017),107416393(LOC107416393),107413493(LOC107413493),107420200(LOC107420200),107419077(LOC107419077),107432941(LOC107432941),107413423(LOC107413423),107414648(LOC107414648),107420093(LOC107420093),107405879(LOC10…	107412857(LOC107412857),107431369(LOC107431369),107406041(LOC107406041),107433225(LOC107433225),107429926(LOC107429926),107419108(LOC107419108),107433848(LOC107433848),107406053(LOC107406053),107425065(LOC107425065),107423888(LOC107423888),107424317(LOC107424317),107411076(LOC107411076),	1.26192	0.144792	0.817673
GO:0004871	signal transducer activity	molecular_function	57	18	39	1565	785	27193	107421178(LOC107421178),107409998(LOC107409998),107413335(LOC107413335),107419973(LOC107419973),107405996(LOC107405996),107412642(LOC107412642),107417079(LOC107417079),107408827(LOC107408827),107412665(LOC107412665),107414846(LOC107414846),107424418(LOC107424418),107410786(LOC107410786),107428507(LOC107428507),107433510(LOC107433510),107435742(LOC107435742),107408838(LOC107408838),107414374(LOC10…	107412632(LOC107412632),107433958(LOC107433958),107413622(LOC107413622),107432866(LOC107432866),107403579(LOC107403579),107409320(LOC107409320),107426795(LOC107426795),107434852(LOC107434852),107414998(LOC107414998),107423526(LOC107423526),107411040(LOC107411040),107430858(LOC107430858),107419539(LOC107419539),107431092(LOC107431092),107414589(LOC107414589),107414774(LOC107414774),107410986(LOC10…	1.26168	0.0849034	0.528536
GO:0009637	response to blue light	biological_process	5	2	3	1565	69	27193	107429528(LOC107429528),107424379(LOC107424379),	107421599(LOC107421599),107429253(LOC107429253),107421718(LOC107421718),	1.25911	0.447067	1
GO:0016818	hydrolase activity, acting on acid anhydrides, in phosphorus-containing anhydrides	molecular_function	76	43	33	1565	1049	27193	107406200(LOC107406200),107423821(LOC107423821),107404111(LOC107404111),107411980(LOC107411980),107430566(LOC107430566),107413435(LOC107413435),107414505(LOC107414505),107411197(LOC107411197),107414069(LOC107414069),107435645(LOC107435645),107415610(LOC107415610),107420239(LOC107420239),107418249(LOC107418249),107411334(LOC107411334),107433292(LOC107433292),107432078(LOC107432078),107432375(LOC10…	107414970(LOC107414970),107404912(LOC107404912),107426370(LOC107426370),107423102(LOC107423102),107408521(LOC107408521),107427689(LOC107427689),107415371(LOC107415371),107413090(LOC107413090),107406465(LOC107406465),107423109(LOC107423109),107433373(LOC107433373),107433271(LOC107433271),107427432(LOC107427432),107422319(LOC107422319),107428524(LOC107428524),107412925(LOC107412925),107422318(LOC10…	1.25887	0.0514334	0.356683
GO:0044255	cellular lipid metabolic process	biological_process	64	44	20	1565	885	27193	107424763(LOC107424763),107405167(LOC107405167),107405908(LOC107405908),107417090(LOC107417090),107428350(LOC107428350),107428101(LOC107428101),107432157(LOC107432157),107428343(LOC107428343),107432020(LOC107432020),107426141(LOC107426141),107405843(LOC107405843),107430486(LOC107430486),107430820(LOC107430820),107433550(LOC107433550),107424303(LOC107424303),107424275(LOC107424275),107417649(LOC10…	107420887(LOC107420887),107413798(LOC107413798),107428769(LOC107428769),107424764(LOC107424764),107403689(LOC107403689),107429805(LOC107429805),107433345(LOC107433345),107430491(LOC107430491),107423912(LOC107423912),107413744(LOC107413744),107417456(LOC107417456),107408274(LOC107408274),107429464(LOC107429464),107419251(LOC107419251),107404553(LOC107404553),107418375(LOC107418375),107421976(LOC10…	1.25655	0.0739924	0.480274
GO:0006767	water-soluble vitamin metabolic process	biological_process	6	3	3	1565	83	27193	107431809(LOC107431809),107416393(LOC107416393),107412204(LOC107412204),	107432793(LOC107432793),107429605(LOC107429605),107420469(LOC107420469),	1.25608	0.437033	1
GO:2000026	regulation of multicellular organismal development	biological_process	36	24	12	1565	499	27193	107412187(LOC107412187),107405158(LOC107405158),107406133(LOC107406133),107421241(LOC107421241),107414515(LOC107414515),107429117(LOC107429117),107405843(LOC107405843),107413674(LOC107413674),107429606(LOC107429606),107429011(LOC107429011),107430925(LOC107430925),107421353(LOC107421353),107424379(LOC107424379),107429528(LOC107429528),107432285(LOC107432285),107417090(LOC107417090),107405394(LOC10…	107434068(LOC107434068),107411527(LOC107411527),107424156(LOC107424156),107411076(LOC107411076),107413844(LOC107413844),107421718(LOC107421718),107426013(LOC107426013),107429253(LOC107429253),107421599(LOC107421599),107415410(LOC107415410),107417456(LOC107417456),107414614(LOC107414614),	1.25356	0.169714	0.928845
GO:0031224	intrinsic component of membrane	cellular_component	225	123	102	1565	3124	27193	107420913(LOC107420913),107413125(LOC107413125),107406527(LOC107406527),107418323(LOC107418323),107427950(LOC107427950),107421481(LOC107421481),107421584(LOC107421584),107428951(LOC107428951),107430084(LOC107430084),107418731(LOC107418731),107405210(LOC107405210),107404614(LOC107404614),107435268(LOC107435268),107423510(LOC107423510),107413219(LOC107413219),107404109(LOC107404109),107424418(LOC10…	107421994(LOC107421994),107422881(LOC107422881),107428812(LOC107428812),107431825(LOC107431825),107414526(LOC107414526),107420320(LOC107420320),107420345(LOC107420345),107423119(LOC107423119),107409058(LOC107409058),107434883(LOC107434883),107415152(LOC107415152),107425874(LOC107425874),107433360(LOC107433360),107419518(LOC107419518),107414653(LOC107414653),107413844(LOC107413844),107430872(LOC10…	1.25145	0.00142692	0.0244993
GO:0017111	nucleoside-triphosphatase activity	molecular_function	70	39	31	1565	975	27193	107411334(LOC107411334),107418249(LOC107418249),107427069(LOC107427069),107431608(LOC107431608),107432078(LOC107432078),107433292(LOC107433292),107435645(LOC107435645),107411197(LOC107411197),107413435(LOC107413435),107414505(LOC107414505),107414069(LOC107414069),107415610(LOC107415610),107417559(LOC107417559),107411980(LOC107411980),107429074(LOC107429074),107415180(LOC107415180),107430566(LOC10…	107433294(LOC107433294),107414970(LOC107414970),107433360(LOC107433360),107404912(LOC107404912),107426370(LOC107426370),107404917(LOC107404917),107423119(LOC107423119),107409192(LOC107409192),107422318(LOC107422318),107412925(LOC107412925),107415586(LOC107415586),107414526(LOC107414526),107431369(LOC107431369),107424651(LOC107424651),107433578(LOC107433578),107422319(LOC107422319),107433271(LOC10…	1.24749	0.0707753	0.46221
GO:0016817	hydrolase activity, acting on acid anhydrides	molecular_function	76	43	33	1565	1060	27193	107411334(LOC107411334),107418249(LOC107418249),107432078(LOC107432078),107433292(LOC107433292),107435645(LOC107435645),107414069(LOC107414069),107411197(LOC107411197),107413435(LOC107413435),107414505(LOC107414505),107420239(LOC107420239),107415610(LOC107415610),107411980(LOC107411980),107430566(LOC107430566),107423821(LOC107423821),107406200(LOC107406200),107404111(LOC107404111),107408701(LOC10…	107414970(LOC107414970),107426370(LOC107426370),107404912(LOC107404912),107422319(LOC107422319),107427432(LOC107427432),107433271(LOC107433271),107423109(LOC107423109),107406465(LOC107406465),107433373(LOC107433373),107413090(LOC107413090),107427689(LOC107427689),107408521(LOC107408521),107423102(LOC107423102),107415371(LOC107415371),107433294(LOC107433294),107433360(LOC107433360),107404917(LOC10…	1.24581	0.0620476	0.419363
GO:0006629	lipid metabolic process	biological_process	85	57	28	1565	1186	27193	107432020(LOC107432020),107428101(LOC107428101),107428350(LOC107428350),107432157(LOC107432157),107428343(LOC107428343),107424783(LOC107424783),107424763(LOC107424763),107423640(LOC107423640),107431448(LOC107431448),107428482(LOC107428482),107430822(LOC107430822),107417649(LOC107417649),107410595(LOC107410595),107430845(LOC107430845),107405843(LOC107405843),107420681(LOC107420681),107429606(LOC10…	107428769(LOC107428769),107413798(LOC107413798),107413744(LOC107413744),107424764(LOC107424764),107403689(LOC107403689),107429805(LOC107429805),107418375(LOC107418375),107419251(LOC107419251),107429464(LOC107429464),107418376(LOC107418376),107433848(LOC107433848),107407116(LOC107407116),107409735(LOC107409735),107420887(LOC107420887),107430491(LOC107430491),107423912(LOC107423912),107435692(LOC10…	1.24531	0.0497717	0.349716
GO:0048527	lateral root development	biological_process	6	4	2	1565	84	27193	107410582(LOC107410582),107411468(LOC107411468),107413132(LOC107413132),107435429(LOC107435429),	107409025(LOC107409025),107407016(LOC107407016),	1.24112	0.453036	1
GO:0015833	peptide transport	biological_process	10	5	5	1565	140	27193	107417141(LOC107417141),107430722(LOC107430722),107421481(LOC107421481),107430456(LOC107430456),107404614(LOC107404614),	107425352(LOC107425352),107431434(LOC107431434),107428812(LOC107428812),107434527(LOC107434527),107415838(LOC107415838),	1.24112	0.401938	1
GO:0045132	meiotic chromosome segregation	biological_process	5	5	0	1565	70	27193	107417559(LOC107417559),107411334(LOC107411334),107433040(LOC107433040),107427758(LOC107427758),107414476(LOC107414476),	-	1.24112	0.46491	1
GO:0009308	amine metabolic process	biological_process	10	9	1	1565	140	27193	107423992(LOC107423992),107431308(LOC107431308),107434819(LOC107434819),107416560(LOC107416560),107423190(LOC107423190),107426327(LOC107426327),107411605(LOC107411605),107417551(LOC107417551),107423202(LOC107423202),	107423205(LOC107423205),	1.24112	0.401938	1
GO:0005875	microtubule associated complex	cellular_component	7	7	0	1565	98	27193	107411980(LOC107411980),107414505(LOC107414505),107421275(LOC107421275),107430566(LOC107430566),107432078(LOC107432078),107404111(LOC107404111),107431608(LOC107431608),	-	1.24112	0.440349	1
GO:0010089	xylem development	biological_process	4	1	3	1565	56	27193	107423202(LOC107423202),	107431275(LOC107431275),107411607(LOC107411607),107434142(LOC107434142),	1.24112	0.474804	1
GO:0016021	integral component of membrane	cellular_component	204	111	93	1565	2865	27193	107413083(LOC107413083),107435448(LOC107435448),107406743(LOC107406743),107417582(LOC107417582),107412048(LOC107412048),107433650(LOC107433650),107419568(LOC107419568),107405473(LOC107405473),107428580(LOC107428580),107426339(LOC107426339),107414580(LOC107414580),107407530(LOC107407530),107412587(LOC107412587),107410503(LOC107410503),107428903(LOC107428903),107404215(LOC107404215),107421584(LOC10…	107414155(LOC107414155),107423116(LOC107423116),107431434(LOC107431434),107430872(LOC107430872),107413844(LOC107413844),107433578(LOC107433578),107420230(LOC107420230),107421403(LOC107421403),107415838(LOC107415838),107433803(LOC107433803),107429403(LOC107429403),107414526(LOC107414526),107420320(LOC107420320),107420345(LOC107420345),107428812(LOC107428812),107431825(LOC107431825),107421994(LOC10…	1.23722	0.00380918	0.0516544
GO:0016458	gene silencing	biological_process	12	4	8	1565	169	27193	107411049(LOC107411049),107415089(LOC107415089),107411334(LOC107411334),107420782(LOC107420782),	107429227(LOC107429227),107410577(LOC107410577),107408448(LOC107408448),107406415(LOC107406415),107418251(LOC107418251),107429230(LOC107429230),107406416(LOC107406416),107410016(LOC107410016),	1.23378	0.387884	1
GO:0004252	serine-type endopeptidase activity	molecular_function	10	5	5	1565	141	27193	107435429(LOC107435429),107413709(LOC107413709),107414365(LOC107414365),107434252(LOC107434252),107412349(LOC107412349),	107424719(LOC107424719),107404848(LOC107404848),107426615(LOC107426615),107426240(LOC107426240),107412375(LOC107412375),	1.23232	0.413568	1
GO:0008233	peptidase activity	molecular_function	45	26	19	1565	636	27193	107433477(LOC107433477),107414365(LOC107414365),107418255(LOC107418255),107417584(LOC107417584),107417586(LOC107417586),107413709(LOC107413709),107435429(LOC107435429),107434252(LOC107434252),107419678(LOC107419678),107419938(LOC107419938),107419729(LOC107419729),107412349(LOC107412349),107417587(LOC107417587),107427758(LOC107427758),107433476(LOC107433476),107415069(LOC107415069),107432818(LOC10…	107422354(LOC107422354),107433679(LOC107433679),107404848(LOC107404848),107412866(LOC107412866),107415410(LOC107415410),107412375(LOC107412375),107409476(LOC107409476),107423070(LOC107423070),107414326(LOC107414326),107410511(LOC107410511),107426240(LOC107426240),107405004(LOC107405004),107405557(LOC107405557),107428059(LOC107428059),107432767(LOC107432767),107423147(LOC107423147),107424719(LOC10…	1.22941	0.163392	0.905888
GO:0007346	regulation of mitotic cell cycle	biological_process	7	4	3	1565	99	27193	107432412(LOC107432412),107405879(LOC107405879),107427758(LOC107427758),107417559(LOC107417559),	107429056(LOC107429056),107422978(LOC107422978),107409320(LOC107409320),	1.22859	0.455074	1
GO:0005615	extracellular space	cellular_component	7	5	2	1565	99	27193	107405275(LOC107405275),107418255(LOC107418255),107435017(LOC107435017),107418075(LOC107418075),107414540(LOC107414540),	107433848(LOC107433848),107429736(LOC107429736),	1.22859	0.455074	1
GO:0007131	reciprocal meiotic recombination	biological_process	5	5	0	1565	71	27193	107423821(LOC107423821),107414476(LOC107414476),107417559(LOC107417559),107411334(LOC107411334),107433040(LOC107433040),	-	1.22364	0.482971	1
GO:0035825	reciprocal DNA recombination	biological_process	5	5	0	1565	71	27193	107423821(LOC107423821),107414476(LOC107414476),107417559(LOC107417559),107411334(LOC107411334),107433040(LOC107433040),	-	1.22364	0.482971	1
GO:0016052	carbohydrate catabolic process	biological_process	24	18	6	1565	341	27193	107415231(LOC107415231),107406730(LOC107406730),107419067(LOC107419067),107413389(LOC107413389),107417136(LOC107417136),107414312(LOC107414312),107405186(LOC107405186),107414540(LOC107414540),107428574(LOC107428574),107406516(LOC107406516),107404886(LOC107404886),107426281(LOC107426281),107422230(LOC107422230),107405025(LOC107405025),107406625(LOC107406625),107428464(LOC107428464),107421292(LOC10…	107432793(LOC107432793),107417523(LOC107417523),107405033(LOC107405033),107426315(LOC107426315),107429605(LOC107429605),107426316(LOC107426316),	1.22292	0.291842	1
GO:0009788	negative regulation of abscisic acid-activated signaling pathway	biological_process	4	2	2	1565	57	27193	107420093(LOC107420093),107403692(LOC107403692),	107414614(LOC107414614),107409847(LOC107409847),	1.21935	0.495323	1
GO:0008643	carbohydrate transport	biological_process	7	5	2	1565	100	27193	107429865(LOC107429865),107412048(LOC107412048),107433140(LOC107433140),107435979(LOC107435979),107414580(LOC107414580),	107415419(LOC107415419),107434883(LOC107434883),	1.2163	0.469974	1
GO:0009755	hormone-mediated signaling pathway	biological_process	84	43	41	1565	1202	27193	107421353(LOC107421353),107416751(LOC107416751),107418417(LOC107418417),107406494(LOC107406494),107415044(LOC107415044),107432927(LOC107432927),107413132(LOC107413132),107416181(LOC107416181),107409718(LOC107409718),107433510(LOC107433510),107415390(LOC107415390),107428490(LOC107428490),107418937(LOC107418937),107435835(LOC107435835),107429830(LOC107429830),107405052(LOC107405052),107430854(LOC10…	107414589(LOC107414589),107414774(LOC107414774),107431092(LOC107431092),107434852(LOC107434852),107420087(LOC107420087),107423526(LOC107423526),107411040(LOC107411040),107433958(LOC107433958),107408867(LOC107408867),107409932(LOC107409932),107412420(LOC107412420),107414588(LOC107414588),107412673(LOC107412673),107409847(LOC107409847),107423725(LOC107423725),107410986(LOC107410986),107411009(LOC10…	1.21428	0.0815775	0.5169
GO:0006468	protein phosphorylation	biological_process	97	36	61	1565	1392	27193	107414374(LOC107414374),107404955(LOC107404955),107408838(LOC107408838),107403681(LOC107403681),107423362(LOC107423362),107435742(LOC107435742),107408943(LOC107408943),107431383(LOC107431383),107428837(LOC107428837),107406178(LOC107406178),107412665(LOC107412665),107408827(LOC107408827),107431384(LOC107431384),107413505(LOC107413505),107419971(LOC107419971),107426127(LOC107426127),107420093(LOC10…	107425604(LOC107425604),107414550(LOC107414550),107409978(LOC107409978),107405707(LOC107405707),107405595(LOC107405595),107432605(LOC107432605),107418170(LOC107418170),107408981(LOC107408981),107411031(LOC107411031),107414591(LOC107414591),107433265(LOC107433265),107404820(LOC107404820),107415168(LOC107415168),107416593(LOC107416593),107414275(LOC107414275),107403579(LOC107403579),107412632(LOC10…	1.21081	0.0663575	0.441485
GO:0016049	cell growth	biological_process	31	23	8	1565	445	27193	107428574(LOC107428574),107409718(LOC107409718),107430854(LOC107430854),107424559(LOC107424559),107406178(LOC107406178),107404955(LOC107404955),107403720(LOC107403720),107435835(LOC107435835),107427758(LOC107427758),107417370(LOC107417370),107429284(LOC107429284),107424093(LOC107424093),107406494(LOC107406494),107411605(LOC107411605),107415037(LOC107415037),107419024(LOC107419024),107423202(LOC10…	107410103(LOC107410103),107419239(LOC107419239),107430443(LOC107430443),107409089(LOC107409089),107413844(LOC107413844),107430389(LOC107430389),107430440(LOC107430440),107434422(LOC107434422),	1.21044	0.265669	1
GO:0009642	response to light intensity	biological_process	11	1	10	1565	158	27193	107414540(LOC107414540),	107403360(LOC107403360),107408088(LOC107408088),107410936(LOC107410936),107403362(LOC107403362),107410933(LOC107410933),107428481(LOC107428481),107423735(LOC107423735),107417637(LOC107417637),107435692(LOC107435692),107420051(LOC107420051),	1.2097	0.433907	1
GO:0010629	negative regulation of gene expression	biological_process	27	10	17	1565	389	27193	107429528(LOC107429528),107423826(LOC107423826),107430925(LOC107430925),107411334(LOC107411334),107432253(LOC107432253),107411049(LOC107411049),107415089(LOC107415089),107420782(LOC107420782),107413132(LOC107413132),107419067(LOC107419067),	107413622(LOC107413622),107410016(LOC107410016),107432054(LOC107432054),107432866(LOC107432866),107406416(LOC107406416),107411166(LOC107411166),107414998(LOC107414998),107408448(LOC107408448),107418251(LOC107418251),107417456(LOC107417456),107406415(LOC107406415),107429230(LOC107429230),107410577(LOC107410577),107407016(LOC107407016),107426646(LOC107426646),107409025(LOC107409025),107429227(LOC10…	1.20603	0.299738	1
GO:0009733	response to auxin	biological_process	27	24	3	1565	389	27193	107423055(LOC107423055),107429830(LOC107429830),107404536(LOC107404536),107432375(LOC107432375),107428189(LOC107428189),107432927(LOC107432927),107424830(LOC107424830),107432912(LOC107432912),107406783(LOC107406783),107416181(LOC107416181),107413132(LOC107413132),107423671(LOC107423671),107415346(LOC107415346),107435429(LOC107435429),107412146(LOC107412146),107417866(LOC107417866),107435645(LOC10…	107433379(LOC107433379),107413585(LOC107413585),107417456(LOC107417456),	1.20603	0.299738	1
GO:0006259	DNA metabolic process	biological_process	44	41	3	1565	634	27193	107419226(LOC107419226),107424534(LOC107424534),107415089(LOC107415089),107426627(LOC107426627),107411049(LOC107411049),107408482(LOC107408482),107421822(LOC107421822),107418933(LOC107418933),107410805(LOC107410805),107405260(LOC107405260),107427615(LOC107427615),107408486(LOC107408486),107405879(LOC107405879),107405603(LOC107405603),107405888(LOC107405888),107422965(LOC107422965),107420240(LOC10…	107406761(LOC107406761),107421981(LOC107421981),107418251(LOC107418251),	1.20589	0.206363	1
GO:0048037	cofactor binding	molecular_function	40	18	22	1565	581	27193	107412204(LOC107412204),107428273(LOC107428273),107431595(LOC107431595),107428835(LOC107428835),107426070(LOC107426070),107428581(LOC107428581),107433558(LOC107433558),107418037(LOC107418037),107415535(LOC107415535),107432124(LOC107432124),107417320(LOC107417320),107431809(LOC107431809),107420975(LOC107420975),107431308(LOC107431308),107417415(LOC107417415),107423992(LOC107423992),107423190(LOC10…	107408775(LOC107408775),107430790(LOC107430790),107432125(LOC107432125),107407569(LOC107407569),107408651(LOC107408651),107423205(LOC107423205),107432928(LOC107432928),107414223(LOC107414223),107418312(LOC107418312),107418321(LOC107418321),107435733(LOC107435733),107432945(LOC107432945),107431017(LOC107431017),107410829(LOC107410829),107425534(LOC107425534),107418377(LOC107418377),107421583(LOC10…	1.19626	0.243014	1
GO:0006810	transport	biological_process	194	110	84	1565	2821	27193	107433476(LOC107433476),107419568(LOC107419568),107433913(LOC107433913),107428580(LOC107428580),107433650(LOC107433650),107417582(LOC107417582),107412048(LOC107412048),107421664(LOC107421664),107406743(LOC107406743),107435448(LOC107435448),107415738(LOC107415738),107414585(LOC107414585),107404215(LOC107404215),107406363(LOC107406363),107424436(LOC107424436),107424182(LOC107424182),107428903(LOC10…	107411617(LOC107411617),107410022(LOC107410022),107426548(LOC107426548),107403362(LOC107403362),107430872(LOC107430872),107423725(LOC107423725),107431434(LOC107431434),107414155(LOC107414155),107423116(LOC107423116),107429403(LOC107429403),107433803(LOC107433803),107415838(LOC107415838),107433578(LOC107433578),107422881(LOC107422881),107431825(LOC107431825),107428812(LOC107428812),107405429(LOC10…	1.19493	0.0171451	0.158704
GO:0005976	polysaccharide metabolic process	biological_process	37	29	8	1565	541	27193	107406516(LOC107406516),107422230(LOC107422230),107426281(LOC107426281),107416046(LOC107416046),107431811(LOC107431811),107428464(LOC107428464),107406625(LOC107406625),107404557(LOC107404557),107406686(LOC107406686),107421292(LOC107421292),107415231(LOC107415231),107417136(LOC107417136),107405473(LOC107405473),107423777(LOC107423777),107406681(LOC107406681),107414540(LOC107414540),107412146(LOC10…	107426315(LOC107426315),107407569(LOC107407569),107434132(LOC107434132),107422580(LOC107422580),107406479(LOC107406479),107417523(LOC107417523),107426316(LOC107426316),107405033(LOC107405033),	1.18836	0.274138	1
GO:0031347	regulation of defense response	biological_process	17	13	4	1565	249	27193	107413361(LOC107413361),107419747(LOC107419747),107413388(LOC107413388),107414648(LOC107414648),107435017(LOC107435017),107413395(LOC107413395),107405879(LOC107405879),107418417(LOC107418417),107416751(LOC107416751),107432412(LOC107432412),107409998(LOC107409998),107430925(LOC107430925),107419768(LOC107419768),	107412088(LOC107412088),107424775(LOC107424775),107424317(LOC107424317),107433848(LOC107433848),	1.18629	0.414245	1
GO:0015079	potassium ion transmembrane transporter activity	molecular_function	7	3	4	1565	103	27193	107414585(LOC107414585),107419568(LOC107419568),107413728(LOC107413728),	107418061(LOC107418061),107414583(LOC107414583),107414573(LOC107414573),107414614(LOC107414614),	1.18087	0.515633	1
GO:0008361	regulation of cell size	biological_process	4	3	1	1565	59	27193	107404955(LOC107404955),107406178(LOC107406178),107429865(LOC107429865),	107434422(LOC107434422),	1.17801	0.537006	1
GO:0009706	chloroplast inner membrane	cellular_component	8	5	3	1565	118	27193	107426666(LOC107426666),107413125(LOC107413125),107426662(LOC107426662),107426665(LOC107426665),107421549(LOC107421549),	107426663(LOC107426663),107433803(LOC107433803),107416745(LOC107416745),	1.17801	0.510825	1
GO:0004674	protein serine/threonine kinase activity	molecular_function	82	29	53	1565	1210	27193	107419971(LOC107419971),107426127(LOC107426127),107431384(LOC107431384),107408827(LOC107408827),107412665(LOC107412665),107428837(LOC107428837),107406178(LOC107406178),107431383(LOC107431383),107414374(LOC107414374),107423362(LOC107423362),107435742(LOC107435742),107404955(LOC107404955),107408838(LOC107408838),107412642(LOC107412642),107419973(LOC107419973),107413842(LOC107413842),107410113(LOC10…	107405595(LOC107405595),107405707(LOC107405707),107409978(LOC107409978),107425604(LOC107425604),107422264(LOC107422264),107430858(LOC107430858),107419539(LOC107419539),107418100(LOC107418100),107418147(LOC107418147),107409320(LOC107409320),107426795(LOC107426795),107420755(LOC107420755),107412632(LOC107412632),107414275(LOC107414275),107403579(LOC107403579),107415168(LOC107415168),107433265(LOC10…	1.17753	0.142155	0.80706
GO:0034599	cellular response to oxidative stress	biological_process	5	3	2	1565	74	27193	107406986(LOC107406986),107417582(LOC107417582),107420093(LOC107420093),	107415055(LOC107415055),107427008(LOC107427008),	1.17404	0.538315	1
GO:0050790	regulation of catalytic activity	biological_process	20	8	12	1565	296	27193	107418565(LOC107418565),107433873(LOC107433873),107420528(LOC107420528),107428507(LOC107428507),107407301(LOC107407301),107405879(LOC107405879),107418517(LOC107418517),107432412(LOC107432412),	107416667(LOC107416667),107416675(LOC107416675),107430226(LOC107430226),107422978(LOC107422978),107409320(LOC107409320),107425591(LOC107425591),107416678(LOC107416678),107414343(LOC107414343),107429056(LOC107429056),107412689(LOC107412689),107405303(LOC107405303),107429736(LOC107429736),	1.17404	0.413281	1
GO:0008236	serine-type peptidase activity	molecular_function	16	9	7	1565	237	27193	107417584(LOC107417584),107414365(LOC107414365),107434252(LOC107434252),107412349(LOC107412349),107417587(LOC107417587),107405621(LOC107405621),107417586(LOC107417586),107435429(LOC107435429),107413709(LOC107413709),	107412375(LOC107412375),107433679(LOC107433679),107426615(LOC107426615),107426240(LOC107426240),107433347(LOC107433347),107424719(LOC107424719),107404848(LOC107404848),	1.17304	0.447429	1
GO:0046777	protein autophosphorylation	biological_process	45	13	32	1565	667	27193	107412642(LOC107412642),107419973(LOC107419973),107421353(LOC107421353),107421178(LOC107421178),107433510(LOC107433510),107413505(LOC107413505),107412665(LOC107412665),107408827(LOC107408827),107435742(LOC107435742),107408838(LOC107408838),107414374(LOC107414374),107408943(LOC107408943),107416656(LOC107416656),	107414774(LOC107414774),107414589(LOC107414589),107431092(LOC107431092),107430858(LOC107430858),107419539(LOC107419539),107411040(LOC107411040),107423526(LOC107423526),107426795(LOC107426795),107434852(LOC107434852),107403579(LOC107403579),107414275(LOC107414275),107433958(LOC107433958),107412632(LOC107412632),107433265(LOC107433265),107414591(LOC107414591),107414588(LOC107414588),107412420(LOC10…	1.17227	0.270558	1
GO:0051179	localization	biological_process	200	116	84	1565	2971	27193	107411995(LOC107411995),107405167(LOC107405167),107417090(LOC107417090),107415129(LOC107415129),107427984(LOC107427984),107429811(LOC107429811),107406783(LOC107406783),107433140(LOC107433140),107421613(LOC107421613),107435979(LOC107435979),107408712(LOC107408712),107409493(LOC107409493),107426259(LOC107426259),107429865(LOC107429865),107423202(LOC107423202),107430722(LOC107430722),107411644(LOC10…	107404917(LOC107404917),107420765(LOC107420765),107433294(LOC107433294),107424149(LOC107424149),107409192(LOC107409192),107429661(LOC107429661),107403360(LOC107403360),107412925(LOC107412925),107414488(LOC107414488),107431966(LOC107431966),107411574(LOC107411574),107428524(LOC107428524),107431369(LOC107431369),107431165(LOC107431165),107434245(LOC107434245),107410598(LOC107410598),107417244(LOC10…	1.16969	0.032217	0.251245
GO:0006813	potassium ion transport	biological_process	7	3	4	1565	104	27193	107414585(LOC107414585),107419568(LOC107419568),107413728(LOC107413728),	107414573(LOC107414573),107418061(LOC107418061),107414583(LOC107414583),107414614(LOC107414614),	1.16952	0.531147	1
GO:0009528	plastid inner membrane	cellular_component	8	5	3	1565	119	27193	107426662(LOC107426662),107413125(LOC107413125),107426666(LOC107426666),107421549(LOC107421549),107426665(LOC107426665),	107433803(LOC107433803),107426663(LOC107426663),107416745(LOC107416745),	1.16812	0.525219	1
GO:0009250	glucan biosynthetic process	biological_process	9	7	2	1565	134	27193	107405473(LOC107405473),107405468(LOC107405468),107413389(LOC107413389),107406681(LOC107406681),107407276(LOC107407276),107423777(LOC107423777),107406686(LOC107406686),	107422580(LOC107422580),107434132(LOC107434132),	1.16703	0.518528	1
GO:0000902	cell morphogenesis	biological_process	29	21	8	1565	432	27193	107428574(LOC107428574),107409718(LOC107409718),107432412(LOC107432412),107430854(LOC107430854),107404955(LOC107404955),107424559(LOC107424559),107406178(LOC107406178),107405879(LOC107405879),107427758(LOC107427758),107403720(LOC107403720),107435835(LOC107435835),107424093(LOC107424093),107406494(LOC107406494),107417370(LOC107417370),107423202(LOC107423202),107411605(LOC107411605),107413505(LOC10…	107410103(LOC107410103),107419239(LOC107419239),107430443(LOC107430443),107409089(LOC107409089),107413844(LOC107413844),107430389(LOC107430389),107430440(LOC107430440),107434422(LOC107434422),	1.16643	0.367707	1
GO:0016788	hydrolase activity, acting on ester bonds	molecular_function	78	48	30	1565	1162	27193	107429074(LOC107429074),107404231(LOC107404231),107406169(LOC107406169),107410582(LOC107410582),107419067(LOC107419067),107410786(LOC107410786),107428816(LOC107428816),107424714(LOC107424714),107417090(LOC107417090),107413205(LOC107413205),107416274(LOC107416274),107432744(LOC107432744),107405167(LOC107405167),107409991(LOC107409991),107433588(LOC107433588),107406870(LOC107406870),107414648(LOC10…	107405033(LOC107405033),107431410(LOC107431410),107412151(LOC107412151),107412153(LOC107412153),107428524(LOC107428524),107409735(LOC107409735),107426316(LOC107426316),107404233(LOC107404233),107420887(LOC107420887),107410361(LOC107410361),107412130(LOC107412130),107423907(LOC107423907),107418216(LOC107418216),107408274(LOC107408274),107413864(LOC107413864),107421061(LOC107421061),107424764(LOC10…	1.16636	0.174636	0.953332
GO:0051321	meiotic cell cycle	biological_process	12	11	1	1565	179	27193	107423821(LOC107423821),107426627(LOC107426627),107427758(LOC107427758),107427615(LOC107427615),107429074(LOC107429074),107411386(LOC107411386),107414476(LOC107414476),107414207(LOC107414207),107433040(LOC107433040),107411334(LOC107411334),107417559(LOC107417559),	107424208(LOC107424208),	1.16485	0.496433	1
GO:0007154	cell communication	biological_process	180	94	86	1565	2686	27193	107431962(LOC107431962),107421222(LOC107421222),107412665(LOC107412665),107430925(LOC107430925),107406029(LOC107406029),107413505(LOC107413505),107419971(LOC107419971),107426127(LOC107426127),107419515(LOC107419515),107433782(LOC107433782),107408943(LOC107408943),107423362(LOC107423362),107435742(LOC107435742),107408838(LOC107408838),107425884(LOC107425884),107421178(LOC107421178),107409998(LOC10…	107416797(LOC107416797),107414614(LOC107414614),107424749(LOC107424749),107410103(LOC107410103),107425604(LOC107425604),107424317(LOC107424317),107409978(LOC107409978),107413261(LOC107413261),107433482(LOC107433482),107425913(LOC107425913),107410272(LOC107410272),107407175(LOC107407175),107413622(LOC107413622),107433386(LOC107433386),107403579(LOC107403579),107409320(LOC107409320),107430858(LOC10…	1.16442	0.0476338	0.343771
GO:0042546	cell wall biogenesis	biological_process	15	8	7	1565	224	27193	107412146(LOC107412146),107419024(LOC107419024),107424128(LOC107424128),107431811(LOC107431811),107404557(LOC107404557),107424622(LOC107424622),107416404(LOC107416404),107416046(LOC107416046),	107431369(LOC107431369),107403729(LOC107403729),107428604(LOC107428604),107434132(LOC107434132),107413261(LOC107413261),107406479(LOC107406479),107422580(LOC107422580),	1.16355	0.473733	1
GO:0043531	ADP binding	molecular_function	52	39	13	1565	777	27193	107417536(LOC107417536),107432359(LOC107432359),107413388(LOC107413388),107427440(LOC107427440),107417739(LOC107417739),107408186(LOC107408186),107423344(LOC107423344),107413290(LOC107413290),107429162(LOC107429162),107412389(LOC107412389),107417872(LOC107417872),107430366(LOC107430366),107417811(LOC107417811),107417832(LOC107417832),107428165(LOC107428165),107419111(LOC107419111),107404282(LOC10…	107422028(LOC107422028),107414943(LOC107414943),107435405(LOC107435405),107431366(LOC107431366),107418120(LOC107418120),107410628(LOC107410628),107429972(LOC107429972),107403865(LOC107403865),107434410(LOC107434410),107433397(LOC107433397),107430186(LOC107430186),107433012(LOC107433012),107431444(LOC107431444),	1.16285	0.263913	1
GO:0016787	hydrolase activity	molecular_function	258	150	108	1565	3857	27193	107424622(LOC107424622),107405025(LOC107405025),107424763(LOC107424763),107415610(LOC107415610),107424783(LOC107424783),107433873(LOC107433873),107435645(LOC107435645),107413435(LOC107413435),107432078(LOC107432078),107432157(LOC107432157),107433196(LOC107433196),107429284(LOC107429284),107411334(LOC107411334),107417994(LOC107417994),107419938(LOC107419938),107418249(LOC107418249),107405843(LOC10…	107404235(LOC107404235),107423070(LOC107423070),107422354(LOC107422354),107403371(LOC107403371),107421061(LOC107421061),107433373(LOC107433373),107423109(LOC107423109),107406465(LOC107406465),107426315(LOC107426315),107423147(LOC107423147),107427432(LOC107427432),107432212(LOC107432212),107403873(LOC107403873),107433347(LOC107433347),107404307(LOC107404307),107408521(LOC107408521),107407116(LOC10…	1.16229	0.0199555	0.177763
GO:0003824	catalytic activity	molecular_function	788	415	373	1565	11817	27193	107427615(LOC107427615),107432137(LOC107432137),107404036(LOC107404036),107424182(LOC107424182),107418417(LOC107418417),107405330(LOC107405330),107416393(LOC107416393),107433588(LOC107433588),107426189(LOC107426189),107403720(LOC107403720),107426172(LOC107426172),107427069(LOC107427069),107419729(LOC107419729),107426141(LOC107426141),107430381(LOC107430381),107424418(LOC107424418),107428816(LOC10…	107405508(LOC107405508),107411040(LOC107411040),107423526(LOC107423526),107414538(LOC107414538),107414774(LOC107414774),107407421(LOC107407421),107409917(LOC107409917),107405225(LOC107405225),107434068(LOC107434068),107430927(LOC107430927),107418321(LOC107418321),107406479(LOC107406479),107433360(LOC107433360),107404233(LOC107404233),107416038(LOC107416038),107425649(LOC107425649),107422872(LOC10…	1.15868	8.12e-05	0.00283569
GO:0071369	cellular response to ethylene stimulus	biological_process	14	7	7	1565	210	27193	107406029(LOC107406029),107435017(LOC107435017),107415044(LOC107415044),107420093(LOC107420093),107405052(LOC107405052),107421353(LOC107421353),107417582(LOC107417582),	107424149(LOC107424149),107425913(LOC107425913),107427008(LOC107427008),107408867(LOC107408867),107423725(LOC107423725),107409847(LOC107409847),107433848(LOC107433848),	1.15838	0.491664	1
GO:0007165	signal transduction	biological_process	164	83	81	1565	2471	27193	107421353(LOC107421353),107413948(LOC107413948),107416181(LOC107416181),107412701(LOC107412701),107413132(LOC107413132),107432927(LOC107432927),107433510(LOC107433510),107421572(LOC107421572),107410786(LOC107410786),107418937(LOC107418937),107423050(LOC107423050),107435835(LOC107435835),107423671(LOC107423671),107430854(LOC107430854),107431158(LOC107431158),107429393(LOC107429393),107420190(LOC10…	107431092(LOC107431092),107420087(LOC107420087),107432866(LOC107432866),107417691(LOC107417691),107433958(LOC107433958),107428028(LOC107428028),107411009(LOC107411009),107411806(LOC107411806),107410986(LOC107410986),107418569(LOC107418569),107422978(LOC107422978),107424149(LOC107424149),107411166(LOC107411166),107410969(LOC107410969),107426013(LOC107426013),107429253(LOC107429253),107406219(LOC10…	1.15322	0.0749868	0.485249
GO:0048609	multicellular organismal reproductive process	biological_process	11	6	5	1565	166	27193	107406200(LOC107406200),107424933(LOC107424933),107418495(LOC107418495),107421822(LOC107421822),107424418(LOC107424418),107420640(LOC107420640),	107429056(LOC107429056),107417456(LOC107417456),107414614(LOC107414614),107415586(LOC107415586),107417523(LOC107417523),	1.1514	0.528192	1
GO:0048589	developmental growth	biological_process	28	19	9	1565	423	27193	107405996(LOC107405996),107412226(LOC107412226),107413505(LOC107413505),107422842(LOC107422842),107423202(LOC107423202),107411605(LOC107411605),107415037(LOC107415037),107406494(LOC107406494),107424093(LOC107424093),107417370(LOC107417370),107427758(LOC107427758),107403720(LOC107403720),107435835(LOC107435835),107404955(LOC107404955),107406178(LOC107406178),107424559(LOC107424559),107430854(LOC10…	107434422(LOC107434422),107415410(LOC107415410),107430440(LOC107430440),107430389(LOC107430389),107413844(LOC107413844),107409089(LOC107409089),107430443(LOC107430443),107419239(LOC107419239),107410103(LOC107410103),	1.15017	0.412049	1
GO:0009968	negative regulation of signal transduction	biological_process	7	4	3	1565	106	27193	107428507(LOC107428507),107403692(LOC107403692),107420093(LOC107420093),107421353(LOC107421353),	107414614(LOC107414614),107407175(LOC107407175),107409847(LOC107409847),	1.14745	0.562569	1
GO:0023052	signaling	biological_process	164	83	81	1565	2484	27193	107419515(LOC107419515),107433782(LOC107433782),107435742(LOC107435742),107423362(LOC107423362),107408838(LOC107408838),107408943(LOC107408943),107412665(LOC107412665),107431962(LOC107431962),107430925(LOC107430925),107413505(LOC107413505),107406029(LOC107406029),107426127(LOC107426127),107419971(LOC107419971),107422314(LOC107422314),107426494(LOC107426494),107421178(LOC107421178),107409998(LOC10…	107424317(LOC107424317),107425604(LOC107425604),107410103(LOC107410103),107409978(LOC107409978),107425913(LOC107425913),107433482(LOC107433482),107413261(LOC107413261),107407175(LOC107407175),107410272(LOC107410272),107416797(LOC107416797),107414614(LOC107414614),107424749(LOC107424749),107411031(LOC107411031),107414591(LOC107414591),107415168(LOC107415168),107403579(LOC107403579),107433386(LOC10…	1.14719	0.0857461	0.532226
GO:0004672	protein kinase activity	molecular_function	95	35	60	1565	1445	27193	107416656(LOC107416656),107404401(LOC107404401),107431409(LOC107431409),107424418(LOC107424418),107403642(LOC107403642),107433510(LOC107433510),107421572(LOC107421572),107413948(LOC107413948),107421353(LOC107421353),107413335(LOC107413335),107435232(LOC107435232),107414374(LOC107414374),107435742(LOC107435742),107423362(LOC107423362),107403681(LOC107403681),107408838(LOC107408838),107404955(LOC10…	107431477(LOC107431477),107417047(LOC107417047),107410985(LOC107410985),107419087(LOC107419087),107416374(LOC107416374),107429056(LOC107429056),107410969(LOC107410969),107429334(LOC107429334),107429207(LOC107429207),107418569(LOC107418569),107415770(LOC107415770),107422978(LOC107422978),107430927(LOC107430927),107412841(LOC107412841),107411009(LOC107411009),107428028(LOC107428028),107410986(LOC10…	1.14235	0.19483	1
GO:0006073	cellular glucan metabolic process	biological_process	17	15	2	1565	259	27193	107429284(LOC107429284),107406686(LOC107406686),107407276(LOC107407276),107431811(LOC107431811),107424622(LOC107424622),107405025(LOC107405025),107426281(LOC107426281),107412146(LOC107412146),107406681(LOC107406681),107420950(LOC107420950),107423777(LOC107423777),107405468(LOC107405468),107405473(LOC107405473),107417136(LOC107417136),107413389(LOC107413389),	107422580(LOC107422580),107434132(LOC107434132),	1.14049	0.505553	1
GO:0003700	transcription factor activity, sequence-specific DNA binding	molecular_function	101	67	34	1565	1541	27193	107416946(LOC107416946),107428490(LOC107428490),107405366(LOC107405366),107428843(LOC107428843),107405418(LOC107405418),107433838(LOC107433838),107403286(LOC107403286),107413888(LOC107413888),107416875(LOC107416875),107429830(LOC107429830),107431922(LOC107431922),107432912(LOC107432912),107424830(LOC107424830),107405052(LOC107405052),107412187(LOC107412187),107423671(LOC107423671),107433610(LOC10…	107424149(LOC107424149),107417234(LOC107417234),107420051(LOC107420051),107435871(LOC107435871),107417456(LOC107417456),107408008(LOC107408008),107424454(LOC107424454),107434077(LOC107434077),107414972(LOC107414972),107432054(LOC107432054),107408867(LOC107408867),107406159(LOC107406159),107420087(LOC107420087),107414104(LOC107414104),107409025(LOC107409025),107410973(LOC107410973),107413944(LOC10…	1.13884	0.192215	1
GO:0050793	regulation of developmental process	biological_process	40	28	12	1565	614	27193	107412187(LOC107412187),107406133(LOC107406133),107405158(LOC107405158),107405843(LOC107405843),107414515(LOC107414515),107429011(LOC107429011),107430925(LOC107430925),107420632(LOC107420632),107425517(LOC107425517),107417090(LOC107417090),107413505(LOC107413505),107405167(LOC107405167),107421241(LOC107421241),107426050(LOC107426050),107424128(LOC107424128),107429117(LOC107429117),107421353(LOC10…	107411076(LOC107411076),107421718(LOC107421718),107426013(LOC107426013),107429253(LOC107429253),107414614(LOC107414614),107415410(LOC107415410),107424156(LOC107424156),107411527(LOC107411527),107434068(LOC107434068),107413844(LOC107413844),107421599(LOC107421599),107417456(LOC107417456),	1.13197	0.398451	1
GO:0009886	post-embryonic morphogenesis	biological_process	11	10	1	1565	171	27193	107410582(LOC107410582),107421241(LOC107421241),107421243(LOC107421243),107425223(LOC107425223),107434252(LOC107434252),107412187(LOC107412187),107413132(LOC107413132),107428581(LOC107428581),107427523(LOC107427523),107435429(LOC107435429),	107413844(LOC107413844),	1.11774	0.590344	1
GO:0005351	sugar:proton symporter activity	molecular_function	7	3	4	1565	109	27193	107412045(LOC107412045),107420843(LOC107420843),107412048(LOC107412048),	107423309(LOC107423309),107410845(LOC107410845),107422881(LOC107422881),107430731(LOC107430731),	1.11587	0.61056	1
GO:0010228	vegetative to reproductive phase transition of meristem	biological_process	11	3	8	1565	172	27193	107417196(LOC107417196),107432912(LOC107432912),107423826(LOC107423826),	107421599(LOC107421599),107421718(LOC107421718),107417637(LOC107417637),107423735(LOC107423735),107415410(LOC107415410),107417456(LOC107417456),107424156(LOC107424156),107426013(LOC107426013),	1.11124	0.603019	1
GO:0043565	sequence-specific DNA binding	molecular_function	26	16	10	1565	407	27193	107428543(LOC107428543),107433017(LOC107433017),107427154(LOC107427154),107415044(LOC107415044),107424211(LOC107424211),107429074(LOC107429074),107424830(LOC107424830),107426318(LOC107426318),107419747(LOC107419747),107428843(LOC107428843),107414400(LOC107414400),107411049(LOC107411049),107433838(LOC107433838),107420464(LOC107420464),107430925(LOC107430925),107407960(LOC107407960),	107409025(LOC107409025),107413944(LOC107413944),107426114(LOC107426114),107407016(LOC107407016),107420051(LOC107420051),107430857(LOC107430857),107424454(LOC107424454),107431079(LOC107431079),107414972(LOC107414972),107420087(LOC107420087),	1.11	0.528965	1
GO:0005773	vacuole	cellular_component	78	43	35	1565	1227	27193	107404936(LOC107404936),107426892(LOC107426892),107415667(LOC107415667),107426665(LOC107426665),107419067(LOC107419067),107427981(LOC107427981),107418255(LOC107418255),107406783(LOC107406783),107429811(LOC107429811),107418731(LOC107418731),107433140(LOC107433140),107433883(LOC107433883),107424436(LOC107424436),107425684(LOC107425684),107423369(LOC107423369),107426259(LOC107426259),107429865(LOC10…	107412454(LOC107412454),107403360(LOC107403360),107414132(LOC107414132),107433360(LOC107433360),107421055(LOC107421055),107412153(LOC107412153),107412151(LOC107412151),107414526(LOC107414526),107405303(LOC107405303),107413585(LOC107413585),107432767(LOC107432767),107429403(LOC107429403),107433578(LOC107433578),107431369(LOC107431369),107425643(LOC107425643),107403362(LOC107403362),107412130(LOC10…	1.10457	0.363012	1
GO:0000160	phosphorelay signal transduction system	biological_process	18	7	11	1565	284	27193	107435017(LOC107435017),107406029(LOC107406029),107421353(LOC107421353),107424418(LOC107424418),107420093(LOC107420093),107415044(LOC107415044),107405052(LOC107405052),	107424149(LOC107424149),107411166(LOC107411166),107414998(LOC107414998),107408867(LOC107408867),107432866(LOC107432866),107413622(LOC107413622),107425913(LOC107425913),107433848(LOC107433848),107409847(LOC107409847),107423725(LOC107423725),107426646(LOC107426646),	1.10128	0.591265	1
GO:0008422	beta-glucosidase activity	molecular_function	5	3	2	1565	79	27193	107403644(LOC107403644),107420950(LOC107420950),107432445(LOC107432445),	107412640(LOC107412640),107432212(LOC107432212),	1.09973	0.633578	1
GO:0045893	positive regulation of transcription, DNA-templated	biological_process	16	5	11	1565	253	27193	107432516(LOC107432516),107417304(LOC107417304),107408482(LOC107408482),107406029(LOC107406029),107417196(LOC107417196),	107414104(LOC107414104),107426114(LOC107426114),107431079(LOC107431079),107403729(LOC107403729),107412857(LOC107412857),107414972(LOC107414972),107420051(LOC107420051),107410972(LOC107410972),107417456(LOC107417456),107410973(LOC107410973),107413944(LOC107413944),	1.09886	0.606513	1
GO:0032504	multicellular organism reproduction	biological_process	11	6	5	1565	174	27193	107406200(LOC107406200),107418495(LOC107418495),107424933(LOC107424933),107420640(LOC107420640),107424418(LOC107424418),107421822(LOC107421822),	107417456(LOC107417456),107429056(LOC107429056),107414614(LOC107414614),107417523(LOC107417523),107415586(LOC107415586),	1.09846	0.628581	1
GO:0016740	transferase activity	molecular_function	333	158	175	1565	5291	27193	107408943(LOC107408943),107414483(LOC107414483),107428079(LOC107428079),107403681(LOC107403681),107408838(LOC107408838),107410146(LOC107410146),107422486(LOC107422486),107419971(LOC107419971),107431308(LOC107431308),107412665(LOC107412665),107431848(LOC107431848),107413893(LOC107413893),107426494(LOC107426494),107406681(LOC107406681),107424534(LOC107424534),107421178(LOC107421178),107421822(LOC10…	107433679(LOC107433679),107423145(LOC107423145),107430681(LOC107430681),107414550(LOC107414550),107425604(LOC107425604),107428424(LOC107428424),107403484(LOC107403484),107428798(LOC107428798),107416797(LOC107416797),107430679(LOC107430679),107415924(LOC107415924),107427039(LOC107427039),107426575(LOC107426575),107421981(LOC107421981),107416593(LOC107416593),107414591(LOC107414591),107430858(LOC10…	1.09358	0.110339	0.654349
GO:0016829	lyase activity	molecular_function	31	18	13	1565	493	27193	107421584(LOC107421584),107434707(LOC107434707),107431448(LOC107431448),107417025(LOC107417025),107426189(LOC107426189),107432099(LOC107432099),107415231(LOC107415231),107415281(LOC107415281),107420607(LOC107420607),107432124(LOC107432124),107428581(LOC107428581),107426070(LOC107426070),107432223(LOC107432223),107433196(LOC107433196),107412275(LOC107412275),107428464(LOC107428464),107418393(LOC10…	107425104(LOC107425104),107403986(LOC107403986),107432945(LOC107432945),107428053(LOC107428053),107410829(LOC107410829),107424386(LOC107424386),107414223(LOC107414223),107421583(LOC107421583),107412289(LOC107412289),107424108(LOC107424108),107432928(LOC107432928),107423907(LOC107423907),107432125(LOC107432125),	1.09259	0.55982	1
GO:0000041	transition metal ion transport	biological_process	6	5	1	1565	96	27193	107411995(LOC107411995),107417567(LOC107417567),107412760(LOC107412760),107432323(LOC107432323),107418518(LOC107418518),	107416694(LOC107416694),	1.08598	0.657501	1
GO:0051287	NAD binding	molecular_function	4	2	2	1565	64	27193	107412204(LOC107412204),107433558(LOC107433558),	107435733(LOC107435733),107407569(LOC107407569),	1.08598	0.644022	1
GO:0016310	phosphorylation	biological_process	103	37	66	1565	1660	27193	107412665(LOC107412665),107408827(LOC107408827),107431384(LOC107431384),107413505(LOC107413505),107419971(LOC107419971),107426127(LOC107426127),107414374(LOC107414374),107404955(LOC107404955),107408838(LOC107408838),107423362(LOC107423362),107435742(LOC107435742),107403681(LOC107403681),107408943(LOC107408943),107431383(LOC107431383),107428837(LOC107428837),107406178(LOC107406178),107421178(LOC10…	107405595(LOC107405595),107425604(LOC107425604),107414550(LOC107414550),107409978(LOC107409978),107405707(LOC107405707),107414275(LOC107414275),107403579(LOC107403579),107420755(LOC107420755),107412632(LOC107412632),107409320(LOC107409320),107426795(LOC107426795),107418147(LOC107418147),107414798(LOC107414798),107430858(LOC107430858),107419539(LOC107419539),107418100(LOC107418100),107422264(LOC10…	1.07813	0.427419	1
GO:0009813	flavonoid biosynthetic process	biological_process	8	3	5	1565	129	27193	107427576(LOC107427576),107429773(LOC107429773),107431580(LOC107431580),	107418463(LOC107418463),107415925(LOC107415925),107413443(LOC107413443),107413585(LOC107413585),107415924(LOC107415924),	1.07756	0.674891	1
GO:0007049	cell cycle	biological_process	35	30	5	1565	569	27193	107432412(LOC107432412),107429074(LOC107429074),107417559(LOC107417559),107413998(LOC107413998),107409115(LOC107409115),107423821(LOC107423821),107423806(LOC107423806),107414846(LOC107414846),107427069(LOC107427069),107411334(LOC107411334),107405418(LOC107405418),107411197(LOC107411197),107425517(LOC107425517),107405603(LOC107405603),107424450(LOC107424450),107414476(LOC107414476),107417104(LOC10…	107429056(LOC107429056),107424208(LOC107424208),107422354(LOC107422354),107422978(LOC107422978),107409320(LOC107409320),	1.06881	0.629423	1
GO:0045892	negative regulation of transcription, DNA-templated	biological_process	15	8	7	1565	244	27193	107429528(LOC107429528),107423826(LOC107423826),107430925(LOC107430925),107411334(LOC107411334),107413132(LOC107413132),107432253(LOC107432253),107411049(LOC107411049),107415089(LOC107415089),	107413622(LOC107413622),107407016(LOC107407016),107432866(LOC107432866),107411166(LOC107411166),107414998(LOC107414998),107409025(LOC107409025),107417456(LOC107417456),	1.06818	0.686053	1
GO:0005975	carbohydrate metabolic process	biological_process	84	48	36	1565	1367	27193	107417136(LOC107417136),107415231(LOC107415231),107424933(LOC107424933),107414540(LOC107414540),107406681(LOC107406681),107412146(LOC107412146),107428464(LOC107428464),107422230(LOC107422230),107416046(LOC107416046),107426281(LOC107426281),107423615(LOC107423615),107421096(LOC107421096),107421292(LOC107421292),107406686(LOC107406686),107406178(LOC107406178),107405186(LOC107405186),107414312(LOC10…	107413443(LOC107413443),107432793(LOC107432793),107408221(LOC107408221),107422580(LOC107422580),107418463(LOC107418463),107426315(LOC107426315),107418882(LOC107418882),107432212(LOC107432212),107424386(LOC107424386),107413261(LOC107413261),107427524(LOC107427524),107403986(LOC107403986),107425104(LOC107425104),107408088(LOC107408088),107406059(LOC107406059),107415024(LOC107415024),107431577(LOC10…	1.06771	0.519215	1
GO:0006873	cellular ion homeostasis	biological_process	14	10	4	1565	228	27193	107417582(LOC107417582),107418518(LOC107418518),107415848(LOC107415848),107427984(LOC107427984),107412760(LOC107412760),107417079(LOC107417079),107432323(LOC107432323),107420913(LOC107420913),107417567(LOC107417567),107411995(LOC107411995),	107424317(LOC107424317),107414155(LOC107414155),107427432(LOC107427432),107429661(LOC107429661),	1.06693	0.691211	1
GO:0045088	regulation of innate immune response	biological_process	7	4	3	1565	114	27193	107435017(LOC107435017),107430925(LOC107430925),107409998(LOC107409998),107416751(LOC107416751),	107433848(LOC107433848),107424317(LOC107424317),107424775(LOC107424775),	1.06693	0.692289	1
GO:0040029	regulation of gene expression, epigenetic	biological_process	11	3	8	1565	180	27193	107415089(LOC107415089),107411049(LOC107411049),107411334(LOC107411334),	107410577(LOC107410577),107429227(LOC107429227),107429230(LOC107429230),107408448(LOC107408448),107406415(LOC107406415),107418251(LOC107418251),107406416(LOC107406416),107410016(LOC107410016),	1.06185	0.706682	1
GO:0016020	membrane	cellular_component	512	272	240	1565	8379	27193	107410698(LOC107410698),107421549(LOC107421549),107413389(LOC107413389),107411644(LOC107411644),107426259(LOC107426259),107415181(LOC107415181),107405394(LOC107405394),107433883(LOC107433883),107413948(LOC107413948),107418037(LOC107418037),107412665(LOC107412665),107419971(LOC107419971),107422842(LOC107422842),107419768(LOC107419768),107426666(LOC107426666),107407832(LOC107407832),107408943(LOC10…	107410969(LOC107410969),107428588(LOC107428588),107418569(LOC107418569),107412454(LOC107412454),107406440(LOC107406440),107410985(LOC107410985),107435496(LOC107435496),107409157(LOC107409157),107431165(LOC107431165),107433958(LOC107433958),107418273(LOC107418273),107434245(LOC107434245),107418491(LOC107418491),107410986(LOC107410986),107421163(LOC107421163),107430885(LOC107430885),107428028(LOC10…	1.06175	0.182923	0.993478
GO:0008168	methyltransferase activity	molecular_function	27	14	13	1565	442	27193	107425684(LOC107425684),107415089(LOC107415089),107417361(LOC107417361),107411909(LOC107411909),107416634(LOC107416634),107414401(LOC107414401),107421822(LOC107421822),107413125(LOC107413125),107410146(LOC107410146),107417263(LOC107417263),107416637(LOC107416637),107425956(LOC107425956),107418679(LOC107418679),107427352(LOC107427352),	107411015(LOC107411015),107418639(LOC107418639),107418649(LOC107418649),107418616(LOC107418616),107416580(LOC107416580),107429365(LOC107429365),107418698(LOC107418698),107423145(LOC107423145),107431668(LOC107431668),107416547(LOC107416547),107403689(LOC107403689),107418648(LOC107418648),107418654(LOC107418654),	1.06141	0.677101	1
GO:0009873	ethylene-activated signaling pathway	biological_process	12	6	6	1565	197	27193	107435017(LOC107435017),107420093(LOC107420093),107415044(LOC107415044),107406029(LOC107406029),107405052(LOC107405052),107421353(LOC107421353),	107424149(LOC107424149),107425913(LOC107425913),107409847(LOC107409847),107423725(LOC107423725),107433848(LOC107433848),107408867(LOC107408867),	1.05842	0.714146	1
GO:0040007	growth	biological_process	39	26	13	1565	641	27193	107415037(LOC107415037),107429284(LOC107429284),107435268(LOC107435268),107412226(LOC107412226),107429080(LOC107429080),107413505(LOC107413505),107407963(LOC107407963),107422842(LOC107422842),107430854(LOC107430854),107428574(LOC107428574),107435835(LOC107435835),107404955(LOC107404955),107406178(LOC107406178),107424559(LOC107424559),107423202(LOC107423202),107411605(LOC107411605),107419024(LOC10…	107428769(LOC107428769),107415410(LOC107415410),107419239(LOC107419239),107409089(LOC107409089),107428776(LOC107428776),107410103(LOC107410103),107430389(LOC107430389),107421994(LOC107421994),107430440(LOC107430440),107417662(LOC107417662),107434422(LOC107434422),107430443(LOC107430443),107413844(LOC107413844),	1.05718	0.66506	1
GO:0051726	regulation of cell cycle	biological_process	13	9	4	1565	214	27193	107420528(LOC107420528),107405879(LOC107405879),107427758(LOC107427758),107405418(LOC107405418),107410805(LOC107410805),107417559(LOC107417559),107408482(LOC107408482),107421822(LOC107421822),107432412(LOC107432412),	107422354(LOC107422354),107422978(LOC107422978),107429056(LOC107429056),107409320(LOC107409320),	1.05553	0.720565	1
GO:0009694	jasmonic acid metabolic process	biological_process	4	2	2	1565	66	27193	107416751(LOC107416751),107428648(LOC107428648),	107403689(LOC107403689),107423912(LOC107423912),	1.05307	0.687536	1
GO:0007059	chromosome segregation	biological_process	8	8	0	1565	132	27193	107427758(LOC107427758),107413998(LOC107413998),107414476(LOC107414476),107414207(LOC107414207),107417104(LOC107417104),107411334(LOC107411334),107417559(LOC107417559),107433040(LOC107433040),	-	1.05307	0.721223	1
GO:0009825	multidimensional cell growth	biological_process	4	4	0	1565	66	27193	107407922(LOC107407922),107429284(LOC107429284),107422842(LOC107422842),107407963(LOC107407963),	-	1.05307	0.687536	1
GO:0006915	apoptotic process	biological_process	4	0	4	1565	66	27193	-	107407175(LOC107407175),107409320(LOC107409320),107422978(LOC107422978),107429056(LOC107429056),	1.05307	0.687536	1
GO:0016301	kinase activity	molecular_function	136	54	82	1565	2247	27193	107433839(LOC107433839),107405996(LOC107405996),107420200(LOC107420200),107418417(LOC107418417),107413335(LOC107413335),107403642(LOC107403642),107424418(LOC107424418),107431409(LOC107431409),107404401(LOC107404401),107403692(LOC107403692),107416656(LOC107416656),107419973(LOC107419973),107413842(LOC107413842),107412642(LOC107412642),107433967(LOC107433967),107410113(LOC107410113),107431103(LOC10…	107414589(LOC107414589),107434422(LOC107434422),107414774(LOC107414774),107425643(LOC107425643),107434852(LOC107434852),107411040(LOC107411040),107423526(LOC107423526),107412673(LOC107412673),107420444(LOC107420444),107404385(LOC107404385),107409932(LOC107409932),107412420(LOC107412420),107405728(LOC107405728),107403489(LOC107403489),107414588(LOC107414588),107418287(LOC107418287),107421229(LOC10…	1.05167	0.53588	1
GO:0042742	defense response to bacterium	biological_process	28	20	8	1565	463	27193	107435944(LOC107435944),107414312(LOC107414312),107405879(LOC107405879),107406730(LOC107406730),107414648(LOC107414648),107432412(LOC107432412),107413423(LOC107413423),107419747(LOC107419747),107418393(LOC107418393),107419077(LOC107419077),107405336(LOC107405336),107435017(LOC107435017),107416393(LOC107416393),107413493(LOC107413493),107416751(LOC107416751),107425788(LOC107425788),107428581(LOC10…	107423888(LOC107423888),107424317(LOC107424317),107433848(LOC107433848),107411076(LOC107411076),107429926(LOC107429926),107431369(LOC107431369),107412857(LOC107412857),107433225(LOC107433225),	1.0508	0.712237	1
GO:0044281	small molecule metabolic process	biological_process	112	59	53	1565	1854	27193	107420239(LOC107420239),107424763(LOC107424763),107420645(LOC107420645),107410595(LOC107410595),107417649(LOC107417649),107432099(LOC107432099),107430456(LOC107430456),107420607(LOC107420607),107428725(LOC107428725),107413786(LOC107413786),107432234(LOC107432234),107428581(LOC107428581),107411605(LOC107411605),107408482(LOC107408482),107429113(LOC107429113),107434819(LOC107434819),107419226(LOC10…	107415924(LOC107415924),107428769(LOC107428769),107429605(LOC107429605),107415423(LOC107415423),107411843(LOC107411843),107415024(LOC107415024),107408088(LOC107408088),107413744(LOC107413744),107428053(LOC107428053),107420469(LOC107420469),107423145(LOC107423145),107429805(LOC107429805),107403689(LOC107403689),107424764(LOC107424764),107418375(LOC107418375),107417662(LOC107417662),107418882(LOC10…	1.04967	0.580433	1
GO:0090627	plant epidermal cell differentiation	biological_process	7	5	2	1565	116	27193	107415037(LOC107415037),107405996(LOC107405996),107414400(LOC107414400),107425223(LOC107425223),107424093(LOC107424093),	107409025(LOC107409025),107407016(LOC107407016),	1.04853	0.7254	1
GO:0009165	nucleotide biosynthetic process	biological_process	7	4	3	1565	116	27193	107420239(LOC107420239),107419226(LOC107419226),107408486(LOC107408486),107420240(LOC107420240),	107418310(LOC107418310),107431369(LOC107431369),107406645(LOC107406645),	1.04853	0.7254	1
GO:0048513	animal organ development	biological_process	29	21	8	1565	481	27193	107430854(LOC107430854),107413132(LOC107413132),107412187(LOC107412187),107413423(LOC107413423),107435429(LOC107435429),107412485(LOC107412485),107411468(LOC107411468),107421241(LOC107421241),107410582(LOC107410582),107415044(LOC107415044),107404536(LOC107404536),107429117(LOC107429117),107424559(LOC107424559),107430925(LOC107430925),107428581(LOC107428581),107421353(LOC107421353),107429113(LOC10…	107407016(LOC107407016),107407175(LOC107407175),107413844(LOC107413844),107409025(LOC107409025),107435589(LOC107435589),107413234(LOC107413234),107415410(LOC107415410),107404998(LOC107404998),	1.0476	0.722167	1
GO:0016773	phosphotransferase activity, alcohol group as acceptor	molecular_function	97	36	61	1565	1609	27193	107423362(LOC107423362),107435742(LOC107435742),107403681(LOC107403681),107404955(LOC107404955),107408838(LOC107408838),107414374(LOC107414374),107428837(LOC107428837),107406178(LOC107406178),107431383(LOC107431383),107408943(LOC107408943),107435232(LOC107435232),107412665(LOC107412665),107408827(LOC107408827),107431384(LOC107431384),107413505(LOC107413505),107426127(LOC107426127),107419971(LOC10…	107425604(LOC107425604),107414550(LOC107414550),107409978(LOC107409978),107405707(LOC107405707),107405595(LOC107405595),107432605(LOC107432605),107418170(LOC107418170),107408981(LOC107408981),107411031(LOC107411031),107404820(LOC107404820),107433265(LOC107433265),107414591(LOC107414591),107427008(LOC107427008),107415168(LOC107415168),107403579(LOC107403579),107414275(LOC107414275),107420755(LOC10…	1.04751	0.61469	1
GO:0000280	nuclear division	biological_process	13	13	0	1565	218	27193	107427758(LOC107427758),107405879(LOC107405879),107423821(LOC107423821),107413998(LOC107413998),107433040(LOC107433040),107417104(LOC107417104),107411334(LOC107411334),107417559(LOC107417559),107414476(LOC107414476),107414207(LOC107414207),107427069(LOC107427069),107432412(LOC107432412),107414846(LOC107414846),	-	1.03617	0.769301	1
GO:0048869	cellular developmental process	biological_process	54	37	17	1565	909	27193	107424211(LOC107424211),107409718(LOC107409718),107422210(LOC107422210),107424128(LOC107424128),107429117(LOC107429117),107428543(LOC107428543),107405879(LOC107405879),107427758(LOC107427758),107403720(LOC107403720),107420335(LOC107420335),107424093(LOC107424093),107406494(LOC107406494),107417370(LOC107417370),107411386(LOC107411386),107423202(LOC107423202),107421880(LOC107421880),107411605(LOC10…	107407016(LOC107407016),107417523(LOC107417523),107430443(LOC107430443),107435589(LOC107435589),107409025(LOC107409025),107413844(LOC107413844),107430440(LOC107430440),107421599(LOC107421599),107434422(LOC107434422),107410103(LOC107410103),107419239(LOC107419239),107409089(LOC107409089),107421718(LOC107421718),107424208(LOC107424208),107429056(LOC107429056),107407175(LOC107407175),107430389(LOC10…	1.03222	0.757464	1
GO:0050776	regulation of immune response	biological_process	7	4	3	1565	118	27193	107435017(LOC107435017),107430925(LOC107430925),107416751(LOC107416751),107409998(LOC107409998),	107433848(LOC107433848),107424775(LOC107424775),107424317(LOC107424317),	1.03076	0.758653	1
GO:0009845	seed germination	biological_process	11	7	4	1565	186	27193	107405167(LOC107405167),107405843(LOC107405843),107414515(LOC107414515),107417090(LOC107417090),107406133(LOC107406133),107429606(LOC107429606),107413674(LOC107413674),	107414614(LOC107414614),107418251(LOC107418251),107411076(LOC107411076),107426013(LOC107426013),	1.0276	0.786225	1
GO:0009251	glucan catabolic process	biological_process	5	5	0	1565	85	27193	107426281(LOC107426281),107429284(LOC107429284),107405025(LOC107405025),107413389(LOC107413389),107417136(LOC107417136),	-	1.0221	0.750732	1
GO:0005509	calcium ion binding	molecular_function	13	9	4	1565	221	27193	107421803(LOC107421803),107415535(LOC107415535),107421107(LOC107421107),107412759(LOC107412759),107432477(LOC107432477),107432157(LOC107432157),107428835(LOC107428835),107420658(LOC107420658),107410786(LOC107410786),	107409917(LOC107409917),107424831(LOC107424831),107422727(LOC107422727),107409089(LOC107409089),	1.0221	0.806084	1
GO:0008152	metabolic process	biological_process	780	434	346	1565	13322	27193	107403792(LOC107403792),107420950(LOC107420950),107421684(LOC107421684),107414733(LOC107414733),107420607(LOC107420607),107431383(LOC107431383),107435854(LOC107435854),107405468(LOC107405468),107418679(LOC107418679),107405843(LOC107405843),107411334(LOC107411334),107431384(LOC107431384),107419938(LOC107419938),107413435(LOC107413435),107431470(LOC107431470),107428507(LOC107428507),107430487(LOC10…	107425622(LOC107425622),107403371(LOC107403371),107404799(LOC107404799),107424386(LOC107424386),107429365(LOC107429365),107415423(LOC107415423),107423070(LOC107423070),107431079(LOC107431079),107408088(LOC107408088),107418376(LOC107418376),107408221(LOC107408221),107433848(LOC107433848),107418170(LOC107418170),107406645(LOC107406645),107429585(LOC107429585),107427008(LOC107427008),107404820(LOC10…	1.01734	0.625887	1
GO:0009812	flavonoid metabolic process	biological_process	9	4	5	1565	154	27193	107431580(LOC107431580),107417263(LOC107417263),107427576(LOC107427576),107429773(LOC107429773),	107415924(LOC107415924),107413585(LOC107413585),107418463(LOC107418463),107415925(LOC107415925),107413443(LOC107413443),	1.01546	0.804744	1
GO:0005515	protein binding	molecular_function	266	135	131	1565	4559	27193	107417361(LOC107417361),107435046(LOC107435046),107414846(LOC107414846),107422399(LOC107422399),107413998(LOC107413998),107414374(LOC107414374),107417932(LOC107417932),107426318(LOC107426318),107425674(LOC107425674),107409630(LOC107409630),107432359(LOC107432359),107412642(LOC107412642),107419973(LOC107419973),107429113(LOC107429113),107429528(LOC107429528),107408186(LOC107408186),107427575(LOC10…	107406059(LOC107406059),107416580(LOC107416580),107422354(LOC107422354),107426646(LOC107426646),107421061(LOC107421061),107411011(LOC107411011),107411076(LOC107411076),107420469(LOC107420469),107428053(LOC107428053),107419539(LOC107419539),107423102(LOC107423102),107424775(LOC107424775),107426320(LOC107426320),107415770(LOC107415770),107423119(LOC107423119),107435670(LOC107435670),107429207(LOC10…	1.01381	0.799133	1
GO:0016772	transferase activity, transferring phosphorus-containing groups	molecular_function	148	57	91	1565	2537	27193	107421353(LOC107421353),107428704(LOC107428704),107413948(LOC107413948),107421572(LOC107421572),107433510(LOC107433510),107432707(LOC107432707),107403717(LOC107403717),107409998(LOC107409998),107421178(LOC107421178),107412335(LOC107412335),107411386(LOC107411386),107424534(LOC107424534),107426494(LOC107426494),107412665(LOC107412665),107413505(LOC107413505),107419971(LOC107419971),107426127(LOC10…	107433958(LOC107433958),107414551(LOC107414551),107431092(LOC107431092),107411806(LOC107411806),107410986(LOC107410986),107421163(LOC107421163),107430885(LOC107430885),107411009(LOC107411009),107428028(LOC107428028),107412841(LOC107412841),107410969(LOC107410969),107422978(LOC107422978),107418569(LOC107418569),107417047(LOC107417047),107410985(LOC107410985),107419087(LOC107419087),107420755(LOC10…	1.01364	0.833509	1
GO:0010053	root epidermal cell differentiation	biological_process	6	4	2	1565	103	27193	107415037(LOC107415037),107405996(LOC107405996),107414400(LOC107414400),107424093(LOC107424093),	107407016(LOC107407016),107409025(LOC107409025),	1.01218	0.782738	1
GO:0003677	DNA binding	molecular_function	128	81	47	1565	2199	27193	107434651(LOC107434651),107405158(LOC107405158),107432339(LOC107432339),107406029(LOC107406029),107412920(LOC107412920),107430925(LOC107430925),107429011(LOC107429011),107420335(LOC107420335),107405603(LOC107405603),107424552(LOC107424552),107405905(LOC107405905),107429393(LOC107429393),107423782(LOC107423782),107414400(LOC107414400),107421822(LOC107421822),107420190(LOC107420190),107420464(LOC10…	107425913(LOC107425913),107407175(LOC107407175),107430857(LOC107430857),107435294(LOC107435294),107429464(LOC107429464),107413622(LOC107413622),107404503(LOC107404503),107424149(LOC107424149),107417234(LOC107417234),107429253(LOC107429253),107418096(LOC107418096),107411166(LOC107411166),107413944(LOC107413944),107432896(LOC107432896),107426114(LOC107426114),107424454(LOC107424454),107432866(LOC10…	1.01141	0.858214	1
GO:0043169	cation binding	molecular_function	194	120	74	1565	3336	27193	107415180(LOC107415180),107430084(LOC107430084),107412187(LOC107412187),107412606(LOC107412606),107426665(LOC107426665),107406527(LOC107406527),107406150(LOC107406150),107430381(LOC107430381),107415195(LOC107415195),107421107(LOC107421107),107428816(LOC107428816),107415848(LOC107415848),107404485(LOC107404485),107420658(LOC107420658),107416946(LOC107416946),107435268(LOC107435268),107405888(LOC10…	107421994(LOC107421994),107419355(LOC107419355),107430134(LOC107430134),107425874(LOC107425874),107414132(LOC107414132),107425649(LOC107425649),107421229(LOC107421229),107423822(LOC107423822),107403362(LOC107403362),107403489(LOC107403489),107413844(LOC107413844),107431275(LOC107431275),107409917(LOC107409917),107411240(LOC107411240),107404781(LOC107404781),107415319(LOC107415319),107420469(LOC10…	1.01046	0.853558	1
GO:0009640	photomorphogenesis	biological_process	5	4	1	1565	86	27193	107429528(LOC107429528),107432285(LOC107432285),107424379(LOC107424379),107405394(LOC107405394),	107424156(LOC107424156),	1.01022	0.770372	1
GO:0030554	adenyl nucleotide binding	molecular_function	138	90	48	1565	2374	27193	107411386(LOC107411386),107409998(LOC107409998),107428391(LOC107428391),107405603(LOC107405603),107417811(LOC107417811),107426494(LOC107426494),107431848(LOC107431848),107426127(LOC107426127),107414069(LOC107414069),107414505(LOC107414505),107405336(LOC107405336),107419971(LOC107419971),107411197(LOC107411197),107430566(LOC107430566),107419515(LOC107419515),107403681(LOC107403681),107423362(LOC10…	107410628(LOC107410628),107433271(LOC107433271),107426626(LOC107426626),107405906(LOC107405906),107431366(LOC107431366),107414583(LOC107414583),107414573(LOC107414573),107403865(LOC107403865),107434410(LOC107434410),107409978(LOC107409978),107414550(LOC107414550),107425604(LOC107425604),107404596(LOC107404596),107414551(LOC107414551),107435405(LOC107435405),107418491(LOC107418491),107406481(LOC10…	1.01005	0.868116	1
GO:0019752	carboxylic acid metabolic process	biological_process	70	36	34	1565	1205	27193	107414515(LOC107414515),107430486(LOC107430486),107407197(LOC107407197),107434707(LOC107434707),107432744(LOC107432744),107417415(LOC107417415),107431580(LOC107431580),107403286(LOC107403286),107426141(LOC107426141),107420186(LOC107420186),107420625(LOC107420625),107406986(LOC107406986),107417320(LOC107417320),107412204(LOC107412204),107416393(LOC107416393),107406664(LOC107406664),107416751(LOC10…	107415925(LOC107415925),107433345(LOC107433345),107430491(LOC107430491),107423912(LOC107423912),107420887(LOC107420887),107414132(LOC107414132),107416038(LOC107416038),107435733(LOC107435733),107432779(LOC107432779),107430488(LOC107430488),107417456(LOC107417456),107408274(LOC107408274),107407569(LOC107407569),107424108(LOC107424108),107424764(LOC107424764),107403689(LOC107403689),107429805(LOC10…	1.00938	0.88165	1
GO:0006974	cellular response to DNA damage stimulus	biological_process	21	19	2	1565	362	27193	107415180(LOC107415180),107405888(LOC107405888),107422965(LOC107422965),107420240(LOC107420240),107424404(LOC107424404),107420782(LOC107420782),107429074(LOC107429074),107413998(LOC107413998),107423821(LOC107423821),107418933(LOC107418933),107408482(LOC107408482),107411334(LOC107411334),107405260(LOC107405260),107427069(LOC107427069),107418249(LOC107418249),107427615(LOC107427615),107420239(LOC10…	107429566(LOC107429566),107420469(LOC107420469),	1.00798	0.86624	1
GO:0050662	coenzyme binding	molecular_function	24	8	16	1565	414	27193	107426070(LOC107426070),107433558(LOC107433558),107423992(LOC107423992),107431595(LOC107431595),107420975(LOC107420975),107412204(LOC107412204),107431809(LOC107431809),107432124(LOC107432124),	107408651(LOC107408651),107407569(LOC107407569),107432125(LOC107432125),107430790(LOC107430790),107408775(LOC107408775),107423912(LOC107423912),107435692(LOC107435692),107425534(LOC107425534),107410829(LOC107410829),107403931(LOC107403931),107417885(LOC107417885),107435733(LOC107435733),107418377(LOC107418377),107414223(LOC107414223),107418312(LOC107418312),107418321(LOC107418321),	1.00729	0.873634	1
GO:0005834	heterotrimeric G-protein complex	cellular_component	4	2	2	1565	69	27193	107428487(LOC107428487),107414846(LOC107414846),	107419890(LOC107419890),107424156(LOC107424156),	1.00729	0.753095	1
GO:0046872	metal ion binding	molecular_function	191	117	74	1565	3306	27193	107410786(LOC107410786),107424714(LOC107424714),107413205(LOC107413205),107435352(LOC107435352),107420975(LOC107420975),107432744(LOC107432744),107429080(LOC107429080),107430854(LOC107430854),107404231(LOC107404231),107417559(LOC107417559),107427984(LOC107427984),107406169(LOC107406169),107423435(LOC107423435),107403782(LOC107403782),107424559(LOC107424559),107416875(LOC107416875),107420640(LOC10…	107429661(LOC107429661),107403360(LOC107403360),107411247(LOC107411247),107430491(LOC107430491),107409089(LOC107409089),107433345(LOC107433345),107425065(LOC107425065),107428776(LOC107428776),107428524(LOC107428524),107412832(LOC107412832),107424831(LOC107424831),107406947(LOC107406947),107413516(LOC107413516),107425066(LOC107425066),107427682(LOC107427682),107410361(LOC107410361),107411248(LOC10…	1.00386	0.92355	1
GO:0005524	ATP binding	molecular_function	124	83	41	1565	2149	27193	107417536(LOC107417536),107421353(LOC107421353),107417872(LOC107417872),107427440(LOC107427440),107417832(LOC107417832),107418458(LOC107418458),107413948(LOC107413948),107413423(LOC107413423),107420632(LOC107420632),107421678(LOC107421678),107431144(LOC107431144),107421572(LOC107421572),107410498(LOC107410498),107431608(LOC107431608),107404281(LOC107404281),107426866(LOC107426866),107427154(LOC10…	107435405(LOC107435405),107418491(LOC107418491),107414551(LOC107414551),107432779(LOC107432779),107428028(LOC107428028),107406481(LOC107406481),107418569(LOC107418569),107430186(LOC107430186),107415586(LOC107415586),107405906(LOC107405906),107410628(LOC107410628),107433271(LOC107433271),107426626(LOC107426626),107403865(LOC107403865),107434410(LOC107434410),107409978(LOC107409978),107414550(LOC10…	1.0026	0.933874	1

## Sheet: 1 h vs. 12 h
GO_ID	GO_term	TYPE	diff_gene_in_this_GO	UP_GENE	DOWN_GENE	all_diff_gene_in_all_GO	all_gene_in_this_GO	all_gene_in_all_GO	gene_UP_list	gene_DOWN_list	rich_factor	P value	Q value
GO:0007043	cell-cell junction assembly	biological_process	4	4	0	1565	5	27193	107409630(LOC107409630),107416329(LOC107416329),107416330(LOC107416330),107428951(LOC107428951),	-	13.9006	0.000190859	0.00549107
GO:0048226	Casparian strip	cellular_component	4	4	0	1565	6	27193	107428951(LOC107428951),107416329(LOC107416329),107409630(LOC107409630),107416330(LOC107416330),	-	11.5838	0.00033415	0.00817707
GO:0000293	ferric-chelate reductase activity	molecular_function	4	4	0	1565	7	27193	107432941(LOC107432941),107414733(LOC107414733),107406527(LOC107406527),107414747(LOC107414747),	-	9.92898	0.000547067	0.0117647
GO:0031640	killing of cells of other organism	biological_process	5	2	3	1565	9	27193	107419067(LOC107419067),107429739(LOC107429739),	107412151(LOC107412151),107412130(LOC107412130),107412153(LOC107412153),	9.65318	0.000169455	0.00522855
GO:0046424	ferulate 5-hydroxylase activity	molecular_function	4	4	0	1565	8	27193	107435903(LOC107435903),107412853(LOC107412853),107435908(LOC107435908),107428642(LOC107428642),	-	8.68786	0.000849063	0.0164332
GO:0060148	positive regulation of posttranscriptional gene silencing	biological_process	7	0	7	1565	14	27193	-	107429230(LOC107429230),107410016(LOC107410016),107429227(LOC107429227),107406416(LOC107406416),107418251(LOC107418251),107406415(LOC107406415),107408448(LOC107408448),	8.68786	2.46471e-05	0.00100911
GO:0010290	chlorophyll catabolite transmembrane transporter activity	molecular_function	5	1	4	1565	10	27193	107428391(LOC107428391),	107433360(LOC107433360),107433578(LOC107433578),107433373(LOC107433373),107433271(LOC107433271),	8.68786	0.000258601	0.00696914
GO:0010600	regulation of auxin biosynthetic process	biological_process	4	4	0	1565	8	27193	107423055(LOC107423055),107417866(LOC107417866),107416181(LOC107416181),107420190(LOC107420190),	-	8.68786	0.000849063	0.0164332
GO:0015431	glutathione S-conjugate-exporting ATPase activity	molecular_function	5	1	4	1565	10	27193	107428391(LOC107428391),	107433373(LOC107433373),107433271(LOC107433271),107433578(LOC107433578),107433360(LOC107433360),	8.68786	0.000258601	0.00696914
GO:0018458	isopiperitenol dehydrogenase activity	molecular_function	7	2	5	1565	15	27193	107413786(LOC107413786),107418379(LOC107418379),	107404553(LOC107404553),107418375(LOC107418375),107418376(LOC107418376),107419251(LOC107419251),107407358(LOC107407358),	8.10867	3.59812e-05	0.0013928
GO:0018459	carveol dehydrogenase activity	molecular_function	7	2	5	1565	15	27193	107418379(LOC107418379),107413786(LOC107413786),	107404553(LOC107404553),107419251(LOC107419251),107407358(LOC107407358),107418376(LOC107418376),107418375(LOC107418375),	8.10867	3.59812e-05	0.0013928
GO:0031525	menthol biosynthetic process	biological_process	7	2	5	1565	15	27193	107418379(LOC107418379),107413786(LOC107413786),	107404553(LOC107404553),107407358(LOC107407358),107419251(LOC107419251),107418376(LOC107418376),107418375(LOC107418375),	8.10867	3.59812e-05	0.0013928
GO:0009263	deoxyribonucleotide biosynthetic process	biological_process	4	4	0	1565	10	27193	107408486(LOC107408486),107420240(LOC107420240),107420239(LOC107420239),107419226(LOC107419226),	-	6.95029	0.00180758	0.0303019
GO:0001047	core promoter binding	molecular_function	4	0	4	1565	10	27193	-	107429253(LOC107429253),107409025(LOC107409025),107407016(LOC107407016),107426114(LOC107426114),	6.95029	0.00180758	0.0303019
GO:0015692	lead ion transport	biological_process	4	0	4	1565	10	27193	-	107408521(LOC107408521),107434245(LOC107434245),107427689(LOC107427689),107409192(LOC107409192),	6.95029	0.00180758	0.0303019
GO:0001172	transcription, RNA-templated	biological_process	6	0	6	1565	16	27193	-	107406415(LOC107406415),107429230(LOC107429230),107429227(LOC107429227),107406416(LOC107406416),107410016(LOC107410016),107408448(LOC107408448),	6.51589	0.000319081	0.00799203
GO:0003968	RNA-directed RNA polymerase activity	molecular_function	6	0	6	1565	16	27193	-	107406415(LOC107406415),107429230(LOC107429230),107406416(LOC107406416),107429227(LOC107429227),107410016(LOC107410016),107408448(LOC107408448),	6.51589	0.000319081	0.00799203
GO:0047372	acylglycerol lipase activity	molecular_function	10	7	3	1565	27	27193	107424763(LOC107424763),107410595(LOC107410595),107405167(LOC107405167),107410582(LOC107410582),107429606(LOC107429606),107417090(LOC107417090),107405843(LOC107405843),	107424764(LOC107424764),107408274(LOC107408274),107420887(LOC107420887),	6.43545	7.5474e-06	0.000434282
GO:0016045	detection of bacterium	biological_process	4	4	0	1565	11	27193	107405336(LOC107405336),107435944(LOC107435944),107413335(LOC107413335),107409998(LOC107409998),	-	6.31844	0.00251167	0.0381953
GO:0050505	hydroquinone glucosyltransferase activity	molecular_function	4	0	4	1565	11	27193	-	107429974(LOC107429974),107430100(LOC107430100),107422681(LOC107422681),107430106(LOC107430106),	6.31844	0.00251167	0.0381953
GO:0016099	monoterpenoid biosynthetic process	biological_process	22	16	6	1565	61	27193	107431097(LOC107431097),107433551(LOC107433551),107418379(LOC107418379),107428343(LOC107428343),107428354(LOC107428354),107413786(LOC107413786),107430823(LOC107430823),107432143(LOC107432143),107430822(LOC107430822),107430691(LOC107430691),107432020(LOC107432020),107432137(LOC107432137),107428350(LOC107428350),107433550(LOC107433550),107430820(LOC107430820),107432032(LOC107432032),	107407358(LOC107407358),107404553(LOC107404553),107419251(LOC107419251),107413798(LOC107413798),107418376(LOC107418376),107418375(LOC107418375),	6.26665	1.62703e-10	1.15465e-07
GO:0045735	nutrient reservoir activity	molecular_function	11	5	6	1565	31	27193	107410595(LOC107410595),107432405(LOC107432405),107424763(LOC107424763),107410868(LOC107410868),107410582(LOC107410582),	107424764(LOC107424764),107427813(LOC107427813),107410779(LOC107410779),107427815(LOC107427815),107420887(LOC107420887),107408274(LOC107408274),	6.16558	4.22271e-06	0.000264416
GO:0010268	brassinosteroid homeostasis	biological_process	7	3	4	1565	20	27193	107424559(LOC107424559),107435268(LOC107435268),107429080(LOC107429080),	107428769(LOC107428769),107421994(LOC107421994),107428776(LOC107428776),107413844(LOC107413844),	6.0815	0.000178527	0.00527894
GO:0006805	xenobiotic metabolic process	biological_process	6	1	5	1565	18	27193	107432818(LOC107432818),	107429974(LOC107429974),107430100(LOC107430100),107422681(LOC107422681),107432767(LOC107432767),107430106(LOC107430106),	5.79191	0.000568278	0.0120986
GO:0042178	xenobiotic catabolic process	biological_process	4	0	4	1565	12	27193	-	107430106(LOC107430106),107422681(LOC107422681),107430100(LOC107430100),107429974(LOC107429974),	5.79191	0.00339936	0.0489002
GO:0009410	response to xenobiotic stimulus	biological_process	8	1	7	1565	25	27193	107432818(LOC107432818),	107430100(LOC107430100),107429974(LOC107429974),107422681(LOC107422681),107432767(LOC107432767),107410972(LOC107410972),107430106(LOC107430106),107410973(LOC107410973),	5.56023	0.000126199	0.0041981
GO:0008395	steroid hydroxylase activity	molecular_function	7	4	3	1565	22	27193	107424559(LOC107424559),107429080(LOC107429080),107435268(LOC107435268),107430854(LOC107430854),	107428776(LOC107428776),107428769(LOC107428769),107421994(LOC107421994),	5.52864	0.000304886	0.0078205
GO:0006270	DNA replication initiation	biological_process	6	6	0	1565	19	27193	107427615(LOC107427615),107424534(LOC107424534),107410805(LOC107410805),107405603(LOC107405603),107427154(LOC107427154),107413435(LOC107413435),	-	5.48707	0.000741184	0.0147475
GO:0008061	chitin binding	molecular_function	11	3	8	1565	35	27193	107420200(LOC107420200),107411118(LOC107411118),107427326(LOC107427326),	107412153(LOC107412153),107434805(LOC107434805),107412151(LOC107412151),107411119(LOC107411119),107419108(LOC107419108),107406053(LOC107406053),107412130(LOC107412130),107406041(LOC107406041),	5.46094	1.17331e-05	0.000594755
GO:0010262	somatic embryogenesis	biological_process	4	0	4	1565	13	27193	-	107406053(LOC107406053),107406041(LOC107406041),107417456(LOC107417456),107419108(LOC107419108),	5.34638	0.00449701	0.058025
GO:0009269	response to desiccation	biological_process	7	4	3	1565	24	27193	107417060(LOC107417060),107435998(LOC107435998),107417043(LOC107417043),107410868(LOC107410868),	107404305(LOC107404305),107410779(LOC107410779),107403630(LOC107403630),	5.06792	0.000496972	0.0107965
GO:0016756	glutathione gamma-glutamylcysteinyltransferase activity	molecular_function	4	3	1	1565	14	27193	107425421(LOC107425421),107432818(LOC107432818),107425788(LOC107425788),	107432767(LOC107432767),	4.96449	0.00583148	0.0697484
GO:0010167	response to nitrate	biological_process	6	4	2	1565	21	27193	107413219(LOC107413219),107430456(LOC107430456),107411468(LOC107411468),107428580(LOC107428580),	107428812(LOC107428812),107428524(LOC107428524),	4.96449	0.00121213	0.0211526
GO:0046865	terpenoid transport	biological_process	4	0	4	1565	14	27193	-	107408521(LOC107408521),107434245(LOC107434245),107409192(LOC107409192),107427689(LOC107427689),	4.96449	0.00583148	0.0697484
GO:0052651	monoacylglycerol catabolic process	biological_process	4	4	0	1565	14	27193	107405843(LOC107405843),107429606(LOC107429606),107417090(LOC107417090),107405167(LOC107405167),	-	4.96449	0.00583148	0.0697484
GO:0080168	abscisic acid transport	biological_process	4	0	4	1565	14	27193	-	107434245(LOC107434245),107408521(LOC107408521),107427689(LOC107427689),107409192(LOC107409192),	4.96449	0.00583148	0.0697484
GO:0032107	regulation of response to nutrient levels	biological_process	4	2	2	1565	14	27193	107424181(LOC107424181),107434836(LOC107434836),	107407016(LOC107407016),107409025(LOC107409025),	4.96449	0.00583148	0.0697484
GO:0046340	diacylglycerol catabolic process	biological_process	4	4	0	1565	14	27193	107429606(LOC107429606),107405843(LOC107405843),107417090(LOC107417090),107405167(LOC107405167),	-	4.96449	0.00583148	0.0697484
GO:0006268	DNA unwinding involved in DNA replication	biological_process	4	4	0	1565	15	27193	107405603(LOC107405603),107413435(LOC107413435),107427154(LOC107427154),107431799(LOC107431799),	-	4.63353	0.00742981	0.0819589
GO:0009750	response to fructose	biological_process	5	5	0	1565	19	27193	107433140(LOC107433140),107433782(LOC107433782),107432234(LOC107432234),107421353(LOC107421353),107431616(LOC107431616),	-	4.57256	0.00374554	0.051117
GO:0045730	respiratory burst	biological_process	6	5	1	1565	23	27193	107410255(LOC107410255),107410256(LOC107410256),107403941(LOC107403941),107403585(LOC107403585),107410248(LOC107410248),	107433618(LOC107433618),	4.5328	0.00189387	0.0305458
GO:0010088	phloem development	biological_process	7	3	4	1565	27	27193	107423004(LOC107423004),107423002(LOC107423002),107422999(LOC107422999),	107423010(LOC107423010),107415515(LOC107415515),107422960(LOC107422960),107413138(LOC107413138),	4.50482	0.000960895	0.0179451
GO:0060968	regulation of gene silencing	biological_process	8	1	7	1565	32	27193	107411334(LOC107411334),	107429230(LOC107429230),107410016(LOC107410016),107429227(LOC107429227),107406416(LOC107406416),107408448(LOC107408448),107406415(LOC107406415),107418251(LOC107418251),	4.34393	0.000596572	0.012452
GO:0032350	regulation of hormone metabolic process	biological_process	5	4	1	1565	20	27193	107417866(LOC107417866),107420190(LOC107420190),107416181(LOC107416181),107423055(LOC107423055),	107435692(LOC107435692),	4.34393	0.00464685	0.0595972
GO:0009394	2'-deoxyribonucleotide metabolic process	biological_process	4	3	1	1565	16	27193	107428725(LOC107428725),107420240(LOC107420240),107420239(LOC107420239),	107429566(LOC107429566),	4.34393	0.00931901	0.0987073
GO:0015706	nitrate transport	biological_process	9	6	3	1565	37	27193	107428580(LOC107428580),107421481(LOC107421481),107430456(LOC107430456),107413219(LOC107413219),107404614(LOC107404614),107411468(LOC107411468),	107428524(LOC107428524),107434527(LOC107434527),107428812(LOC107428812),	4.22653	0.000366914	0.00867955
GO:1900994	(-)-secologanin biosynthetic process	biological_process	6	5	1	1565	25	27193	107430691(LOC107430691),107430822(LOC107430822),107431097(LOC107431097),107430820(LOC107430820),107430823(LOC107430823),	107413798(LOC107413798),	4.17017	0.00284594	0.0417862
GO:0009685	gibberellin metabolic process	biological_process	10	4	6	1565	42	27193	107430486(LOC107430486),107406664(LOC107406664),107421353(LOC107421353),107430487(LOC107430487),	107430488(LOC107430488),107413744(LOC107413744),107429464(LOC107429464),107430491(LOC107430491),107417456(LOC107417456),107433345(LOC107433345),	4.13708	0.000224363	0.00628512
GO:0050691	regulation of defense response to virus by host	biological_process	4	4	0	1565	17	27193	107413388(LOC107413388),107413395(LOC107413395),107419747(LOC107419747),107413361(LOC107413361),	-	4.0884	0.0115257	0.115747
GO:0080031	methyl salicylate esterase activity	molecular_function	4	0	4	1565	17	27193	-	107404235(LOC107404235),107404233(LOC107404233),107424750(LOC107424750),107424749(LOC107424749),	4.0884	0.0115257	0.115747
GO:0045551	cinnamyl-alcohol dehydrogenase activity	molecular_function	5	2	3	1565	22	27193	107414687(LOC107414687),107431595(LOC107431595),	107425065(LOC107425065),107425066(LOC107425066),107425057(LOC107425057),	3.94903	0.00692654	0.0780244
GO:0030414	peptidase inhibitor activity	molecular_function	13	6	7	1565	58	27193	107419726(LOC107419726),107419678(LOC107419678),107429739(LOC107429739),107419729(LOC107419729),107418565(LOC107418565),107418517(LOC107418517),	107414326(LOC107414326),107416678(LOC107416678),107409476(LOC107409476),107416675(LOC107416675),107405004(LOC107405004),107429736(LOC107429736),107416667(LOC107416667),	3.89456	5.94671e-05	0.00214586
GO:0030552	cAMP binding	molecular_function	6	1	5	1565	27	27193	107414585(LOC107414585),	107426320(LOC107426320),107405429(LOC107405429),107404596(LOC107404596),107414583(LOC107414583),107414573(LOC107414573),	3.86127	0.00413504	0.0546802
GO:0030553	cGMP binding	molecular_function	6	1	5	1565	27	27193	107414585(LOC107414585),	107414573(LOC107414573),107414583(LOC107414583),107405429(LOC107405429),107404596(LOC107404596),107426320(LOC107426320),	3.86127	0.00413504	0.0546802
GO:0010329	auxin efflux transmembrane transporter activity	molecular_function	4	4	0	1565	18	27193	107432927(LOC107432927),107432375(LOC107432375),107406783(LOC107406783),107415346(LOC107415346),	-	3.86127	0.014076	0.134991
GO:0015112	nitrate transmembrane transporter activity	molecular_function	6	5	1	1565	27	27193	107428580(LOC107428580),107411468(LOC107411468),107430456(LOC107430456),107413219(LOC107413219),107404614(LOC107404614),	107428812(LOC107428812),	3.86127	0.00413504	0.0546802
GO:0006949	syncytium formation	biological_process	4	1	3	1565	18	27193	107417370(LOC107417370),	107419239(LOC107419239),107432793(LOC107432793),107429605(LOC107429605),	3.86127	0.014076	0.134991
GO:0016846	carbon-sulfur lyase activity	molecular_function	9	4	5	1565	41	27193	107421584(LOC107421584),107420607(LOC107420607),107428581(LOC107428581),107412275(LOC107412275),	107421583(LOC107421583),107424386(LOC107424386),107432928(LOC107432928),107403986(LOC107403986),107432945(LOC107432945),	3.81418	0.000742066	0.0146283
GO:0006855	drug transmembrane transport	biological_process	23	11	12	1565	105	27193	107409560(LOC107409560),107412587(LOC107412587),107403432(LOC107403432),107418731(LOC107418731),107409493(LOC107409493),107435645(LOC107435645),107417582(LOC107417582),107421314(LOC107421314),107409645(LOC107409645),107411644(LOC107411644),107415610(LOC107415610),	107433379(LOC107433379),107420765(LOC107420765),107409192(LOC107409192),107421055(LOC107421055),107427689(LOC107427689),107418820(LOC107418820),107429403(LOC107429403),107408521(LOC107408521),107418811(LOC107418811),107433294(LOC107433294),107434245(LOC107434245),107419518(LOC107419518),	3.80611	2.48743e-07	3.11514e-05
GO:0000322	storage vacuole	cellular_component	5	5	0	1565	23	27193	107426259(LOC107426259),107432405(LOC107432405),107431962(LOC107431962),107404936(LOC107404936),107426892(LOC107426892),	-	3.77733	0.00833613	0.0900895
GO:0009862	systemic acquired resistance, salicylic acid mediated signaling pathway	biological_process	6	2	4	1565	28	27193	107433913(LOC107433913),107430925(LOC107430925),	107404235(LOC107404235),107404233(LOC107404233),107424750(LOC107424750),107424749(LOC107424749),	3.72337	0.00492858	0.0617232
GO:0071281	cellular response to iron ion	biological_process	11	4	7	1565	52	27193	107417582(LOC107417582),107421353(LOC107421353),107411995(LOC107411995),107418518(LOC107418518),	107420211(LOC107420211),107420345(LOC107420345),107427008(LOC107427008),107426595(LOC107426595),107420286(LOC107420286),107420297(LOC107420297),107420320(LOC107420320),	3.67563	0.000311406	0.00789267
GO:0015893	drug transport	biological_process	23	11	12	1565	109	27193	107415610(LOC107415610),107409560(LOC107409560),107412587(LOC107412587),107411644(LOC107411644),107421314(LOC107421314),107417582(LOC107417582),107409645(LOC107409645),107409493(LOC107409493),107435645(LOC107435645),107403432(LOC107403432),107418731(LOC107418731),	107419518(LOC107419518),107434245(LOC107434245),107409192(LOC107409192),107420765(LOC107420765),107433379(LOC107433379),107433294(LOC107433294),107429403(LOC107429403),107408521(LOC107408521),107418811(LOC107418811),107421055(LOC107421055),107427689(LOC107427689),107418820(LOC107418820),	3.66644	4.50575e-07	4.79637e-05
GO:0042493	response to drug	biological_process	23	11	12	1565	109	27193	107415610(LOC107415610),107409645(LOC107409645),107421314(LOC107421314),107417582(LOC107417582),107411644(LOC107411644),107418731(LOC107418731),107403432(LOC107403432),107409493(LOC107409493),107435645(LOC107435645),107409560(LOC107409560),107412587(LOC107412587),	107434245(LOC107434245),107419518(LOC107419518),107408521(LOC107408521),107418811(LOC107418811),107429403(LOC107429403),107433294(LOC107433294),107427689(LOC107427689),107418820(LOC107418820),107421055(LOC107421055),107409192(LOC107409192),107433379(LOC107433379),107420765(LOC107420765),	3.66644	4.50575e-07	4.79637e-05
GO:0050688	regulation of defense response to virus	biological_process	4	4	0	1565	19	27193	107413388(LOC107413388),107413361(LOC107413361),107419747(LOC107419747),107413395(LOC107413395),	-	3.65805	0.0169953	0.158697
GO:0004866	endopeptidase inhibitor activity	molecular_function	12	5	7	1565	57	27193	107418565(LOC107418565),107418517(LOC107418517),107419726(LOC107419726),107419729(LOC107419729),107419678(LOC107419678),	107416667(LOC107416667),107429736(LOC107429736),107405004(LOC107405004),107416678(LOC107416678),107414326(LOC107414326),107416675(LOC107416675),107409476(LOC107409476),	3.65805	0.000186175	0.00542969
GO:0002679	respiratory burst involved in defense response	biological_process	4	3	1	1565	19	27193	107403585(LOC107403585),107403941(LOC107403941),107410256(LOC107410256),	107433618(LOC107433618),	3.65805	0.0169953	0.158697
GO:0016131	brassinosteroid metabolic process	biological_process	9	4	5	1565	43	27193	107430854(LOC107430854),107424559(LOC107424559),107435268(LOC107435268),107429080(LOC107429080),	107421994(LOC107421994),107428769(LOC107428769),107413844(LOC107413844),107428776(LOC107428776),107435692(LOC107435692),	3.63678	0.00102537	0.018819
GO:2000028	regulation of photoperiodism, flowering	biological_process	5	0	5	1565	24	27193	-	107417456(LOC107417456),107421718(LOC107421718),107424156(LOC107424156),107421599(LOC107421599),107415410(LOC107415410),	3.61994	0.0099467	0.102799
GO:0071456	cellular response to hypoxia	biological_process	11	6	5	1565	53	27193	107424763(LOC107424763),107434993(LOC107434993),107423423(LOC107423423),107404036(LOC107404036),107410595(LOC107410595),107435790(LOC107435790),	107424764(LOC107424764),107408274(LOC107408274),107432054(LOC107432054),107420051(LOC107420051),107420887(LOC107420887),	3.60628	0.000363102	0.00868589
GO:0009615	response to virus	biological_process	24	6	18	1565	116	27193	107410595(LOC107410595),107419747(LOC107419747),107424763(LOC107424763),107413361(LOC107413361),107413388(LOC107413388),107413395(LOC107413395),	107406481(LOC107406481),107429230(LOC107429230),107410016(LOC107410016),107414972(LOC107414972),107412130(LOC107412130),107420887(LOC107420887),107406415(LOC107406415),107424764(LOC107424764),107426626(LOC107426626),107408274(LOC107408274),107408448(LOC107408448),107411076(LOC107411076),107410577(LOC107410577),107429227(LOC107429227),107412153(LOC107412153),107405906(LOC107405906),107406416(LOC10…	3.59498	3.62824e-07	4.2914e-05
GO:0055088	lipid homeostasis	biological_process	7	3	4	1565	34	27193	107435268(LOC107435268),107429080(LOC107429080),107424559(LOC107424559),	107413844(LOC107413844),107428776(LOC107428776),107428769(LOC107428769),107421994(LOC107421994),	3.57735	0.00343182	0.0490359
GO:0010025	wax biosynthetic process	biological_process	7	1	6	1565	34	27193	107426141(LOC107426141),	107410016(LOC107410016),107429227(LOC107429227),107429230(LOC107429230),107406415(LOC107406415),107406416(LOC107406416),107408448(LOC107408448),	3.57735	0.00343182	0.0490359
GO:0004568	chitinase activity	molecular_function	13	3	10	1565	64	27193	107411118(LOC107411118),107426182(LOC107426182),107427326(LOC107427326),	107414538(LOC107414538),107434805(LOC107434805),107427075(LOC107427075),107411119(LOC107411119),107412130(LOC107412130),107406041(LOC107406041),107412151(LOC107412151),107412153(LOC107412153),107419108(LOC107419108),107406053(LOC107406053),	3.52944	0.000149843	0.00476143
GO:0052696	flavonoid glucuronidation	biological_process	5	1	4	1565	25	27193	107431580(LOC107431580),	107418463(LOC107418463),107413443(LOC107413443),107415925(LOC107415925),107415924(LOC107415924),	3.47514	0.0117742	0.117137
GO:0008970	phosphatidylcholine 1-acylhydrolase activity	molecular_function	5	4	1	1565	25	27193	107405167(LOC107405167),107405843(LOC107405843),107417090(LOC107417090),107429606(LOC107429606),	107413864(LOC107413864),	3.47514	0.0117742	0.117137
GO:0009686	gibberellin biosynthetic process	biological_process	8	3	5	1565	40	27193	107430487(LOC107430487),107421353(LOC107421353),107406664(LOC107406664),	107433345(LOC107433345),107430491(LOC107430491),107413744(LOC107413744),107430488(LOC107430488),107429464(LOC107429464),	3.47514	0.00236142	0.0366968
GO:0004620	phospholipase activity	molecular_function	13	9	4	1565	67	27193	107417090(LOC107417090),107429606(LOC107429606),107410582(LOC107410582),107410786(LOC107410786),107424763(LOC107424763),107405843(LOC107405843),107410595(LOC107410595),107432157(LOC107432157),107405167(LOC107405167),	107408274(LOC107408274),107413864(LOC107413864),107424764(LOC107424764),107420887(LOC107420887),	3.37141	0.000228934	0.00624873
GO:0016114	terpenoid biosynthetic process	biological_process	37	25	12	1565	191	27193	107429113(LOC107429113),107430822(LOC107430822),107424275(LOC107424275),107428101(LOC107428101),107430487(LOC107430487),107428350(LOC107428350),107428343(LOC107428343),107432020(LOC107432020),107420640(LOC107420640),107432137(LOC107432137),107418379(LOC107418379),107428354(LOC107428354),107432234(LOC107432234),107421353(LOC107421353),107432143(LOC107432143),107413786(LOC107413786),107430823(LOC10…	107433345(LOC107433345),107413798(LOC107413798),107430488(LOC107430488),107404553(LOC107404553),107419251(LOC107419251),107428769(LOC107428769),107430491(LOC107430491),107418375(LOC107418375),107418376(LOC107418376),107413744(LOC107413744),107407358(LOC107407358),107429464(LOC107429464),	3.36598	2.00739e-09	7.12289e-07
GO:0010039	response to iron ion	biological_process	11	4	7	1565	57	27193	107421353(LOC107421353),107417582(LOC107417582),107418518(LOC107418518),107411995(LOC107411995),	107420345(LOC107420345),107420211(LOC107420211),107420320(LOC107420320),107420297(LOC107420297),107420286(LOC107420286),107426595(LOC107426595),107427008(LOC107427008),	3.35321	0.000649445	0.0131683
GO:0006817	phosphate ion transport	biological_process	4	3	1	1565	21	27193	107422886(LOC107422886),107404109(LOC107404109),107407530(LOC107407530),	107422881(LOC107422881),	3.30966	0.0240365	0.207181
GO:0042542	response to hydrogen peroxide	biological_process	12	2	10	1565	63	27193	107406986(LOC107406986),107420093(LOC107420093),	107417637(LOC107417637),107428481(LOC107428481),107415055(LOC107415055),107423735(LOC107423735),107410936(LOC107410936),107421718(LOC107421718),107420051(LOC107420051),107421599(LOC107421599),107410933(LOC107410933),107408088(LOC107408088),	3.30966	0.000441622	0.0100023
GO:0000326	protein storage vacuole	cellular_component	4	4	0	1565	21	27193	107426259(LOC107426259),107431962(LOC107431962),107404936(LOC107404936),107426892(LOC107426892),	-	3.30966	0.0240365	0.207181
GO:0009851	auxin biosynthetic process	biological_process	7	6	1	1565	37	27193	107417866(LOC107417866),107423055(LOC107423055),107428581(LOC107428581),107420190(LOC107420190),107416181(LOC107416181),107422611(LOC107422611),	107410358(LOC107410358),	3.2873	0.00542226	0.0667282
GO:0010166	wax metabolic process	biological_process	7	1	6	1565	37	27193	107426141(LOC107426141),	107429230(LOC107429230),107429227(LOC107429227),107410016(LOC107410016),107406416(LOC107406416),107408448(LOC107408448),107406415(LOC107406415),	3.2873	0.00542226	0.0667282
GO:0055072	iron ion homeostasis	biological_process	7	5	2	1565	37	27193	107411995(LOC107411995),107418518(LOC107418518),107417582(LOC107417582),107414733(LOC107414733),107432941(LOC107432941),	107433745(LOC107433745),107435871(LOC107435871),	3.2873	0.00542226	0.0667282
GO:0008559	xenobiotic-transporting ATPase activity	molecular_function	6	1	5	1565	32	27193	107428391(LOC107428391),	107414526(LOC107414526),107433360(LOC107433360),107433271(LOC107433271),107433578(LOC107433578),107433373(LOC107433373),	3.25795	0.00932371	0.0982682
GO:0009807	lignan biosynthetic process	biological_process	6	3	3	1565	32	27193	107406590(LOC107406590),107434404(LOC107434404),107413557(LOC107413557),	107409707(LOC107409707),107430226(LOC107430226),107414167(LOC107414167),	3.25795	0.00932371	0.0982682
GO:0016102	diterpenoid biosynthetic process	biological_process	8	3	5	1565	43	27193	107406664(LOC107406664),107421353(LOC107421353),107430487(LOC107430487),	107429464(LOC107429464),107430488(LOC107430488),107413744(LOC107413744),107430491(LOC107430491),107433345(LOC107433345),	3.23269	0.00365141	0.0501538
GO:0071248	cellular response to metal ion	biological_process	13	6	7	1565	70	27193	107417582(LOC107417582),107415044(LOC107415044),107421353(LOC107421353),107427069(LOC107427069),107418518(LOC107418518),107411995(LOC107411995),	107426595(LOC107426595),107427008(LOC107427008),107420286(LOC107420286),107420297(LOC107420297),107420211(LOC107420211),107420345(LOC107420345),107420320(LOC107420320),	3.22692	0.000341904	0.00827175
GO:0015238	drug transmembrane transporter activity	molecular_function	20	9	11	1565	109	27193	107403432(LOC107403432),107418731(LOC107418731),107409493(LOC107409493),107417582(LOC107417582),107421314(LOC107421314),107409645(LOC107409645),107409560(LOC107409560),107412587(LOC107412587),107428391(LOC107428391),	107421055(LOC107421055),107418820(LOC107418820),107429403(LOC107429403),107418811(LOC107418811),107433360(LOC107433360),107420765(LOC107420765),107433578(LOC107433578),107433373(LOC107433373),107414526(LOC107414526),107433271(LOC107433271),107419518(LOC107419518),	3.18821	1.54282e-05	0.000729925
GO:0016104	triterpenoid biosynthetic process	biological_process	4	3	1	1565	22	27193	107424303(LOC107424303),107424275(LOC107424275),107428101(LOC107428101),	107428769(LOC107428769),	3.15922	0.0282034	0.232733
GO:0051865	protein autoubiquitination	biological_process	4	3	1	1565	22	27193	107410256(LOC107410256),107403941(LOC107403941),107403585(LOC107403585),	107433618(LOC107433618),	3.15922	0.0282034	0.232733
GO:0005315	inorganic phosphate transmembrane transporter activity	molecular_function	4	2	2	1565	22	27193	107407530(LOC107407530),107422886(LOC107422886),	107430731(LOC107430731),107410845(LOC107410845),	3.15922	0.0282034	0.232733
GO:0015103	inorganic anion transmembrane transporter activity	molecular_function	19	14	5	1565	106	27193	107421222(LOC107421222),107404109(LOC107404109),107422886(LOC107422886),107428580(LOC107428580),107418362(LOC107418362),107413219(LOC107413219),107407530(LOC107407530),107411468(LOC107411468),107404614(LOC107404614),107425788(LOC107425788),107426180(LOC107426180),107426387(LOC107426387),107405210(LOC107405210),107430456(LOC107430456),	107422881(LOC107422881),107412216(LOC107412216),107428812(LOC107428812),107431825(LOC107431825),107410845(LOC107410845),	3.11452	3.27592e-05	0.00131593
GO:0006749	glutathione metabolic process	biological_process	15	6	9	1565	85	27193	107426258(LOC107426258),107423369(LOC107423369),107405983(LOC107405983),107423451(LOC107423451),107425421(LOC107425421),107432818(LOC107432818),	107422872(LOC107422872),107411578(LOC107411578),107408548(LOC107408548),107430679(LOC107430679),107405508(LOC107405508),107432767(LOC107432767),107405225(LOC107405225),107409328(LOC107409328),107430681(LOC107430681),	3.0663	0.00022621	0.00625456
GO:0016760	cellulose synthase (UDP-forming) activity	molecular_function	7	5	2	1565	40	27193	107406681(LOC107406681),107405468(LOC107405468),107405473(LOC107405473),107406686(LOC107406686),107407276(LOC107407276),	107434132(LOC107434132),107422580(LOC107422580),	3.04075	0.00821544	0.0892382
GO:0009934	regulation of meristem structural organization	biological_process	4	4	0	1565	23	27193	107421243(LOC107421243),107425517(LOC107425517),107412187(LOC107412187),107421241(LOC107421241),	-	3.02186	0.0328288	0.255082
GO:0009408	response to heat	biological_process	43	7	36	1565	249	27193	107416393(LOC107416393),107406029(LOC107406029),107427323(LOC107427323),107432234(LOC107432234),107412759(LOC107412759),107424379(LOC107424379),107412146(LOC107412146),	107405906(LOC107405906),107408088(LOC107408088),107410947(LOC107410947),107406059(LOC107406059),107410936(LOC107410936),107415246(LOC107415246),107414306(LOC107414306),107411115(LOC107411115),107413815(LOC107413815),107431925(LOC107431925),107410942(LOC107410942),107410900(LOC107410900),107410963(LOC107410963),107423735(LOC107423735),107428481(LOC107428481),107417637(LOC107417637),107413944(LOC10…	3.00063	2.67744e-09	7.12533e-07
GO:0006833	water transport	biological_process	5	5	0	1565	29	27193	107408701(LOC107408701),107408712(LOC107408712),107431962(LOC107431962),107433650(LOC107433650),107429865(LOC107429865),	-	2.99581	0.0215696	0.188978
GO:0016420	malonyltransferase activity	molecular_function	5	2	3	1565	29	27193	107416879(LOC107416879),107416880(LOC107416880),	107415947(LOC107415947),107433574(LOC107433574),107415917(LOC107415917),	2.99581	0.0215696	0.188978
GO:0009407	toxin catabolic process	biological_process	9	4	5	1565	53	27193	107426258(LOC107426258),107423369(LOC107423369),107405983(LOC107405983),107423451(LOC107423451),	107430679(LOC107430679),107422872(LOC107422872),107411578(LOC107411578),107405508(LOC107405508),107430681(LOC107430681),	2.95059	0.0040983	0.054533
GO:0004364	glutathione transferase activity	molecular_function	12	4	8	1565	71	27193	107423451(LOC107423451),107426258(LOC107426258),107405983(LOC107405983),107423369(LOC107423369),	107430681(LOC107430681),107405225(LOC107405225),107409328(LOC107409328),107405508(LOC107405508),107408548(LOC107408548),107430679(LOC107430679),107422872(LOC107422872),107411578(LOC107411578),	2.93674	0.00120664	0.0212309
GO:0016709	oxidoreductase activity, acting on paired donors, with incorporation or reduction of molecular oxygen, NAD(P)H as one donor, and incorporation of one atom of oxygen	molecular_function	21	14	7	1565	125	27193	107432137(LOC107432137),107432032(LOC107432032),107433550(LOC107433550),107432020(LOC107432020),107430014(LOC107430014),107403322(LOC107403322),107432143(LOC107432143),107428354(LOC107428354),107433551(LOC107433551),107430487(LOC107430487),107428350(LOC107428350),107424559(LOC107424559),107430021(LOC107430021),107428343(LOC107428343),	107430491(LOC107430491),107417885(LOC107417885),107428769(LOC107428769),107404788(LOC107404788),107403931(LOC107403931),107430488(LOC107430488),107417662(LOC107417662),	2.91912	3.31614e-05	0.00130742
GO:0031407	oxylipin metabolic process	biological_process	7	2	5	1565	42	27193	107424763(LOC107424763),107410595(LOC107410595),	107424764(LOC107424764),107408274(LOC107408274),107403689(LOC107403689),107423912(LOC107423912),107420887(LOC107420887),	2.89595	0.0106178	0.108679
GO:0015562	efflux transmembrane transporter activity	molecular_function	6	6	0	1565	36	27193	107415346(LOC107415346),107432375(LOC107432375),107406783(LOC107406783),107421222(LOC107421222),107432927(LOC107432927),107432323(LOC107432323),	-	2.89595	0.0161692	0.15232
GO:0031408	oxylipin biosynthetic process	biological_process	7	2	5	1565	42	27193	107410595(LOC107410595),107424763(LOC107424763),	107420887(LOC107420887),107424764(LOC107424764),107423912(LOC107423912),107408274(LOC107408274),107403689(LOC107403689),	2.89595	0.0106178	0.108679
GO:0046910	pectinesterase inhibitor activity	molecular_function	16	10	6	1565	97	27193	107406516(LOC107406516),107433873(LOC107433873),107421292(LOC107421292),107422230(LOC107422230),107419067(LOC107419067),107406730(LOC107406730),107407301(LOC107407301),107405186(LOC107405186),107406625(LOC107406625),107414312(LOC107414312),	107425591(LOC107425591),107426315(LOC107426315),107405033(LOC107405033),107405303(LOC107405303),107414343(LOC107414343),107426316(LOC107426316),	2.8661	0.00030144	0.00782642
GO:0005319	lipid transporter activity	molecular_function	7	5	2	1565	43	27193	107421613(LOC107421613),107421640(LOC107421640),107424663(LOC107424663),107433913(LOC107433913),107428903(LOC107428903),	107429428(LOC107429428),107409058(LOC107409058),	2.82861	0.0120033	0.11831
GO:0009749	response to glucose	biological_process	6	5	1	1565	37	27193	107406783(LOC107406783),107428507(LOC107428507),107433782(LOC107433782),107433140(LOC107433140),107431616(LOC107431616),	107409847(LOC107409847),	2.81768	0.0183431	0.166181
GO:0009828	plant-type cell wall loosening	biological_process	6	2	4	1565	37	27193	107417370(LOC107417370),107422842(LOC107422842),	107419239(LOC107419239),107430440(LOC107430440),107430443(LOC107430443),107430389(LOC107430389),	2.81768	0.0183431	0.166181
GO:0015850	organic hydroxy compound transport	biological_process	5	1	4	1565	31	27193	107429865(LOC107429865),	107409192(LOC107409192),107434245(LOC107434245),107408521(LOC107408521),107427689(LOC107427689),	2.80254	0.0281725	0.233382
GO:0008299	isoprenoid biosynthetic process	biological_process	40	28	12	1565	248	27193	107405908(LOC107405908),107430823(LOC107430823),107433551(LOC107433551),107431097(LOC107431097),107406664(LOC107406664),107424303(LOC107424303),107430691(LOC107430691),107433550(LOC107433550),107430820(LOC107430820),107432032(LOC107432032),107428343(LOC107428343),107416294(LOC107416294),107424275(LOC107424275),107430822(LOC107430822),107417025(LOC107417025),107429113(LOC107429113),107428350(LOC10…	107407358(LOC107407358),107429464(LOC107429464),107430488(LOC107430488),107419251(LOC107419251),107404553(LOC107404553),107413798(LOC107413798),107433345(LOC107433345),107413744(LOC107413744),107428769(LOC107428769),107418376(LOC107418376),107418375(LOC107418375),107430491(LOC107430491),	2.80254	4.96354e-08	7.54812e-06
GO:0008131	primary amine oxidase activity	molecular_function	4	3	1	1565	25	27193	107423190(LOC107423190),107431308(LOC107431308),107423992(LOC107423992),	107423205(LOC107423205),	2.78012	0.0435284	0.324028
GO:0005242	inward rectifier potassium channel activity	molecular_function	4	2	2	1565	25	27193	107413728(LOC107413728),107414585(LOC107414585),	107414583(LOC107414583),107414573(LOC107414573),	2.78012	0.0435284	0.324028
GO:0030551	cyclic nucleotide binding	molecular_function	7	2	5	1565	44	27193	107414585(LOC107414585),107413728(LOC107413728),	107414573(LOC107414573),107404596(LOC107404596),107414583(LOC107414583),107405429(LOC107405429),107426320(LOC107426320),	2.76432	0.0135218	0.131452
GO:0006261	DNA-dependent DNA replication	biological_process	13	13	0	1565	82	27193	107427615(LOC107427615),107413435(LOC107413435),107427154(LOC107427154),107429074(LOC107429074),107405418(LOC107405418),107410805(LOC107410805),107426627(LOC107426627),107405879(LOC107405879),107417559(LOC107417559),107424534(LOC107424534),107432412(LOC107432412),107431799(LOC107431799),107405603(LOC107405603),	-	2.75469	0.00139946	0.0242231
GO:0004857	enzyme inhibitor activity	molecular_function	30	16	14	1565	191	27193	107418565(LOC107418565),107433873(LOC107433873),107406516(LOC107406516),107406730(LOC107406730),107419067(LOC107419067),107422230(LOC107422230),107414312(LOC107414312),107405186(LOC107405186),107406625(LOC107406625),107418517(LOC107418517),107419726(LOC107419726),107421292(LOC107421292),107419729(LOC107419729),107407301(LOC107407301),107419678(LOC107419678),107429739(LOC107429739),	107416667(LOC107416667),107405004(LOC107405004),107426315(LOC107426315),107409476(LOC107409476),107412689(LOC107412689),107416675(LOC107416675),107425591(LOC107425591),107405033(LOC107405033),107414343(LOC107414343),107405303(LOC107405303),107429736(LOC107429736),107416678(LOC107416678),107426316(LOC107426316),107414326(LOC107414326),	2.72917	3.26757e-06	0.000217395
GO:0006869	lipid transport	biological_process	23	11	12	1565	147	27193	107410817(LOC107410817),107421640(LOC107421640),107424182(LOC107424182),107433475(LOC107433475),107421613(LOC107421613),107433477(LOC107433477),107433913(LOC107433913),107433476(LOC107433476),107413732(LOC107413732),107433474(LOC107433474),107423867(LOC107423867),	107423147(LOC107423147),107403306(LOC107403306),107434245(LOC107434245),107411574(LOC107411574),107429428(LOC107429428),107431041(LOC107431041),107428059(LOC107428059),107405557(LOC107405557),107409192(LOC107409192),107408521(LOC107408521),107416030(LOC107416030),107427689(LOC107427689),	2.71865	4.22016e-05	0.00154909
GO:0003333	amino acid transmembrane transport	biological_process	5	4	1	1565	32	27193	107415738(LOC107415738),107417750(LOC107417750),107421102(LOC107421102),107434336(LOC107434336),	107410598(LOC107410598),	2.71496	0.0319508	0.255727
GO:0005372	water transmembrane transporter activity	molecular_function	5	4	1	1565	32	27193	107420666(LOC107420666),107424436(LOC107424436),107431962(LOC107431962),107429865(LOC107429865),	107412216(LOC107412216),	2.71496	0.0319508	0.255727
GO:0019915	lipid storage	biological_process	5	5	0	1565	32	27193	107429606(LOC107429606),107426301(LOC107426301),107417090(LOC107417090),107405167(LOC107405167),107405843(LOC107405843),	-	2.71496	0.0319508	0.255727
GO:0048510	regulation of timing of transition from vegetative to reproductive phase	biological_process	5	5	0	1565	32	27193	107415598(LOC107415598),107421353(LOC107421353),107417196(LOC107417196),107429011(LOC107429011),107405158(LOC107405158),	-	2.71496	0.0319508	0.255727
GO:0015250	water channel activity	molecular_function	5	4	1	1565	32	27193	107431962(LOC107431962),107429865(LOC107429865),107420666(LOC107420666),107424436(LOC107424436),	107412216(LOC107412216),	2.71496	0.0319508	0.255727
GO:0016759	cellulose synthase activity	molecular_function	7	5	2	1565	45	27193	107407276(LOC107407276),107406681(LOC107406681),107406686(LOC107406686),107405473(LOC107405473),107405468(LOC107405468),	107434132(LOC107434132),107422580(LOC107422580),	2.70289	0.0151811	0.143647
GO:0042545	cell wall modification	biological_process	26	18	8	1565	169	27193	107406625(LOC107406625),107405186(LOC107405186),107414312(LOC107414312),107422842(LOC107422842),107406516(LOC107406516),107419067(LOC107419067),107422230(LOC107422230),107416393(LOC107416393),107406730(LOC107406730),107416330(LOC107416330),107409630(LOC107409630),107429284(LOC107429284),107417370(LOC107417370),107425788(LOC107425788),107428951(LOC107428951),107413335(LOC107413335),107421292(LOC10…	107430389(LOC107430389),107426315(LOC107426315),107426316(LOC107426316),107417523(LOC107417523),107430440(LOC107430440),107419239(LOC107419239),107430443(LOC107430443),107405033(LOC107405033),	2.67319	1.90044e-05	0.000809206
GO:0051307	meiotic chromosome separation	biological_process	4	4	0	1565	26	27193	107427758(LOC107427758),107417559(LOC107417559),107411334(LOC107411334),107414476(LOC107414476),	-	2.67319	0.049635	0.355801
GO:0016132	brassinosteroid biosynthetic process	biological_process	4	2	2	1565	26	27193	107424559(LOC107424559),107430854(LOC107430854),	107413844(LOC107413844),107435692(LOC107435692),	2.67319	0.049635	0.355801
GO:0042128	nitrate assimilation	biological_process	4	3	1	1565	26	27193	107420975(LOC107420975),107430456(LOC107430456),107417141(LOC107417141),	107428812(LOC107428812),	2.67319	0.049635	0.355801
GO:0043068	positive regulation of programmed cell death	biological_process	4	2	2	1565	26	27193	107405330(LOC107405330),107423000(LOC107423000),	107423735(LOC107423735),107417637(LOC107417637),	2.67319	0.049635	0.355801
GO:0043090	amino acid import	biological_process	4	3	1	1565	26	27193	107417750(LOC107417750),107415738(LOC107415738),107415129(LOC107415129),	107415152(LOC107415152),	2.67319	0.049635	0.355801
GO:0015114	phosphate ion transmembrane transporter activity	molecular_function	4	3	1	1565	26	27193	107404109(LOC107404109),107422886(LOC107422886),107407530(LOC107407530),	107422881(LOC107422881),	2.67319	0.049635	0.355801
GO:0006720	isoprenoid metabolic process	biological_process	44	31	13	1565	290	27193	107424303(LOC107424303),107430820(LOC107430820),107432032(LOC107432032),107433550(LOC107433550),107431097(LOC107431097),107430486(LOC107430486),107430823(LOC107430823),107428354(LOC107428354),107431448(LOC107431448),107430822(LOC107430822),107417025(LOC107417025),107424275(LOC107424275),107430487(LOC107430487),107430691(LOC107430691),107433551(LOC107433551),107406664(LOC107406664),107405908(LOC10…	107407358(LOC107407358),107418376(LOC107418376),107430491(LOC107430491),107413744(LOC107413744),107433345(LOC107433345),107430488(LOC107430488),107417456(LOC107417456),107429464(LOC107429464),107428769(LOC107428769),107418375(LOC107418375),107413798(LOC107413798),107404553(LOC107404553),107419251(LOC107419251),	2.63632	5.75317e-08	8.16567e-06
GO:0080161	auxin transmembrane transporter activity	molecular_function	5	4	1	1565	33	27193	107406783(LOC107406783),107432927(LOC107432927),107415346(LOC107415346),107432375(LOC107432375),	107416002(LOC107416002),	2.63268	0.0360648	0.276194
GO:0004497	monooxygenase activity	molecular_function	49	26	23	1565	324	27193	107432143(LOC107432143),107410513(LOC107410513),107432020(LOC107432020),107432137(LOC107432137),107428343(LOC107428343),107406771(LOC107406771),107428350(LOC107428350),107433551(LOC107433551),107412853(LOC107412853),107403322(LOC107403322),107435268(LOC107435268),107430014(LOC107430014),107429080(LOC107429080),107428354(LOC107428354),107430854(LOC107430854),107428642(LOC107428642),107430487(LOC10…	107425874(LOC107425874),107428769(LOC107428769),107420297(LOC107420297),107417662(LOC107417662),107426595(LOC107426595),107420286(LOC107420286),107420211(LOC107420211),107415319(LOC107415319),107404788(LOC107404788),107408734(LOC107408734),107425534(LOC107425534),107430491(LOC107430491),107403931(LOC107403931),107430488(LOC107430488),107427247(LOC107427247),107428776(LOC107428776),107420345(LOC10…	2.62781	1.2036e-08	2.56247e-06
GO:0045490	pectin catabolic process	biological_process	15	11	4	1565	100	27193	107406516(LOC107406516),107406730(LOC107406730),107415231(LOC107415231),107421292(LOC107421292),107422230(LOC107422230),107419067(LOC107419067),107414312(LOC107414312),107405186(LOC107405186),107428574(LOC107428574),107428464(LOC107428464),107406625(LOC107406625),	107417523(LOC107417523),107405033(LOC107405033),107426315(LOC107426315),107426316(LOC107426316),	2.60636	0.00113756	0.0203518
GO:0051607	defense response to virus	biological_process	10	6	4	1565	67	27193	107413361(LOC107413361),107424763(LOC107424763),107419747(LOC107419747),107410595(LOC107410595),107413395(LOC107413395),107413388(LOC107413388),	107408274(LOC107408274),107424764(LOC107424764),107420887(LOC107420887),107410577(LOC107410577),	2.59339	0.00657475	0.0748537
GO:0019825	oxygen binding	molecular_function	39	20	19	1565	263	27193	107429080(LOC107429080),107413181(LOC107413181),107435268(LOC107435268),107418236(LOC107418236),107406771(LOC107406771),107410503(LOC107410503),107411420(LOC107411420),107433678(LOC107433678),107430255(LOC107430255),107418323(LOC107418323),107424559(LOC107424559),107430010(LOC107430010),107416560(LOC107416560),107406846(LOC107406846),107418282(LOC107418282),107428461(LOC107428461),107432419(LOC10…	107420211(LOC107420211),107405743(LOC107405743),107426595(LOC107426595),107420286(LOC107420286),107414511(LOC107414511),107428459(LOC107428459),107428769(LOC107428769),107425874(LOC107425874),107420297(LOC107420297),107405738(LOC107405738),107421994(LOC107421994),107413844(LOC107413844),107414516(LOC107414516),107430488(LOC107430488),107428776(LOC107428776),107420345(LOC107420345),107420320(LOC10…	2.57663	5.15576e-07	4.98937e-05
GO:0043086	negative regulation of catalytic activity	biological_process	14	6	8	1565	95	27193	107418517(LOC107418517),107405879(LOC107405879),107433873(LOC107433873),107418565(LOC107418565),107407301(LOC107407301),107432412(LOC107432412),	107416667(LOC107416667),107425591(LOC107425591),107416675(LOC107416675),107416678(LOC107416678),107429736(LOC107429736),107412689(LOC107412689),107405303(LOC107405303),107414343(LOC107414343),	2.56063	0.00187781	0.030518
GO:0005657	replication fork	cellular_component	5	5	0	1565	34	27193	107411334(LOC107411334),107429074(LOC107429074),107418249(LOC107418249),107413998(LOC107413998),107424534(LOC107424534),	-	2.55525	0.040527	0.304884
GO:0005388	calcium-transporting ATPase activity	molecular_function	10	1	9	1565	68	27193	107415226(LOC107415226),	107415371(LOC107415371),107404912(LOC107404912),107423116(LOC107423116),107423107(LOC107423107),107404917(LOC107404917),107423109(LOC107423109),107423119(LOC107423119),107423102(LOC107423102),107412925(LOC107412925),	2.55525	0.00726918	0.0814531
GO:0004867	serine-type endopeptidase inhibitor activity	molecular_function	6	2	4	1565	41	27193	107418517(LOC107418517),107418565(LOC107418565),	107416667(LOC107416667),107429736(LOC107429736),107416675(LOC107416675),107416678(LOC107416678),	2.54279	0.0292051	0.237319
GO:0010951	negative regulation of endopeptidase activity	biological_process	6	2	4	1565	41	27193	107418565(LOC107418565),107418517(LOC107418517),	107416678(LOC107416678),107416675(LOC107416675),107416667(LOC107416667),107429736(LOC107429736),	2.54279	0.0292051	0.237319
GO:0006032	chitin catabolic process	biological_process	7	3	4	1565	48	27193	107426182(LOC107426182),107411118(LOC107411118),107414540(LOC107414540),	107411119(LOC107411119),107427075(LOC107427075),107434805(LOC107434805),107414538(LOC107414538),	2.53396	0.0210805	0.185456
GO:0009664	plant-type cell wall organization	biological_process	22	14	8	1565	152	27193	107412146(LOC107412146),107417370(LOC107417370),107428574(LOC107428574),107421837(LOC107421837),107410248(LOC107410248),107435998(LOC107435998),107417029(LOC107417029),107419024(LOC107419024),107417060(LOC107417060),107412676(LOC107412676),107431496(LOC107431496),107417043(LOC107417043),107410255(LOC107410255),107422842(LOC107422842),	107417523(LOC107417523),107430440(LOC107430440),107419239(LOC107419239),107430443(LOC107430443),107406479(LOC107406479),107430389(LOC107430389),107407421(LOC107407421),107407569(LOC107407569),	2.51491	0.000174296	0.0053011
GO:0030599	pectinesterase activity	molecular_function	15	11	4	1565	104	27193	107406516(LOC107406516),107433873(LOC107433873),107406730(LOC107406730),107404231(LOC107404231),107422230(LOC107422230),107419067(LOC107419067),107421292(LOC107421292),107424714(LOC107424714),107414312(LOC107414312),107406625(LOC107406625),107405186(LOC107405186),	107425591(LOC107425591),107405033(LOC107405033),107426315(LOC107426315),107426316(LOC107426316),	2.50611	0.0016559	0.0279795
GO:0009627	systemic acquired resistance	biological_process	11	3	8	1565	77	27193	107435017(LOC107435017),107430925(LOC107430925),107433913(LOC107433913),	107433848(LOC107433848),107412151(LOC107412151),107424750(LOC107424750),107412153(LOC107412153),107424749(LOC107424749),107412130(LOC107412130),107404235(LOC107404235),107404233(LOC107404233),	2.48225	0.00641434	0.07342
GO:0009142	nucleoside triphosphate biosynthetic process	biological_process	4	2	2	1565	28	27193	107408486(LOC107408486),107419226(LOC107419226),	107431369(LOC107431369),107406645(LOC107406645),	2.48225	0.0634291	0.425996
GO:0034605	cellular response to heat	biological_process	5	2	3	1565	36	27193	107424379(LOC107424379),107406029(LOC107406029),	107406059(LOC107406059),107420051(LOC107420051),107421930(LOC107421930),	2.41329	0.0505422	0.352801
GO:1903825	organic acid transmembrane transport	biological_process	9	7	2	1565	65	27193	107429811(LOC107429811),107428903(LOC107428903),107415738(LOC107415738),107417750(LOC107417750),107421102(LOC107421102),107434336(LOC107434336),107430072(LOC107430072),	107409058(LOC107409058),107410598(LOC107410598),	2.40587	0.014747	0.140162
GO:0035251	UDP-glucosyltransferase activity	molecular_function	42	16	26	1565	305	27193	107407276(LOC107407276),107406686(LOC107406686),107431580(LOC107431580),107429124(LOC107429124),107430691(LOC107430691),107416393(LOC107416393),107423777(LOC107423777),107406986(LOC107406986),107430822(LOC107430822),107406681(LOC107406681),107432527(LOC107432527),107430820(LOC107430820),107431097(LOC107431097),107405468(LOC107405468),107405473(LOC107405473),107430823(LOC107430823),	107418081(LOC107418081),107415924(LOC107415924),107414867(LOC107414867),107413798(LOC107413798),107405276(LOC107405276),107403484(LOC107403484),107430106(LOC107430106),107425319(LOC107425319),107422681(LOC107422681),107428795(LOC107428795),107429974(LOC107429974),107427005(LOC107427005),107422580(LOC107422580),107434132(LOC107434132),107418463(LOC107418463),107427004(LOC107427004),107416713(LOC10…	2.39272	1.186e-06	9.7115e-05
GO:0009505	plant-type cell wall	cellular_component	54	44	10	1565	393	27193	107418075(LOC107418075),107409630(LOC107409630),107409718(LOC107409718),107428482(LOC107428482),107405621(LOC107405621),107410248(LOC107410248),107416329(LOC107416329),107410661(LOC107410661),107428951(LOC107428951),107412676(LOC107412676),107431496(LOC107431496),107421234(LOC107421234),107414312(LOC107414312),107413948(LOC107413948),107405186(LOC107405186),107423255(LOC107423255),107423281(LOC10…	107408221(LOC107408221),107419239(LOC107419239),107407338(LOC107407338),107417662(LOC107417662),107409249(LOC107409249),107421976(LOC107421976),107432508(LOC107432508),107409157(LOC107409157),107409116(LOC107409116),107407421(LOC107407421),	2.3875	4.49622e-08	7.36342e-06
GO:0040034	regulation of development, heterochronic	biological_process	6	6	0	1565	44	27193	107405158(LOC107405158),107429011(LOC107429011),107417196(LOC107417196),107415598(LOC107415598),107421353(LOC107421353),107412598(LOC107412598),	-	2.36942	0.0399073	0.301286
GO:0070482	response to oxygen levels	biological_process	14	8	6	1565	103	27193	107415195(LOC107415195),107424763(LOC107424763),107435790(LOC107435790),107423423(LOC107423423),107410595(LOC107410595),107434993(LOC107434993),107404036(LOC107404036),107421353(LOC107421353),	107408274(LOC107408274),107424764(LOC107424764),107432054(LOC107432054),107420887(LOC107420887),107420051(LOC107420051),107406059(LOC107406059),	2.36175	0.00384611	0.0518251
GO:0007623	circadian rhythm	biological_process	19	10	9	1565	141	27193	107420190(LOC107420190),107416181(LOC107416181),107426188(LOC107426188),107432912(LOC107432912),107420464(LOC107420464),107423826(LOC107423826),107417866(LOC107417866),107423055(LOC107423055),107428543(LOC107428543),107404949(LOC107404949),	107414998(LOC107414998),107411166(LOC107411166),107408651(LOC107408651),107426646(LOC107426646),107432866(LOC107432866),107429253(LOC107429253),107413622(LOC107413622),107421599(LOC107421599),107421718(LOC107421718),	2.34141	0.00102276	0.0189344
GO:0009809	lignin biosynthetic process	biological_process	14	6	8	1565	104	27193	107435908(LOC107435908),107428642(LOC107428642),107412853(LOC107412853),107432445(LOC107432445),107435352(LOC107435352),107435903(LOC107435903),	107425057(LOC107425057),107425065(LOC107425065),107414862(LOC107414862),107411607(LOC107411607),107431275(LOC107431275),107425066(LOC107425066),107434142(LOC107434142),107408651(LOC107408651),	2.33904	0.00418298	0.0543022
GO:0001666	response to hypoxia	biological_process	13	8	5	1565	97	27193	107421353(LOC107421353),107404036(LOC107404036),107434993(LOC107434993),107435790(LOC107435790),107410595(LOC107410595),107423423(LOC107423423),107415195(LOC107415195),107424763(LOC107424763),	107432054(LOC107432054),107420887(LOC107420887),107420051(LOC107420051),107408274(LOC107408274),107424764(LOC107424764),	2.3287	0.00575359	0.0692056
GO:0008509	anion transmembrane transporter activity	molecular_function	42	26	16	1565	314	27193	107415738(LOC107415738),107434336(LOC107434336),107430072(LOC107430072),107418362(LOC107418362),107429811(LOC107429811),107426180(LOC107426180),107417582(LOC107417582),107405210(LOC107405210),107417750(LOC107417750),107421102(LOC107421102),107428580(LOC107428580),107420913(LOC107420913),107411468(LOC107411468),107430456(LOC107430456),107426387(LOC107426387),107421222(LOC107421222),107404109(LOC10…	107410598(LOC107410598),107414155(LOC107414155),107417244(LOC107417244),107430731(LOC107430731),107419787(LOC107419787),107428812(LOC107428812),107431825(LOC107431825),107422881(LOC107422881),107417264(LOC107417264),107410845(LOC107410845),107417167(LOC107417167),107412216(LOC107412216),107415152(LOC107415152),107417280(LOC107417280),107409058(LOC107409058),107427316(LOC107427316),	2.32414	2.35119e-06	0.000178775
GO:0006260	DNA replication	biological_process	26	24	2	1565	195	27193	107427615(LOC107427615),107429074(LOC107429074),107410805(LOC107410805),107417559(LOC107417559),107411334(LOC107411334),107420782(LOC107420782),107432412(LOC107432412),107405603(LOC107405603),107421822(LOC107421822),107415180(LOC107415180),107418933(LOC107418933),107413435(LOC107413435),107405418(LOC107405418),107427154(LOC107427154),107405879(LOC107405879),107426627(LOC107426627),107424534(LOC10…	107406761(LOC107406761),107421981(LOC107421981),	2.31676	0.000174614	0.00523596
GO:0005310	dicarboxylic acid transmembrane transporter activity	molecular_function	4	4	0	1565	30	27193	107417750(LOC107417750),107415738(LOC107415738),107430072(LOC107430072),107429811(LOC107429811),	-	2.31676	0.0793996	0.507633
GO:0010942	positive regulation of cell death	biological_process	4	2	2	1565	30	27193	107423000(LOC107423000),107405330(LOC107405330),	107417637(LOC107417637),107423735(LOC107423735),	2.31676	0.0793996	0.507633
GO:0043621	protein self-association	molecular_function	8	4	4	1565	60	27193	107423004(LOC107423004),107422999(LOC107422999),107423002(LOC107423002),107433913(LOC107433913),	107422960(LOC107422960),107415515(LOC107415515),107423010(LOC107423010),107413138(LOC107413138),	2.31676	0.0246402	0.210679
GO:0010286	heat acclimation	biological_process	6	2	4	1565	45	27193	107427323(LOC107427323),107424379(LOC107424379),	107413944(LOC107413944),107421930(LOC107421930),107420051(LOC107420051),107431079(LOC107431079),	2.31676	0.0440117	0.32535
GO:0046593	mandelonitrile lyase activity	molecular_function	4	1	3	1565	30	27193	107432124(LOC107432124),	107410829(LOC107410829),107432125(LOC107432125),107414223(LOC107414223),	2.31676	0.0793996	0.507633
GO:0098656	anion transmembrane transport	biological_process	28	20	8	1565	211	27193	107418362(LOC107418362),107409998(LOC107409998),107430072(LOC107430072),107434336(LOC107434336),107415738(LOC107415738),107405210(LOC107405210),107428903(LOC107428903),107425788(LOC107425788),107426180(LOC107426180),107429811(LOC107429811),107413335(LOC107413335),107428580(LOC107428580),107413219(LOC107413219),107423510(LOC107423510),107421102(LOC107421102),107417750(LOC107417750),107426387(LOC10…	107430731(LOC107430731),107410598(LOC107410598),107431825(LOC107431825),107428812(LOC107428812),107422881(LOC107422881),107412216(LOC107412216),107410845(LOC107410845),107409058(LOC107409058),	2.30578	0.00011041	0.00373116
GO:0046527	glucosyltransferase activity	molecular_function	43	17	26	1565	326	27193	107430822(LOC107430822),107406681(LOC107406681),107423777(LOC107423777),107406986(LOC107406986),107430823(LOC107430823),107405473(LOC107405473),107405468(LOC107405468),107430820(LOC107430820),107432527(LOC107432527),107431097(LOC107431097),107431580(LOC107431580),107429124(LOC107429124),107407276(LOC107407276),107406686(LOC107406686),107418594(LOC107418594),107430691(LOC107430691),107416393(LOC10…	107418046(LOC107418046),107416707(LOC107416707),107432473(LOC107432473),107415925(LOC107415925),107427039(LOC107427039),107413261(LOC107413261),107413443(LOC107413443),107403477(LOC107403477),107430100(LOC107430100),107413798(LOC107413798),107414867(LOC107414867),107405276(LOC107405276),107415924(LOC107415924),107418081(LOC107418081),107434132(LOC107434132),107422580(LOC107422580),107427004(LOC10…	2.29189	2.51672e-06	0.000184762
GO:0042626	ATPase activity, coupled to transmembrane movement of substances	molecular_function	40	16	24	1565	304	27193	107425788(LOC107425788),107411644(LOC107411644),107408701(LOC107408701),107433292(LOC107433292),107419829(LOC107419829),107435645(LOC107435645),107415610(LOC107415610),107415226(LOC107415226),107415346(LOC107415346),107432927(LOC107432927),107409779(LOC107409779),107428391(LOC107428391),107432375(LOC107432375),107408712(LOC107408712),107418458(LOC107418458),107433650(LOC107433650),	107433294(LOC107433294),107433360(LOC107433360),107433578(LOC107433578),107422319(LOC107422319),107431369(LOC107431369),107404912(LOC107404912),107427432(LOC107427432),107404917(LOC107404917),107433271(LOC107433271),107423109(LOC107423109),107423119(LOC107423119),107409192(LOC107409192),107433373(LOC107433373),107434245(LOC107434245),107422318(LOC107422318),107433379(LOC107433379),107412925(LOC10…	2.28628	5.74081e-06	0.000339505
GO:0009751	response to salicylic acid	biological_process	36	15	21	1565	276	27193	107406029(LOC107406029),107413361(LOC107413361),107419747(LOC107419747),107435017(LOC107435017),107413388(LOC107413388),107413493(LOC107413493),107423826(LOC107423826),107430925(LOC107430925),107403286(LOC107403286),107406178(LOC107406178),107414483(LOC107414483),107433913(LOC107433913),107404955(LOC107404955),107413395(LOC107413395),107432912(LOC107432912),	107434245(LOC107434245),107408448(LOC107408448),107406415(LOC107406415),107429230(LOC107429230),107429464(LOC107429464),107409192(LOC107409192),107434422(LOC107434422),107424749(LOC107424749),107424750(LOC107424750),107404233(LOC107404233),107410016(LOC107410016),107404235(LOC107404235),107424651(LOC107424651),107406416(LOC107406416),107408521(LOC107408521),107429227(LOC107429227),107422354(LOC10…	2.2664	1.90578e-05	0.000795568
GO:0009741	response to brassinosteroid	biological_process	16	10	6	1565	123	27193	107412146(LOC107412146),107406494(LOC107406494),107418075(LOC107418075),107413505(LOC107413505),107429080(LOC107429080),107409718(LOC107409718),107405275(LOC107405275),107435268(LOC107435268),107430854(LOC107430854),107435835(LOC107435835),	107428776(LOC107428776),107421994(LOC107421994),107426316(LOC107426316),107405033(LOC107405033),107428769(LOC107428769),107426315(LOC107426315),	2.26026	0.00331935	0.0480741
GO:0005342	organic acid transmembrane transporter activity	molecular_function	20	11	9	1565	154	27193	107429811(LOC107429811),107412587(LOC107412587),107428903(LOC107428903),107417582(LOC107417582),107434336(LOC107434336),107415738(LOC107415738),107427523(LOC107427523),107430072(LOC107430072),107415129(LOC107415129),107421102(LOC107421102),107417750(LOC107417750),	107419787(LOC107419787),107410598(LOC107410598),107417244(LOC107417244),107417167(LOC107417167),107417280(LOC107417280),107417264(LOC107417264),107427316(LOC107427316),107409058(LOC107409058),107415152(LOC107415152),	2.25659	0.00119557	0.0212115
GO:0009827	plant-type cell wall modification	biological_process	7	2	5	1565	54	27193	107417370(LOC107417370),107422842(LOC107422842),	107417523(LOC107417523),107430440(LOC107430440),107419239(LOC107419239),107430389(LOC107430389),107430443(LOC107430443),	2.25241	0.0377155	0.286773
GO:0016820	hydrolase activity, acting on acid anhydrides, catalyzing transmembrane movement of substances	molecular_function	40	16	24	1565	309	27193	107415346(LOC107415346),107432927(LOC107432927),107409779(LOC107409779),107428391(LOC107428391),107432375(LOC107432375),107408712(LOC107408712),107418458(LOC107418458),107433650(LOC107433650),107411644(LOC107411644),107425788(LOC107425788),107408701(LOC107408701),107433292(LOC107433292),107435645(LOC107435645),107419829(LOC107419829),107415226(LOC107415226),107415610(LOC107415610),	107422318(LOC107422318),107412925(LOC107412925),107433379(LOC107433379),107423116(LOC107423116),107414526(LOC107414526),107408521(LOC107408521),107427689(LOC107427689),107423102(LOC107423102),107415371(LOC107415371),107423107(LOC107423107),107433294(LOC107433294),107433360(LOC107433360),107404912(LOC107404912),107431369(LOC107431369),107422319(LOC107422319),107433578(LOC107433578),107404917(LOC10…	2.24928	8.21341e-06	0.000448368
GO:0071555	cell wall organization	biological_process	65	49	16	1565	504	27193	107405468(LOC107405468),107427950(LOC107427950),107431496(LOC107431496),107405473(LOC107405473),107412676(LOC107412676),107417136(LOC107417136),107425579(LOC107425579),107414312(LOC107414312),107405186(LOC107405186),107415281(LOC107415281),107406730(LOC107406730),107419067(LOC107419067),107412146(LOC107412146),107406681(LOC107406681),107409630(LOC107409630),107420950(LOC107420950),107428574(LOC10…	107412289(LOC107412289),107406479(LOC107406479),107430389(LOC107430389),107430443(LOC107430443),107417523(LOC107417523),107408221(LOC107408221),107419239(LOC107419239),107405033(LOC107405033),107422580(LOC107422580),107434132(LOC107434132),107407421(LOC107407421),107407569(LOC107407569),107426315(LOC107426315),107426316(LOC107426316),107430440(LOC107430440),107421976(LOC107421976),	2.24092	2.02493e-08	3.59257e-06
GO:0016298	lipase activity	molecular_function	23	13	10	1565	179	27193	107432157(LOC107432157),107410595(LOC107410595),107410786(LOC107410786),107429606(LOC107429606),107405167(LOC107405167),107405843(LOC107405843),107423640(LOC107423640),107424763(LOC107424763),107416274(LOC107416274),107424783(LOC107424783),107410582(LOC107410582),107435017(LOC107435017),107417090(LOC107417090),	107404235(LOC107404235),107404233(LOC107404233),107433848(LOC107433848),107420887(LOC107420887),107413864(LOC107413864),107424764(LOC107424764),107408274(LOC107408274),107424749(LOC107424749),107407116(LOC107407116),107424750(LOC107424750),	2.23263	0.000637158	0.0130434
GO:0005385	zinc ion transmembrane transporter activity	molecular_function	5	4	1	1565	39	27193	107412760(LOC107412760),107432323(LOC107432323),107409779(LOC107409779),107419829(LOC107419829),	107416694(LOC107416694),	2.22766	0.068443	0.45113
GO:0010224	response to UV-B	biological_process	11	7	4	1565	86	27193	107435903(LOC107435903),107405879(LOC107405879),107412853(LOC107412853),107428642(LOC107428642),107418933(LOC107418933),107435908(LOC107435908),107432412(LOC107432412),	107427005(LOC107427005),107413844(LOC107413844),107427004(LOC107427004),107413585(LOC107413585),	2.22248	0.0140266	0.135125
GO:0048511	rhythmic process	biological_process	19	10	9	1565	149	27193	107423055(LOC107423055),107417866(LOC107417866),107404949(LOC107404949),107428543(LOC107428543),107426188(LOC107426188),107416181(LOC107416181),107420190(LOC107420190),107420464(LOC107420464),107432912(LOC107432912),107423826(LOC107423826),	107421599(LOC107421599),107421718(LOC107421718),107411166(LOC107411166),107408651(LOC107408651),107414998(LOC107414998),107426646(LOC107426646),107432866(LOC107432866),107429253(LOC107429253),107413622(LOC107413622),	2.2157	0.00189397	0.0303178
GO:0009850	auxin metabolic process	biological_process	9	8	1	1565	71	27193	107415069(LOC107415069),107423055(LOC107423055),107428581(LOC107428581),107417866(LOC107417866),107406986(LOC107406986),107422611(LOC107422611),107416181(LOC107416181),107420190(LOC107420190),	107410358(LOC107410358),	2.20256	0.0249385	0.21153
GO:0008094	DNA-dependent ATPase activity	molecular_function	10	10	0	1565	79	27193	107411334(LOC107411334),107417559(LOC107417559),107423821(LOC107423821),107418249(LOC107418249),107427615(LOC107427615),107413435(LOC107413435),107427154(LOC107427154),107429074(LOC107429074),107405603(LOC107405603),107415180(LOC107415180),	-	2.19946	0.019448	0.173969
GO:0019829	cation-transporting ATPase activity	molecular_function	15	4	11	1565	119	27193	107419829(LOC107419829),107425788(LOC107425788),107409779(LOC107409779),107415226(LOC107415226),	107423109(LOC107423109),107423119(LOC107423119),107423102(LOC107423102),107412925(LOC107412925),107415371(LOC107415371),107431369(LOC107431369),107404912(LOC107404912),107423116(LOC107423116),107427432(LOC107427432),107404917(LOC107404917),107423107(LOC107423107),	2.19022	0.00572363	0.0692364
GO:0008762	UDP-N-acetylmuramate dehydrogenase activity	molecular_function	5	1	4	1565	40	27193	107423992(LOC107423992),	107418321(LOC107418321),107418377(LOC107418377),107418312(LOC107418312),107408775(LOC107408775),	2.17196	0.0752114	0.485228
GO:0007018	microtubule-based movement	biological_process	8	8	0	1565	64	27193	107411980(LOC107411980),107414505(LOC107414505),107421275(LOC107421275),107430566(LOC107430566),107404111(LOC107404111),107431608(LOC107431608),107432078(LOC107432078),107409465(LOC107409465),	-	2.17196	0.0348191	0.268586
GO:0004650	polygalacturonase activity	molecular_function	9	6	3	1565	72	27193	107426322(LOC107426322),107428574(LOC107428574),107426189(LOC107426189),107425579(LOC107425579),107433196(LOC107433196),107415281(LOC107415281),	107412289(LOC107412289),107417523(LOC107417523),107408221(LOC107408221),	2.17196	0.0270536	0.227656
GO:0008810	cellulase activity	molecular_function	4	4	0	1565	32	27193	107417136(LOC107417136),107405025(LOC107405025),107426281(LOC107426281),107429284(LOC107429284),	-	2.17196	0.0976017	0.593697
GO:0080043	quercetin 3-O-glucosyltransferase activity	molecular_function	6	1	5	1565	48	27193	107431580(LOC107431580),	107415925(LOC107415925),107413443(LOC107413443),107414867(LOC107414867),107415924(LOC107415924),107418463(LOC107418463),	2.17196	0.0580535	0.397415
GO:0080044	quercetin 7-O-glucosyltransferase activity	molecular_function	5	1	4	1565	40	27193	107431580(LOC107431580),	107415924(LOC107415924),107418463(LOC107418463),107415925(LOC107415925),107413443(LOC107413443),	2.17196	0.0752114	0.485228
GO:0005261	cation channel activity	molecular_function	9	3	6	1565	72	27193	107420521(LOC107420521),107413728(LOC107413728),107414585(LOC107414585),	107405429(LOC107405429),107414614(LOC107414614),107426320(LOC107426320),107414583(LOC107414583),107404596(LOC107404596),107414573(LOC107414573),	2.17196	0.0270536	0.227656
GO:0045488	pectin metabolic process	biological_process	19	13	6	1565	153	27193	107428464(LOC107428464),107406625(LOC107406625),107405186(LOC107405186),107404557(LOC107404557),107414312(LOC107414312),107406516(LOC107406516),107419067(LOC107419067),107422230(LOC107422230),107406730(LOC107406730),107415231(LOC107415231),107416046(LOC107416046),107428574(LOC107428574),107421292(LOC107421292),	107406479(LOC107406479),107426315(LOC107426315),107407569(LOC107407569),107426316(LOC107426316),107417523(LOC107417523),107405033(LOC107405033),	2.15777	0.00252899	0.0379171
GO:0015662	ATPase activity, coupled to transmembrane movement of ions, phosphorylative mechanism	molecular_function	12	2	10	1565	97	27193	107415226(LOC107415226),107418458(LOC107418458),	107412925(LOC107412925),107423102(LOC107423102),107423119(LOC107423119),107423109(LOC107423109),107404917(LOC107404917),107423107(LOC107423107),107427432(LOC107427432),107423116(LOC107423116),107404912(LOC107404912),107415371(LOC107415371),	2.14957	0.0138407	0.133941
GO:0071446	cellular response to salicylic acid stimulus	biological_process	10	5	5	1565	81	27193	107413395(LOC107413395),107413388(LOC107413388),107430925(LOC107430925),107413361(LOC107413361),107433913(LOC107433913),	107424749(LOC107424749),107424750(LOC107424750),107404233(LOC107404233),107404235(LOC107404235),107424651(LOC107424651),	2.14515	0.0227747	0.197103
GO:0016706	oxidoreductase activity, acting on paired donors, with incorporation or reduction of molecular oxygen, 2-oxoglutarate as one donor, and incorporation of one atom each of oxygen into both donors	molecular_function	24	12	12	1565	195	27193	107421251(LOC107421251),107421119(LOC107421119),107434993(LOC107434993),107423423(LOC107423423),107417442(LOC107417442),107406664(LOC107406664),107430612(LOC107430612),107414352(LOC107414352),107423435(LOC107423435),107422923(LOC107422923),107422930(LOC107422930),107422943(LOC107422943),	107415055(LOC107415055),107413744(LOC107413744),107434024(LOC107434024),107417443(LOC107417443),107423822(LOC107423822),107422932(LOC107422932),107433345(LOC107433345),107413234(LOC107413234),107427682(LOC107427682),107422954(LOC107422954),107404998(LOC107404998),107432021(LOC107432021),	2.13855	0.000884744	0.016818
GO:0009682	induced systemic resistance	biological_process	5	3	2	1565	41	27193	107435017(LOC107435017),107430925(LOC107430925),107416751(LOC107416751),	107433848(LOC107433848),107424317(LOC107424317),	2.11899	0.082392	0.520512
GO:0019853	L-ascorbic acid biosynthetic process	biological_process	4	2	2	1565	33	27193	107416393(LOC107416393),107412204(LOC107412204),	107432793(LOC107432793),107429605(LOC107429605),	2.10615	0.107549	0.646812
GO:0009960	endosperm development	biological_process	4	4	0	1565	33	27193	107432412(LOC107432412),107432744(LOC107432744),107427758(LOC107427758),107405879(LOC107405879),	-	2.10615	0.107549	0.646812
GO:0030245	cellulose catabolic process	biological_process	4	4	0	1565	33	27193	107429284(LOC107429284),107426281(LOC107426281),107405025(LOC107405025),107417136(LOC107417136),	-	2.10615	0.107549	0.646812
GO:0009992	cellular water homeostasis	biological_process	4	3	1	1565	33	27193	107429865(LOC107429865),107406178(LOC107406178),107404955(LOC107404955),	107434422(LOC107434422),	2.10615	0.107549	0.646812
GO:0020037	heme binding	molecular_function	34	20	14	1565	282	27193	107430854(LOC107430854),107410248(LOC107410248),107430487(LOC107430487),107412539(LOC107412539),107406150(LOC107406150),107430010(LOC107430010),107424559(LOC107424559),107435790(LOC107435790),107415535(LOC107415535),107404036(LOC107404036),107435998(LOC107435998),107406771(LOC107406771),107426339(LOC107426339),107428835(LOC107428835),107435268(LOC107435268),107410255(LOC107410255),107420975(LOC10…	107430491(LOC107430491),107430488(LOC107430488),107428776(LOC107428776),107413844(LOC107413844),107421994(LOC107421994),107406236(LOC107406236),107415104(LOC107415104),107411607(LOC107411607),107428769(LOC107428769),107425874(LOC107425874),107434142(LOC107434142),107417662(LOC107417662),107431275(LOC107431275),107415319(LOC107415319),	2.09494	0.000134346	0.00433366
GO:0009808	lignin metabolic process	biological_process	17	8	9	1565	141	27193	107410248(LOC107410248),107428642(LOC107428642),107412853(LOC107412853),107435903(LOC107435903),107432445(LOC107432445),107435352(LOC107435352),107410255(LOC107410255),107435908(LOC107435908),	107408651(LOC107408651),107434142(LOC107434142),107425065(LOC107425065),107417662(LOC107417662),107414862(LOC107414862),107431275(LOC107431275),107425066(LOC107425066),107411607(LOC107411607),107425057(LOC107425057),	2.09494	0.00541125	0.06698
GO:0003993	acid phosphatase activity	molecular_function	6	5	1	1565	50	27193	107417993(LOC107417993),107405481(LOC107405481),107428816(LOC107428816),107406169(LOC107406169),107417994(LOC107417994),	107431410(LOC107431410),	2.08509	0.0689292	0.452933
GO:0015171	amino acid transmembrane transporter activity	molecular_function	14	6	8	1565	117	27193	107427523(LOC107427523),107417750(LOC107417750),107415738(LOC107415738),107421102(LOC107421102),107434336(LOC107434336),107415129(LOC107415129),	107417244(LOC107417244),107417167(LOC107417167),107415152(LOC107415152),107410598(LOC107410598),107427316(LOC107427316),107419787(LOC107419787),107417280(LOC107417280),107417264(LOC107417264),	2.07915	0.0112728	0.113743
GO:0052689	carboxylic ester hydrolase activity	molecular_function	47	31	16	1565	393	27193	107433873(LOC107433873),107406516(LOC107406516),107424783(LOC107424783),107416274(LOC107416274),107417090(LOC107417090),107435017(LOC107435017),107422230(LOC107422230),107423640(LOC107423640),107409991(LOC107409991),107405167(LOC107405167),107424763(LOC107424763),107406625(LOC107406625),107429606(LOC107429606),107421292(LOC107421292),107405397(LOC107405397),107426126(LOC107426126),107432157(LOC10…	107426315(LOC107426315),107424750(LOC107424750),107424749(LOC107424749),107420887(LOC107420887),107408274(LOC107408274),107413864(LOC107413864),107425591(LOC107425591),107409735(LOC107409735),107404235(LOC107404235),107416561(LOC107416561),107404233(LOC107404233),107426316(LOC107426316),107424764(LOC107424764),107429493(LOC107429493),107433848(LOC107433848),107405033(LOC107405033),	2.07801	1.03583e-05	0.000537873
GO:0048038	quinone binding	molecular_function	5	4	1	1565	42	27193	107428835(LOC107428835),107431308(LOC107431308),107415535(LOC107415535),107423190(LOC107423190),	107423205(LOC107423205),	2.06854	0.0899901	0.55533
GO:0010193	response to ozone	biological_process	5	0	5	1565	42	27193	-	107409192(LOC107409192),107423912(LOC107423912),107434245(LOC107434245),107408521(LOC107408521),107427689(LOC107427689),	2.06854	0.0899901	0.55533
GO:0048046	apoplast	cellular_component	64	36	28	1565	538	27193	107403720(LOC107403720),107433913(LOC107433913),107410248(LOC107410248),107412713(LOC107412713),107413423(LOC107413423),107406589(LOC107406589),107428391(LOC107428391),107412146(LOC107412146),107413557(LOC107413557),107406590(LOC107406590),107405275(LOC107405275),107410255(LOC107410255),107418393(LOC107418393),107431811(LOC107431811),107434391(LOC107434391),107419726(LOC107419726),107413563(LOC10…	107405004(LOC107405004),107431041(LOC107431041),107409707(LOC107409707),107425066(LOC107425066),107416667(LOC107416667),107423234(LOC107423234),107409917(LOC107409917),107430226(LOC107430226),107408775(LOC107408775),107433373(LOC107433373),107434142(LOC107434142),107432508(LOC107432508),107421976(LOC107421976),107430207(LOC107430207),107433271(LOC107433271),107414167(LOC107414167),107431275(LOC10…	2.067	3.7191e-07	4.16735e-05
GO:0016705	oxidoreductase activity, acting on paired donors, with incorporation or reduction of molecular oxygen	molecular_function	56	31	25	1565	471	27193	107430010(LOC107430010),107432032(LOC107432032),107423435(LOC107423435),107414352(LOC107414352),107433550(LOC107433550),107430021(LOC107430021),107422930(LOC107422930),107424559(LOC107424559),107428354(LOC107428354),107421119(LOC107421119),107430854(LOC107430854),107423423(LOC107423423),107417442(LOC107417442),107430487(LOC107430487),107406664(LOC107406664),107403322(LOC107403322),107430612(LOC10…	107413844(LOC107413844),107417885(LOC107417885),107422954(LOC107422954),107421994(LOC107421994),107413744(LOC107413744),107430491(LOC107430491),107434024(LOC107434024),107423822(LOC107423822),107428776(LOC107428776),107422932(LOC107422932),107403931(LOC107403931),107430488(LOC107430488),107433345(LOC107433345),107413234(LOC107413234),107427682(LOC107427682),107415319(LOC107415319),107404998(LOC10…	2.0659	1.90959e-06	0.000150574
GO:0009690	cytokinin metabolic process	biological_process	4	4	0	1565	34	27193	107416560(LOC107416560),107426327(LOC107426327),107423992(LOC107423992),107417551(LOC107417551),	-	2.0442	0.118061	0.698201
GO:0009699	phenylpropanoid biosynthetic process	biological_process	26	10	16	1565	221	27193	107428642(LOC107428642),107434404(LOC107434404),107403286(LOC107403286),107435908(LOC107435908),107435903(LOC107435903),107432445(LOC107432445),107406590(LOC107406590),107435352(LOC107435352),107412853(LOC107412853),107413557(LOC107413557),	107431275(LOC107431275),107425065(LOC107425065),107417662(LOC107417662),107414862(LOC107414862),107414167(LOC107414167),107415055(LOC107415055),107409707(LOC107409707),107424108(LOC107424108),107408651(LOC107408651),107434142(LOC107434142),107411607(LOC107411607),107430226(LOC107430226),107406479(LOC107406479),107425057(LOC107425057),107411015(LOC107411015),107425066(LOC107425066),	2.0442	0.00105721	0.0192377
GO:0000325	plant-type vacuole	cellular_component	23	13	10	1565	196	27193	107418255(LOC107418255),107404936(LOC107404936),107411468(LOC107411468),107428580(LOC107428580),107433140(LOC107433140),107420666(LOC107420666),107429811(LOC107429811),107426259(LOC107426259),107432477(LOC107432477),107426892(LOC107426892),107430072(LOC107430072),107428391(LOC107428391),107431962(LOC107431962),	107423351(LOC107423351),107412153(LOC107412153),107412151(LOC107412151),107412130(LOC107412130),107433373(LOC107433373),107433360(LOC107433360),107433578(LOC107433578),107413585(LOC107413585),107431369(LOC107431369),107433271(LOC107433271),	2.03899	0.00202277	0.0318998
GO:0007169	transmembrane receptor protein tyrosine kinase signaling pathway	biological_process	20	16	4	1565	171	27193	107413335(LOC107413335),107410113(LOC107410113),107431384(LOC107431384),107403642(LOC107403642),107409998(LOC107409998),107426494(LOC107426494),107419971(LOC107419971),107431409(LOC107431409),107426127(LOC107426127),107404401(LOC107404401),107421572(LOC107421572),107413948(LOC107413948),107428837(LOC107428837),107431383(LOC107431383),107413842(LOC107413842),107423362(LOC107423362),	107409978(LOC107409978),107425604(LOC107425604),107428028(LOC107428028),107418569(LOC107418569),	2.03225	0.00389314	0.052129
GO:0006820	anion transport	biological_process	49	28	21	1565	421	27193	107428903(LOC107428903),107425788(LOC107425788),107412587(LOC107412587),107413335(LOC107413335),107407530(LOC107407530),107427523(LOC107427523),107409998(LOC107409998),107404109(LOC107404109),107421222(LOC107421222),107415129(LOC107415129),107404614(LOC107404614),107422886(LOC107422886),107413219(LOC107413219),107423510(LOC107423510),107405210(LOC107405210),107426180(LOC107426180),107429811(LOC10…	107417167(LOC107417167),107427316(LOC107427316),107409058(LOC107409058),107417280(LOC107417280),107409192(LOC107409192),107412216(LOC107412216),107415152(LOC107415152),107434245(LOC107434245),107431825(LOC107431825),107434527(LOC107434527),107419787(LOC107419787),107428812(LOC107428812),107430731(LOC107430731),107417244(LOC107417244),107410598(LOC107410598),107427689(LOC107427689),107428524(LOC10…	2.02235	1.34118e-05	0.000664042
GO:0009740	gibberellic acid mediated signaling pathway	biological_process	10	9	1	1565	86	27193	107435835(LOC107435835),107429393(LOC107429393),107433782(LOC107433782),107415390(LOC107415390),107431616(LOC107431616),107428490(LOC107428490),107409718(LOC107409718),107431962(LOC107431962),107406494(LOC107406494),	107414614(LOC107414614),	2.02043	0.0329846	0.255361
GO:0005887	integral component of plasma membrane	cellular_component	30	15	15	1565	259	27193	107414580(LOC107414580),107429865(LOC107429865),107407530(LOC107407530),107415226(LOC107415226),107422886(LOC107422886),107423510(LOC107423510),107419829(LOC107419829),107435448(LOC107435448),107409779(LOC107409779),107405210(LOC107405210),107412048(LOC107412048),107433140(LOC107433140),107421102(LOC107421102),107435979(LOC107435979),107426387(LOC107426387),	107427432(LOC107427432),107404917(LOC107404917),107404912(LOC107404912),107423109(LOC107423109),107415419(LOC107415419),107423119(LOC107423119),107407540(LOC107407540),107423116(LOC107423116),107412925(LOC107412925),107431825(LOC107431825),107422881(LOC107422881),107423107(LOC107423107),107415371(LOC107415371),107416168(LOC107416168),107423102(LOC107423102),	2.01263	0.000595786	0.0125587
GO:0015085	calcium ion transmembrane transporter activity	molecular_function	11	2	9	1565	95	27193	107415226(LOC107415226),107432477(LOC107432477),	107423116(LOC107423116),107404917(LOC107404917),107423107(LOC107423107),107415371(LOC107415371),107404912(LOC107404912),107423102(LOC107423102),107412925(LOC107412925),107423109(LOC107423109),107423119(LOC107423119),	2.01193	0.0274164	0.2289
GO:0015399	primary active transmembrane transporter activity	molecular_function	40	16	24	1565	346	27193	107415610(LOC107415610),107415226(LOC107415226),107419829(LOC107419829),107435645(LOC107435645),107433292(LOC107433292),107425788(LOC107425788),107411644(LOC107411644),107408701(LOC107408701),107418458(LOC107418458),107433650(LOC107433650),107432375(LOC107432375),107408712(LOC107408712),107409779(LOC107409779),107428391(LOC107428391),107415346(LOC107415346),107432927(LOC107432927),	107433373(LOC107433373),107434245(LOC107434245),107423109(LOC107423109),107423119(LOC107423119),107409192(LOC107409192),107422319(LOC107422319),107433578(LOC107433578),107431369(LOC107431369),107404912(LOC107404912),107427432(LOC107427432),107404917(LOC107404917),107433271(LOC107433271),107433294(LOC107433294),107433360(LOC107433360),107415371(LOC107415371),107423107(LOC107423107),107427689(LOC10…	2.00875	8.85596e-05	0.00304102
GO:0015293	symporter activity	molecular_function	23	11	12	1565	199	27193	107427523(LOC107427523),107417141(LOC107417141),107428903(LOC107428903),107412048(LOC107412048),107420843(LOC107420843),107406783(LOC107406783),107413219(LOC107413219),107415129(LOC107415129),107426387(LOC107426387),107430456(LOC107430456),107412045(LOC107412045),	107430731(LOC107430731),107417244(LOC107417244),107417167(LOC107417167),107428812(LOC107428812),107416002(LOC107416002),107415152(LOC107415152),107422881(LOC107422881),107423309(LOC107423309),107410845(LOC107410845),107409058(LOC107409058),107417280(LOC107417280),107417264(LOC107417264),	2.00825	0.00243818	0.0376151
GO:0010476	gibberellin mediated signaling pathway	biological_process	10	9	1	1565	87	27193	107435835(LOC107435835),107429393(LOC107429393),107431616(LOC107431616),107433782(LOC107433782),107415390(LOC107415390),107409718(LOC107409718),107431962(LOC107431962),107428490(LOC107428490),107406494(LOC107406494),	107414614(LOC107414614),	1.99721	0.0353816	0.27194
GO:0016036	cellular response to phosphate starvation	biological_process	7	5	2	1565	61	27193	107404109(LOC107404109),107434836(LOC107434836),107407197(LOC107407197),107403782(LOC107403782),107424181(LOC107424181),	107426114(LOC107426114),107429464(LOC107429464),	1.99393	0.0670008	0.444376
GO:0008483	transaminase activity	molecular_function	7	5	2	1565	61	27193	107417320(LOC107417320),107420625(LOC107420625),107421584(LOC107421584),107417415(LOC107417415),107428581(LOC107428581),	107431017(LOC107431017),107421583(LOC107421583),	1.99393	0.0670008	0.444376
GO:0005516	calmodulin binding	molecular_function	33	11	22	1565	288	27193	107423113(LOC107423113),107425674(LOC107425674),107423775(LOC107423775),107419768(LOC107419768),107433113(LOC107433113),107428189(LOC107428189),107420144(LOC107420144),107435046(LOC107435046),107415226(LOC107415226),107415181(LOC107415181),107414585(LOC107414585),	107426114(LOC107426114),107405429(LOC107405429),107423116(LOC107423116),107428053(LOC107428053),107412925(LOC107412925),107414583(LOC107414583),107414573(LOC107414573),107433169(LOC107433169),107423107(LOC107423107),107423735(LOC107423735),107415371(LOC107415371),107423102(LOC107423102),107404596(LOC107404596),107404917(LOC107404917),107421930(LOC107421930),107404912(LOC107404912),107404287(LOC10…	1.99097	0.000397742	0.00910531
GO:0035725	sodium ion transmembrane transport	biological_process	4	2	2	1565	35	27193	107432477(LOC107432477),107428903(LOC107428903),	107409058(LOC107409058),107411617(LOC107411617),	1.9858	0.129137	0.751185
GO:0006835	dicarboxylic acid transport	biological_process	4	4	0	1565	35	27193	107430072(LOC107430072),107429811(LOC107429811),107415738(LOC107415738),107417750(LOC107417750),	-	1.9858	0.129137	0.751185
GO:0055069	zinc ion homeostasis	biological_process	4	4	0	1565	35	27193	107419829(LOC107419829),107409779(LOC107409779),107412760(LOC107412760),107432323(LOC107432323),	-	1.9858	0.129137	0.751185
GO:0005618	cell wall	cellular_component	114	73	41	1565	1000	27193	107419729(LOC107419729),107417029(LOC107417029),107404485(LOC107404485),107419678(LOC107419678),107421837(LOC107421837),107433196(LOC107433196),107417694(LOC107417694),107426182(LOC107426182),107423298(LOC107423298),107426322(LOC107426322),107417043(LOC107417043),107434252(LOC107434252),107424622(LOC107424622),107422842(LOC107422842),107428951(LOC107428951),107410661(LOC107410661),107434707(LOC10…	107426240(LOC107426240),107414326(LOC107414326),107409476(LOC107409476),107406053(LOC107406053),107412375(LOC107412375),107412454(LOC107412454),107409116(LOC107409116),107411076(LOC107411076),107419239(LOC107419239),107414646(LOC107414646),107404848(LOC107404848),107427075(LOC107427075),107405303(LOC107405303),107411574(LOC107411574),107413261(LOC107413261),107411607(LOC107411607),107409157(LOC10…	1.98083	1.69966e-10	9.04643e-08
GO:0080167	response to karrikin	biological_process	22	9	13	1565	193	27193	107415129(LOC107415129),107431616(LOC107431616),107433873(LOC107433873),107411049(LOC107411049),107433678(LOC107433678),107413810(LOC107413810),107433782(LOC107433782),107406986(LOC107406986),107417649(LOC107417649),	107405743(LOC107405743),107421599(LOC107421599),107415838(LOC107415838),107405738(LOC107405738),107421718(LOC107421718),107415152(LOC107415152),107424108(LOC107424108),107425591(LOC107425591),107413585(LOC107413585),107417662(LOC107417662),107426750(LOC107426750),107414867(LOC107414867),107419518(LOC107419518),	1.98065	0.00349603	0.0492918
GO:0006865	amino acid transport	biological_process	14	6	8	1565	124	27193	107427523(LOC107427523),107417750(LOC107417750),107415738(LOC107415738),107434336(LOC107434336),107421102(LOC107421102),107415129(LOC107415129),	107417244(LOC107417244),107417167(LOC107417167),107415152(LOC107415152),107410598(LOC107410598),107427316(LOC107427316),107417280(LOC107417280),107419787(LOC107419787),107417264(LOC107417264),	1.96177	0.017955	0.164061
GO:0000302	response to reactive oxygen species	biological_process	21	4	17	1565	186	27193	107406986(LOC107406986),107417582(LOC107417582),107420093(LOC107420093),107415044(LOC107415044),	107420051(LOC107420051),107423912(LOC107423912),107415055(LOC107415055),107429056(LOC107429056),107434245(LOC107434245),107421718(LOC107421718),107410933(LOC107410933),107417637(LOC107417637),107423735(LOC107423735),107428481(LOC107428481),107409192(LOC107409192),107427008(LOC107427008),107408088(LOC107408088),107421599(LOC107421599),107408521(LOC107408521),107427689(LOC107427689),107410936(LOC10…	1.96177	0.00471572	0.0597605
GO:0051213	dioxygenase activity	molecular_function	29	15	14	1565	257	27193	107422943(LOC107422943),107432744(LOC107432744),107422923(LOC107422923),107406664(LOC107406664),107430612(LOC107430612),107420640(LOC107420640),107420681(LOC107420681),107434993(LOC107434993),107421251(LOC107421251),107422930(LOC107422930),107414352(LOC107414352),107423435(LOC107423435),107417442(LOC107417442),107423423(LOC107423423),107421119(LOC107421119),	107432021(LOC107432021),107404998(LOC107404998),107427682(LOC107427682),107413234(LOC107413234),107417443(LOC107417443),107415055(LOC107415055),107405948(LOC107405948),107422954(LOC107422954),107409013(LOC107409013),107433345(LOC107433345),107422932(LOC107422932),107423822(LOC107423822),107434024(LOC107434024),107413744(LOC107413744),	1.96068	0.00107084	0.0193205
GO:0071370	cellular response to gibberellin stimulus	biological_process	10	9	1	1565	89	27193	107435835(LOC107435835),107429393(LOC107429393),107433782(LOC107433782),107415390(LOC107415390),107431616(LOC107431616),107428490(LOC107428490),107431962(LOC107431962),107409718(LOC107409718),107406494(LOC107406494),	107414614(LOC107414614),	1.95233	0.0405606	0.304062
GO:0009636	response to toxic substance	biological_process	12	4	8	1565	107	27193	107432818(LOC107432818),107420975(LOC107420975),107416880(LOC107416880),107405258(LOC107405258),	107430100(LOC107430100),107432767(LOC107432767),107427004(LOC107427004),107430790(LOC107430790),107429974(LOC107429974),107427005(LOC107427005),107422681(LOC107422681),107430106(LOC107430106),	1.94868	0.0277899	0.231112
GO:0030104	water homeostasis	biological_process	4	3	1	1565	36	27193	107404955(LOC107404955),107429865(LOC107429865),107406178(LOC107406178),	107434422(LOC107434422),	1.93064	0.140775	0.801362
GO:0008514	organic anion transmembrane transporter activity	molecular_function	22	11	11	1565	198	27193	107421102(LOC107421102),107417750(LOC107417750),107415129(LOC107415129),107434336(LOC107434336),107415738(LOC107415738),107427523(LOC107427523),107430072(LOC107430072),107429811(LOC107429811),107412587(LOC107412587),107428903(LOC107428903),107417582(LOC107417582),	107415152(LOC107415152),107417280(LOC107417280),107417264(LOC107417264),107427316(LOC107427316),107410845(LOC107410845),107409058(LOC107409058),107410598(LOC107410598),107430731(LOC107430731),107417244(LOC107417244),107417167(LOC107417167),107419787(LOC107419787),	1.93064	0.00469638	0.0598718
GO:0000976	transcription regulatory region sequence-specific DNA binding	molecular_function	6	3	3	1565	54	27193	107420464(LOC107420464),107428543(LOC107428543),107424211(LOC107424211),	107409025(LOC107409025),107426114(LOC107426114),107407016(LOC107407016),	1.93064	0.0945341	0.580009
GO:0008194	UDP-glycosyltransferase activity	molecular_function	54	18	36	1565	486	27193	107430691(LOC107430691),107416393(LOC107416393),107406686(LOC107406686),107407276(LOC107407276),107429124(LOC107429124),107431580(LOC107431580),107432013(LOC107432013),107431097(LOC107431097),107432527(LOC107432527),107430820(LOC107430820),107405468(LOC107405468),107405473(LOC107405473),107430823(LOC107430823),107406986(LOC107406986),107423777(LOC107423777),107406681(LOC107406681),107430822(LOC10…	107428795(LOC107428795),107429974(LOC107429974),107427005(LOC107427005),107403484(LOC107403484),107430106(LOC107430106),107411528(LOC107411528),107408088(LOC107408088),107425319(LOC107425319),107422681(LOC107422681),107418463(LOC107418463),107427004(LOC107427004),107416713(LOC107416713),107420016(LOC107420016),107422580(LOC107422580),107434132(LOC107434132),107418081(LOC107418081),107418775(LOC10…	1.93064	1.72934e-05	0.000767034
GO:0004601	peroxidase activity	molecular_function	17	12	5	1565	154	27193	107421837(LOC107421837),107410248(LOC107410248),107404036(LOC107404036),107435998(LOC107435998),107417029(LOC107417029),107435790(LOC107435790),107417060(LOC107417060),107431496(LOC107431496),107410255(LOC107410255),107417043(LOC107417043),107412539(LOC107412539),107406150(LOC107406150),	107431275(LOC107431275),107434142(LOC107434142),107411607(LOC107411607),107415104(LOC107415104),107407421(LOC107407421),	1.9181	0.01239	0.121001
GO:0046906	tetrapyrrole binding	molecular_function	34	20	14	1565	310	27193	107415535(LOC107415535),107435790(LOC107435790),107424559(LOC107424559),107430010(LOC107430010),107406150(LOC107406150),107412539(LOC107412539),107430487(LOC107430487),107410248(LOC107410248),107430854(LOC107430854),107429080(LOC107429080),107417060(LOC107417060),107417043(LOC107417043),107410255(LOC107410255),107420975(LOC107420975),107435268(LOC107435268),107428835(LOC107428835),107426339(LOC10…	107411607(LOC107411607),107415104(LOC107415104),107406236(LOC107406236),107421994(LOC107421994),107413844(LOC107413844),107428776(LOC107428776),107430488(LOC107430488),107430491(LOC107430491),107415319(LOC107415319),107431275(LOC107431275),107417662(LOC107417662),107434142(LOC107434142),107428769(LOC107428769),107425874(LOC107425874),	1.90572	0.000690985	0.0138784
GO:0008171	O-methyltransferase activity	molecular_function	7	4	3	1565	64	27193	107416637(LOC107416637),107427352(LOC107427352),107416634(LOC107416634),107410146(LOC107410146),	107416547(LOC107416547),107416580(LOC107416580),107411015(LOC107411015),	1.90047	0.0832957	0.521578
GO:0030170	pyridoxal phosphate binding	molecular_function	11	6	5	1565	101	27193	107428581(LOC107428581),107417415(LOC107417415),107428273(LOC107428273),107421584(LOC107421584),107417320(LOC107417320),107418037(LOC107418037),	107432928(LOC107432928),107421583(LOC107421583),107431017(LOC107431017),107432945(LOC107432945),107428053(LOC107428053),	1.89241	0.0406716	0.303824
GO:0009698	phenylpropanoid metabolic process	biological_process	29	12	17	1565	267	27193	107432445(LOC107432445),107406590(LOC107406590),107435352(LOC107435352),107412853(LOC107412853),107413557(LOC107413557),107410255(LOC107410255),107403286(LOC107403286),107434404(LOC107434404),107435903(LOC107435903),107435908(LOC107435908),107410248(LOC107410248),107428642(LOC107428642),	107411015(LOC107411015),107425066(LOC107425066),107430226(LOC107430226),107415055(LOC107415055),107424108(LOC107424108),107408651(LOC107408651),107434142(LOC107434142),107431275(LOC107431275),107417662(LOC107417662),107414862(LOC107414862),107414867(LOC107414867),107414167(LOC107414167),107411607(LOC107411607),107406479(LOC107406479),107425057(LOC107425057),107409707(LOC107409707),107425065(LOC10…	1.88725	0.00186599	0.0305592
GO:0009817	defense response to fungus, incompatible interaction	biological_process	9	3	6	1565	83	27193	107433113(LOC107433113),107435017(LOC107435017),107419768(LOC107419768),	107412454(LOC107412454),107429926(LOC107429926),107412130(LOC107412130),107412153(LOC107412153),107412151(LOC107412151),107433848(LOC107433848),	1.88411	0.0599873	0.406729
GO:0009626	plant-type hypersensitive response	biological_process	18	10	8	1565	166	27193	107413388(LOC107413388),107413395(LOC107413395),107405336(LOC107405336),107421678(LOC107421678),107424763(LOC107424763),107413361(LOC107413361),107435944(LOC107435944),107409998(LOC107409998),107410595(LOC107410595),107430509(LOC107430509),	107406053(LOC107406053),107419108(LOC107419108),107424764(LOC107424764),107408274(LOC107408274),107430186(LOC107430186),107420887(LOC107420887),107424775(LOC107424775),107406041(LOC107406041),	1.88411	0.0122597	0.120281
GO:0006884	cell volume homeostasis	biological_process	4	3	1	1565	37	27193	107404955(LOC107404955),107406178(LOC107406178),107429865(LOC107429865),	107434422(LOC107434422),	1.87846	0.152968	0.852538
GO:0019748	secondary metabolic process	biological_process	45	21	24	1565	419	27193	107435352(LOC107435352),107406590(LOC107406590),107432445(LOC107432445),107405983(LOC107405983),107423369(LOC107423369),107412853(LOC107412853),107413557(LOC107413557),107410255(LOC107410255),107426258(LOC107426258),107432234(LOC107432234),107403286(LOC107403286),107425788(LOC107425788),107434404(LOC107434404),107429113(LOC107429113),107435903(LOC107435903),107424933(LOC107424933),107423451(LOC10…	107411015(LOC107411015),107425066(LOC107425066),107430226(LOC107430226),107404788(LOC107404788),107415055(LOC107415055),107408651(LOC107408651),107424108(LOC107424108),107430679(LOC107430679),107405508(LOC107405508),107434142(LOC107434142),107431275(LOC107431275),107414862(LOC107414862),107417662(LOC107417662),107414167(LOC107414167),107414867(LOC107414867),107411578(LOC107411578),107433679(LOC10…	1.86613	0.000169283	0.00530005
GO:0044550	secondary metabolite biosynthetic process	biological_process	30	13	17	1565	280	27193	107434404(LOC107434404),107425788(LOC107425788),107403286(LOC107403286),107412853(LOC107412853),107432445(LOC107432445),107435352(LOC107435352),107406590(LOC107406590),107413557(LOC107413557),107428642(LOC107428642),107420186(LOC107420186),107435908(LOC107435908),107424933(LOC107424933),107435903(LOC107435903),	107417662(LOC107417662),107414862(LOC107414862),107431275(LOC107431275),107414167(LOC107414167),107424108(LOC107424108),107408651(LOC107408651),107415055(LOC107415055),107434142(LOC107434142),107404788(LOC107404788),107430226(LOC107430226),107425066(LOC107425066),107411015(LOC107411015),107425065(LOC107425065),107409707(LOC107409707),107411607(LOC107411607),107425057(LOC107425057),107406479(LOC10…	1.86168	0.00192898	0.0306478
GO:0008202	steroid metabolic process	biological_process	11	6	5	1565	103	27193	107435268(LOC107435268),107424303(LOC107424303),107430854(LOC107430854),107429080(LOC107429080),107424275(LOC107424275),107424559(LOC107424559),	107413844(LOC107413844),107435692(LOC107435692),107428769(LOC107428769),107428776(LOC107428776),107421994(LOC107421994),	1.85566	0.0460027	0.33541
GO:0004197	cysteine-type endopeptidase activity	molecular_function	5	4	1	1565	47	27193	107423000(LOC107423000),107418255(LOC107418255),107405330(LOC107405330),107427758(LOC107427758),	107410511(LOC107410511),	1.84848	0.134363	0.768973
GO:0009415	response to water	biological_process	41	27	14	1565	386	27193	107414540(LOC107414540),107403585(LOC107403585),107412759(LOC107412759),107412048(LOC107412048),107406986(LOC107406986),107403941(LOC107403941),107410256(LOC107410256),107429065(LOC107429065),107433650(LOC107433650),107408712(LOC107408712),107424418(LOC107424418),107425884(LOC107425884),107435998(LOC107435998),107411130(LOC107411130),107410868(LOC107410868),107432234(LOC107432234),107420640(LOC10…	107426114(LOC107426114),107409089(LOC107409089),107431041(LOC107431041),107429056(LOC107429056),107410779(LOC107410779),107411574(LOC107411574),107411578(LOC107411578),107403630(LOC107403630),107414972(LOC107414972),107426013(LOC107426013),107430790(LOC107430790),107433618(LOC107433618),107404305(LOC107404305),107408088(LOC107408088),	1.84561	0.000395217	0.00914583
GO:0009414	response to water deprivation	biological_process	40	26	14	1565	377	27193	107406986(LOC107406986),107412048(LOC107412048),107403941(LOC107403941),107403585(LOC107403585),107414540(LOC107414540),107412759(LOC107412759),107408712(LOC107408712),107410256(LOC107410256),107433650(LOC107433650),107429065(LOC107429065),107432234(LOC107432234),107410868(LOC107410868),107411130(LOC107411130),107435998(LOC107435998),107420681(LOC107420681),107408701(LOC107408701),107413674(LOC10…	107409089(LOC107409089),107426114(LOC107426114),107411578(LOC107411578),107403630(LOC107403630),107411574(LOC107411574),107410779(LOC107410779),107429056(LOC107429056),107431041(LOC107431041),107426013(LOC107426013),107414972(LOC107414972),107404305(LOC107404305),107408088(LOC107408088),107433618(LOC107433618),107430790(LOC107430790),	1.84358	0.000470806	0.0104411
GO:0016701	oxidoreductase activity, acting on single donors with incorporation of molecular oxygen	molecular_function	7	3	4	1565	66	27193	107420681(LOC107420681),107420640(LOC107420640),107432744(LOC107432744),	107409013(LOC107409013),107432793(LOC107432793),107405948(LOC107405948),107429605(LOC107429605),	1.84288	0.0955021	0.584264
GO:0005871	kinesin complex	cellular_component	7	7	0	1565	66	27193	107411980(LOC107411980),107414505(LOC107414505),107421275(LOC107421275),107430566(LOC107430566),107432078(LOC107432078),107431608(LOC107431608),107404111(LOC107404111),	-	1.84288	0.0955021	0.584264
GO:0016758	transferase activity, transferring hexosyl groups	molecular_function	72	34	38	1565	679	27193	107424622(LOC107424622),107432761(LOC107432761),107407276(LOC107407276),107429124(LOC107429124),107413084(LOC107413084),107431580(LOC107431580),107430820(LOC107430820),107405468(LOC107405468),107435854(LOC107435854),107413190(LOC107413190),107413054(LOC107413054),107430822(LOC107430822),107413057(LOC107413057),107407197(LOC107407197),107435864(LOC107435864),107430691(LOC107430691),107416393(LOC10…	107428795(LOC107428795),107429974(LOC107429974),107403484(LOC107403484),107430106(LOC107430106),107408088(LOC107408088),107425319(LOC107425319),107422681(LOC107422681),107420016(LOC107420016),107418081(LOC107418081),107418775(LOC107418775),107415924(LOC107415924),107413798(LOC107413798),107435516(LOC107435516),107430100(LOC107430100),107403477(LOC107403477),107409929(LOC107409929),107413261(LOC10…	1.84249	3.74842e-06	0.00024183
GO:0032508	DNA duplex unwinding	biological_process	4	4	0	1565	38	27193	107405603(LOC107405603),107431799(LOC107431799),107427154(LOC107427154),107413435(LOC107413435),	-	1.82902	0.165712	0.909281
GO:0009821	alkaloid biosynthetic process	biological_process	8	5	3	1565	76	27193	107417361(LOC107417361),107430021(LOC107430021),107416637(LOC107416637),107430014(LOC107430014),107416634(LOC107416634),	107416547(LOC107416547),107423907(LOC107423907),107416580(LOC107416580),	1.82902	0.0832435	0.522789
GO:0016765	transferase activity, transferring alkyl or aryl (other than methyl) groups	molecular_function	15	7	8	1565	143	27193	107423369(LOC107423369),107405983(LOC107405983),107423451(LOC107423451),107423202(LOC107423202),107426258(LOC107426258),107411605(LOC107411605),107416294(LOC107416294),	107408548(LOC107408548),107411578(LOC107411578),107405225(LOC107405225),107430679(LOC107430679),107422872(LOC107422872),107405508(LOC107405508),107409328(LOC107409328),107430681(LOC107430681),	1.82263	0.0269008	0.227269
GO:0030244	cellulose biosynthetic process	biological_process	7	5	2	1565	67	27193	107405468(LOC107405468),107405473(LOC107405473),107406681(LOC107406681),107407276(LOC107407276),107406686(LOC107406686),	107422580(LOC107422580),107434132(LOC107434132),	1.81537	0.102019	0.617041
GO:0009266	response to temperature stimulus	biological_process	70	17	53	1565	670	27193	107433140(LOC107433140),107415180(LOC107415180),107417649(LOC107417649),107412759(LOC107412759),107406029(LOC107406029),107417043(LOC107417043),107427323(LOC107427323),107413423(LOC107413423),107412146(LOC107412146),107414540(LOC107414540),107416393(LOC107416393),107413493(LOC107413493),107417060(LOC107417060),107435998(LOC107435998),107432234(LOC107432234),107423826(LOC107423826),107424379(LOC10…	107411115(LOC107411115),107415246(LOC107415246),107421718(LOC107421718),107429805(LOC107429805),107429056(LOC107429056),107431925(LOC107431925),107409089(LOC107409089),107411076(LOC107411076),107405033(LOC107405033),107420051(LOC107420051),107419886(LOC107419886),107420469(LOC107420469),107414211(LOC107414211),107406059(LOC107406059),107408088(LOC107408088),107410914(LOC107410914),107410963(LOC10…	1.81537	8.04001e-06	0.000450452
GO:0055085	transmembrane transport	biological_process	121	68	53	1565	1160	27193	107415610(LOC107415610),107409645(LOC107409645),107435645(LOC107435645),107432477(LOC107432477),107412760(LOC107412760),107431962(LOC107431962),107417750(LOC107417750),107421314(LOC107421314),107430456(LOC107430456),107411468(LOC107411468),107418362(LOC107418362),107407832(LOC107407832),107409560(LOC107409560),107418518(LOC107418518),107422886(LOC107422886),107415226(LOC107415226),107419829(LOC10…	107414614(LOC107414614),107415419(LOC107415419),107404912(LOC107404912),107404596(LOC107404596),107430731(LOC107430731),107433373(LOC107433373),107418820(LOC107418820),107423109(LOC107423109),107433271(LOC107433271),107427432(LOC107427432),107416002(LOC107416002),107415371(LOC107415371),107408521(LOC107408521),107427689(LOC107427689),107423309(LOC107423309),107416694(LOC107416694),107423102(LOC10…	1.81247	6.20281e-09	1.46731e-06
GO:0010017	red or far-red light signaling pathway	biological_process	8	1	7	1565	77	27193	107429528(LOC107429528),	107411166(LOC107411166),107421599(LOC107421599),107424156(LOC107424156),107414998(LOC107414998),107413622(LOC107413622),107421718(LOC107421718),107432866(LOC107432866),	1.80527	0.0886633	0.548733
GO:0071554	cell wall organization or biogenesis	biological_process	78	58	20	1565	751	27193	107425788(LOC107425788),107406686(LOC107406686),107435998(LOC107435998),107419024(LOC107419024),107413335(LOC107413335),107421292(LOC107421292),107426126(LOC107426126),107417370(LOC107417370),107406516(LOC107406516),107416330(LOC107416330),107405996(LOC107405996),107426281(LOC107426281),107416393(LOC107416393),107416046(LOC107416046),107422230(LOC107422230),107431811(LOC107431811),107417060(LOC10…	107430440(LOC107430440),107421976(LOC107421976),107431369(LOC107431369),107407421(LOC107407421),107407569(LOC107407569),107426315(LOC107426315),107422580(LOC107422580),107434132(LOC107434132),107430443(LOC107430443),107417523(LOC107417523),107408221(LOC107408221),107428604(LOC107428604),107403729(LOC107403729),107406479(LOC107406479),107426316(LOC107426316),107419239(LOC107419239),107405033(LOC10…	1.80467	3.12851e-06	0.000214858
GO:0016616	oxidoreductase activity, acting on the CH-OH group of donors, NAD or NADP as acceptor	molecular_function	31	13	18	1565	299	27193	107429140(LOC107429140),107415195(LOC107415195),107432234(LOC107432234),107413786(LOC107413786),107418379(LOC107418379),107433558(LOC107433558),107426070(LOC107426070),107431595(LOC107431595),107423992(LOC107423992),107424275(LOC107424275),107403792(LOC107403792),107414687(LOC107414687),107424303(LOC107424303),	107404553(LOC107404553),107419251(LOC107419251),107418882(LOC107418882),107427735(LOC107427735),107415423(LOC107415423),107418375(LOC107418375),107408775(LOC107408775),107430790(LOC107430790),107425066(LOC107425066),107407569(LOC107407569),107425065(LOC107425065),107418376(LOC107418376),107407358(LOC107407358),107435733(LOC107435733),107418321(LOC107418321),107425057(LOC107425057),107418312(LOC10…	1.8015	0.00267259	0.0395134
GO:0004806	triglyceride lipase activity	molecular_function	7	6	1	1565	68	27193	107405843(LOC107405843),107423640(LOC107423640),107405167(LOC107405167),107424783(LOC107424783),107417090(LOC107417090),107429606(LOC107429606),	107413864(LOC107413864),	1.78868	0.108816	0.647119
GO:0034220	ion transmembrane transport	biological_process	68	39	29	1565	661	27193	107412760(LOC107412760),107432477(LOC107432477),107404614(LOC107404614),107411995(LOC107411995),107423510(LOC107423510),107413219(LOC107413219),107429811(LOC107429811),107418518(LOC107418518),107406783(LOC107406783),107407832(LOC107407832),107405210(LOC107405210),107418362(LOC107418362),107411468(LOC107411468),107430456(LOC107430456),107417750(LOC107417750),107413335(LOC107413335),107429865(LOC10…	107404917(LOC107404917),107404912(LOC107404912),107426320(LOC107426320),107423119(LOC107423119),107409058(LOC107409058),107412216(LOC107412216),107414614(LOC107414614),107412925(LOC107412925),107428812(LOC107428812),107431825(LOC107431825),107405429(LOC107405429),107430731(LOC107430731),107404596(LOC107404596),107422881(LOC107422881),107416002(LOC107416002),107427432(LOC107427432),107431369(LOC10…	1.78752	1.70297e-05	0.00077141
GO:0031226	intrinsic component of plasma membrane	cellular_component	40	23	17	1565	389	27193	107419829(LOC107419829),107415226(LOC107415226),107420961(LOC107420961),107433883(LOC107433883),107419761(LOC107419761),107424436(LOC107424436),107423510(LOC107423510),107422886(LOC107422886),107407530(LOC107407530),107429865(LOC107429865),107414580(LOC107414580),107403720(LOC107403720),107417069(LOC107417069),107426387(LOC107426387),107421102(LOC107421102),107435979(LOC107435979),107430084(LOC10…	107403360(LOC107403360),107407540(LOC107407540),107423119(LOC107423119),107415419(LOC107415419),107423109(LOC107423109),107404917(LOC107404917),107427432(LOC107427432),107404912(LOC107404912),107423102(LOC107423102),107423107(LOC107423107),107422881(LOC107422881),107403362(LOC107403362),107416168(LOC107416168),107415371(LOC107415371),107412925(LOC107412925),107431825(LOC107431825),107423116(LOC10…	1.78671	0.000839974	0.0164065
GO:0071669	plant-type cell wall organization or biogenesis	biological_process	30	17	13	1565	292	27193	107424128(LOC107424128),107412676(LOC107412676),107431496(LOC107431496),107410248(LOC107410248),107420625(LOC107420625),107412146(LOC107412146),107428574(LOC107428574),107416404(LOC107416404),107417060(LOC107417060),107417043(LOC107417043),107422842(LOC107422842),107410255(LOC107410255),107435998(LOC107435998),107419024(LOC107419024),107417029(LOC107417029),107417370(LOC107417370),107421837(LOC10…	107430389(LOC107430389),107413261(LOC107413261),107406479(LOC107406479),107419239(LOC107419239),107417523(LOC107417523),107430443(LOC107430443),107403729(LOC107403729),107407421(LOC107407421),107407569(LOC107407569),107434132(LOC107434132),107422580(LOC107422580),107430440(LOC107430440),107431369(LOC107431369),	1.78518	0.00351918	0.0492917
GO:0006066	alcohol metabolic process	biological_process	24	12	12	1565	234	27193	107424275(LOC107424275),107429113(LOC107429113),107420640(LOC107420640),107430854(LOC107430854),107413786(LOC107413786),107432234(LOC107432234),107418379(LOC107418379),107424559(LOC107424559),107429080(LOC107429080),107424303(LOC107424303),107435268(LOC107435268),107434819(LOC107434819),	107429605(LOC107429605),107419251(LOC107419251),107404553(LOC107404553),107428776(LOC107428776),107418376(LOC107418376),107418375(LOC107418375),107428769(LOC107428769),107435692(LOC107435692),107421994(LOC107421994),107407358(LOC107407358),107432793(LOC107432793),107413844(LOC107413844),	1.78213	0.00852675	0.0916841
GO:0010187	negative regulation of seed germination	biological_process	5	4	1	1565	49	27193	107429606(LOC107429606),107417090(LOC107417090),107405167(LOC107405167),107405843(LOC107405843),	107411076(LOC107411076),	1.77303	0.155111	0.862225
GO:0009739	response to gibberellin	biological_process	16	12	4	1565	157	27193	107432912(LOC107432912),107433782(LOC107433782),107409718(LOC107409718),107431962(LOC107431962),107423826(LOC107423826),107406494(LOC107406494),107429393(LOC107429393),107435835(LOC107435835),107414720(LOC107414720),107415390(LOC107415390),107431616(LOC107431616),107428490(LOC107428490),	107418786(LOC107418786),107419239(LOC107419239),107409917(LOC107409917),107414614(LOC107414614),	1.77077	0.0291027	0.237394
GO:0010087	phloem or xylem histogenesis	biological_process	13	6	7	1565	128	27193	107404536(LOC107404536),107423002(LOC107423002),107422999(LOC107422999),107423202(LOC107423202),107423004(LOC107423004),107428581(LOC107428581),	107415515(LOC107415515),107411607(LOC107411607),107423010(LOC107423010),107431275(LOC107431275),107422960(LOC107422960),107413138(LOC107413138),107434142(LOC107434142),	1.76472	0.0464734	0.337685
GO:0005507	copper ion binding	molecular_function	27	12	15	1565	266	27193	107419761(LOC107419761),107431308(LOC107431308),107435352(LOC107435352),107410617(LOC107410617),107424714(LOC107424714),107404485(LOC107404485),107425788(LOC107425788),107417567(LOC107417567),107403720(LOC107403720),107423190(LOC107423190),107404231(LOC107404231),107430084(LOC107430084),	107411240(LOC107411240),107411247(LOC107411247),107403360(LOC107403360),107414132(LOC107414132),107420866(LOC107420866),107419355(LOC107419355),107430134(LOC107430134),107414862(LOC107414862),107414970(LOC107414970),107423205(LOC107423205),107403362(LOC107403362),107427815(LOC107427815),107431017(LOC107431017),107427813(LOC107427813),107411248(LOC107411248),	1.7637	0.00631744	0.0727018
GO:0030234	enzyme regulator activity	molecular_function	37	21	16	1565	365	27193	107419726(LOC107419726),107421292(LOC107421292),107419729(LOC107419729),107424093(LOC107424093),107407301(LOC107407301),107429739(LOC107429739),107419678(LOC107419678),107433873(LOC107433873),107406516(LOC107406516),107418565(LOC107418565),107420528(LOC107420528),107422230(LOC107422230),107428507(LOC107428507),107406625(LOC107406625),107413423(LOC107413423),107418517(LOC107418517),107404536(LOC10…	107425591(LOC107425591),107414343(LOC107414343),107426316(LOC107426316),107414326(LOC107414326),107416678(LOC107416678),107416667(LOC107416667),107409476(LOC107409476),107426315(LOC107426315),107418310(LOC107418310),107416675(LOC107416675),107430226(LOC107430226),107405033(LOC107405033),107429736(LOC107429736),107405303(LOC107405303),107405004(LOC107405004),107412689(LOC107412689),	1.76137	0.00163178	0.0277924
GO:0009055	electron carrier activity	molecular_function	20	8	12	1565	198	27193	107415535(LOC107415535),107419761(LOC107419761),107420975(LOC107420975),107428835(LOC107428835),107417110(LOC107417110),107430084(LOC107430084),107431809(LOC107431809),107414687(LOC107414687),	107408775(LOC107408775),107411240(LOC107411240),107411247(LOC107411247),107403362(LOC107403362),107418312(LOC107418312),107418377(LOC107418377),107418321(LOC107418321),107420866(LOC107420866),107403360(LOC107403360),107426045(LOC107426045),107430134(LOC107430134),107411248(LOC107411248),	1.75512	0.0177427	0.163525
GO:0009411	response to UV	biological_process	13	8	5	1565	130	27193	107432412(LOC107432412),107418933(LOC107418933),107428642(LOC107428642),107435908(LOC107435908),107414400(LOC107414400),107412853(LOC107412853),107435903(LOC107435903),107405879(LOC107405879),	107424651(LOC107424651),107413585(LOC107413585),107427004(LOC107427004),107427005(LOC107427005),107413844(LOC107413844),	1.73757	0.0516728	0.35718
GO:0004565	beta-galactosidase activity	molecular_function	4	3	1	1565	40	27193	107403644(LOC107403644),107432445(LOC107432445),107421096(LOC107421096),	107412640(LOC107412640),	1.73757	0.192818	1
GO:0009863	salicylic acid mediated signaling pathway	biological_process	7	2	5	1565	70	27193	107430925(LOC107430925),107433913(LOC107433913),	107424749(LOC107424749),107424750(LOC107424750),107404233(LOC107404233),107424651(LOC107424651),107404235(LOC107404235),	1.73757	0.123257	0.724902
GO:0008378	galactosyltransferase activity	molecular_function	6	3	3	1565	60	27193	107407197(LOC107407197),107416046(LOC107416046),107404557(LOC107404557),	107409929(LOC107409929),107408088(LOC107408088),107406440(LOC107406440),	1.73757	0.143049	0.809977
GO:0006816	calcium ion transport	biological_process	4	2	2	1565	40	27193	107414585(LOC107414585),107432477(LOC107432477),	107414583(LOC107414583),107414573(LOC107414573),	1.73757	0.192818	1
GO:0005576	extracellular region	cellular_component	289	169	120	1565	2898	27193	107418255(LOC107418255),107417584(LOC107417584),107422612(LOC107422612),107423050(LOC107423050),107435835(LOC107435835),107418282(LOC107418282),107414515(LOC107414515),107404231(LOC107404231),107406169(LOC107406169),107427594(LOC107427594),107435864(LOC107435864),107411118(LOC107411118),107435352(LOC107435352),107423298(LOC107423298),107431144(LOC107431144),107409991(LOC107409991),107411337(LOC10…	107419087(LOC107419087),107405738(LOC107405738),107421583(LOC107421583),107411574(LOC107411574),107428737(LOC107428737),107405033(LOC107405033),107409817(LOC107409817),107411119(LOC107411119),107427075(LOC107427075),107411247(LOC107411247),107416675(LOC107416675),107415410(LOC107415410),107410155(LOC107410155),107407338(LOC107407338),107412130(LOC107412130),107403306(LOC107403306),107417523(LOC10…	1.73278	9.14694e-17	1.94738e-13
GO:0006811	ion transport	biological_process	104	57	47	1565	1049	27193	107421102(LOC107421102),107426387(LOC107426387),107412045(LOC107412045),107414747(LOC107414747),107409779(LOC107409779),107420843(LOC107420843),107411965(LOC107411965),107422886(LOC107422886),107415226(LOC107415226),107432941(LOC107432941),107419829(LOC107419829),107413728(LOC107413728),107427523(LOC107427523),107409998(LOC107409998),107417567(LOC107417567),107417750(LOC107417750),107414733(LOC10…	107415371(LOC107415371),107427689(LOC107427689),107423309(LOC107423309),107408521(LOC107408521),107423102(LOC107423102),107416694(LOC107416694),107434527(LOC107434527),107414573(LOC107414573),107419787(LOC107419787),107414583(LOC107414583),107423109(LOC107423109),107417280(LOC107417280),107427432(LOC107427432),107416002(LOC107416002),107404596(LOC107404596),107430731(LOC107430731),107414614(LOC10…	1.72266	6.30606e-07	5.83721e-05
GO:0009624	response to nematode	biological_process	11	4	7	1565	111	27193	107418731(LOC107418731),107420632(LOC107420632),107427523(LOC107427523),107435448(LOC107435448),	107431165(LOC107431165),107418820(LOC107418820),107410845(LOC107410845),107418811(LOC107418811),107412454(LOC107412454),107431434(LOC107431434),107425352(LOC107425352),	1.72192	0.0725277	0.472207
GO:0010029	regulation of seed germination	biological_process	10	7	3	1565	101	27193	107405167(LOC107405167),107405843(LOC107405843),107406133(LOC107406133),107414515(LOC107414515),107417090(LOC107417090),107429606(LOC107429606),107413674(LOC107413674),	107414614(LOC107414614),107411076(LOC107411076),107426013(LOC107426013),	1.72037	0.0838793	0.523692
GO:0006694	steroid biosynthetic process	biological_process	6	4	2	1565	61	27193	107424559(LOC107424559),107424303(LOC107424303),107424275(LOC107424275),107430854(LOC107430854),	107413844(LOC107413844),107435692(LOC107435692),	1.70909	0.152339	0.851262
GO:0007178	transmembrane receptor protein serine/threonine kinase signaling pathway	biological_process	38	8	30	1565	388	27193	107433510(LOC107433510),107412642(LOC107412642),107419973(LOC107419973),107421178(LOC107421178),107412665(LOC107412665),107414374(LOC107414374),107408838(LOC107408838),107435742(LOC107435742),	107414774(LOC107414774),107414589(LOC107414589),107415770(LOC107415770),107431092(LOC107431092),107419539(LOC107419539),107430858(LOC107430858),107411040(LOC107411040),107423526(LOC107423526),107434852(LOC107434852),107410969(LOC107410969),107426795(LOC107426795),107429207(LOC107429207),107429334(LOC107429334),107403579(LOC107403579),107433958(LOC107433958),107412632(LOC107412632),107414588(LOC10…	1.70175	0.00254407	0.0378764
GO:0022857	transmembrane transporter activity	molecular_function	141	80	61	1565	1441	27193	107433292(LOC107433292),107412760(LOC107412760),107421222(LOC107421222),107431962(LOC107431962),107432477(LOC107432477),107415610(LOC107415610),107435645(LOC107435645),107409645(LOC107409645),107418362(LOC107418362),107409560(LOC107409560),107418518(LOC107418518),107407832(LOC107407832),107417750(LOC107417750),107411468(LOC107411468),107430456(LOC107430456),107421314(LOC107421314),107418176(LOC10…	107404912(LOC107404912),107417167(LOC107417167),107418061(LOC107418061),107414614(LOC107414614),107415419(LOC107415419),107427316(LOC107427316),107430731(LOC107430731),107424317(LOC107424317),107404596(LOC107404596),107427432(LOC107427432),107433271(LOC107433271),107422319(LOC107422319),107416002(LOC107416002),107433373(LOC107433373),107417280(LOC107417280),107418820(LOC107418820),107423109(LOC10…	1.70019	1.56334e-08	3.02577e-06
[truncated: 285 more rows]

## Sheet: 0 vs. 12 h
GO_ID	GO_term	TYPE	diff_gene_in_this_GO	UP_GENE	DOWN_GENE	all_diff_gene_in_all_GO	all_gene_in_this_GO	all_gene_in_all_GO	gene_UP_list	gene_DOWN_list	rich_factor	P value	Q value
[truncated: 784 more rows]
