# Supplementary material for: Transcriptome analysis of genes involved in defense against alkaline stress in roots of wild jujube (Ziziphus acidojujuba)
Source: PLoS One. 2017 Oct 4;12(10):e0185732. doi: 10.1371/journal.pone.0185732 (PMC5627934; doi:10.1371/journal.pone.0185732)
Supplement: S6 Table — (XLSX) [file pone.0185732.s006.xlsx]

## Sheet: 0 vs. 1 h
Pathway_ID	PATHWAY_DES	diff_gene_in_this_pathway	UP_GENES	DOWN_GENES	diff_gene_in_all_pathway	all_gene_in_this_pathway	all_gene_in_all_pathway	all_gene_list	gene_UP_list	gene_DOWN_list	rich_factor	P value	Q value
ko00930	Caprolactam degradation	2	0	2	273	2	6319	107429630(LOC107429630),107427628(LOC107427628),	-	107429630(LOC107429630),107427628(LOC107427628),	23.1465	0.000205838	0.00210984
ko04744	Phototransduction	13	0	13	273	34	6319	107417689(LOC107417689),107424823(LOC107424823),107423402(LOC107423402),107404544(LOC107404544),107416394(LOC107416394),107406365(LOC107406365),107417690(LOC107417690),107405080(LOC107405080),107434111(LOC107434111),107409714(LOC107409714),107415541(LOC107415541),107425895(LOC107425895),107416249(LOC107416249),	-	107417689(LOC107417689),107424823(LOC107424823),107423402(LOC107423402),107404544(LOC107404544),107416394(LOC107416394),107406365(LOC107406365),107417690(LOC107417690),107405080(LOC107405080),107434111(LOC107434111),107409714(LOC107409714),107415541(LOC107415541),107425895(LOC107425895),107416249(LOC107416249),	8.85014	1.73084e-09	1.41929e-07
ko04740	Olfactory transduction	13	0	13	273	34	6319	107417689(LOC107417689),107424823(LOC107424823),107423402(LOC107423402),107404544(LOC107404544),107416394(LOC107416394),107406365(LOC107406365),107417690(LOC107417690),107405080(LOC107405080),107434111(LOC107434111),107409714(LOC107409714),107415541(LOC107415541),107425895(LOC107425895),107416249(LOC107416249),	-	107417689(LOC107417689),107424823(LOC107424823),107423402(LOC107423402),107404544(LOC107404544),107416394(LOC107416394),107406365(LOC107406365),107417690(LOC107417690),107405080(LOC107405080),107434111(LOC107434111),107409714(LOC107409714),107415541(LOC107415541),107425895(LOC107425895),107416249(LOC107416249),	8.85014	1.73084e-09	1.41929e-07
ko04925	Aldosterone synthesis and secretion	13	0	13	273	35	6319	107417689(LOC107417689),107424823(LOC107424823),107423402(LOC107423402),107404544(LOC107404544),107416394(LOC107416394),107406365(LOC107406365),107417690(LOC107417690),107405080(LOC107405080),107434111(LOC107434111),107409714(LOC107409714),107415541(LOC107415541),107425895(LOC107425895),107416249(LOC107416249),	-	107417689(LOC107417689),107424823(LOC107424823),107423402(LOC107423402),107404544(LOC107404544),107416394(LOC107416394),107406365(LOC107406365),107417690(LOC107417690),107405080(LOC107405080),107434111(LOC107434111),107409714(LOC107409714),107415541(LOC107415541),107425895(LOC107425895),107416249(LOC107416249),	8.59728	2.49032e-09	1.02103e-07
ko04713	Circadian entrainment	14	0	14	273	42	6319	107417689(LOC107417689),107424823(LOC107424823),107423402(LOC107423402),107404544(LOC107404544),107411280(LOC107411280),107416394(LOC107416394),107406365(LOC107406365),107417690(LOC107417690),107405080(LOC107405080),107434111(LOC107434111),107409714(LOC107409714),107415541(LOC107415541),107425895(LOC107425895),107416249(LOC107416249),	-	107417689(LOC107417689),107424823(LOC107424823),107423402(LOC107423402),107404544(LOC107404544),107411280(LOC107411280),107416394(LOC107416394),107406365(LOC107406365),107417690(LOC107417690),107405080(LOC107405080),107434111(LOC107434111),107409714(LOC107409714),107415541(LOC107415541),107425895(LOC107425895),107416249(LOC107416249),	7.71551	2.9966e-09	9.82884e-08
ko04745	Phototransduction	13	0	13	273	39	6319	107417689(LOC107417689),107424823(LOC107424823),107423402(LOC107423402),107404544(LOC107404544),107416394(LOC107416394),107406365(LOC107406365),107417690(LOC107417690),107405080(LOC107405080),107434111(LOC107434111),107409714(LOC107409714),107415541(LOC107415541),107425895(LOC107425895),107416249(LOC107416249),	-	107417689(LOC107417689),107424823(LOC107424823),107423402(LOC107423402),107404544(LOC107404544),107416394(LOC107416394),107406365(LOC107406365),107417690(LOC107417690),107405080(LOC107405080),107434111(LOC107434111),107409714(LOC107409714),107415541(LOC107415541),107425895(LOC107425895),107416249(LOC107416249),	7.71551	9.57794e-09	2.61797e-07
ko00072	Synthesis and degradation of ketone bodies	3	0	3	273	9	6319	107405248(LOC107405248),107410015(LOC107410015),107434877(LOC107434877),	-	107405248(LOC107405248),107410015(LOC107410015),107434877(LOC107434877),	7.71551	0.00144248	0.0131426
ko04924	Renin secretion	13	0	13	273	46	6319	107417689(LOC107417689),107424823(LOC107424823),107423402(LOC107423402),107404544(LOC107404544),107416394(LOC107416394),107406365(LOC107406365),107417690(LOC107417690),107405080(LOC107405080),107434111(LOC107434111),107409714(LOC107409714),107415541(LOC107415541),107425895(LOC107425895),107416249(LOC107416249),	-	107417689(LOC107417689),107424823(LOC107424823),107423402(LOC107423402),107404544(LOC107404544),107416394(LOC107416394),107406365(LOC107406365),107417690(LOC107417690),107405080(LOC107405080),107434111(LOC107434111),107409714(LOC107409714),107415541(LOC107415541),107425895(LOC107425895),107416249(LOC107416249),	6.54141	7.2045e-08	1.68791e-06
ko04750	Inflammatory mediator regulation of TRP channels	13	0	13	273	47	6319	107417689(LOC107417689),107424823(LOC107424823),107423402(LOC107423402),107404544(LOC107404544),107416394(LOC107416394),107406365(LOC107406365),107417690(LOC107417690),107405080(LOC107405080),107434111(LOC107434111),107409714(LOC107409714),107415541(LOC107415541),107425895(LOC107425895),107416249(LOC107416249),	-	107417689(LOC107417689),107424823(LOC107424823),107423402(LOC107423402),107404544(LOC107404544),107416394(LOC107416394),107406365(LOC107406365),107417690(LOC107417690),107405080(LOC107405080),107434111(LOC107434111),107409714(LOC107409714),107415541(LOC107415541),107425895(LOC107425895),107416249(LOC107416249),	6.40223	9.33675e-08	1.91403e-06
ko00430	Taurine and hypotaurine metabolism	4	2	2	273	17	6319	107432818(LOC107432818),107415793(LOC107415793),107405319(LOC107405319),107415548(LOC107415548),	107405319(LOC107405319),107415548(LOC107415548),	107432818(LOC107432818),107415793(LOC107415793),	5.44624	0.0020256	0.0166099
ko04020	Calcium signaling pathway	14	0	14	273	62	6319	107417689(LOC107417689),107424823(LOC107424823),107423402(LOC107423402),107404544(LOC107404544),107416394(LOC107416394),107406365(LOC107406365),107417690(LOC107417690),107405080(LOC107405080),107434111(LOC107434111),107415860(LOC107415860),107409714(LOC107409714),107415541(LOC107415541),107425895(LOC107425895),107416249(LOC107416249),	-	107417689(LOC107417689),107424823(LOC107424823),107423402(LOC107423402),107404544(LOC107404544),107416394(LOC107416394),107406365(LOC107406365),107417690(LOC107417690),107405080(LOC107405080),107434111(LOC107434111),107415860(LOC107415860),107409714(LOC107409714),107415541(LOC107415541),107425895(LOC107425895),107416249(LOC107416249),	5.22663	4.44428e-07	8.09847e-06
ko00196	Photosynthesis	4	0	4	273	18	6319	107413633(LOC107413633),107416999(LOC107416999),107430393(LOC107430393),107413540(LOC107413540),	-	107413633(LOC107413633),107416999(LOC107416999),107430393(LOC107430393),107413540(LOC107413540),	5.14367	0.00260041	0.0203079
ko04015	Rap1 signaling pathway	14	0	14	273	63	6319	107417689(LOC107417689),107424823(LOC107424823),107423402(LOC107423402),107404544(LOC107404544),107411280(LOC107411280),107416394(LOC107416394),107406365(LOC107406365),107417690(LOC107417690),107405080(LOC107405080),107434111(LOC107434111),107409714(LOC107409714),107415541(LOC107415541),107425895(LOC107425895),107416249(LOC107416249),	-	107417689(LOC107417689),107424823(LOC107424823),107423402(LOC107423402),107404544(LOC107404544),107411280(LOC107411280),107416394(LOC107416394),107406365(LOC107406365),107417690(LOC107417690),107405080(LOC107405080),107434111(LOC107434111),107409714(LOC107409714),107415541(LOC107415541),107425895(LOC107425895),107416249(LOC107416249),	5.14367	5.41758e-07	8.88484e-06
ko04626	Plant-pathogen interaction	45	4	41	273	253	6319	107417689(LOC107417689),107431286(LOC107431286),107421107(LOC107421107),107434565(LOC107434565),107427847(LOC107427847),107427870(LOC107427870),107430186(LOC107430186),107423657(LOC107423657),107405187(LOC107405187),107424823(LOC107424823),107406310(LOC107406310),107431294(LOC107431294),107423402(LOC107423402),107424366(LOC107424366),107404544(LOC107404544),107430509(LOC107430509),107414585(LOC10…	107405187(LOC107405187),107427532(LOC107427532),107407463(LOC107407463),107407641(LOC107407641),	107417689(LOC107417689),107431286(LOC107431286),107421107(LOC107421107),107434565(LOC107434565),107427847(LOC107427847),107427870(LOC107427870),107430186(LOC107430186),107423657(LOC107423657),107424823(LOC107424823),107406310(LOC107406310),107431294(LOC107431294),107423402(LOC107423402),107424366(LOC107424366),107404544(LOC107404544),107430509(LOC107430509),107414585(LOC107414585),107420982(LOC10…	4.11697	4.39108e-14	7.20137e-12
ko01220	Degradation of aromatic compounds	3	1	2	273	17	6319	107429630(LOC107429630),107417662(LOC107417662),107427628(LOC107427628),	107417662(LOC107417662),	107429630(LOC107429630),107427628(LOC107427628),	4.08468	0.0139413	0.0816561
ko04014	Ras signaling pathway	15	0	15	273	86	6319	107417689(LOC107417689),107424823(LOC107424823),107423402(LOC107423402),107404544(LOC107404544),107411280(LOC107411280),107416394(LOC107416394),107406365(LOC107406365),107417690(LOC107417690),107405080(LOC107405080),107434111(LOC107434111),107409714(LOC107409714),107415541(LOC107415541),107405253(LOC107405253),107425895(LOC107425895),107416249(LOC107416249),	-	107417689(LOC107417689),107424823(LOC107424823),107423402(LOC107423402),107404544(LOC107404544),107411280(LOC107411280),107416394(LOC107416394),107406365(LOC107406365),107417690(LOC107417690),107405080(LOC107405080),107434111(LOC107434111),107409714(LOC107409714),107415541(LOC107415541),107405253(LOC107405253),107425895(LOC107425895),107416249(LOC107416249),	4.03718	5.26388e-06	7.84796e-05
ko04024	cAMP signaling pathway	15	0	15	273	88	6319	107417689(LOC107417689),107424823(LOC107424823),107423402(LOC107423402),107404544(LOC107404544),107411280(LOC107411280),107416394(LOC107416394),107406365(LOC107406365),107417690(LOC107417690),107405080(LOC107405080),107434111(LOC107434111),107409714(LOC107409714),107415541(LOC107415541),107405253(LOC107405253),107425895(LOC107425895),107416249(LOC107416249),	-	107417689(LOC107417689),107424823(LOC107424823),107423402(LOC107423402),107404544(LOC107404544),107411280(LOC107411280),107416394(LOC107416394),107406365(LOC107406365),107417690(LOC107417690),107405080(LOC107405080),107434111(LOC107434111),107409714(LOC107409714),107415541(LOC107415541),107405253(LOC107405253),107425895(LOC107425895),107416249(LOC107416249),	3.94543	6.99185e-06	9.55553e-05
ko00100	Steroid biosynthesis	5	0	5	273	30	6319	107417569(LOC107417569),107420604(LOC107420604),107427482(LOC107427482),107426708(LOC107426708),107427347(LOC107427347),	-	107417569(LOC107417569),107420604(LOC107420604),107427482(LOC107427482),107426708(LOC107426708),107427347(LOC107427347),	3.85775	0.00462485	0.0329772
ko04022	cGMP-PKG signaling pathway	15	0	15	273	90	6319	107417689(LOC107417689),107424823(LOC107424823),107423402(LOC107423402),107404544(LOC107404544),107411280(LOC107411280),107416394(LOC107416394),107406365(LOC107406365),107417690(LOC107417690),107405080(LOC107405080),107434111(LOC107434111),107415860(LOC107415860),107409714(LOC107409714),107415541(LOC107415541),107425895(LOC107425895),107416249(LOC107416249),	-	107417689(LOC107417689),107424823(LOC107424823),107423402(LOC107423402),107404544(LOC107404544),107411280(LOC107411280),107416394(LOC107416394),107406365(LOC107406365),107417690(LOC107417690),107405080(LOC107405080),107434111(LOC107434111),107415860(LOC107415860),107409714(LOC107409714),107415541(LOC107415541),107425895(LOC107425895),107416249(LOC107416249),	3.85775	9.21116e-06	0.000116202
ko00910	Nitrogen metabolism	7	5	2	273	44	6319	107431973(LOC107431973),107411468(LOC107411468),107420975(LOC107420975),107431924(LOC107431924),107427052(LOC107427052),107431633(LOC107431633),107435000(LOC107435000),	107431973(LOC107431973),107411468(LOC107411468),107420975(LOC107420975),107427052(LOC107427052),107435000(LOC107435000),	107431924(LOC107431924),107431633(LOC107431633),	3.6824	0.00172686	0.0149056
ko04070	Phosphatidylinositol signaling system	15	0	15	273	98	6319	107417689(LOC107417689),107425369(LOC107425369),107424823(LOC107424823),107423402(LOC107423402),107404544(LOC107404544),107416394(LOC107416394),107406365(LOC107406365),107417690(LOC107417690),107405080(LOC107405080),107434111(LOC107434111),107409714(LOC107409714),107415541(LOC107415541),107425895(LOC107425895),107408660(LOC107408660),107416249(LOC107416249),	-	107417689(LOC107417689),107425369(LOC107425369),107424823(LOC107424823),107423402(LOC107423402),107404544(LOC107404544),107416394(LOC107416394),107406365(LOC107406365),107417690(LOC107417690),107405080(LOC107405080),107434111(LOC107434111),107409714(LOC107409714),107415541(LOC107415541),107425895(LOC107425895),107408660(LOC107408660),107416249(LOC107416249),	3.54283	2.57383e-05	0.000301505
ko04922	Glucagon signaling pathway	13	0	13	273	88	6319	107417689(LOC107417689),107424823(LOC107424823),107423402(LOC107423402),107404544(LOC107404544),107416394(LOC107416394),107406365(LOC107406365),107417690(LOC107417690),107405080(LOC107405080),107434111(LOC107434111),107409714(LOC107409714),107415541(LOC107415541),107425895(LOC107425895),107416249(LOC107416249),	-	107417689(LOC107417689),107424823(LOC107424823),107423402(LOC107423402),107404544(LOC107404544),107416394(LOC107416394),107406365(LOC107406365),107417690(LOC107417690),107405080(LOC107405080),107434111(LOC107434111),107409714(LOC107409714),107415541(LOC107415541),107425895(LOC107425895),107416249(LOC107416249),	3.41937	0.000110876	0.00121224
ko00909	Sesquiterpenoid and triterpenoid biosynthesis	5	0	5	273	37	6319	107420927(LOC107420927),107420604(LOC107420604),107427482(LOC107427482),107431377(LOC107431377),107426708(LOC107426708),	-	107420927(LOC107420927),107420604(LOC107420604),107427482(LOC107427482),107431377(LOC107431377),107426708(LOC107426708),	3.12791	0.0125909	0.0764782
ko04550	Signaling pathways regulating pluripotency of stem cells	2	0	2	273	15	6319	107411280(LOC107411280),107419588(LOC107419588),	-	107411280(LOC107411280),107419588(LOC107419588),	3.0862	0.0571302	0.267696
ko00062	Fatty acid elongation	7	3	4	273	53	6319	107411903(LOC107411903),107408446(LOC107408446),107403629(LOC107403629),107403372(LOC107403372),107417649(LOC107417649),107407428(LOC107407428),107407609(LOC107407609),	107408446(LOC107408446),107407428(LOC107407428),107407609(LOC107407609),	107411903(LOC107411903),107403629(LOC107403629),107403372(LOC107403372),107417649(LOC107417649),	3.05709	0.0054218	0.035567
ko00900	Terpenoid backbone biosynthesis	8	1	7	273	62	6319	107425053(LOC107425053),107420927(LOC107420927),107405248(LOC107405248),107412029(LOC107412029),107416282(LOC107416282),107410015(LOC107410015),107434877(LOC107434877),107409570(LOC107409570),	107425053(LOC107425053),	107420927(LOC107420927),107405248(LOC107405248),107412029(LOC107412029),107416282(LOC107416282),107410015(LOC107410015),107434877(LOC107434877),107409570(LOC107409570),	2.98665	0.00396286	0.0295413
ko00650	Butanoate metabolism	4	0	4	273	32	6319	107405248(LOC107405248),107415793(LOC107415793),107410015(LOC107410015),107434877(LOC107434877),	-	107405248(LOC107405248),107415793(LOC107415793),107410015(LOC107410015),107434877(LOC107434877),	2.89332	0.0280465	0.148375
ko04130	SNARE interactions in vesicular transport	5	0	5	273	40	6319	107433634(LOC107433634),107406871(LOC107406871),107409767(LOC107409767),107408898(LOC107408898),107422953(LOC107422953),	-	107433634(LOC107433634),107406871(LOC107406871),107409767(LOC107409767),107408898(LOC107408898),107422953(LOC107422953),	2.89332	0.0180173	0.101891
ko04012	ErbB signaling pathway	2	0	2	273	17	6319	107411280(LOC107411280),107419588(LOC107419588),	-	107411280(LOC107411280),107419588(LOC107419588),	2.72312	0.0780719	0.312288
ko02010	ABC transporters	5	0	5	273	43	6319	107421938(LOC107421938),107422319(LOC107422319),107431723(LOC107431723),107432375(LOC107432375),107411644(LOC107411644),	-	107421938(LOC107421938),107422319(LOC107422319),107431723(LOC107431723),107432375(LOC107432375),107411644(LOC107411644),	2.69146	0.0249342	0.136307
ko00561	Glycerolipid metabolism	8	0	8	273	69	6319	107429630(LOC107429630),107433638(LOC107433638),107425369(LOC107425369),107407197(LOC107407197),107430700(LOC107430700),107419487(LOC107419487),107427628(LOC107427628),107424129(LOC107424129),	-	107429630(LOC107429630),107433638(LOC107433638),107425369(LOC107425369),107407197(LOC107407197),107430700(LOC107430700),107419487(LOC107419487),107427628(LOC107427628),107424129(LOC107424129),	2.68365	0.00791847	0.0499473
ko04114	Oocyte meiosis	15	1	14	273	132	6319	107417689(LOC107417689),107424823(LOC107424823),107423402(LOC107423402),107404544(LOC107404544),107411280(LOC107411280),107416394(LOC107416394),107406365(LOC107406365),107417690(LOC107417690),107405080(LOC107405080),107433203(LOC107433203),107434111(LOC107434111),107409714(LOC107409714),107415541(LOC107415541),107425895(LOC107425895),107416249(LOC107416249),	107433203(LOC107433203),	107417689(LOC107417689),107424823(LOC107424823),107423402(LOC107423402),107404544(LOC107404544),107411280(LOC107411280),107416394(LOC107416394),107406365(LOC107406365),107417690(LOC107417690),107405080(LOC107405080),107434111(LOC107434111),107409714(LOC107409714),107415541(LOC107415541),107425895(LOC107425895),107416249(LOC107416249),	2.63029	0.000735903	0.0070993
ko00603	Glycosphingolipid biosynthesis	2	1	1	273	18	6319	107409623(LOC107409623),107430777(LOC107430777),	107409623(LOC107409623),	107430777(LOC107430777),	2.57184	0.0898045	0.34251
ko01524	Platinum drug resistance	11	2	9	273	104	6319	107418359(LOC107418359),107418389(LOC107418389),107411280(LOC107411280),107421348(LOC107421348),107422605(LOC107422605),107430668(LOC107430668),107426457(LOC107426457),107410903(LOC107410903),107433279(LOC107433279),107409956(LOC107409956),107405514(LOC107405514),	107421348(LOC107421348),107410903(LOC107410903),	107418359(LOC107418359),107418389(LOC107418389),107411280(LOC107411280),107422605(LOC107422605),107430668(LOC107430668),107426457(LOC107426457),107433279(LOC107433279),107409956(LOC107409956),107405514(LOC107405514),	2.44819	0.00536324	0.0366488
ko00591	Linoleic acid metabolism	2	0	2	273	19	6319	107412009(LOC107412009),107412008(LOC107412008),	-	107412009(LOC107412009),107412008(LOC107412008),	2.43648	0.102355	0.357155
ko00908	Zeatin biosynthesis	2	0	2	273	20	6319	107404570(LOC107404570),107433912(LOC107433912),	-	107404570(LOC107404570),107433912(LOC107433912),	2.31465	0.115704	0.387253
ko00920	Sulfur metabolism	5	0	5	273	51	6319	107407249(LOC107407249),107412275(LOC107412275),107415427(LOC107415427),107412243(LOC107412243),107420715(LOC107420715),	-	107407249(LOC107407249),107412275(LOC107412275),107415427(LOC107415427),107412243(LOC107412243),107420715(LOC107420715),	2.26927	0.0520005	0.250826
ko04340	Hedgehog signaling pathway	2	1	1	273	21	6319	107433203(LOC107433203),107419588(LOC107419588),	107433203(LOC107433203),	107419588(LOC107419588),	2.20443	0.129825	0.417477
ko00944	Flavone and flavonol biosynthesis	2	0	2	273	21	6319	107403962(LOC107403962),107423891(LOC107423891),	-	107403962(LOC107403962),107423891(LOC107423891),	2.20443	0.129825	0.417477
ko04064	NF-kappa B signaling pathway	4	0	4	273	45	6319	107410432(LOC107410432),107418359(LOC107418359),107418389(LOC107418389),107428825(LOC107428825),	-	107410432(LOC107410432),107418359(LOC107418359),107418389(LOC107418389),107428825(LOC107428825),	2.05747	0.0979731	0.349295
ko00980	Metabolism of xenobiotics by cytochrome P450	6	0	6	273	68	6319	107422605(LOC107422605),107430668(LOC107430668),107426457(LOC107426457),107433279(LOC107433279),107409956(LOC107409956),107405514(LOC107405514),	-	107422605(LOC107422605),107430668(LOC107430668),107426457(LOC107426457),107433279(LOC107433279),107409956(LOC107409956),107405514(LOC107405514),	2.04234	0.0635325	0.289426
ko04712	Circadian rhythm	5	0	5	273	59	6319	107414998(LOC107414998),107421718(LOC107421718),107423791(LOC107423791),107432866(LOC107432866),107421599(LOC107421599),	-	107414998(LOC107414998),107421718(LOC107421718),107423791(LOC107423791),107432866(LOC107432866),107421599(LOC107421599),	1.96157	0.0936677	0.341367
ko00280	Valine, leucine and isoleucine degradation	6	2	4	273	71	6319	107405248(LOC107405248),107410015(LOC107410015),107434877(LOC107434877),107420625(LOC107420625),107407358(LOC107407358),107423467(LOC107423467),	107420625(LOC107420625),107407358(LOC107407358),	107405248(LOC107405248),107410015(LOC107410015),107434877(LOC107434877),107423467(LOC107423467),	1.95604	0.0770425	0.315874
ko00270	Cysteine and methionine metabolism	10	2	8	273	119	6319	107420607(LOC107420607),107430205(LOC107430205),107429447(LOC107429447),107407249(LOC107407249),107412275(LOC107412275),107428270(LOC107428270),107420625(LOC107420625),107415427(LOC107415427),107412243(LOC107412243),107423970(LOC107423970),	107420625(LOC107420625),107423970(LOC107423970),	107420607(LOC107420607),107430205(LOC107430205),107429447(LOC107429447),107407249(LOC107407249),107412275(LOC107412275),107428270(LOC107428270),107415427(LOC107415427),107412243(LOC107412243),	1.94509	0.0356099	0.17697
ko00624	Polycyclic aromatic hydrocarbon degradation	7	3	4	273	85	6319	107405735(LOC107405735),107405743(LOC107405743),107415142(LOC107415142),107403322(LOC107403322),107428461(LOC107428461),107404429(LOC107404429),107405741(LOC107405741),	107405735(LOC107405735),107404429(LOC107404429),107405741(LOC107405741),	107405743(LOC107405743),107415142(LOC107415142),107403322(LOC107403322),107428461(LOC107428461),	1.90618	0.0712038	0.315606
ko00363	Bisphenol degradation	7	3	4	273	85	6319	107405735(LOC107405735),107405743(LOC107405743),107415142(LOC107415142),107403322(LOC107403322),107428461(LOC107428461),107404429(LOC107404429),107405741(LOC107405741),	107405735(LOC107405735),107404429(LOC107404429),107405741(LOC107405741),	107405743(LOC107405743),107415142(LOC107415142),107403322(LOC107403322),107428461(LOC107428461),	1.90618	0.0712038	0.315606
ko00710	Carbon fixation in photosynthetic organisms	6	3	3	273	74	6319	107425119(LOC107425119),107429360(LOC107429360),107425029(LOC107425029),107435345(LOC107435345),107432540(LOC107432540),107435331(LOC107435331),	107425119(LOC107425119),107425029(LOC107425029),107435345(LOC107435345),	107429360(LOC107429360),107432540(LOC107432540),107435331(LOC107435331),	1.87674	0.0922989	0.344023
ko04010	MAPK signaling pathway	4	0	4	273	51	6319	107411280(LOC107411280),107406481(LOC107406481),107413527(LOC107413527),107405906(LOC107405906),	-	107411280(LOC107411280),107406481(LOC107406481),107413527(LOC107413527),107405906(LOC107405906),	1.81541	0.149043	0.461191
ko00945	Stilbenoid, diarylheptanoid and gingerol biosynthesis	8	4	4	273	102	6319	107405735(LOC107405735),107417662(LOC107417662),107405743(LOC107405743),107415142(LOC107415142),107403322(LOC107403322),107428461(LOC107428461),107404429(LOC107404429),107405741(LOC107405741),	107405735(LOC107405735),107417662(LOC107417662),107404429(LOC107404429),107405741(LOC107405741),	107405743(LOC107405743),107415142(LOC107415142),107403322(LOC107403322),107428461(LOC107428461),	1.81541	0.076088	0.31996
ko00982	Drug metabolism	6	0	6	273	77	6319	107422605(LOC107422605),107430668(LOC107430668),107426457(LOC107426457),107433279(LOC107433279),107409956(LOC107409956),107405514(LOC107405514),	-	107422605(LOC107422605),107430668(LOC107430668),107426457(LOC107426457),107433279(LOC107433279),107409956(LOC107409956),107405514(LOC107405514),	1.80362	0.109352	0.37362
ko01521	EGFR tyrosine kinase inhibitor resistance	2	0	2	273	26	6319	107411280(LOC107411280),107419588(LOC107419588),	-	107411280(LOC107411280),107419588(LOC107419588),	1.7805	0.211059	0.607258
ko00480	Glutathione metabolism	9	1	8	273	120	6319	107432818(LOC107432818),107429733(LOC107429733),107422492(LOC107422492),107422605(LOC107422605),107430668(LOC107430668),107426457(LOC107426457),107433279(LOC107433279),107409956(LOC107409956),107405514(LOC107405514),	107429733(LOC107429733),	107432818(LOC107432818),107422492(LOC107422492),107422605(LOC107422605),107430668(LOC107430668),107426457(LOC107426457),107433279(LOC107433279),107409956(LOC107409956),107405514(LOC107405514),	1.73599	0.0826757	0.322829
ko04214	Apoptosis	4	1	3	273	54	6319	107418359(LOC107418359),107418389(LOC107418389),107411280(LOC107411280),107417120(LOC107417120),	107417120(LOC107417120),	107418359(LOC107418359),107418389(LOC107418389),107411280(LOC107411280),	1.71456	0.179052	0.543788
ko00860	Porphyrin and chlorophyll metabolism	4	2	2	273	54	6319	107426811(LOC107426811),107427842(LOC107427842),107416652(LOC107416652),107420114(LOC107420114),	107427842(LOC107427842),107416652(LOC107416652),	107426811(LOC107426811),107420114(LOC107420114),	1.71456	0.179052	0.543788
ko00903	Limonene and pinene degradation	7	3	4	273	95	6319	107405735(LOC107405735),107405743(LOC107405743),107415142(LOC107415142),107403322(LOC107403322),107428461(LOC107428461),107404429(LOC107404429),107405741(LOC107405741),	107405735(LOC107405735),107404429(LOC107404429),107405741(LOC107405741),	107405743(LOC107405743),107415142(LOC107415142),107403322(LOC107403322),107428461(LOC107428461),	1.70553	0.11991	0.393306
ko04213	Longevity regulating pathway	3	0	3	273	41	6319	107406481(LOC107406481),107413527(LOC107413527),107405906(LOC107405906),	-	107406481(LOC107406481),107413527(LOC107413527),107405906(LOC107405906),	1.69365	0.211589	0.598285
ko00905	Brassinosteroid biosynthesis	2	1	1	273	28	6319	107428776(LOC107428776),107429080(LOC107429080),	107429080(LOC107429080),	107428776(LOC107428776),	1.65332	0.247936	0.666581
ko04360	Axon guidance	3	0	3	273	43	6319	107411280(LOC107411280),107419588(LOC107419588),107405540(LOC107405540),	-	107411280(LOC107411280),107419588(LOC107419588),107405540(LOC107405540),	1.61487	0.23988	0.655671
ko04341	Hedgehog signaling pathway	2	1	1	273	29	6319	107433203(LOC107433203),107419588(LOC107419588),	107433203(LOC107433203),	107419588(LOC107419588),	1.59631	0.267182	0.70674
ko00941	Flavonoid biosynthesis	4	2	2	273	59	6319	107403962(LOC107403962),107417662(LOC107417662),107423891(LOC107423891),107419281(LOC107419281),	107417662(LOC107417662),107419281(LOC107419281),	107403962(LOC107403962),107423891(LOC107423891),	1.56926	0.235343	0.654175
ko00627	Aminobenzoate degradation	7	3	4	273	108	6319	107405735(LOC107405735),107405743(LOC107405743),107415142(LOC107415142),107403322(LOC107403322),107428461(LOC107428461),107404429(LOC107404429),107405741(LOC107405741),	107405735(LOC107405735),107404429(LOC107404429),107405741(LOC107405741),	107405743(LOC107405743),107415142(LOC107415142),107403322(LOC107403322),107428461(LOC107428461),	1.50024	0.208399	0.61031
ko00592	alpha-Linolenic acid metabolism	4	1	3	273	65	6319	107421423(LOC107421423),107416558(LOC107416558),107424141(LOC107424141),107423913(LOC107423913),	107421423(LOC107421423),	107416558(LOC107416558),107424141(LOC107424141),107423913(LOC107423913),	1.4244	0.312319	0.800317
ko04350	TGF-beta signaling pathway	2	1	1	273	33	6319	107411280(LOC107411280),107433203(LOC107433203),	107433203(LOC107433203),	107411280(LOC107411280),	1.40282	0.348771	0.866642
ko04380	Osteoclast differentiation	2	0	2	273	33	6319	107411280(LOC107411280),107419438(LOC107419438),	-	107411280(LOC107411280),107419438(LOC107419438),	1.40282	0.348771	0.866642
ko00620	Pyruvate metabolism	6	3	3	273	101	6319	107425119(LOC107425119),107425029(LOC107425029),107435345(LOC107435345),107432540(LOC107432540),107434708(LOC107434708),107435331(LOC107435331),	107425119(LOC107425119),107425029(LOC107425029),107435345(LOC107435345),	107432540(LOC107432540),107434708(LOC107434708),107435331(LOC107435331),	1.37504	0.310795	0.809054
ko00040	Pentose and glucuronate interconversions	7	1	6	273	120	6319	107429630(LOC107429630),107406516(LOC107406516),107406625(LOC107406625),107405186(LOC107405186),107413230(LOC107413230),107408251(LOC107408251),107427628(LOC107427628),	107413230(LOC107413230),	107429630(LOC107429630),107406516(LOC107406516),107406625(LOC107406625),107405186(LOC107405186),107408251(LOC107408251),107427628(LOC107427628),	1.35021	0.314702	0.794018
ko01110	Biosynthesis of secondary metabolites	87	20	67	273	1541	6319	107407673(LOC107407673),107425053(LOC107425053),107434023(LOC107434023),107429630(LOC107429630),107420607(LOC107420607),107429740(LOC107429740),107421423(LOC107421423),107403962(LOC107403962),107405248(LOC107405248),107425369(LOC107425369),107426811(LOC107426811),107404213(LOC107404213),107416393(LOC107416393),107415793(LOC107415793),107416252(LOC107416252),107429733(LOC107429733),107429673(LOC10…	107425053(LOC107425053),107421423(LOC107421423),107429733(LOC107429733),107427842(LOC107427842),107408446(LOC107408446),107425119(LOC107425119),107405735(LOC107405735),107432637(LOC107432637),107417662(LOC107417662),107425029(LOC107425029),107419281(LOC107419281),107416652(LOC107416652),107420625(LOC107420625),107426254(LOC107426254),107407358(LOC107407358),107407428(LOC107407428),107404429(LOC10…	107407673(LOC107407673),107434023(LOC107434023),107429630(LOC107429630),107420607(LOC107420607),107429740(LOC107429740),107403962(LOC107403962),107405248(LOC107405248),107425369(LOC107425369),107426811(LOC107426811),107404213(LOC107404213),107416393(LOC107416393),107415793(LOC107415793),107416252(LOC107416252),107429673(LOC107429673),107411903(LOC107411903),107435792(LOC107435792),107412029(LOC10…	1.30678	0.0299873	0.153685
ko00052	Galactose metabolism	5	0	5	273	94	6319	107411640(LOC107411640),107415484(LOC107415484),107403967(LOC107403967),107411641(LOC107411641),107425264(LOC107425264),	-	107411640(LOC107411640),107415484(LOC107415484),107403967(LOC107403967),107411641(LOC107411641),107425264(LOC107425264),	1.2312	0.455861	1
ko01040	Biosynthesis of unsaturated fatty acids	2	2	0	273	39	6319	107421619(LOC107421619),107421632(LOC107421632),	107421619(LOC107421619),107421632(LOC107421632),	-	1.187	0.481352	1
ko00053	Ascorbate and aldarate metabolism	3	0	3	273	60	6319	107416393(LOC107416393),107416252(LOC107416252),107432716(LOC107432716),	-	107416393(LOC107416393),107416252(LOC107416252),107432716(LOC107432716),	1.15733	0.52954	1
ko01120	Microbial metabolism in diverse environments	26	10	16	273	531	6319	107429630(LOC107429630),107420975(LOC107420975),107415793(LOC107415793),107429733(LOC107429733),107427052(LOC107427052),107425119(LOC107425119),107405735(LOC107405735),107429360(LOC107429360),107407249(LOC107407249),107405743(LOC107405743),107425029(LOC107425029),107412275(LOC107412275),107415142(LOC107415142),107435345(LOC107435345),107432540(LOC107432540),107435000(LOC107435000),107403322(LOC10…	107420975(LOC107420975),107429733(LOC107429733),107427052(LOC107427052),107425119(LOC107425119),107405735(LOC107405735),107425029(LOC107425029),107435345(LOC107435345),107435000(LOC107435000),107404429(LOC107404429),107405741(LOC107405741),	107429630(LOC107429630),107415793(LOC107415793),107429360(LOC107429360),107407249(LOC107407249),107405743(LOC107405743),107412275(LOC107412275),107415142(LOC107415142),107432540(LOC107432540),107403322(LOC107403322),107434708(LOC107434708),107428461(LOC107428461),107415427(LOC107415427),107412243(LOC107412243),107435331(LOC107435331),107427628(LOC107427628),107420715(LOC107420715),	1.13335	0.473895	1
ko01130	Biosynthesis of antibiotics	26	7	19	273	536	6319	107425053(LOC107425053),107429630(LOC107429630),107405248(LOC107405248),107429733(LOC107429733),107412029(LOC107412029),107416282(LOC107416282),107420604(LOC107420604),107425119(LOC107425119),107416543(LOC107416543),107432637(LOC107432637),107422667(LOC107422667),107427482(LOC107427482),107429360(LOC107429360),107407249(LOC107407249),107422492(LOC107422492),107410015(LOC107410015),107425029(LOC10…	107425053(LOC107425053),107429733(LOC107429733),107425119(LOC107425119),107432637(LOC107432637),107425029(LOC107425029),107420625(LOC107420625),107407358(LOC107407358),	107429630(LOC107429630),107405248(LOC107405248),107412029(LOC107412029),107416282(LOC107416282),107420604(LOC107420604),107416543(LOC107416543),107422667(LOC107422667),107427482(LOC107427482),107429360(LOC107429360),107407249(LOC107407249),107422492(LOC107422492),107410015(LOC107410015),107412275(LOC107412275),107434877(LOC107434877),107409570(LOC107409570),107412243(LOC107412243),107426708(LOC10…	1.12278	0.501783	1
ko04510	Focal adhesion	2	0	2	273	42	6319	107411280(LOC107411280),107419588(LOC107419588),	-	107411280(LOC107411280),107419588(LOC107419588),	1.10222	0.550426	1
ko04390	Hippo signaling pathway	2	0	2	273	42	6319	107422245(LOC107422245),107419588(LOC107419588),	-	107422245(LOC107422245),107419588(LOC107419588),	1.10222	0.550426	1
ko00460	Cyanoamino acid metabolism	5	1	4	273	107	6319	107407673(LOC107407673),107432818(LOC107432818),107426254(LOC107426254),107410829(LOC107410829),107414258(LOC107414258),	107426254(LOC107426254),	107407673(LOC107407673),107432818(LOC107432818),107410829(LOC107410829),107414258(LOC107414258),	1.08161	0.643222	1
ko01100	Metabolic pathways	114	22	92	273	2444	6319	107425053(LOC107425053),107434023(LOC107434023),107429630(LOC107429630),107405644(LOC107405644),107432818(LOC107432818),107420607(LOC107420607),107429740(LOC107429740),107433638(LOC107433638),107421423(LOC107421423),107403962(LOC107403962),107405248(LOC107405248),107425369(LOC107425369),107426811(LOC107426811),107404213(LOC107404213),107416393(LOC107416393),107414538(LOC107414538),107415793(LOC10…	107425053(LOC107425053),107421423(LOC107421423),107429733(LOC107429733),107405319(LOC107405319),107427842(LOC107427842),107415548(LOC107415548),107409623(LOC107409623),107425119(LOC107425119),107405735(LOC107405735),107432637(LOC107432637),107423325(LOC107423325),107417662(LOC107417662),107425029(LOC107425029),107435345(LOC107435345),107419281(LOC107419281),107416652(LOC107416652),107420625(LOC10…	107434023(LOC107434023),107429630(LOC107429630),107405644(LOC107405644),107432818(LOC107432818),107420607(LOC107420607),107429740(LOC107429740),107433638(LOC107433638),107403962(LOC107403962),107405248(LOC107405248),107425369(LOC107425369),107426811(LOC107426811),107404213(LOC107404213),107416393(LOC107416393),107414538(LOC107414538),107415793(LOC107415793),107416252(LOC107416252),107406516(LOC10…	1.07967	0.474139	1
ko04210	Apoptosis	3	0	3	273	65	6319	107418359(LOC107418359),107418389(LOC107418389),107411280(LOC107411280),	-	107418359(LOC107418359),107418389(LOC107418389),107411280(LOC107411280),	1.0683	0.624764	1
ko00061	Fatty acid biosynthesis	3	2	1	273	66	6319	107421619(LOC107421619),107434672(LOC107434672),107421632(LOC107421632),	107421619(LOC107421619),107421632(LOC107421632),	107434672(LOC107434672),	1.05211	0.644014	1
ko00500	Starch and sucrose metabolism	13	1	12	273	292	6319	107405644(LOC107405644),107406516(LOC107406516),107406625(LOC107406625),107415591(LOC107415591),107405186(LOC107405186),107422617(LOC107422617),107403967(LOC107403967),107426254(LOC107426254),107418465(LOC107418465),107428743(LOC107428743),107414574(LOC107414574),107425264(LOC107425264),107408251(LOC107408251),	107426254(LOC107426254),	107405644(LOC107405644),107406516(LOC107406516),107406625(LOC107406625),107415591(LOC107415591),107405186(LOC107405186),107422617(LOC107422617),107403967(LOC107403967),107418465(LOC107418465),107428743(LOC107428743),107414574(LOC107414574),107425264(LOC107425264),107408251(LOC107408251),	1.0305	0.781208	1
ko00360	Phenylalanine metabolism	3	1	2	273	68	6319	107404213(LOC107404213),107417662(LOC107417662),107423205(LOC107423205),	107417662(LOC107417662),	107404213(LOC107404213),107423205(LOC107423205),	1.02117	0.682612	1
ko00940	Phenylpropanoid biosynthesis	12	2	10	273	273	6319	107434023(LOC107434023),107429740(LOC107429740),107404213(LOC107404213),107429673(LOC107429673),107435792(LOC107435792),107411709(LOC107411709),107428346(LOC107428346),107417662(LOC107417662),107408760(LOC107408760),107426188(LOC107426188),107419925(LOC107419925),107426254(LOC107426254),	107417662(LOC107417662),107426254(LOC107426254),	107434023(LOC107434023),107429740(LOC107429740),107404213(LOC107404213),107429673(LOC107429673),107435792(LOC107435792),107411709(LOC107411709),107428346(LOC107428346),107408760(LOC107408760),107426188(LOC107426188),107419925(LOC107419925),	1.01743	0.811686	1
ko04668	TNF signaling pathway	1	0	1	273	15	6319	107411280(LOC107411280),	-	107411280(LOC107411280),	1.5431	1	1
ko00830	Retinol metabolism	1	0	1	273	13	6319	107424129(LOC107424129),	-	107424129(LOC107424129),	1.7805	1	1
ko03015	mRNA surveillance pathway	1	0	1	273	148	6319	107407601(LOC107407601),	-	107407601(LOC107407601),	0.156395	1	1
ko00350	Tyrosine metabolism	1	0	1	273	60	6319	107423205(LOC107423205),	-	107423205(LOC107423205),	0.385775	1	1
ko00130	Ubiquinone and other terpenoid-quinone biosynthesis	1	1	0	273	48	6319	107417662(LOC107417662),	107417662(LOC107417662),	-	0.482219	1	1
ko00950	Isoquinoline alkaloid biosynthesis	1	0	1	273	32	6319	107423205(LOC107423205),	-	107423205(LOC107423205),	0.723329	1	1
ko04933	AGE-RAGE signaling pathway in diabetic complications	1	0	1	273	21	6319	107411280(LOC107411280),	-	107411280(LOC107411280),	1.10222	1	1
ko00195	Photosynthesis	1	1	0	273	45	6319	107423325(LOC107423325),	107423325(LOC107423325),	-	0.514367	1	1
ko00640	Propanoate metabolism	1	0	1	273	41	6319	107423467(LOC107423467),	-	107423467(LOC107423467),	0.564549	1	1
ko00565	Ether lipid metabolism	1	0	1	273	32	6319	107405253(LOC107405253),	-	107405253(LOC107405253),	0.723329	1	1
ko00380	Tryptophan metabolism	1	0	1	273	62	6319	107422611(LOC107422611),	-	107422611(LOC107422611),	0.373331	1	1
ko04152	AMPK signaling pathway	1	0	1	273	111	6319	107407601(LOC107407601),	-	107407601(LOC107407601),	0.208527	1	1
ko04392	Hippo signaling pathway	1	0	1	273	8	6319	107422245(LOC107422245),	-	107422245(LOC107422245),	2.89332	1	1
ko04142	Lysosome	1	0	1	273	93	6319	107419438(LOC107419438),	-	107419438(LOC107419438),	0.248887	1	1
ko00290	Valine, leucine and isoleucine biosynthesis	1	1	0	273	27	6319	107420625(LOC107420625),	107420625(LOC107420625),	-	0.857279	1	1
ko00730	Thiamine metabolism	1	1	0	273	13	6319	107425053(LOC107425053),	107425053(LOC107425053),	-	1.7805	1	1
ko03008	Ribosome biogenesis in eukaryotes	1	0	1	273	103	6319	107429705(LOC107429705),	-	107429705(LOC107429705),	0.224723	1	1
ko00750	Vitamin B6 metabolism	1	0	1	273	16	6319	107403782(LOC107403782),	-	107403782(LOC107403782),	1.44666	1	1
ko04120	Ubiquitin mediated proteolysis	1	1	0	273	145	6319	107433203(LOC107433203),	107433203(LOC107433203),	-	0.159631	1	1
ko00562	Inositol phosphate metabolism	1	0	1	273	77	6319	107408660(LOC107408660),	-	107408660(LOC107408660),	0.300604	1	1
ko04923	Regulation of lipolysis in adipocytes	1	0	1	273	1	6319	107419487(LOC107419487),	-	107419487(LOC107419487),	23.1465	1	1
ko04066	HIF-1 signaling pathway	1	0	1	273	48	6319	107411280(LOC107411280),	-	107411280(LOC107411280),	0.482219	1	1
ko04113	Meiosis	1	0	1	273	96	6319	107432986(LOC107432986),	-	107432986(LOC107432986),	0.24111	1	1
ko04710	Circadian rhythm	1	1	0	273	17	6319	107433203(LOC107433203),	107433203(LOC107433203),	-	1.36156	1	1
ko00780	Biotin metabolism	1	0	1	273	26	6319	107434672(LOC107434672),	-	107434672(LOC107434672),	0.890251	1	1
ko00902	Monoterpenoid biosynthesis	1	0	1	273	26	6319	107431281(LOC107431281),	-	107431281(LOC107431281),	0.890251	1	1
ko04011	MAPK signaling pathway	1	0	1	273	58	6319	107411280(LOC107411280),	-	107411280(LOC107411280),	0.399078	1	1
ko04013	MAPK signaling pathway	1	0	1	273	79	6319	107411280(LOC107411280),	-	107411280(LOC107411280),	0.292994	1	1
ko04540	Gap junction	1	0	1	273	27	6319	107411280(LOC107411280),	-	107411280(LOC107411280),	0.857279	1	1
ko04391	Hippo signaling pathway	1	0	1	273	32	6319	107422245(LOC107422245),	-	107422245(LOC107422245),	0.723329	1	1
ko03060	Protein export	1	0	1	273	50	6319	107426679(LOC107426679),	-	107426679(LOC107426679),	0.46293	1	1
ko04370	VEGF signaling pathway	1	0	1	273	32	6319	107411280(LOC107411280),	-	107411280(LOC107411280),	0.723329	1	1
ko00760	Nicotinate and nicotinamide metabolism	1	0	1	273	23	6319	107415443(LOC107415443),	-	107415443(LOC107415443),	1.00637	1	1
ko00680	Methane metabolism	1	0	1	273	76	6319	107432540(LOC107432540),	-	107432540(LOC107432540),	0.304559	1	1
ko00960	Tropane, piperidine and pyridine alkaloid biosynthesis	1	0	1	273	34	6319	107423205(LOC107423205),	-	107423205(LOC107423205),	0.68078	1	1
ko04320	Dorso-ventral axis formation	1	0	1	273	10	6319	107411280(LOC107411280),	-	107411280(LOC107411280),	2.31465	1	1
ko04914	Progesterone-mediated oocyte maturation	1	0	1	273	66	6319	107411280(LOC107411280),	-	107411280(LOC107411280),	0.350705	1	1
ko00720	Carbon fixation pathways in prokaryotes	1	0	1	273	30	6319	107432540(LOC107432540),	-	107432540(LOC107432540),	0.771551	1	1
ko04520	Adherens junction	1	0	1	273	38	6319	107411280(LOC107411280),	-	107411280(LOC107411280),	0.609119	1	1
ko00590	Arachidonic acid metabolism	1	0	1	273	25	6319	107432818(LOC107432818),	-	107432818(LOC107432818),	0.925861	1	1
ko00906	Carotenoid biosynthesis	1	0	1	273	43	6319	107421666(LOC107421666),	-	107421666(LOC107421666),	0.538291	1	1
ko04931	Insulin resistance	1	0	1	273	46	6319	107419588(LOC107419588),	-	107419588(LOC107419588),	0.503185	1	1
ko04146	Peroxisome	1	0	1	273	102	6319	107412029(LOC107412029),	-	107412029(LOC107412029),	0.226927	1	1
ko00770	Pantothenate and CoA biosynthesis	1	1	0	273	35	6319	107420625(LOC107420625),	107420625(LOC107420625),	-	0.661329	1	1
ko01210	2-Oxocarboxylic acid metabolism	1	1	0	273	74	6319	107420625(LOC107420625),	107420625(LOC107420625),	-	0.312791	1	1
ko00740	Riboflavin metabolism	1	0	1	273	12	6319	107427625(LOC107427625),	-	107427625(LOC107427625),	1.92888	1	1
ko04711	Circadian rhythm	1	0	1	273	4	6319	107419588(LOC107419588),	-	107419588(LOC107419588),	5.78663	1	1
ko00300	Lysine biosynthesis	1	0	1	273	17	6319	107422667(LOC107422667),	-	107422667(LOC107422667),	1.36156	1	1
ko00904	Diterpenoid biosynthesis	1	0	1	273	41	6319	107426109(LOC107426109),	-	107426109(LOC107426109),	0.564549	1	1
ko04068	FoxO signaling pathway	3	0	3	273	70	6319	107418359(LOC107418359),107418389(LOC107418389),107411280(LOC107411280),	-	107418359(LOC107418359),107418389(LOC107418389),107411280(LOC107411280),	0.991994	1	1
ko04141	Protein processing in endoplasmic reticulum	10	1	9	273	234	6319	107415252(LOC107415252),107418537(LOC107418537),107427541(LOC107427541),107406481(LOC107406481),107424847(LOC107424847),107413527(LOC107413527),107433203(LOC107433203),107422699(LOC107422699),107405906(LOC107405906),107407995(LOC107407995),	107433203(LOC107433203),	107415252(LOC107415252),107418537(LOC107418537),107427541(LOC107427541),107406481(LOC107406481),107424847(LOC107424847),107413527(LOC107413527),107422699(LOC107422699),107405906(LOC107405906),107407995(LOC107407995),	0.989168	1	1
ko04151	PI3K-Akt signaling pathway	4	0	4	273	94	6319	107416948(LOC107416948),107407601(LOC107407601),107411280(LOC107411280),107419588(LOC107419588),	-	107416948(LOC107416948),107407601(LOC107407601),107411280(LOC107411280),107419588(LOC107419588),	0.984958	1	1
ko01200	Carbon metabolism	13	5	8	273	307	6319	107429733(LOC107429733),107425119(LOC107425119),107416543(LOC107416543),107432637(LOC107432637),107429360(LOC107429360),107407249(LOC107407249),107425029(LOC107425029),107412275(LOC107412275),107435345(LOC107435345),107432540(LOC107432540),107415427(LOC107415427),107412243(LOC107412243),107435331(LOC107435331),	107429733(LOC107429733),107425119(LOC107425119),107432637(LOC107432637),107425029(LOC107425029),107435345(LOC107435345),	107416543(LOC107416543),107429360(LOC107429360),107407249(LOC107407249),107412275(LOC107412275),107432540(LOC107432540),107415427(LOC107415427),107412243(LOC107412243),107435331(LOC107435331),	0.980146	1	1
ko04075	Plant hormone signal transduction	12	6	6	273	287	6319	107411165(LOC107411165),107418766(LOC107418766),107404357(LOC107404357),107431869(LOC107431869),107422868(LOC107422868),107428490(LOC107428490),107423911(LOC107423911),107426754(LOC107426754),107431055(LOC107431055),107413894(LOC107413894),107427532(LOC107427532),107417631(LOC107417631),	107404357(LOC107404357),107426754(LOC107426754),107431055(LOC107431055),107413894(LOC107413894),107427532(LOC107427532),107417631(LOC107417631),	107411165(LOC107411165),107418766(LOC107418766),107431869(LOC107431869),107422868(LOC107422868),107428490(LOC107428490),107423911(LOC107423911),	0.967799	1	1
ko04072	Phospholipase D signaling pathway	3	0	3	273	76	6319	107425369(LOC107425369),107411280(LOC107411280),107405253(LOC107405253),	-	107425369(LOC107425369),107411280(LOC107411280),107405253(LOC107405253),	0.913678	1	1
ko04071	Sphingolipid signaling pathway	3	0	3	273	79	6319	107407601(LOC107407601),107411280(LOC107411280),107405253(LOC107405253),	-	107407601(LOC107407601),107411280(LOC107411280),107405253(LOC107405253),	0.878982	1	1
ko00410	beta-Alanine metabolism	2	0	2	273	56	6319	107415793(LOC107415793),107423205(LOC107423205),	-	107415793(LOC107415793),107423205(LOC107423205),	0.826661	1	1
ko00020	Citrate cycle (TCA cycle)	2	2	0	273	57	6319	107425119(LOC107425119),107425029(LOC107425029),	107425119(LOC107425119),107425029(LOC107425029),	-	0.812159	1	1
ko04115	p53 signaling pathway	2	0	2	273	59	6319	107418359(LOC107418359),107418389(LOC107418389),	-	107418359(LOC107418359),107418389(LOC107418389),	0.784628	1	1
ko04110	Cell cycle	5	1	4	273	148	6319	107432986(LOC107432986),107418359(LOC107418359),107418389(LOC107418389),107433203(LOC107433203),107419588(LOC107419588),	107433203(LOC107433203),	107432986(LOC107432986),107418359(LOC107418359),107418389(LOC107418389),107419588(LOC107419588),	0.781977	1	1
ko01212	Fatty acid metabolism	3	2	1	273	89	6319	107421619(LOC107421619),107434672(LOC107434672),107421632(LOC107421632),	107421619(LOC107421619),107421632(LOC107421632),	107434672(LOC107434672),	0.78022	1	1
ko04144	Endocytosis	7	0	7	273	209	6319	107406481(LOC107406481),107413527(LOC107413527),107427515(LOC107427515),107404475(LOC107404475),107405253(LOC107405253),107431830(LOC107431830),107405906(LOC107405906),	-	107406481(LOC107406481),107413527(LOC107413527),107427515(LOC107427515),107404475(LOC107404475),107405253(LOC107405253),107431830(LOC107431830),107405906(LOC107405906),	0.775242	1	1
ko00250	Alanine, aspartate and glutamate metabolism	2	0	2	273	62	6319	107415793(LOC107415793),107415443(LOC107415443),	-	107415793(LOC107415793),107415443(LOC107415443),	0.746662	1	1
ko03410	Base excision repair	2	0	2	273	63	6319	107406932(LOC107406932),107407231(LOC107407231),	-	107406932(LOC107406932),107407231(LOC107407231),	0.73481	1	1
ko00564	Glycerophospholipid metabolism	3	0	3	273	99	6319	107425369(LOC107425369),107421609(LOC107421609),107405253(LOC107405253),	-	107425369(LOC107425369),107421609(LOC107421609),107405253(LOC107405253),	0.70141	1	1
ko04150	mTOR signaling pathway	2	0	2	273	72	6319	107411280(LOC107411280),107419588(LOC107419588),	-	107411280(LOC107411280),107419588(LOC107419588),	0.642959	1	1
ko00030	Pentose phosphate pathway	2	1	1	273	72	6319	107429733(LOC107429733),107429360(LOC107429360),	107429733(LOC107429733),	107429360(LOC107429360),	0.642959	1	1
ko00970	Aminoacyl-tRNA biosynthesis	2	0	2	273	72	6319	107411843(LOC107411843),107411841(LOC107411841),	-	107411843(LOC107411843),107411841(LOC107411841),	0.642959	1	1
ko00520	Amino sugar and nucleotide sugar metabolism	5	0	5	273	189	6319	107414538(LOC107414538),107417245(LOC107417245),107424313(LOC107424313),107423732(LOC107423732),107406019(LOC107406019),	-	107414538(LOC107414538),107417245(LOC107417245),107424313(LOC107424313),107423732(LOC107423732),107406019(LOC107406019),	0.612342	1	1
ko04310	Wnt signaling pathway	2	1	1	273	76	6319	107433203(LOC107433203),107419588(LOC107419588),	107433203(LOC107433203),	107419588(LOC107419588),	0.609119	1	1
ko00010	Glycolysis / Gluconeogenesis	4	2	2	273	153	6319	107429630(LOC107429630),107425119(LOC107425119),107425029(LOC107425029),107427628(LOC107427628),	107425119(LOC107425119),107425029(LOC107425029),	107429630(LOC107429630),107427628(LOC107427628),	0.605138	1	1
ko04111	Cell cycle	3	1	2	273	117	6319	107432986(LOC107432986),107433203(LOC107433203),107422245(LOC107422245),	107433203(LOC107433203),	107432986(LOC107432986),107422245(LOC107422245),	0.593501	1	1
ko00330	Arginine and proline metabolism	2	0	2	273	79	6319	107422492(LOC107422492),107428270(LOC107428270),	-	107422492(LOC107422492),107428270(LOC107428270),	0.585988	1	1
ko01230	Biosynthesis of amino acids	7	1	6	273	293	6319	107422667(LOC107422667),107429360(LOC107429360),107407249(LOC107407249),107412275(LOC107412275),107420625(LOC107420625),107415427(LOC107415427),107412243(LOC107412243),	107420625(LOC107420625),	107422667(LOC107422667),107429360(LOC107429360),107407249(LOC107407249),107412275(LOC107412275),107415427(LOC107415427),107412243(LOC107412243),	0.552989	1	1
ko00051	Fructose and mannose metabolism	2	0	2	273	85	6319	107417245(LOC107417245),107414868(LOC107414868),	-	107417245(LOC107417245),107414868(LOC107414868),	0.544624	1	1
ko04810	Regulation of actin cytoskeleton	2	0	2	273	85	6319	107411280(LOC107411280),107405540(LOC107405540),	-	107411280(LOC107411280),107405540(LOC107405540),	0.544624	1	1
ko00630	Glyoxylate and dicarboxylate metabolism	2	1	1	273	89	6319	107416543(LOC107416543),107432637(LOC107432637),	107432637(LOC107432637),	107416543(LOC107416543),	0.520147	1	1
ko00260	Glycine, serine and threonine metabolism	2	1	1	273	90	6319	107432637(LOC107432637),107423205(LOC107423205),	107432637(LOC107432637),	107423205(LOC107423205),	0.514367	1	1
ko03018	RNA degradation	3	0	3	273	141	6319	107408413(LOC107408413),107405809(LOC107405809),107407851(LOC107407851),	-	107408413(LOC107408413),107405809(LOC107405809),107407851(LOC107407851),	0.492479	1	1
ko00190	Oxidative phosphorylation	2	0	2	273	125	6319	107432828(LOC107432828),107424240(LOC107424240),	-	107432828(LOC107432828),107424240(LOC107424240),	0.370344	1	1
ko03013	RNA transport	3	1	2	273	214	6319	107422461(LOC107422461),107417120(LOC107417120),107433044(LOC107433044),	107417120(LOC107417120),	107422461(LOC107422461),107433044(LOC107433044),	0.324484	1	1
ko03040	Spliceosome	3	0	3	273	224	6319	107406481(LOC107406481),107413527(LOC107413527),107405906(LOC107405906),	-	107406481(LOC107406481),107413527(LOC107413527),107405906(LOC107405906),	0.309998	1	1
ko03010	Ribosome	2	1	1	273	332	6319	107422498(LOC107422498),107416855(LOC107416855),	107416855(LOC107416855),	107422498(LOC107422498),	0.139437	1	1

## Sheet: 1 h vs. 12 h
Pathway_ID	PATHWAY_DES	diff_gene_in_this_pathway	UP_GENES	DOWN_GENES	diff_gene_in_all_pathway	all_gene_in_this_pathway	all_gene_in_all_pathway	all_gene_list	gene_UP_list	gene_DOWN_list	rich_factor	P value	Q value
ko00401	Novobiocin biosynthesis	3	2	1	635	5	6319	107417415(LOC107417415),107417320(LOC107417320),107432580(LOC107432580),	107417415(LOC107417415),107417320(LOC107417320),	107432580(LOC107432580),	5.97071	0.0036113	0.0412113
ko00430	Taurine and hypotaurine metabolism	7	2	5	635	17	6319	107432786(LOC107432786),107405319(LOC107405319),107415548(LOC107415548),107428053(LOC107428053),107425421(LOC107425421),107432818(LOC107432818),107432767(LOC107432767),	107425421(LOC107425421),107432818(LOC107432818),	107432786(LOC107432786),107405319(LOC107405319),107415548(LOC107415548),107428053(LOC107428053),107432767(LOC107432767),	4.09755	0.000830922	0.0134332
ko00471	D-Glutamine and D-glutamate metabolism	2	0	2	635	5	6319	107432686(LOC107432686),107414132(LOC107414132),	-	107432686(LOC107432686),107414132(LOC107414132),	3.98047	0.0293603	0.153943
ko00730	Thiamine metabolism	5	2	3	635	13	6319	107425053(LOC107425053),107420469(LOC107420469),107407137(LOC107407137),107413508(LOC107413508),107410828(LOC107410828),	107425053(LOC107425053),107413508(LOC107413508),	107420469(LOC107420469),107407137(LOC107407137),107410828(LOC107410828),	3.82738	0.00467096	0.0431508
ko00944	Flavone and flavonol biosynthesis	8	4	4	635	21	6319	107430020(LOC107430020),107404788(LOC107404788),107418833(LOC107418833),107405991(LOC107405991),107423892(LOC107423892),107410145(LOC107410145),107430028(LOC107430028),107414867(LOC107414867),	107430020(LOC107430020),107418833(LOC107418833),107423892(LOC107423892),107430028(LOC107430028),	107404788(LOC107404788),107405991(LOC107405991),107410145(LOC107410145),107414867(LOC107414867),	3.79093	0.000730099	0.0128763
ko00980	Metabolism of xenobiotics by cytochrome P450	23	7	16	635	68	6319	107405983(LOC107405983),107430668(LOC107430668),107430677(LOC107430677),107405515(LOC107405515),107405225(LOC107405225),107405982(LOC107405982),107430681(LOC107430681),107428781(LOC107428781),107403792(LOC107403792),107426286(LOC107426286),107428790(LOC107428790),107426258(LOC107426258),107408548(LOC107408548),107423451(LOC107423451),107423369(LOC107423369),107409956(LOC107409956),107411578(LOC10…	107405983(LOC107405983),107403792(LOC107403792),107426286(LOC107426286),107426258(LOC107426258),107423451(LOC107423451),107423369(LOC107423369),107415171(LOC107415171),	107430668(LOC107430668),107430677(LOC107430677),107405515(LOC107405515),107405225(LOC107405225),107405982(LOC107405982),107430681(LOC107430681),107428781(LOC107428781),107428790(LOC107428790),107408548(LOC107408548),107409956(LOC107409956),107411578(LOC107411578),107405514(LOC107405514),107430679(LOC107430679),107422872(LOC107422872),107409328(LOC107409328),107405508(LOC107405508),	3.36584	6.5328e-07	0.000126736
ko00261	Monobactam biosynthesis	4	0	4	635	12	6319	107423131(LOC107423131),107405078(LOC107405078),107404915(LOC107404915),107429585(LOC107429585),	-	107423131(LOC107423131),107405078(LOC107405078),107404915(LOC107404915),107429585(LOC107429585),	3.31706	0.0160411	0.100386
ko00982	Drug metabolism	24	7	17	635	77	6319	107405983(LOC107405983),107430668(LOC107430668),107430677(LOC107430677),107405515(LOC107405515),107405225(LOC107405225),107405982(LOC107405982),107430681(LOC107430681),107428781(LOC107428781),107403792(LOC107403792),107426286(LOC107426286),107428790(LOC107428790),107426258(LOC107426258),107408548(LOC107408548),107427247(LOC107427247),107423451(LOC107423451),107423369(LOC107423369),107409956(LOC10…	107405983(LOC107405983),107403792(LOC107403792),107426286(LOC107426286),107426258(LOC107426258),107423451(LOC107423451),107423369(LOC107423369),107415171(LOC107415171),	107430668(LOC107430668),107430677(LOC107430677),107405515(LOC107405515),107405225(LOC107405225),107405982(LOC107405982),107430681(LOC107430681),107428781(LOC107428781),107428790(LOC107428790),107408548(LOC107408548),107427247(LOC107427247),107409956(LOC107409956),107411578(LOC107411578),107405514(LOC107405514),107430679(LOC107430679),107422872(LOC107422872),107409328(LOC107409328),107405508(LOC10…	3.10167	1.67534e-06	0.000108339
ko00941	Flavonoid biosynthesis	16	10	6	635	59	6319	107423423(LOC107423423),107430020(LOC107430020),107422596(LOC107422596),107422581(LOC107422581),107404788(LOC107404788),107418833(LOC107418833),107435692(LOC107435692),107405991(LOC107405991),107427576(LOC107427576),107417662(LOC107417662),107423892(LOC107423892),107413585(LOC107413585),107424368(LOC107424368),107427575(LOC107427575),107410145(LOC107410145),107430028(LOC107430028),	107423423(LOC107423423),107430020(LOC107430020),107422596(LOC107422596),107422581(LOC107422581),107418833(LOC107418833),107427576(LOC107427576),107423892(LOC107423892),107424368(LOC107424368),107427575(LOC107427575),107430028(LOC107430028),	107404788(LOC107404788),107435692(LOC107435692),107405991(LOC107405991),107417662(LOC107417662),107413585(LOC107413585),107410145(LOC107410145),	2.69863	0.000339754	0.00732358
ko00750	Vitamin B6 metabolism	4	1	3	635	16	6319	107424359(LOC107424359),107410863(LOC107410863),107403782(LOC107403782),107411338(LOC107411338),	107403782(LOC107403782),	107424359(LOC107424359),107410863(LOC107410863),107411338(LOC107411338),	2.4878	0.0488568	0.236956
ko00604	Glycosphingolipid biosynthesis	2	2	0	635	8	6319	107422770(LOC107422770),107410661(LOC107410661),	107422770(LOC107422770),107410661(LOC107410661),	-	2.4878	0.0965627	0.398578
ko00480	Glutathione metabolism	30	10	20	635	120	6319	107405983(LOC107405983),107430668(LOC107430668),107430677(LOC107430677),107432786(LOC107432786),107405515(LOC107405515),107405225(LOC107405225),107405982(LOC107405982),107430681(LOC107430681),107428781(LOC107428781),107426286(LOC107426286),107428790(LOC107428790),107425421(LOC107425421),107432818(LOC107432818),107419226(LOC107419226),107426258(LOC107426258),107408548(LOC107408548),107432767(LOC10…	107405983(LOC107405983),107426286(LOC107426286),107425421(LOC107425421),107432818(LOC107432818),107419226(LOC107419226),107426258(LOC107426258),107423451(LOC107423451),107423369(LOC107423369),107432898(LOC107432898),107408486(LOC107408486),	107430668(LOC107430668),107430677(LOC107430677),107432786(LOC107432786),107405515(LOC107405515),107405225(LOC107405225),107405982(LOC107405982),107430681(LOC107430681),107428781(LOC107428781),107428790(LOC107428790),107408548(LOC107408548),107432767(LOC107432767),107409956(LOC107409956),107411578(LOC107411578),107405514(LOC107405514),107430679(LOC107430679),107421087(LOC107421087),107422872(LOC10…	2.4878	9.99505e-06	0.00048476
ko00362	Benzoate degradation	2	0	2	635	8	6319	107416820(LOC107416820),107433893(LOC107433893),	-	107416820(LOC107416820),107433893(LOC107433893),	2.4878	0.0965627	0.398578
ko00910	Nitrogen metabolism	11	9	2	635	44	6319	107423244(LOC107423244),107432099(LOC107432099),107432686(LOC107432686),107431633(LOC107431633),107414132(LOC107414132),107418393(LOC107418393),107428580(LOC107428580),107420975(LOC107420975),107411468(LOC107411468),107427052(LOC107427052),107428718(LOC107428718),	107423244(LOC107423244),107432099(LOC107432099),107431633(LOC107431633),107418393(LOC107418393),107428580(LOC107428580),107420975(LOC107420975),107411468(LOC107411468),107427052(LOC107427052),107428718(LOC107428718),	107432686(LOC107432686),107414132(LOC107414132),	2.4878	0.00440741	0.0427519
ko00905	Brassinosteroid biosynthesis	7	3	4	635	28	6319	107435268(LOC107435268),107429080(LOC107429080),107421994(LOC107421994),107428769(LOC107428769),107424559(LOC107424559),107428776(LOC107428776),107413844(LOC107413844),	107435268(LOC107435268),107429080(LOC107429080),107424559(LOC107424559),	107421994(LOC107421994),107428769(LOC107428769),107428776(LOC107428776),107413844(LOC107413844),	2.4878	0.0171719	0.104104
ko00904	Diterpenoid biosynthesis	10	5	5	635	41	6319	107433345(LOC107433345),107413744(LOC107413744),107420337(LOC107420337),107426109(LOC107426109),107430488(LOC107430488),107430487(LOC107430487),107404715(LOC107404715),107406664(LOC107406664),107430486(LOC107430486),107430491(LOC107430491),	107420337(LOC107420337),107426109(LOC107426109),107430487(LOC107430487),107406664(LOC107406664),107430486(LOC107430486),	107433345(LOC107433345),107413744(LOC107413744),107430488(LOC107430488),107404715(LOC107404715),107430491(LOC107430491),	2.42712	0.00739725	0.0531506
ko04914	Progesterone-mediated oocyte maturation	16	12	4	635	66	6319	107413396(LOC107413396),107410303(LOC107410303),107431525(LOC107431525),107413440(LOC107413440),107416736(LOC107416736),107430166(LOC107430166),107430207(LOC107430207),107411133(LOC107411133),107416067(LOC107416067),107420528(LOC107420528),107413881(LOC107413881),107406728(LOC107406728),107428398(LOC107428398),107424451(LOC107424451),107424322(LOC107424322),107419780(LOC107419780),	107413396(LOC107413396),107410303(LOC107410303),107431525(LOC107431525),107413440(LOC107413440),107416067(LOC107416067),107420528(LOC107420528),107413881(LOC107413881),107406728(LOC107406728),107428398(LOC107428398),107424451(LOC107424451),107424322(LOC107424322),107419780(LOC107419780),	107416736(LOC107416736),107430166(LOC107430166),107430207(LOC107430207),107411133(LOC107411133),	2.41241	0.00118165	0.0176338
ko01524	Platinum drug resistance	25	7	18	635	104	6319	107405983(LOC107405983),107426147(LOC107426147),107430668(LOC107430668),107430677(LOC107430677),107405515(LOC107405515),107405225(LOC107405225),107405982(LOC107405982),107430681(LOC107430681),107428781(LOC107428781),107426286(LOC107426286),107428790(LOC107428790),107411133(LOC107411133),107426258(LOC107426258),107408548(LOC107408548),107423451(LOC107423451),107423369(LOC107423369),107429878(LOC10…	107405983(LOC107405983),107426147(LOC107426147),107426286(LOC107426286),107426258(LOC107426258),107423451(LOC107423451),107423369(LOC107423369),107417559(LOC107417559),	107430668(LOC107430668),107430677(LOC107430677),107405515(LOC107405515),107405225(LOC107405225),107405982(LOC107405982),107430681(LOC107430681),107428781(LOC107428781),107428790(LOC107428790),107411133(LOC107411133),107408548(LOC107408548),107429878(LOC107429878),107409956(LOC107409956),107411578(LOC107411578),107405514(LOC107405514),107430679(LOC107430679),107422872(LOC107422872),107409328(LOC10…	2.39211	8.93172e-05	0.00247536
ko00590	Arachidonic acid metabolism	6	3	3	635	25	6319	107418554(LOC107418554),107432786(LOC107432786),107425421(LOC107425421),107432818(LOC107432818),107432767(LOC107432767),107432157(LOC107432157),	107425421(LOC107425421),107432818(LOC107432818),107432157(LOC107432157),	107418554(LOC107418554),107432786(LOC107432786),107432767(LOC107432767),	2.38828	0.0296806	0.151527
ko04712	Circadian rhythm	14	5	9	635	59	6319	107422596(LOC107422596),107413622(LOC107413622),107411166(LOC107411166),107422581(LOC107422581),107426646(LOC107426646),107421599(LOC107421599),107427576(LOC107427576),107423826(LOC107423826),107429253(LOC107429253),107414998(LOC107414998),107424156(LOC107424156),107427575(LOC107427575),107432866(LOC107432866),107421718(LOC107421718),	107422596(LOC107422596),107422581(LOC107422581),107427576(LOC107427576),107423826(LOC107423826),107427575(LOC107427575),	107413622(LOC107413622),107411166(LOC107411166),107426646(LOC107426646),107421599(LOC107421599),107429253(LOC107429253),107414998(LOC107414998),107424156(LOC107424156),107432866(LOC107432866),107421718(LOC107421718),	2.3613	0.00269373	0.0326615
ko03030	DNA replication	15	15	0	635	65	6319	107411334(LOC107411334),107431799(LOC107431799),107427351(LOC107427351),107416231(LOC107416231),107418933(LOC107418933),107410938(LOC107410938),107406058(LOC107406058),107426697(LOC107426697),107427154(LOC107427154),107420782(LOC107420782),107424534(LOC107424534),107406249(LOC107406249),107405603(LOC107405603),107429074(LOC107429074),107413435(LOC107413435),	107411334(LOC107411334),107431799(LOC107431799),107427351(LOC107427351),107416231(LOC107416231),107418933(LOC107418933),107410938(LOC107410938),107406058(LOC107406058),107426697(LOC107426697),107427154(LOC107427154),107420782(LOC107420782),107424534(LOC107424534),107406249(LOC107406249),107405603(LOC107405603),107429074(LOC107429074),107413435(LOC107413435),	-	2.29643	0.00264356	0.03419
ko00400	Phenylalanine, tyrosine and tryptophan biosynthesis	12	5	7	635	53	6319	107421024(LOC107421024),107426070(LOC107426070),107425887(LOC107425887),107412113(LOC107412113),107405913(LOC107405913),107416482(LOC107416482),107417415(LOC107417415),107417320(LOC107417320),107431017(LOC107431017),107419758(LOC107419758),107404770(LOC107404770),107432580(LOC107432580),	107421024(LOC107421024),107426070(LOC107426070),107425887(LOC107425887),107417415(LOC107417415),107417320(LOC107417320),	107412113(LOC107412113),107405913(LOC107405913),107416482(LOC107416482),107431017(LOC107431017),107419758(LOC107419758),107404770(LOC107404770),107432580(LOC107432580),	2.2531	0.00724041	0.0540246
ko00380	Tryptophan metabolism	14	7	7	635	62	6319	107428629(LOC107428629),107416820(LOC107416820),107410346(LOC107410346),107418282(LOC107418282),107426050(LOC107426050),107410358(LOC107410358),107419884(LOC107419884),107419915(LOC107419915),107418323(LOC107418323),107410391(LOC107410391),107433893(LOC107433893),107428581(LOC107428581),107422611(LOC107422611),107410390(LOC107410390),	107410346(LOC107410346),107418282(LOC107418282),107426050(LOC107426050),107418323(LOC107418323),107428581(LOC107428581),107422611(LOC107422611),107410390(LOC107410390),	107428629(LOC107428629),107416820(LOC107416820),107410358(LOC107410358),107419884(LOC107419884),107419915(LOC107419915),107410391(LOC107410391),107433893(LOC107433893),	2.24704	0.00429213	0.0438249
ko00072	Synthesis and degradation of ketone bodies	2	0	2	635	9	6319	107416820(LOC107416820),107433893(LOC107433893),	-	107416820(LOC107416820),107433893(LOC107433893),	2.21137	0.127902	0.477173
ko00966	Glucosinolate biosynthesis	2	0	2	635	9	6319	107419884(LOC107419884),107419915(LOC107419915),	-	107419884(LOC107419884),107419915(LOC107419915),	2.21137	0.127902	0.477173
ko04111	Cell cycle	25	24	1	635	117	6319	107413396(LOC107413396),107414207(LOC107414207),107431799(LOC107431799),107413440(LOC107413440),107412606(LOC107412606),107410805(LOC107410805),107427351(LOC107427351),107415518(LOC107415518),107406058(LOC107406058),107426697(LOC107426697),107416067(LOC107416067),107426627(LOC107426627),107414846(LOC107414846),107431705(LOC107431705),107417104(LOC107417104),107432986(LOC107432986),107427154(LOC10…	107413396(LOC107413396),107414207(LOC107414207),107431799(LOC107431799),107413440(LOC107413440),107412606(LOC107412606),107410805(LOC107410805),107427351(LOC107427351),107415518(LOC107415518),107406058(LOC107406058),107426697(LOC107426697),107416067(LOC107416067),107426627(LOC107426627),107414846(LOC107414846),107417104(LOC107417104),107432986(LOC107432986),107427154(LOC107427154),107427758(LOC10…	107431705(LOC107431705),	2.12632	0.000541473	0.0105046
ko00591	Linoleic acid metabolism	4	2	2	635	19	6319	107411945(LOC107411945),107423042(LOC107423042),107409474(LOC107409474),107432157(LOC107432157),	107423042(LOC107423042),107432157(LOC107432157),	107411945(LOC107411945),107409474(LOC107409474),	2.09499	0.090695	0.390996
ko04110	Cell cycle	31	30	1	635	148	6319	107413396(LOC107413396),107410303(LOC107410303),107431525(LOC107431525),107431799(LOC107431799),107413440(LOC107413440),107412606(LOC107412606),107410805(LOC107410805),107427351(LOC107427351),107410938(LOC107410938),107406058(LOC107406058),107426697(LOC107426697),107416067(LOC107416067),107426627(LOC107426627),107414846(LOC107414846),107431705(LOC107431705),107420528(LOC107420528),107432986(LOC10…	107413396(LOC107413396),107410303(LOC107410303),107431525(LOC107431525),107431799(LOC107431799),107413440(LOC107413440),107412606(LOC107412606),107410805(LOC107410805),107427351(LOC107427351),107410938(LOC107410938),107406058(LOC107406058),107426697(LOC107426697),107416067(LOC107416067),107426627(LOC107426627),107414846(LOC107414846),107420528(LOC107420528),107432986(LOC107432986),107427154(LOC10…	107431705(LOC107431705),	2.08437	0.000198702	0.00481853
ko02010	ABC transporters	9	6	3	635	43	6319	107411644(LOC107411644),107432927(LOC107432927),107432375(LOC107432375),107433292(LOC107433292),107415346(LOC107415346),107422319(LOC107422319),107422318(LOC107422318),107415585(LOC107415585),107421938(LOC107421938),	107411644(LOC107411644),107432927(LOC107432927),107432375(LOC107432375),107433292(LOC107433292),107415346(LOC107415346),107415585(LOC107415585),	107422319(LOC107422319),107422318(LOC107422318),107421938(LOC107421938),	2.08281	0.0274935	0.14816
ko00940	Phenylpropanoid biosynthesis	57	33	24	635	273	6319	107412640(LOC107412640),107425065(LOC107425065),107432212(LOC107432212),107434142(LOC107434142),107416634(LOC107416634),107416580(LOC107416580),107435790(LOC107435790),107403645(LOC107403645),107433056(LOC107433056),107417060(LOC107417060),107404036(LOC107404036),107432441(LOC107432441),107413966(LOC107413966),107420792(LOC107420792),107424909(LOC107424909),107431496(LOC107431496),107416547(LOC10…	107416634(LOC107416634),107435790(LOC107435790),107403645(LOC107403645),107417060(LOC107417060),107404036(LOC107404036),107432441(LOC107432441),107420792(LOC107420792),107424909(LOC107424909),107431496(LOC107431496),107417584(LOC107417584),107406150(LOC107406150),107417043(LOC107417043),107416637(LOC107416637),107403660(LOC107403660),107417587(LOC107417587),107412539(LOC107412539),107421837(LOC10…	107412640(LOC107412640),107425065(LOC107425065),107432212(LOC107432212),107434142(LOC107434142),107416580(LOC107416580),107433056(LOC107433056),107413966(LOC107413966),107416547(LOC107416547),107431275(LOC107431275),107407421(LOC107407421),107433679(LOC107433679),107414445(LOC107414445),107425066(LOC107425066),107417662(LOC107417662),107405100(LOC107405100),107425057(LOC107425057),107415104(LOC10…	2.07772	1.05422e-06	0.000102259
ko00270	Cysteine and methionine metabolism	24	11	13	635	119	6319	107420607(LOC107420607),107432945(LOC107432945),107415803(LOC107415803),107432928(LOC107432928),107412265(LOC107412265),107423175(LOC107423175),107418882(LOC107418882),107404325(LOC107404325),107422360(LOC107422360),107411715(LOC107411715),107415427(LOC107415427),107417415(LOC107417415),107427009(LOC107427009),107417320(LOC107417320),107423145(LOC107423145),107431017(LOC107431017),107420625(LOC10…	107420607(LOC107420607),107415803(LOC107415803),107412265(LOC107412265),107404325(LOC107404325),107417415(LOC107417415),107417320(LOC107417320),107420625(LOC107420625),107416501(LOC107416501),107412275(LOC107412275),107421119(LOC107421119),107415089(LOC107415089),	107432945(LOC107432945),107432928(LOC107432928),107423175(LOC107423175),107418882(LOC107418882),107422360(LOC107422360),107411715(LOC107411715),107415427(LOC107415427),107427009(LOC107427009),107423145(LOC107423145),107431017(LOC107431017),107429585(LOC107429585),107427008(LOC107427008),107432580(LOC107432580),	2.00696	0.00151713	0.0210231
ko04141	Protein processing in endoplasmic reticulum	47	1	46	635	234	6319	107410936(LOC107410936),107405906(LOC107405906),107412492(LOC107412492),107410915(LOC107410915),107410945(LOC107410945),107416736(LOC107416736),107403577(LOC107403577),107428481(LOC107428481),107411076(LOC107411076),107410940(LOC107410940),107413833(LOC107413833),107421232(LOC107421232),107420074(LOC107420074),107430166(LOC107430166),107420073(LOC107420073),107410900(LOC107410900),107426626(LOC10…	107427541(LOC107427541),	107410936(LOC107410936),107405906(LOC107405906),107412492(LOC107412492),107410915(LOC107410915),107410945(LOC107410945),107416736(LOC107416736),107403577(LOC107403577),107428481(LOC107428481),107411076(LOC107411076),107410940(LOC107410940),107413833(LOC107413833),107421232(LOC107421232),107420074(LOC107420074),107430166(LOC107430166),107420073(LOC107420073),107410900(LOC107410900),107426626(LOC10…	1.99874	2.0277e-05	0.000786748
ko00624	Polycyclic aromatic hydrocarbon degradation	17	4	13	635	85	6319	107405743(LOC107405743),107418236(LOC107418236),107420286(LOC107420286),107413183(LOC107413183),107420211(LOC107420211),107403322(LOC107403322),107428459(LOC107428459),107420345(LOC107420345),107404433(LOC107404433),107426595(LOC107426595),107405738(LOC107405738),107420297(LOC107420297),107433678(LOC107433678),107415142(LOC107415142),107420320(LOC107420320),107428461(LOC107428461),107424758(LOC10…	107418236(LOC107418236),107403322(LOC107403322),107433678(LOC107433678),107428461(LOC107428461),	107405743(LOC107405743),107420286(LOC107420286),107413183(LOC107413183),107420211(LOC107420211),107428459(LOC107428459),107420345(LOC107420345),107404433(LOC107404433),107426595(LOC107426595),107405738(LOC107405738),107420297(LOC107420297),107415142(LOC107415142),107420320(LOC107420320),107424758(LOC107424758),	1.99024	0.00685431	0.0554057
ko00908	Zeatin biosynthesis	4	4	0	635	20	6319	107404570(LOC107404570),107423992(LOC107423992),107423944(LOC107423944),107416560(LOC107416560),	107404570(LOC107404570),107423992(LOC107423992),107423944(LOC107423944),107416560(LOC107416560),	-	1.99024	0.108237	0.428529
ko00053	Ascorbate and aldarate metabolism	12	5	7	635	60	6319	107428629(LOC107428629),107412204(LOC107412204),107410428(LOC107410428),107424630(LOC107424630),107407569(LOC107407569),107416393(LOC107416393),107429605(LOC107429605),107432898(LOC107432898),107419355(LOC107419355),107421087(LOC107421087),107430170(LOC107430170),107432793(LOC107432793),	107412204(LOC107412204),107410428(LOC107410428),107416393(LOC107416393),107432898(LOC107432898),107430170(LOC107430170),	107428629(LOC107428629),107424630(LOC107424630),107407569(LOC107407569),107429605(LOC107429605),107419355(LOC107419355),107421087(LOC107421087),107432793(LOC107432793),	1.99024	0.0192156	0.109642
ko00363	Bisphenol degradation	17	4	13	635	85	6319	107405743(LOC107405743),107418236(LOC107418236),107420286(LOC107420286),107413183(LOC107413183),107420211(LOC107420211),107403322(LOC107403322),107428459(LOC107428459),107420345(LOC107420345),107404433(LOC107404433),107426595(LOC107426595),107405738(LOC107405738),107420297(LOC107420297),107433678(LOC107433678),107415142(LOC107415142),107420320(LOC107420320),107428461(LOC107428461),107424758(LOC10…	107418236(LOC107418236),107403322(LOC107403322),107433678(LOC107433678),107428461(LOC107428461),	107405743(LOC107405743),107420286(LOC107420286),107413183(LOC107413183),107420211(LOC107420211),107428459(LOC107428459),107420345(LOC107420345),107404433(LOC107404433),107426595(LOC107426595),107405738(LOC107405738),107420297(LOC107420297),107415142(LOC107415142),107420320(LOC107420320),107424758(LOC107424758),	1.99024	0.00685431	0.0554057
ko04113	Meiosis	19	19	0	635	96	6319	107413205(LOC107413205),107431799(LOC107431799),107412606(LOC107412606),107410805(LOC107410805),107427351(LOC107427351),107406058(LOC107406058),107426697(LOC107426697),107416067(LOC107416067),107426627(LOC107426627),107414846(LOC107414846),107432986(LOC107432986),107427154(LOC107427154),107427758(LOC107427758),107406249(LOC107406249),107413881(LOC107413881),107428994(LOC107428994),107428398(LOC10…	107413205(LOC107413205),107431799(LOC107431799),107412606(LOC107412606),107410805(LOC107410805),107427351(LOC107427351),107406058(LOC107406058),107426697(LOC107426697),107416067(LOC107416067),107426627(LOC107426627),107414846(LOC107414846),107432986(LOC107432986),107427154(LOC107427154),107427758(LOC107427758),107406249(LOC107406249),107413881(LOC107413881),107428994(LOC107428994),107428398(LOC10…	-	1.9695	0.00513681	0.0452973
ko00680	Methane metabolism	15	4	11	635	76	6319	107421671(LOC107421671),107415423(LOC107415423),107406999(LOC107406999),107426784(LOC107426784),107403792(LOC107403792),107424359(LOC107424359),107406990(LOC107406990),107416407(LOC107416407),107406885(LOC107406885),107415171(LOC107415171),107420981(LOC107420981),107406338(LOC107406338),107410735(LOC107410735),107426985(LOC107426985),107414254(LOC107414254),	107426784(LOC107426784),107403792(LOC107403792),107415171(LOC107415171),107410735(LOC107410735),	107421671(LOC107421671),107415423(LOC107415423),107406999(LOC107406999),107424359(LOC107424359),107406990(LOC107406990),107416407(LOC107416407),107406885(LOC107406885),107420981(LOC107420981),107406338(LOC107406338),107426985(LOC107426985),107414254(LOC107414254),	1.96405	0.0116198	0.0777322
ko00460	Cyanoamino acid metabolism	21	9	12	635	107	6319	107412640(LOC107412640),107432212(LOC107432212),107432786(LOC107432786),107403645(LOC107403645),107432441(LOC107432441),107410829(LOC107410829),107425421(LOC107425421),107432818(LOC107432818),107432767(LOC107432767),107433431(LOC107433431),107414194(LOC107414194),107404100(LOC107404100),107403644(LOC107403644),107404886(LOC107404886),107432445(LOC107432445),107420981(LOC107420981),107412668(LOC10…	107403645(LOC107403645),107432441(LOC107432441),107425421(LOC107425421),107432818(LOC107432818),107404100(LOC107404100),107403644(LOC107403644),107404886(LOC107404886),107432445(LOC107432445),107432124(LOC107432124),	107412640(LOC107412640),107432212(LOC107432212),107432786(LOC107432786),107410829(LOC107410829),107432767(LOC107432767),107433431(LOC107433431),107414194(LOC107414194),107420981(LOC107420981),107412668(LOC107412668),107406338(LOC107406338),107414223(LOC107414223),107432125(LOC107432125),	1.95304	0.00384612	0.0414526
ko00640	Propanoate metabolism	8	3	5	635	41	6319	107425649(LOC107425649),107425622(LOC107425622),107418882(LOC107418882),107420964(LOC107420964),107416820(LOC107416820),107412891(LOC107412891),107433893(LOC107433893),107423467(LOC107423467),	107420964(LOC107420964),107412891(LOC107412891),107423467(LOC107423467),	107425649(LOC107425649),107425622(LOC107425622),107418882(LOC107418882),107416820(LOC107416820),107433893(LOC107433893),	1.94169	0.0515977	0.244145
ko00903	Limonene and pinene degradation	18	4	14	635	95	6319	107405743(LOC107405743),107428629(LOC107428629),107418236(LOC107418236),107420286(LOC107420286),107413183(LOC107413183),107420211(LOC107420211),107403322(LOC107403322),107428459(LOC107428459),107420345(LOC107420345),107404433(LOC107404433),107426595(LOC107426595),107405738(LOC107405738),107420297(LOC107420297),107433678(LOC107433678),107415142(LOC107415142),107420320(LOC107420320),107428461(LOC10…	107418236(LOC107418236),107403322(LOC107403322),107433678(LOC107433678),107428461(LOC107428461),	107405743(LOC107405743),107428629(LOC107428629),107420286(LOC107420286),107413183(LOC107413183),107420211(LOC107420211),107428459(LOC107428459),107420345(LOC107420345),107404433(LOC107404433),107426595(LOC107426595),107405738(LOC107405738),107420297(LOC107420297),107415142(LOC107415142),107420320(LOC107420320),107424758(LOC107424758),	1.88549	0.00978886	0.0678228
ko00260	Glycine, serine and threonine metabolism	17	7	10	635	90	6319	107421024(LOC107421024),107404484(LOC107404484),107406999(LOC107406999),107432042(LOC107432042),107425887(LOC107425887),107433558(LOC107433558),107416482(LOC107416482),107424359(LOC107424359),107432644(LOC107432644),107429585(LOC107429585),107423205(LOC107423205),107432636(LOC107432636),107420981(LOC107420981),107406338(LOC107406338),107423190(LOC107423190),107410735(LOC107410735),107426985(LOC10…	107421024(LOC107421024),107425887(LOC107425887),107433558(LOC107433558),107432644(LOC107432644),107432636(LOC107432636),107423190(LOC107423190),107410735(LOC107410735),	107404484(LOC107404484),107406999(LOC107406999),107432042(LOC107432042),107416482(LOC107416482),107424359(LOC107424359),107429585(LOC107429585),107423205(LOC107423205),107420981(LOC107420981),107406338(LOC107406338),107426985(LOC107426985),	1.87967	0.0120303	0.0777962
ko00950	Isoquinoline alkaloid biosynthesis	6	3	3	635	32	6319	107417415(LOC107417415),107417320(LOC107417320),107431017(LOC107431017),107423205(LOC107423205),107423190(LOC107423190),107432580(LOC107432580),	107417415(LOC107417415),107417320(LOC107417320),107423190(LOC107423190),	107431017(LOC107431017),107423205(LOC107423205),107432580(LOC107432580),	1.86585	0.0926551	0.390763
ko00592	alpha-Linolenic acid metabolism	12	4	8	635	65	6319	107432179(LOC107432179),107419834(LOC107419834),107403689(LOC107403689),107421479(LOC107421479),107423912(LOC107423912),107424141(LOC107424141),107415195(LOC107415195),107417122(LOC107417122),107424087(LOC107424087),107423872(LOC107423872),107432157(LOC107432157),107429485(LOC107429485),	107419834(LOC107419834),107415195(LOC107415195),107432157(LOC107432157),107429485(LOC107429485),	107432179(LOC107432179),107403689(LOC107403689),107421479(LOC107421479),107423912(LOC107423912),107424141(LOC107424141),107417122(LOC107417122),107424087(LOC107424087),107423872(LOC107423872),	1.83714	0.0346274	0.172249
ko00626	Naphthalene degradation	2	2	0	635	11	6319	107403792(LOC107403792),107415171(LOC107415171),	107403792(LOC107403792),107415171(LOC107415171),	-	1.80931	0.202365	0.633206
ko00900	Terpenoid backbone biosynthesis	11	6	5	635	62	6319	107424303(LOC107424303),107425053(LOC107425053),107424275(LOC107424275),107416506(LOC107416506),107416820(LOC107416820),107420927(LOC107420927),107433893(LOC107433893),107413508(LOC107413508),107416294(LOC107416294),107430958(LOC107430958),107413046(LOC107413046),	107424303(LOC107424303),107425053(LOC107425053),107424275(LOC107424275),107420927(LOC107420927),107413508(LOC107413508),107416294(LOC107416294),	107416506(LOC107416506),107416820(LOC107416820),107433893(LOC107433893),107430958(LOC107430958),107413046(LOC107413046),	1.76553	0.0534061	0.246685
ko00945	Stilbenoid, diarylheptanoid and gingerol biosynthesis	18	4	14	635	102	6319	107405743(LOC107405743),107418236(LOC107418236),107420286(LOC107420286),107413183(LOC107413183),107420211(LOC107420211),107403322(LOC107403322),107428459(LOC107428459),107420345(LOC107420345),107417662(LOC107417662),107404433(LOC107404433),107426595(LOC107426595),107405738(LOC107405738),107420297(LOC107420297),107433678(LOC107433678),107415142(LOC107415142),107420320(LOC107420320),107428461(LOC10…	107418236(LOC107418236),107403322(LOC107403322),107433678(LOC107433678),107428461(LOC107428461),	107405743(LOC107405743),107420286(LOC107420286),107413183(LOC107413183),107420211(LOC107420211),107428459(LOC107428459),107420345(LOC107420345),107417662(LOC107417662),107404433(LOC107404433),107426595(LOC107426595),107405738(LOC107405738),107420297(LOC107420297),107415142(LOC107415142),107420320(LOC107420320),107424758(LOC107424758),	1.75609	0.0196698	0.109027
ko01220	Degradation of aromatic compounds	3	2	1	635	17	6319	107403792(LOC107403792),107417662(LOC107417662),107415171(LOC107415171),	107403792(LOC107403792),107415171(LOC107415171),	107417662(LOC107417662),	1.75609	0.190215	0.615027
ko00960	Tropane, piperidine and pyridine alkaloid biosynthesis	6	3	3	635	34	6319	107417415(LOC107417415),107417320(LOC107417320),107431017(LOC107431017),107423205(LOC107423205),107423190(LOC107423190),107432580(LOC107432580),	107417415(LOC107417415),107417320(LOC107417320),107423190(LOC107423190),	107431017(LOC107431017),107423205(LOC107423205),107432580(LOC107432580),	1.75609	0.1199	0.465212
ko00627	Aminobenzoate degradation	19	6	13	635	108	6319	107405743(LOC107405743),107418236(LOC107418236),107420286(LOC107420286),107406169(LOC107406169),107413183(LOC107413183),107420211(LOC107420211),107403322(LOC107403322),107428459(LOC107428459),107420345(LOC107420345),107404433(LOC107404433),107426595(LOC107426595),107405738(LOC107405738),107420297(LOC107420297),107405481(LOC107405481),107433678(LOC107433678),107415142(LOC107415142),107420320(LOC10…	107418236(LOC107418236),107406169(LOC107406169),107403322(LOC107403322),107405481(LOC107405481),107433678(LOC107433678),107428461(LOC107428461),	107405743(LOC107405743),107420286(LOC107420286),107413183(LOC107413183),107420211(LOC107420211),107428459(LOC107428459),107420345(LOC107420345),107404433(LOC107404433),107426595(LOC107426595),107405738(LOC107405738),107420297(LOC107420297),107415142(LOC107415142),107420320(LOC107420320),107424758(LOC107424758),	1.75067	0.0175699	0.10329
ko00603	Glycosphingolipid biosynthesis	3	2	1	635	18	6319	107422770(LOC107422770),107421976(LOC107421976),107410661(LOC107410661),	107422770(LOC107422770),107410661(LOC107410661),	107421976(LOC107421976),	1.65853	0.221731	0.661782
ko00531	Glycosaminoglycan degradation	3	3	0	635	18	6319	107422770(LOC107422770),107415667(LOC107415667),107410661(LOC107410661),	107422770(LOC107422770),107415667(LOC107415667),107410661(LOC107410661),	-	1.65853	0.221731	0.661782
ko00909	Sesquiterpenoid and triterpenoid biosynthesis	6	5	1	635	37	6319	107431448(LOC107431448),107428101(LOC107428101),107405908(LOC107405908),107420927(LOC107420927),107420604(LOC107420604),107425040(LOC107425040),	107431448(LOC107431448),107428101(LOC107428101),107405908(LOC107405908),107420927(LOC107420927),107420604(LOC107420604),	107425040(LOC107425040),	1.61371	0.169068	0.575424
ko00630	Glyoxylate and dicarboxylate metabolism	14	5	9	635	89	6319	107419340(LOC107419340),107404484(LOC107404484),107415423(LOC107415423),107416820(LOC107416820),107433558(LOC107433558),107435083(LOC107435083),107423244(LOC107423244),107415024(LOC107415024),107432644(LOC107432644),107433893(LOC107433893),107432636(LOC107432636),107420981(LOC107420981),107406338(LOC107406338),107410735(LOC107410735),	107433558(LOC107433558),107423244(LOC107423244),107432644(LOC107432644),107432636(LOC107432636),107410735(LOC107410735),	107419340(LOC107419340),107404484(LOC107404484),107415423(LOC107415423),107416820(LOC107416820),107435083(LOC107435083),107415024(LOC107415024),107433893(LOC107433893),107420981(LOC107420981),107406338(LOC107406338),	1.56535	0.0824696	0.372072
ko04010	MAPK signaling pathway	8	1	7	635	51	6319	107405906(LOC107405906),107411076(LOC107411076),107426626(LOC107426626),107411133(LOC107411133),107413529(LOC107413529),107431116(LOC107431116),107406481(LOC107406481),107429798(LOC107429798),	107429798(LOC107429798),	107405906(LOC107405906),107411076(LOC107411076),107426626(LOC107426626),107411133(LOC107411133),107413529(LOC107413529),107431116(LOC107431116),107406481(LOC107406481),	1.56097	0.155884	0.549844
ko00920	Sulfur metabolism	8	4	4	635	51	6319	107423131(LOC107423131),107412265(LOC107412265),107432744(LOC107432744),107423175(LOC107423175),107415427(LOC107415427),107424933(LOC107424933),107404915(LOC107404915),107412275(LOC107412275),	107412265(LOC107412265),107432744(LOC107432744),107424933(LOC107424933),107412275(LOC107412275),	107423131(LOC107423131),107423175(LOC107423175),107415427(LOC107415427),107404915(LOC107404915),	1.56097	0.155884	0.549844
ko00830	Retinol metabolism	2	2	0	635	13	6319	107403792(LOC107403792),107415171(LOC107415171),	107403792(LOC107403792),107415171(LOC107415171),	-	1.53095	0.289997	0.803706
ko00350	Tyrosine metabolism	9	6	3	635	60	6319	107403792(LOC107403792),107417415(LOC107417415),107417320(LOC107417320),107431017(LOC107431017),107415195(LOC107415195),107415171(LOC107415171),107423205(LOC107423205),107423190(LOC107423190),107432580(LOC107432580),	107403792(LOC107403792),107417415(LOC107417415),107417320(LOC107417320),107415195(LOC107415195),107415171(LOC107415171),107423190(LOC107423190),	107431017(LOC107431017),107423205(LOC107423205),107432580(LOC107432580),	1.49268	0.175224	0.586093
ko04540	Gap junction	4	3	1	635	27	6319	107415605(LOC107415605),107409465(LOC107409465),107411133(LOC107411133),107410151(LOC107410151),	107415605(LOC107415605),107409465(LOC107409465),107410151(LOC107410151),	107411133(LOC107411133),	1.47425	0.28024	0.78792
ko04213	Longevity regulating pathway	6	0	6	635	41	6319	107405906(LOC107405906),107411076(LOC107411076),107426626(LOC107426626),107413529(LOC107413529),107431116(LOC107431116),107406481(LOC107406481),	-	107405906(LOC107405906),107411076(LOC107411076),107426626(LOC107426626),107413529(LOC107413529),107431116(LOC107431116),107406481(LOC107406481),	1.45627	0.249896	0.712938
ko00130	Ubiquinone and other terpenoid-quinone biosynthesis	7	4	3	635	48	6319	107425921(LOC107425921),107431062(LOC107431062),107413125(LOC107413125),107417415(LOC107417415),107417320(LOC107417320),107417662(LOC107417662),107432580(LOC107432580),	107425921(LOC107425921),107413125(LOC107413125),107417415(LOC107417415),107417320(LOC107417320),	107431062(LOC107431062),107417662(LOC107417662),107432580(LOC107432580),	1.45121	0.234275	0.678349
ko00040	Pentose and glucuronate interconversions	17	12	5	635	120	6319	107428629(LOC107428629),107426322(LOC107426322),107415281(LOC107415281),107419067(LOC107419067),107407569(LOC107407569),107428464(LOC107428464),107405186(LOC107405186),107426316(LOC107426316),107426315(LOC107426315),107406730(LOC107406730),107414312(LOC107414312),107431897(LOC107431897),107406516(LOC107406516),107405033(LOC107405033),107415231(LOC107415231),107406625(LOC107406625),107421292(LOC10…	107426322(LOC107426322),107415281(LOC107415281),107419067(LOC107419067),107428464(LOC107428464),107405186(LOC107405186),107406730(LOC107406730),107414312(LOC107414312),107431897(LOC107431897),107406516(LOC107406516),107415231(LOC107415231),107406625(LOC107406625),107421292(LOC107421292),	107428629(LOC107428629),107407569(LOC107407569),107426316(LOC107426316),107426315(LOC107426315),107405033(LOC107405033),	1.40975	0.135674	0.48742
ko01110	Biosynthesis of secondary metabolites	218	105	113	635	1541	6319	107419340(LOC107419340),107412640(LOC107412640),107423423(LOC107423423),107405743(LOC107405743),107432179(LOC107432179),107425065(LOC107425065),107431448(LOC107431448),107432212(LOC107432212),107428629(LOC107428629),107434142(LOC107434142),107430020(LOC107430020),107418236(LOC107418236),107422596(LOC107422596),107416634(LOC107416634),107407358(LOC107407358),107425921(LOC107425921),107432594(LOC10…	107423423(LOC107423423),107431448(LOC107431448),107430020(LOC107430020),107418236(LOC107418236),107422596(LOC107422596),107416634(LOC107416634),107425921(LOC107425921),107421024(LOC107421024),107435790(LOC107435790),107419834(LOC107419834),107420607(LOC107420607),107403645(LOC107403645),107424303(LOC107424303),107425053(LOC107425053),107424275(LOC107424275),107422581(LOC107422581),107432013(LOC10…	107419340(LOC107419340),107412640(LOC107412640),107405743(LOC107405743),107432179(LOC107432179),107425065(LOC107425065),107432212(LOC107432212),107428629(LOC107428629),107434142(LOC107434142),107407358(LOC107407358),107432594(LOC107432594),107425649(LOC107425649),107416580(LOC107416580),107431062(LOC107431062),107421671(LOC107421671),107404484(LOC107404484),107425622(LOC107425622),107420286(LOC10…	1.40776	2.02862e-05	0.00065592
ko00052	Galactose metabolism	13	4	9	635	94	6319	107417578(LOC107417578),107426117(LOC107426117),107421976(LOC107421976),107406990(LOC107406990),107416407(LOC107416407),107432380(LOC107432380),107417705(LOC107417705),107415531(LOC107415531),107406885(LOC107406885),107403967(LOC107403967),107432445(LOC107432445),107408088(LOC107408088),107415484(LOC107415484),	107415531(LOC107415531),107403967(LOC107403967),107432445(LOC107432445),107415484(LOC107415484),	107417578(LOC107417578),107426117(LOC107426117),107421976(LOC107421976),107406990(LOC107406990),107416407(LOC107416407),107432380(LOC107432380),107417705(LOC107417705),107406885(LOC107406885),107408088(LOC107408088),	1.37623	0.202126	0.642827
ko00670	One carbon pool by folate	3	0	3	635	22	6319	107404484(LOC107404484),107420981(LOC107420981),107406338(LOC107406338),	-	107404484(LOC107404484),107420981(LOC107420981),107406338(LOC107406338),	1.35698	0.367462	0.963347
ko00360	Phenylalanine metabolism	9	3	6	635	68	6319	107433056(LOC107433056),107417415(LOC107417415),107417320(LOC107417320),107431017(LOC107431017),107417662(LOC107417662),107423205(LOC107423205),107424108(LOC107424108),107423190(LOC107423190),107432580(LOC107432580),	107417415(LOC107417415),107417320(LOC107417320),107423190(LOC107423190),	107433056(LOC107433056),107431017(LOC107431017),107417662(LOC107417662),107423205(LOC107423205),107424108(LOC107424108),107432580(LOC107432580),	1.31707	0.310339	0.836191
ko00250	Alanine, aspartate and glutamate metabolism	8	2	6	635	62	6319	107425181(LOC107425181),107428053(LOC107428053),107423244(LOC107423244),107432686(LOC107432686),107431017(LOC107431017),107414132(LOC107414132),107403745(LOC107403745),107410735(LOC107410735),	107423244(LOC107423244),107410735(LOC107410735),	107425181(LOC107425181),107428053(LOC107428053),107432686(LOC107432686),107431017(LOC107431017),107414132(LOC107414132),107403745(LOC107403745),	1.28402	0.358971	0.953978
ko00280	Valine, leucine and isoleucine degradation	9	3	6	635	71	6319	107428629(LOC107428629),107407358(LOC107407358),107425649(LOC107425649),107425622(LOC107425622),107416820(LOC107416820),107420625(LOC107420625),107412891(LOC107412891),107433893(LOC107433893),107423467(LOC107423467),	107420625(LOC107420625),107412891(LOC107412891),107423467(LOC107423467),	107428629(LOC107428629),107407358(LOC107407358),107425649(LOC107425649),107425622(LOC107425622),107416820(LOC107416820),107433893(LOC107433893),	1.26142	0.371418	0.960736
ko00071	Fatty acid degradation	7	4	3	635	56	6319	107428629(LOC107428629),107416820(LOC107416820),107403792(LOC107403792),107426141(LOC107426141),107415195(LOC107415195),107415171(LOC107415171),107433893(LOC107433893),	107403792(LOC107403792),107426141(LOC107426141),107415195(LOC107415195),107415171(LOC107415171),	107428629(LOC107428629),107416820(LOC107416820),107433893(LOC107433893),	1.2439	0.416833	1
ko01130	Biosynthesis of antibiotics	67	24	43	635	536	6319	107428629(LOC107428629),107407358(LOC107407358),107425649(LOC107425649),107421024(LOC107421024),107421671(LOC107421671),107404484(LOC107404484),107425622(LOC107425622),107424303(LOC107424303),107425053(LOC107425053),107424275(LOC107424275),107423131(LOC107423131),107406999(LOC107406999),107426070(LOC107426070),107412265(LOC107412265),107432042(LOC107432042),107425887(LOC107425887),107416506(LOC10…	107421024(LOC107421024),107424303(LOC107424303),107425053(LOC107425053),107424275(LOC107424275),107426070(LOC107426070),107412265(LOC107412265),107425887(LOC107425887),107425442(LOC107425442),107426784(LOC107426784),107433558(LOC107433558),107403792(LOC107403792),107417415(LOC107417415),107417320(LOC107417320),107420604(LOC107420604),107420625(LOC107420625),107432644(LOC107432644),107415531(LOC10…	107428629(LOC107428629),107407358(LOC107407358),107425649(LOC107425649),107421671(LOC107421671),107404484(LOC107404484),107425622(LOC107425622),107423131(LOC107423131),107406999(LOC107406999),107432042(LOC107432042),107416506(LOC107416506),107423175(LOC107423175),107415317(LOC107415317),107412113(LOC107412113),107418882(LOC107418882),107416820(LOC107416820),107405913(LOC107405913),107430459(LOC10…	1.2439	0.0847907	0.37385
ko01200	Carbon metabolism	38	10	28	635	307	6319	107419340(LOC107419340),107435345(LOC107435345),107421671(LOC107421671),107404484(LOC107404484),107415423(LOC107415423),107406999(LOC107406999),107412265(LOC107412265),107432042(LOC107432042),107423175(LOC107423175),107426784(LOC107426784),107416820(LOC107416820),107433558(LOC107433558),107430459(LOC107430459),107425029(LOC107425029),107435083(LOC107435083),107403792(LOC107403792),107415427(LOC10…	107412265(LOC107412265),107426784(LOC107426784),107433558(LOC107433558),107403792(LOC107403792),107412891(LOC107412891),107432644(LOC107432644),107412275(LOC107412275),107415171(LOC107415171),107432636(LOC107432636),107410735(LOC107410735),	107419340(LOC107419340),107435345(LOC107435345),107421671(LOC107421671),107404484(LOC107404484),107415423(LOC107415423),107406999(LOC107406999),107432042(LOC107432042),107423175(LOC107423175),107416820(LOC107416820),107430459(LOC107430459),107425029(LOC107425029),107435083(LOC107435083),107415427(LOC107415427),107424359(LOC107424359),107415024(LOC107415024),107432686(LOC107432686),107431017(LOC10…	1.23174	0.188742	0.62061
ko00500	Starch and sucrose metabolism	36	24	12	635	292	6319	107412640(LOC107412640),107432212(LOC107432212),107426322(LOC107426322),107432594(LOC107432594),107415281(LOC107415281),107403645(LOC107403645),107419067(LOC107419067),107432441(LOC107432441),107407569(LOC107407569),107416340(LOC107416340),107420950(LOC107420950),107405186(LOC107405186),107426316(LOC107426316),107426315(LOC107426315),107406730(LOC107406730),107423615(LOC107423615),107414312(LOC10…	107426322(LOC107426322),107415281(LOC107415281),107403645(LOC107403645),107419067(LOC107419067),107432441(LOC107432441),107416340(LOC107416340),107420950(LOC107420950),107405186(LOC107405186),107406730(LOC107406730),107423615(LOC107423615),107414312(LOC107414312),107422617(LOC107422617),107429277(LOC107429277),107406516(LOC107406516),107404100(LOC107404100),107433941(LOC107433941),107426335(LOC10…	107412640(LOC107412640),107432212(LOC107432212),107432594(LOC107432594),107407569(LOC107407569),107426316(LOC107426316),107426315(LOC107426315),107409917(LOC107409917),107433431(LOC107433431),107431205(LOC107431205),107413261(LOC107413261),107405033(LOC107405033),107412668(LOC107412668),	1.22686	0.205892	0.634016
ko01230	Biosynthesis of amino acids	36	10	26	635	293	6319	107421024(LOC107421024),107406999(LOC107406999),107426070(LOC107426070),107412265(LOC107412265),107432042(LOC107432042),107425887(LOC107425887),107423175(LOC107423175),107426784(LOC107426784),107412113(LOC107412113),107405913(LOC107405913),107430459(LOC107430459),107435083(LOC107435083),107411715(LOC107411715),107415427(LOC107415427),107416482(LOC107416482),107423244(LOC107423244),107405078(LOC10…	107421024(LOC107421024),107426070(LOC107426070),107412265(LOC107412265),107425887(LOC107425887),107426784(LOC107426784),107423244(LOC107423244),107417415(LOC107417415),107417320(LOC107417320),107420625(LOC107420625),107412275(LOC107412275),	107406999(LOC107406999),107432042(LOC107432042),107423175(LOC107423175),107412113(LOC107412113),107405913(LOC107405913),107430459(LOC107430459),107435083(LOC107435083),107411715(LOC107411715),107415427(LOC107415427),107416482(LOC107416482),107405078(LOC107405078),107424359(LOC107424359),107431017(LOC107431017),107406990(LOC107406990),107416407(LOC107416407),107419758(LOC107419758),107429585(LOC10…	1.22267	0.212742	0.644874
ko03430	Mismatch repair	6	6	0	635	49	6319	107426147(LOC107426147),107411334(LOC107411334),107418933(LOC107418933),107410938(LOC107410938),107412920(LOC107412920),107420782(LOC107420782),	107426147(LOC107426147),107411334(LOC107411334),107418933(LOC107418933),107410938(LOC107410938),107412920(LOC107412920),107420782(LOC107420782),	-	1.21851	0.457011	1
ko01120	Microbial metabolism in diverse environments	65	18	47	635	531	6319	107419340(LOC107419340),107405743(LOC107405743),107428629(LOC107428629),107418236(LOC107418236),107435345(LOC107435345),107421671(LOC107421671),107415423(LOC107415423),107420286(LOC107420286),107423131(LOC107423131),107406169(LOC107406169),107406999(LOC107406999),107412265(LOC107412265),107423175(LOC107423175),107426784(LOC107426784),107415317(LOC107415317),107418882(LOC107418882),107413183(LOC10…	107418236(LOC107418236),107406169(LOC107406169),107412265(LOC107412265),107426784(LOC107426784),107403322(LOC107403322),107403792(LOC107403792),107423244(LOC107423244),107424933(LOC107424933),107415195(LOC107415195),107415531(LOC107415531),107405481(LOC107405481),107433678(LOC107433678),107412275(LOC107412275),107415171(LOC107415171),107428461(LOC107428461),107420975(LOC107420975),107410735(LOC10…	107419340(LOC107419340),107405743(LOC107405743),107428629(LOC107428629),107435345(LOC107435345),107421671(LOC107421671),107415423(LOC107415423),107420286(LOC107420286),107423131(LOC107423131),107406999(LOC107406999),107423175(LOC107423175),107415317(LOC107415317),107418882(LOC107418882),107413183(LOC107413183),107420211(LOC107420211),107416820(LOC107416820),107430459(LOC107430459),107425029(LOC10…	1.21813	0.121173	0.460932
ko01100	Metabolic pathways	298	147	151	635	2444	6319	107419340(LOC107419340),107412640(LOC107412640),107423423(LOC107423423),107433106(LOC107433106),107405743(LOC107405743),107432179(LOC107432179),107425065(LOC107425065),107431448(LOC107431448),107432212(LOC107432212),107428629(LOC107428629),107434142(LOC107434142),107430020(LOC107430020),107418236(LOC107418236),107435345(LOC107435345),107422596(LOC107422596),107416634(LOC107416634),107426322(LOC10…	107423423(LOC107423423),107433106(LOC107433106),107431448(LOC107431448),107430020(LOC107430020),107418236(LOC107418236),107422596(LOC107422596),107416634(LOC107416634),107426322(LOC107426322),107425921(LOC107425921),107421024(LOC107421024),107435790(LOC107435790),107419834(LOC107419834),107415281(LOC107415281),107420607(LOC107420607),107403645(LOC107403645),107415803(LOC107415803),107424303(LOC10…	107419340(LOC107419340),107412640(LOC107412640),107405743(LOC107405743),107432179(LOC107432179),107425065(LOC107425065),107432212(LOC107432212),107428629(LOC107428629),107434142(LOC107434142),107435345(LOC107435345),107407358(LOC107407358),107432594(LOC107432594),107425649(LOC107425649),107416580(LOC107416580),107406125(LOC107406125),107421671(LOC107421671),107404484(LOC107404484),107418554(LOC10…	1.21336	0.00614246	0.0518103
ko03460	Fanconi anemia pathway	7	7	0	635	58	6319	107419791(LOC107419791),107418933(LOC107418933),107423821(LOC107423821),107405260(LOC107405260),107420782(LOC107420782),107431848(LOC107431848),107415180(LOC107415180),	107419791(LOC107419791),107418933(LOC107418933),107423821(LOC107423821),107405260(LOC107405260),107420782(LOC107420782),107431848(LOC107431848),107415180(LOC107415180),	-	1.201	0.469384	1
ko04075	Plant hormone signal transduction	34	27	7	635	287	6319	107427103(LOC107427103),107425884(LOC107425884),107411968(LOC107411968),107409892(LOC107409892),107404964(LOC107404964),107415796(LOC107415796),107413137(LOC107413137),107435348(LOC107435348),107414614(LOC107414614),107428189(LOC107428189),107403522(LOC107403522),107409613(LOC107409613),107427472(LOC107427472),107420373(LOC107420373),107404980(LOC107404980),107435050(LOC107435050),107418766(LOC10…	107425884(LOC107425884),107411968(LOC107411968),107409892(LOC107409892),107404964(LOC107404964),107415796(LOC107415796),107413137(LOC107413137),107435348(LOC107435348),107428189(LOC107428189),107403522(LOC107403522),107409613(LOC107409613),107404980(LOC107404980),107435050(LOC107435050),107418766(LOC107418766),107433262(LOC107433262),107419965(LOC107419965),107431810(LOC107431810),107426321(LOC10…	107427103(LOC107427103),107414614(LOC107414614),107427472(LOC107427472),107420373(LOC107420373),107426069(LOC107426069),107403983(LOC107403983),107411165(LOC107411165),	1.17889	0.306861	0.838466
ko00300	Lysine biosynthesis	2	0	2	635	17	6319	107405078(LOC107405078),107429585(LOC107429585),	-	107405078(LOC107405078),107429585(LOC107429585),	1.17073	0.491587	1
ko00562	Inositol phosphate metabolism	9	4	5	635	77	6319	107426826(LOC107426826),107435278(LOC107435278),107425442(LOC107425442),107424630(LOC107424630),107434210(LOC107434210),107410701(LOC107410701),107429605(LOC107429605),107410786(LOC107410786),107432793(LOC107432793),	107435278(LOC107435278),107425442(LOC107425442),107434210(LOC107434210),107410786(LOC107410786),	107426826(LOC107426826),107424630(LOC107424630),107410701(LOC107410701),107429605(LOC107429605),107432793(LOC107432793),	1.16313	0.507557	1
ko00511	Other glycan degradation	3	3	0	635	26	6319	107422770(LOC107422770),107428482(LOC107428482),107410661(LOC107410661),	107422770(LOC107422770),107428482(LOC107428482),107410661(LOC107410661),	-	1.14821	0.535689	1
ko04925	Aldosterone synthesis and secretion	4	2	2	635	35	6319	107415541(LOC107415541),107412936(LOC107412936),107416394(LOC107416394),107413144(LOC107413144),	107412936(LOC107412936),107416394(LOC107416394),	107415541(LOC107415541),107413144(LOC107413144),	1.13728	0.558197	1
ko00310	Lysine degradation	4	1	3	635	35	6319	107428629(LOC107428629),107429683(LOC107429683),107416820(LOC107416820),107433893(LOC107433893),	107429683(LOC107429683),	107428629(LOC107428629),107416820(LOC107416820),107433893(LOC107433893),	1.13728	0.558197	1
ko00860	Porphyrin and chlorophyll metabolism	6	5	1	635	54	6319	107423584(LOC107423584),107431688(LOC107431688),107421394(LOC107421394),107424775(LOC107424775),107431821(LOC107431821),107420915(LOC107420915),	107423584(LOC107423584),107431688(LOC107431688),107421394(LOC107421394),107431821(LOC107431821),107420915(LOC107420915),	107424775(LOC107424775),	1.10569	0.608324	1
ko04626	Plant-pathogen interaction	28	10	18	635	253	6319	107405429(LOC107405429),107427103(LOC107427103),107415541(LOC107415541),107435956(LOC107435956),107416736(LOC107416736),107431392(LOC107431392),107416394(LOC107416394),107404596(LOC107404596),107430166(LOC107430166),107427472(LOC107427472),107430207(LOC107430207),107414585(LOC107414585),107419326(LOC107419326),107403607(LOC107403607),107414583(LOC107414583),107414573(LOC107414573),107421678(LOC10…	107431392(LOC107431392),107416394(LOC107416394),107414585(LOC107414585),107403607(LOC107403607),107421678(LOC107421678),107421107(LOC107421107),107413335(LOC107413335),107420658(LOC107420658),107414564(LOC107414564),107430509(LOC107430509),	107405429(LOC107405429),107427103(LOC107427103),107415541(LOC107415541),107435956(LOC107435956),107416736(LOC107416736),107404596(LOC107404596),107430166(LOC107430166),107427472(LOC107427472),107430207(LOC107430207),107419326(LOC107419326),107414583(LOC107414583),107414573(LOC107414573),107430186(LOC107430186),107423526(LOC107423526),107413144(LOC107413144),107426320(LOC107426320),107424831(LOC10…	1.10132	0.540001	1
ko00620	Pyruvate metabolism	11	2	9	635	101	6319	107419340(LOC107419340),107428629(LOC107428629),107435345(LOC107435345),107419478(LOC107419478),107418882(LOC107418882),107420964(LOC107420964),107416820(LOC107416820),107425029(LOC107425029),107415024(LOC107415024),107425941(LOC107425941),107433893(LOC107433893),	107419478(LOC107419478),107420964(LOC107420964),	107419340(LOC107419340),107428629(LOC107428629),107435345(LOC107435345),107418882(LOC107418882),107416820(LOC107416820),107425029(LOC107425029),107415024(LOC107415024),107425941(LOC107425941),107433893(LOC107433893),	1.08379	0.645913	1
ko04152	AMPK signaling pathway	12	6	6	635	111	6319	107411487(LOC107411487),107421671(LOC107421671),107424303(LOC107424303),107424275(LOC107424275),107420964(LOC107420964),107427980(LOC107427980),107406990(LOC107406990),107414970(LOC107414970),107416407(LOC107416407),107420528(LOC107420528),107406885(LOC107406885),107406728(LOC107406728),	107411487(LOC107411487),107424303(LOC107424303),107424275(LOC107424275),107420964(LOC107420964),107420528(LOC107420528),107406728(LOC107406728),	107421671(LOC107421671),107427980(LOC107427980),107406990(LOC107406990),107414970(LOC107414970),107416407(LOC107416407),107406885(LOC107406885),	1.0758	0.66212	1
ko00410	beta-Alanine metabolism	6	2	4	635	56	6319	107428629(LOC107428629),107428053(LOC107428053),107435113(LOC107435113),107412891(LOC107412891),107423205(LOC107423205),107423190(LOC107423190),	107412891(LOC107412891),107423190(LOC107423190),	107428629(LOC107428629),107428053(LOC107428053),107435113(LOC107435113),107423205(LOC107423205),	1.0662	0.671516	1
ko00625	Chloroalkane and chloroalkene degradation	3	2	1	635	28	6319	107428629(LOC107428629),107403792(LOC107403792),107415171(LOC107415171),	107403792(LOC107403792),107415171(LOC107415171),	107428629(LOC107428629),	1.0662	0.624392	1
ko00190	Oxidative phosphorylation	13	3	10	635	125	6319	107433106(LOC107433106),107406125(LOC107406125),107415589(LOC107415589),107420789(LOC107420789),107432828(LOC107432828),107435642(LOC107435642),107427432(LOC107427432),107406160(LOC107406160),107406162(LOC107406162),107406645(LOC107406645),107431369(LOC107431369),107406236(LOC107406236),107403657(LOC107403657),	107433106(LOC107433106),107432828(LOC107432828),107403657(LOC107403657),	107406125(LOC107406125),107415589(LOC107415589),107420789(LOC107420789),107435642(LOC107435642),107427432(LOC107427432),107406160(LOC107406160),107406162(LOC107406162),107406645(LOC107406645),107431369(LOC107431369),107406236(LOC107406236),	1.03492	0.762899	1
ko00561	Glycerolipid metabolism	7	2	5	635	69	6319	107428629(LOC107428629),107413407(LOC107413407),107421976(LOC107421976),107433638(LOC107433638),107407197(LOC107407197),107427249(LOC107427249),107430726(LOC107430726),	107433638(LOC107433638),107407197(LOC107407197),	107428629(LOC107428629),107413407(LOC107413407),107421976(LOC107421976),107427249(LOC107427249),107430726(LOC107430726),	1.00954	0.786201	1
ko00760	Nicotinate and nicotinamide metabolism	1	0	1	635	23	6319	107418310(LOC107418310),	-	107418310(LOC107418310),	0.43266	1	1
ko04391	Hippo signaling pathway	1	1	0	635	32	6319	107428883(LOC107428883),	107428883(LOC107428883),	-	0.310974	1	1
ko03008	Ribosome biogenesis in eukaryotes	1	0	1	635	103	6319	107404147(LOC107404147),	-	107404147(LOC107404147),	0.0966134	1	1
ko00780	Biotin metabolism	1	0	1	635	26	6319	107429805(LOC107429805),	-	107429805(LOC107429805),	0.382738	1	1
ko04710	Circadian rhythm	1	0	1	635	17	6319	107431705(LOC107431705),	-	107431705(LOC107431705),	0.585364	1	1
ko01521	EGFR tyrosine kinase inhibitor resistance	1	0	1	635	26	6319	107411133(LOC107411133),	-	107411133(LOC107411133),	0.382738	1	1
ko03010	Ribosome	1	0	1	635	332	6319	107427160(LOC107427160),	-	107427160(LOC107427160),	0.0299734	1	1
ko03020	RNA polymerase	1	0	1	635	52	6319	107424091(LOC107424091),	-	107424091(LOC107424091),	0.191369	1	1
ko00062	Fatty acid elongation	1	1	0	635	53	6319	107417649(LOC107417649),	107417649(LOC107417649),	-	0.187758	1	1
ko03015	mRNA surveillance pathway	1	1	0	635	148	6319	107413205(LOC107413205),	107413205(LOC107413205),	-	0.0672377	1	1
ko04012	ErbB signaling pathway	1	0	1	635	17	6319	107411133(LOC107411133),	-	107411133(LOC107411133),	0.585364	1	1
ko04668	TNF signaling pathway	1	0	1	635	15	6319	107411133(LOC107411133),	-	107411133(LOC107411133),	0.663412	1	1
ko04212	Longevity regulating pathway	1	0	1	635	70	6319	107406762(LOC107406762),	-	107406762(LOC107406762),	0.14216	1	1
ko00510	N-Glycan biosynthesis	1	0	1	635	52	6319	107433096(LOC107433096),	-	107433096(LOC107433096),	0.191369	1	1
ko00770	Pantothenate and CoA biosynthesis	1	1	0	635	35	6319	107420625(LOC107420625),	107420625(LOC107420625),	-	0.284319	1	1
ko03050	Proteasome	1	0	1	635	53	6319	107422354(LOC107422354),	-	107422354(LOC107422354),	0.187758	1	1
ko00254	Aflatoxin biosynthesis	1	1	0	635	1	6319	107420964(LOC107420964),	107420964(LOC107420964),	-	9.95118	1	1
ko00340	Histidine metabolism	1	0	1	635	24	6319	107428629(LOC107428629),	-	107428629(LOC107428629),	0.414633	1	1
ko04320	Dorso-ventral axis formation	1	0	1	635	10	6319	107411133(LOC107411133),	-	107411133(LOC107411133),	0.995118	1	1
ko00140	Steroid hormone biosynthesis	1	0	1	635	5	6319	107404553(LOC107404553),	-	107404553(LOC107404553),	1.99024	1	1
ko00790	Folate biosynthesis	1	1	0	635	24	6319	107432513(LOC107432513),	107432513(LOC107432513),	-	0.414633	1	1
ko04550	Signaling pathways regulating pluripotency of stem cells	1	0	1	635	15	6319	107411133(LOC107411133),	-	107411133(LOC107411133),	0.663412	1	1
ko04520	Adherens junction	1	0	1	635	38	6319	107411133(LOC107411133),	-	107411133(LOC107411133),	0.261873	1	1
ko00521	Streptomycin biosynthesis	1	1	0	635	17	6319	107425442(LOC107425442),	107425442(LOC107425442),	-	0.585364	1	1
ko01040	Biosynthesis of unsaturated fatty acids	1	0	1	635	39	6319	107421632(LOC107421632),	-	107421632(LOC107421632),	0.255158	1	1
ko00100	Steroid biosynthesis	3	2	1	635	30	6319	107420604(LOC107420604),107431850(LOC107431850),107425040(LOC107425040),	107420604(LOC107420604),107431850(LOC107431850),	107425040(LOC107425040),	0.995118	1	1
ko00720	Carbon fixation pathways in prokaryotes	3	0	3	635	30	6319	107416820(LOC107416820),107433893(LOC107433893),107428716(LOC107428716),	-	107416820(LOC107416820),107433893(LOC107433893),107428716(LOC107428716),	0.995118	1	1
ko04114	Oocyte meiosis	13	9	4	635	132	6319	107415541(LOC107415541),107413205(LOC107413205),107416394(LOC107416394),107411133(LOC107411133),107416067(LOC107416067),107414846(LOC107414846),107431705(LOC107431705),107427758(LOC107427758),107413881(LOC107413881),107413144(LOC107413144),107428398(LOC107428398),107428883(LOC107428883),107429798(LOC107429798),	107413205(LOC107413205),107416394(LOC107416394),107416067(LOC107416067),107414846(LOC107414846),107427758(LOC107427758),107413881(LOC107413881),107428398(LOC107428398),107428883(LOC107428883),107429798(LOC107429798),	107415541(LOC107415541),107411133(LOC107411133),107431705(LOC107431705),107413144(LOC107413144),	0.980041	1	1
ko00010	Glycolysis / Gluconeogenesis	15	5	10	635	153	6319	107428629(LOC107428629),107421671(LOC107421671),107426784(LOC107426784),107415317(LOC107415317),107418882(LOC107418882),107425029(LOC107425029),107403792(LOC107403792),107406990(LOC107406990),107415195(LOC107415195),107416407(LOC107416407),107425941(LOC107425941),107415531(LOC107415531),107406885(LOC107406885),107415171(LOC107415171),107414254(LOC107414254),	107426784(LOC107426784),107403792(LOC107403792),107415195(LOC107415195),107415531(LOC107415531),107415171(LOC107415171),	107428629(LOC107428629),107421671(LOC107421671),107415317(LOC107415317),107418882(LOC107418882),107425029(LOC107425029),107406990(LOC107406990),107416407(LOC107416407),107425941(LOC107425941),107406885(LOC107406885),107414254(LOC107414254),	0.975606	1	1
ko00030	Pentose phosphate pathway	7	1	6	635	72	6319	107421671(LOC107421671),107426784(LOC107426784),107430459(LOC107430459),107406990(LOC107406990),107416407(LOC107416407),107406885(LOC107406885),107410025(LOC107410025),	107426784(LOC107426784),	107421671(LOC107421671),107430459(LOC107430459),107406990(LOC107406990),107416407(LOC107416407),107406885(LOC107406885),107410025(LOC107410025),	0.967476	1	1
ko04713	Circadian entrainment	4	1	3	635	42	6319	107415541(LOC107415541),107416394(LOC107416394),107411133(LOC107411133),107413144(LOC107413144),	107416394(LOC107416394),	107415541(LOC107415541),107411133(LOC107411133),107413144(LOC107413144),	0.947732	1	1
ko04933	AGE-RAGE signaling pathway in diabetic complications	2	1	1	635	21	6319	107411133(LOC107411133),107410786(LOC107410786),	107410786(LOC107410786),	107411133(LOC107411133),	0.947732	1	1
ko03410	Base excision repair	6	5	1	635	63	6319	107410938(LOC107410938),107406762(LOC107406762),107413857(LOC107413857),107424404(LOC107424404),107407367(LOC107407367),107406932(LOC107406932),	107410938(LOC107410938),107413857(LOC107413857),107424404(LOC107424404),107407367(LOC107407367),107406932(LOC107406932),	107406762(LOC107406762),	0.947732	1	1
ko00520	Amino sugar and nucleotide sugar metabolism	18	10	8	635	189	6319	107416404(LOC107416404),107427017(LOC107427017),107414538(LOC107414538),107412204(LOC107412204),107406041(LOC107406041),107407210(LOC107407210),107407569(LOC107407569),107416340(LOC107416340),107422770(LOC107422770),107427075(LOC107427075),107406053(LOC107406053),107414540(LOC107414540),107427326(LOC107427326),107419108(LOC107419108),107433941(LOC107433941),107426379(LOC107426379),107427327(LOC10…	107416404(LOC107416404),107412204(LOC107412204),107416340(LOC107416340),107422770(LOC107422770),107414540(LOC107414540),107427326(LOC107427326),107433941(LOC107433941),107426379(LOC107426379),107427327(LOC107427327),107410661(LOC107410661),	107427017(LOC107427017),107414538(LOC107414538),107406041(LOC107406041),107407210(LOC107407210),107407569(LOC107407569),107427075(LOC107427075),107406053(LOC107406053),107419108(LOC107419108),	0.947732	1	1
ko01210	2-Oxocarboxylic acid metabolism	7	1	6	635	74	6319	107435083(LOC107435083),107431017(LOC107431017),107420625(LOC107420625),107419884(LOC107419884),107429585(LOC107429585),107419915(LOC107419915),107418063(LOC107418063),	107420625(LOC107420625),	107435083(LOC107435083),107431017(LOC107431017),107419884(LOC107419884),107429585(LOC107429585),107419915(LOC107419915),107418063(LOC107418063),	0.941328	1	1
ko00051	Fructose and mannose metabolism	8	4	4	635	85	6319	107414868(LOC107414868),107411487(LOC107411487),107421671(LOC107421671),107426784(LOC107426784),107406990(LOC107406990),107416407(LOC107416407),107406885(LOC107406885),107420267(LOC107420267),	107414868(LOC107414868),107411487(LOC107411487),107426784(LOC107426784),107420267(LOC107420267),	107421671(LOC107421671),107406990(LOC107406990),107416407(LOC107416407),107406885(LOC107406885),	0.936582	1	1
ko00565	Ether lipid metabolism	3	2	1	635	32	6319	107410701(LOC107410701),107434819(LOC107434819),107432157(LOC107432157),	107434819(LOC107434819),107432157(LOC107432157),	107410701(LOC107410701),	0.932923	1	1
ko00650	Butanoate metabolism	3	0	3	635	32	6319	107416820(LOC107416820),107428053(LOC107428053),107433893(LOC107433893),	-	107416820(LOC107416820),107428053(LOC107428053),107433893(LOC107433893),	0.932923	1	1
ko00220	Arginine biosynthesis	5	1	4	635	54	6319	107423244(LOC107423244),107432686(LOC107432686),107431017(LOC107431017),107414132(LOC107414132),107418063(LOC107418063),	107423244(LOC107423244),	107432686(LOC107432686),107431017(LOC107431017),107414132(LOC107414132),107418063(LOC107418063),	0.921406	1	1
ko03440	Homologous recombination	5	5	0	635	54	6319	107427069(LOC107427069),107418933(LOC107418933),107423821(LOC107423821),107420782(LOC107420782),107415180(LOC107415180),	107427069(LOC107427069),107418933(LOC107418933),107423821(LOC107423821),107420782(LOC107420782),107415180(LOC107415180),	-	0.921406	1	1
ko04922	Glucagon signaling pathway	8	4	4	635	88	6319	107415541(LOC107415541),107416394(LOC107416394),107418882(LOC107418882),107420964(LOC107420964),107425941(LOC107425941),107413144(LOC107413144),107434327(LOC107434327),107429798(LOC107429798),	107416394(LOC107416394),107420964(LOC107420964),107434327(LOC107434327),107429798(LOC107429798),	107415541(LOC107415541),107418882(LOC107418882),107425941(LOC107425941),107413144(LOC107413144),	0.904653	1	1
ko04740	Olfactory transduction	3	1	2	635	34	6319	107415541(LOC107415541),107416394(LOC107416394),107413144(LOC107413144),	107416394(LOC107416394),	107415541(LOC107415541),107413144(LOC107413144),	0.878045	1	1
ko04744	Phototransduction	3	1	2	635	34	6319	107415541(LOC107415541),107416394(LOC107416394),107413144(LOC107413144),	107416394(LOC107416394),	107415541(LOC107415541),107413144(LOC107413144),	0.878045	1	1
ko04924	Renin secretion	4	2	2	635	46	6319	107415541(LOC107415541),107416394(LOC107416394),107413144(LOC107413144),107429798(LOC107429798),	107416394(LOC107416394),107429798(LOC107429798),	107415541(LOC107415541),107413144(LOC107413144),	0.86532	1	1
ko04068	FoxO signaling pathway	6	5	1	635	70	6319	107410303(LOC107410303),107431525(LOC107431525),107411133(LOC107411133),107424451(LOC107424451),107424322(LOC107424322),107419780(LOC107419780),	107410303(LOC107410303),107431525(LOC107431525),107424451(LOC107424451),107424322(LOC107424322),107419780(LOC107419780),	107411133(LOC107411133),	0.852958	1	1
ko04750	Inflammatory mediator regulation of TRP channels	4	2	2	635	47	6319	107415541(LOC107415541),107413205(LOC107413205),107416394(LOC107416394),107413144(LOC107413144),	107413205(LOC107413205),107416394(LOC107416394),	107415541(LOC107415541),107413144(LOC107413144),	0.846909	1	1
ko04115	p53 signaling pathway	5	5	0	635	59	6319	107410303(LOC107410303),107431525(LOC107431525),107424451(LOC107424451),107424322(LOC107424322),107419780(LOC107419780),	107410303(LOC107410303),107431525(LOC107431525),107424451(LOC107424451),107424322(LOC107424322),107419780(LOC107419780),	-	0.84332	1	1
ko04020	Calcium signaling pathway	5	3	2	635	62	6319	107415541(LOC107415541),107416394(LOC107416394),107410786(LOC107410786),107413144(LOC107413144),107429798(LOC107429798),	107416394(LOC107416394),107410786(LOC107410786),107429798(LOC107429798),	107415541(LOC107415541),107413144(LOC107413144),	0.802515	1	1
ko02020	Two-component system	3	1	2	635	39	6319	107416820(LOC107416820),107423244(LOC107423244),107433893(LOC107433893),	107423244(LOC107423244),	107416820(LOC107416820),107433893(LOC107433893),	0.765475	1	1
ko00902	Monoterpenoid biosynthesis	2	2	0	635	26	6319	107417025(LOC107417025),107421788(LOC107421788),	107417025(LOC107417025),107421788(LOC107421788),	-	0.765475	1	1
ko04745	Phototransduction	3	1	2	635	39	6319	107415541(LOC107415541),107416394(LOC107416394),107413144(LOC107413144),	107416394(LOC107416394),	107415541(LOC107415541),107413144(LOC107413144),	0.765475	1	1
ko04210	Apoptosis	5	3	2	635	65	6319	107415605(LOC107415605),107409465(LOC107409465),107411133(LOC107411133),107406762(LOC107406762),107410151(LOC107410151),	107415605(LOC107415605),107409465(LOC107409465),107410151(LOC107410151),	107411133(LOC107411133),107406762(LOC107406762),	0.765475	1	1
ko04142	Lysosome	7	4	3	635	93	6319	107415208(LOC107415208),107422770(LOC107422770),107434671(LOC107434671),107415667(LOC107415667),107417586(LOC107417586),107410511(LOC107410511),107410661(LOC107410661),	107422770(LOC107422770),107415667(LOC107415667),107417586(LOC107417586),107410661(LOC107410661),	107415208(LOC107415208),107434671(LOC107434671),107410511(LOC107410511),	0.749014	1	1
ko04130	SNARE interactions in vesicular transport	3	2	1	635	40	6319	107433109(LOC107433109),107423509(LOC107423509),107414488(LOC107414488),	107433109(LOC107433109),107423509(LOC107423509),	107414488(LOC107414488),	0.746339	1	1
ko00290	Valine, leucine and isoleucine biosynthesis	2	1	1	635	27	6319	107432042(LOC107432042),107420625(LOC107420625),	107420625(LOC107420625),	107432042(LOC107432042),	0.737125	1	1
ko00600	Sphingolipid metabolism	2	1	1	635	28	6319	107421976(LOC107421976),107423895(LOC107423895),	107423895(LOC107423895),	107421976(LOC107421976),	0.710799	1	1
ko04070	Phosphatidylinositol signaling system	7	4	3	635	98	6319	107415541(LOC107415541),107426826(LOC107426826),107435278(LOC107435278),107416394(LOC107416394),107434210(LOC107434210),107410786(LOC107410786),107413144(LOC107413144),	107435278(LOC107435278),107416394(LOC107416394),107434210(LOC107434210),107410786(LOC107410786),	107415541(LOC107415541),107426826(LOC107426826),107413144(LOC107413144),	0.710799	1	1
ko00564	Glycerophospholipid metabolism	7	3	4	635	99	6319	107413407(LOC107413407),107410701(LOC107410701),107418540(LOC107418540),107427249(LOC107427249),107434819(LOC107434819),107432157(LOC107432157),107430726(LOC107430726),	107418540(LOC107418540),107434819(LOC107434819),107432157(LOC107432157),	107413407(LOC107413407),107410701(LOC107410701),107427249(LOC107427249),107430726(LOC107430726),	0.703619	1	1
ko04014	Ras signaling pathway	6	3	3	635	86	6319	107415541(LOC107415541),107416394(LOC107416394),107411133(LOC107411133),107434819(LOC107434819),107413144(LOC107413144),107432157(LOC107432157),	107416394(LOC107416394),107434819(LOC107434819),107432157(LOC107432157),	107415541(LOC107415541),107411133(LOC107411133),107413144(LOC107413144),	0.694268	1	1
ko04341	Hedgehog signaling pathway	2	1	1	635	29	6319	107414896(LOC107414896),107431705(LOC107431705),	107414896(LOC107414896),	107431705(LOC107431705),	0.686288	1	1
ko04024	cAMP signaling pathway	6	3	3	635	88	6319	107415541(LOC107415541),107413205(LOC107413205),107416394(LOC107416394),107411133(LOC107411133),107434819(LOC107434819),107413144(LOC107413144),	107413205(LOC107413205),107416394(LOC107416394),107434819(LOC107434819),	107415541(LOC107415541),107411133(LOC107411133),107413144(LOC107413144),	0.67849	1	1
ko00710	Carbon fixation in photosynthetic organisms	5	1	4	635	74	6319	107435345(LOC107435345),107421671(LOC107421671),107426784(LOC107426784),107425029(LOC107425029),107431017(LOC107431017),	107426784(LOC107426784),	107435345(LOC107435345),107421671(LOC107421671),107425029(LOC107425029),107431017(LOC107431017),	0.672377	1	1
ko01212	Fatty acid metabolism	6	2	4	635	89	6319	107420964(LOC107420964),107416820(LOC107416820),107421632(LOC107421632),107426141(LOC107426141),107429805(LOC107429805),107433893(LOC107433893),	107420964(LOC107420964),107426141(LOC107426141),	107416820(LOC107416820),107421632(LOC107421632),107429805(LOC107429805),107433893(LOC107433893),	0.670866	1	1
ko00450	Selenocompound metabolism	2	0	2	635	30	6319	107423131(LOC107423131),107404915(LOC107404915),	-	107423131(LOC107423131),107404915(LOC107404915),	0.663412	1	1
ko00073	Cutin, suberine and wax biosynthesis	2	0	2	635	30	6319	107410846(LOC107410846),107406479(LOC107406479),	-	107410846(LOC107410846),107406479(LOC107406479),	0.663412	1	1
ko04022	cGMP-PKG signaling pathway	6	3	3	635	90	6319	107415541(LOC107415541),107413205(LOC107413205),107416394(LOC107416394),107411133(LOC107411133),107413144(LOC107413144),107429798(LOC107429798),	107413205(LOC107413205),107416394(LOC107416394),107429798(LOC107429798),	107415541(LOC107415541),107411133(LOC107411133),107413144(LOC107413144),	0.663412	1	1
ko04145	Phagosome	7	4	3	635	106	6319	107433106(LOC107433106),107412492(LOC107412492),107415605(LOC107415605),107409465(LOC107409465),107431369(LOC107431369),107414488(LOC107414488),107410151(LOC107410151),	107433106(LOC107433106),107415605(LOC107415605),107409465(LOC107409465),107410151(LOC107410151),	107412492(LOC107412492),107431369(LOC107431369),107414488(LOC107414488),	0.657153	1	1
ko04931	Insulin resistance	3	2	1	635	46	6319	107413205(LOC107413205),107404964(LOC107404964),107414614(LOC107414614),	107413205(LOC107413205),107404964(LOC107404964),	107414614(LOC107414614),	0.64899	1	1
ko04151	PI3K-Akt signaling pathway	6	1	5	635	94	6319	107416736(LOC107416736),107430166(LOC107430166),107408008(LOC107408008),107430207(LOC107430207),107411133(LOC107411133),107428883(LOC107428883),	107428883(LOC107428883),	107416736(LOC107416736),107430166(LOC107430166),107408008(LOC107408008),107430207(LOC107430207),107411133(LOC107411133),	0.635182	1	1
ko04015	Rap1 signaling pathway	4	1	3	635	63	6319	107415541(LOC107415541),107416394(LOC107416394),107411133(LOC107411133),107413144(LOC107413144),	107416394(LOC107416394),	107415541(LOC107415541),107411133(LOC107411133),107413144(LOC107413144),	0.631821	1	1
ko00330	Arginine and proline metabolism	5	1	4	635	79	6319	107428629(LOC107428629),107435113(LOC107435113),107431017(LOC107431017),107433574(LOC107433574),107416501(LOC107416501),	107416501(LOC107416501),	107428629(LOC107428629),107435113(LOC107435113),107431017(LOC107431017),107433574(LOC107433574),	0.629822	1	1
ko04370	VEGF signaling pathway	2	1	1	635	32	6319	107411133(LOC107411133),107429798(LOC107429798),	107429798(LOC107429798),	107411133(LOC107411133),	0.621949	1	1
ko04066	HIF-1 signaling pathway	3	1	2	635	48	6319	107411487(LOC107411487),107411133(LOC107411133),107414254(LOC107414254),	107411487(LOC107411487),	107411133(LOC107411133),107414254(LOC107414254),	0.621949	1	1
ko04120	Ubiquitin mediated proteolysis	9	4	5	635	145	6319	107413396(LOC107413396),107413440(LOC107413440),107418976(LOC107418976),107422812(LOC107422812),107414846(LOC107414846),107431705(LOC107431705),107427494(LOC107427494),107413881(LOC107413881),107417807(LOC107417807),	107413396(LOC107413396),107413440(LOC107413440),107414846(LOC107414846),107413881(LOC107413881),	107418976(LOC107418976),107422812(LOC107422812),107431705(LOC107431705),107427494(LOC107427494),107417807(LOC107417807),	0.61766	1	1
ko04380	Osteoclast differentiation	2	1	1	635	33	6319	107411133(LOC107411133),107429798(LOC107429798),	107429798(LOC107429798),	107411133(LOC107411133),	0.603102	1	1
ko00061	Fatty acid biosynthesis	4	2	2	635	66	6319	107420964(LOC107420964),107421632(LOC107421632),107426141(LOC107426141),107429805(LOC107429805),	107420964(LOC107420964),107426141(LOC107426141),	107421632(LOC107421632),107429805(LOC107429805),	0.603102	1	1
ko04350	TGF-beta signaling pathway	2	0	2	635	33	6319	107411133(LOC107411133),107431705(LOC107431705),	-	107411133(LOC107411133),107431705(LOC107431705),	0.603102	1	1
ko03420	Nucleotide excision repair	4	4	0	635	68	6319	107411334(LOC107411334),107418933(LOC107418933),107410938(LOC107410938),107420782(LOC107420782),	107411334(LOC107411334),107418933(LOC107418933),107410938(LOC107410938),107420782(LOC107420782),	-	0.585364	1	1
ko00230	Purine metabolism	10	4	6	635	172	6319	107424091(LOC107424091),107423131(LOC107423131),107430459(LOC107430459),107424933(LOC107424933),107419226(LOC107419226),107408486(LOC107408486),107404915(LOC107404915),107425941(LOC107425941),107424534(LOC107424534),107403745(LOC107403745),	107424933(LOC107424933),107419226(LOC107419226),107408486(LOC107408486),107424534(LOC107424534),	107424091(LOC107424091),107423131(LOC107423131),107430459(LOC107430459),107404915(LOC107404915),107425941(LOC107425941),107403745(LOC107403745),	0.578557	1	1
ko04214	Apoptosis	3	0	3	635	54	6319	107411133(LOC107411133),107406762(LOC107406762),107417120(LOC107417120),	-	107411133(LOC107411133),107406762(LOC107406762),107417120(LOC107417120),	0.552843	1	1
ko00970	Aminoacyl-tRNA biosynthesis	4	0	4	635	72	6319	107411843(LOC107411843),107432778(LOC107432778),107432779(LOC107432779),107411841(LOC107411841),	-	107411843(LOC107411843),107432778(LOC107432778),107432779(LOC107432779),107411841(LOC107411841),	0.552843	1	1
ko04211	Longevity regulating pathway	2	1	1	635	37	6319	107429683(LOC107429683),107427980(LOC107427980),	107429683(LOC107429683),	107427980(LOC107427980),	0.537902	1	1
ko00020	Citrate cycle (TCA cycle)	3	0	3	635	57	6319	107425029(LOC107425029),107435083(LOC107435083),107428716(LOC107428716),	-	107425029(LOC107425029),107435083(LOC107435083),107428716(LOC107428716),	0.523746	1	1
ko04144	Endocytosis	11	5	6	635	209	6319	107404536(LOC107404536),107405906(LOC107405906),107431830(LOC107431830),107411076(LOC107411076),107426626(LOC107426626),107415305(LOC107415305),107424351(LOC107424351),107413529(LOC107413529),107431116(LOC107431116),107434819(LOC107434819),107406481(LOC107406481),	107404536(LOC107404536),107431830(LOC107431830),107415305(LOC107415305),107424351(LOC107424351),107434819(LOC107434819),	107405906(LOC107405906),107411076(LOC107411076),107426626(LOC107426626),107413529(LOC107413529),107431116(LOC107431116),107406481(LOC107406481),	0.523746	1	1
ko04011	MAPK signaling pathway	3	1	2	635	58	6319	107426826(LOC107426826),107411133(LOC107411133),107428883(LOC107428883),	107428883(LOC107428883),	107426826(LOC107426826),107411133(LOC107411133),	0.514716	1	1
ko00240	Pyrimidine metabolism	7	5	2	635	146	6319	107424091(LOC107424091),107419226(LOC107419226),107420240(LOC107420240),107408486(LOC107408486),107424534(LOC107424534),107422862(LOC107422862),107420239(LOC107420239),	107419226(LOC107419226),107420240(LOC107420240),107408486(LOC107408486),107424534(LOC107424534),107420239(LOC107420239),	107424091(LOC107424091),107422862(LOC107422862),	0.477111	1	1
ko04390	Hippo signaling pathway	2	2	0	635	42	6319	107413205(LOC107413205),107428883(LOC107428883),	107413205(LOC107413205),107428883(LOC107428883),	-	0.473866	1	1
ko04510	Focal adhesion	2	1	1	635	42	6319	107413205(LOC107413205),107411133(LOC107411133),	107413205(LOC107413205),	107411133(LOC107411133),	0.473866	1	1
ko04360	Axon guidance	2	1	1	635	43	6319	107411133(LOC107411133),107429798(LOC107429798),	107429798(LOC107429798),	107411133(LOC107411133),	0.462846	1	1
ko00906	Carotenoid biosynthesis	2	2	0	635	43	6319	107416592(LOC107416592),107432234(LOC107432234),	107416592(LOC107416592),107432234(LOC107432234),	-	0.462846	1	1
ko03040	Spliceosome	10	0	10	635	224	6319	107405906(LOC107405906),107428762(LOC107428762),107411076(LOC107411076),107426626(LOC107426626),107418251(LOC107418251),107422812(LOC107422812),107415499(LOC107415499),107413529(LOC107413529),107431116(LOC107431116),107406481(LOC107406481),	-	107405906(LOC107405906),107428762(LOC107428762),107411076(LOC107411076),107426626(LOC107426626),107418251(LOC107418251),107422812(LOC107422812),107415499(LOC107415499),107413529(LOC107413529),107431116(LOC107431116),107406481(LOC107406481),	0.444249	1	1
ko04064	NF-kappa B signaling pathway	2	1	1	635	45	6319	107410410(LOC107410410),107410432(LOC107410432),	107410410(LOC107410410),	107410432(LOC107410432),	0.442275	1	1
ko00195	Photosynthesis	2	2	0	635	45	6319	107425674(LOC107425674),107415178(LOC107415178),	107425674(LOC107425674),107415178(LOC107415178),	-	0.442275	1	1
ko04150	mTOR signaling pathway	3	1	2	635	72	6319	107433106(LOC107433106),107411133(LOC107411133),107431369(LOC107431369),	107433106(LOC107433106),	107411133(LOC107411133),107431369(LOC107431369),	0.414633	1	1
ko03060	Protein export	2	0	2	635	50	6319	107411934(LOC107411934),107411863(LOC107411863),	-	107411934(LOC107411934),107411863(LOC107411863),	0.398047	1	1
ko04072	Phospholipase D signaling pathway	3	2	1	635	76	6319	107411133(LOC107411133),107415305(LOC107415305),107434819(LOC107434819),	107415305(LOC107415305),107434819(LOC107434819),	107411133(LOC107411133),	0.39281	1	1
ko04071	Sphingolipid signaling pathway	3	2	1	635	79	6319	107411133(LOC107411133),107423895(LOC107423895),107434819(LOC107434819),	107423895(LOC107423895),107434819(LOC107434819),	107411133(LOC107411133),	0.377893	1	1
ko03018	RNA degradation	5	0	5	635	141	6319	107406990(LOC107406990),107416407(LOC107416407),107404147(LOC107404147),107406885(LOC107406885),107414254(LOC107414254),	-	107406990(LOC107406990),107416407(LOC107416407),107404147(LOC107404147),107406885(LOC107406885),107414254(LOC107414254),	0.352879	1	1
ko04310	Wnt signaling pathway	2	1	1	635	76	6319	107431705(LOC107431705),107429798(LOC107429798),	107429798(LOC107429798),	107431705(LOC107431705),	0.261873	1	1
ko04013	MAPK signaling pathway	2	0	2	635	79	6319	107411133(LOC107411133),107427494(LOC107427494),	-	107411133(LOC107411133),107427494(LOC107427494),	0.251929	1	1
ko04810	Regulation of actin cytoskeleton	2	1	1	635	85	6319	107413205(LOC107413205),107411133(LOC107411133),	107413205(LOC107413205),	107411133(LOC107411133),	0.234145	1	1
ko04146	Peroxisome	2	2	0	635	102	6319	107426141(LOC107426141),107410735(LOC107410735),	107426141(LOC107426141),107410735(LOC107410735),	-	0.195121	1	1
ko03013	RNA transport	3	1	2	635	214	6319	107418895(LOC107418895),107417120(LOC107417120),107434126(LOC107434126),	107434126(LOC107434126),	107418895(LOC107418895),107417120(LOC107417120),	0.139503	1	1

## Sheet: 0 vs. 12 h
Pathway_ID	PATHWAY_DES	diff_gene_in_this_pathway	UP_GENES	DOWN_GENES	diff_gene_in_all_pathway	all_gene_in_this_pathway	all_gene_in_all_pathway	all_gene_list	gene_UP_list	gene_DOWN_list	rich_factor	P value	Q value
ko00930	Caprolactam degradation	2	0	2	1057	2	6319	107427628(LOC107427628),107429630(LOC107429630),	-	107427628(LOC107427628),107429630(LOC107429630),	5.97824	0.00977865	0.0782292
ko00401	Novobiocin biosynthesis	3	2	1	1057	5	6319	107432580(LOC107432580),107417415(LOC107417415),107417320(LOC107417320),	107417415(LOC107417415),107417320(LOC107417320),	107432580(LOC107432580),	3.58694	0.0212291	0.147188
ko00072	Synthesis and degradation of ketone bodies	5	0	5	1057	9	6319	107433893(LOC107433893),107434877(LOC107434877),107410015(LOC107410015),107405248(LOC107405248),107416820(LOC107416820),	-	107433893(LOC107433893),107434877(LOC107434877),107410015(LOC107410015),107405248(LOC107405248),107416820(LOC107416820),	3.32124	0.00917941	0.0763727
ko00944	Flavone and flavonol biosynthesis	10	5	5	1057	21	6319	107414867(LOC107414867),107410145(LOC107410145),107430028(LOC107430028),107418832(LOC107418832),107423892(LOC107423892),107404788(LOC107404788),107410717(LOC107410717),107403962(LOC107403962),107418833(LOC107418833),107405991(LOC107405991),	107430028(LOC107430028),107418832(LOC107418832),107423892(LOC107423892),107410717(LOC107410717),107418833(LOC107418833),	107414867(LOC107414867),107410145(LOC107410145),107404788(LOC107404788),107403962(LOC107403962),107405991(LOC107405991),	2.84678	0.00216494	0.0264887
ko00591	Linoleic acid metabolism	9	3	6	1057	19	6319	107432157(LOC107432157),107409474(LOC107409474),107409504(LOC107409504),107412008(LOC107412008),107409898(LOC107409898),107423042(LOC107423042),107423207(LOC107423207),107411945(LOC107411945),107412009(LOC107412009),	107432157(LOC107432157),107423042(LOC107423042),107423207(LOC107423207),	107409474(LOC107409474),107409504(LOC107409504),107412008(LOC107412008),107409898(LOC107409898),107411945(LOC107411945),107412009(LOC107412009),	2.8318	0.00344484	0.0358263
ko00261	Monobactam biosynthesis	5	0	5	1057	12	6319	107427957(LOC107427957),107404915(LOC107404915),107429585(LOC107429585),107405078(LOC107405078),107423131(LOC107423131),	-	107427957(LOC107427957),107404915(LOC107404915),107429585(LOC107429585),107405078(LOC107405078),107423131(LOC107423131),	2.49093	0.0340021	0.186117
ko00471	D-Glutamine and D-glutamate metabolism	2	0	2	1057	5	6319	107414132(LOC107414132),107432686(LOC107432686),	-	107414132(LOC107414132),107432686(LOC107432686),	2.3913	0.105966	0.367348
ko00942	Anthocyanin biosynthesis	2	2	0	1057	5	6319	107413056(LOC107413056),107410158(LOC107410158),	107413056(LOC107413056),107410158(LOC107410158),	-	2.3913	0.105966	0.367348
ko03030	DNA replication	25	24	1	1057	65	6319	107429074(LOC107429074),107434165(LOC107434165),107405603(LOC107405603),107419650(LOC107419650),107424604(LOC107424604),107413435(LOC107413435),107431114(LOC107431114),107411306(LOC107411306),107424672(LOC107424672),107411427(LOC107411427),107410533(LOC107410533),107427154(LOC107427154),107409159(LOC107409159),107406249(LOC107406249),107420782(LOC107420782),107424534(LOC107424534),107427351(LOC10…	107429074(LOC107429074),107434165(LOC107434165),107405603(LOC107405603),107419650(LOC107419650),107424604(LOC107424604),107413435(LOC107413435),107411306(LOC107411306),107424672(LOC107424672),107411427(LOC107411427),107410533(LOC107410533),107427154(LOC107427154),107409159(LOC107409159),107406249(LOC107406249),107420782(LOC107420782),107424534(LOC107424534),107427351(LOC107427351),107418933(LOC10…	107431114(LOC107431114),	2.29932	0.000153898	0.00400134
ko00730	Thiamine metabolism	5	3	2	1057	13	6319	107413508(LOC107413508),107410828(LOC107410828),107422606(LOC107422606),107420469(LOC107420469),107425053(LOC107425053),	107413508(LOC107413508),107422606(LOC107422606),107425053(LOC107425053),	107410828(LOC107410828),107420469(LOC107420469),	2.29932	0.0478946	0.211959
ko00980	Metabolism of xenobiotics by cytochrome P450	26	8	18	1057	68	6319	107415171(LOC107415171),107433279(LOC107433279),107422872(LOC107422872),107409328(LOC107409328),107405508(LOC107405508),107423369(LOC107423369),107422605(LOC107422605),107423451(LOC107423451),107409956(LOC107409956),107411578(LOC107411578),107405514(LOC107405514),107430679(LOC107430679),107428781(LOC107428781),107414727(LOC107414727),107426457(LOC107426457),107426286(LOC107426286),107403792(LOC10…	107415171(LOC107415171),107423369(LOC107423369),107423451(LOC107423451),107414727(LOC107414727),107426286(LOC107426286),107403792(LOC107403792),107426258(LOC107426258),107405983(LOC107405983),	107433279(LOC107433279),107422872(LOC107422872),107409328(LOC107409328),107405508(LOC107405508),107422605(LOC107422605),107409956(LOC107409956),107411578(LOC107411578),107405514(LOC107405514),107430679(LOC107430679),107428781(LOC107428781),107426457(LOC107426457),107428790(LOC107428790),107430668(LOC107430668),107430677(LOC107430677),107430684(LOC107430684),107405515(LOC107405515),107405982(LOC10…	2.2858	0.000128595	0.0038211
ko04392	Hippo signaling pathway	3	2	1	1057	8	6319	107426825(LOC107426825),107430961(LOC107430961),107422245(LOC107422245),	107426825(LOC107426825),107430961(LOC107430961),	107422245(LOC107422245),	2.24184	0.0944884	0.338855
ko00941	Flavonoid biosynthesis	22	13	9	1057	59	6319	107427575(LOC107427575),107430002(LOC107430002),107410145(LOC107410145),107430028(LOC107430028),107418832(LOC107418832),107420289(LOC107420289),107423892(LOC107423892),107413585(LOC107413585),107424368(LOC107424368),107404788(LOC107404788),107428003(LOC107428003),107406305(LOC107406305),107410717(LOC107410717),107403962(LOC107403962),107418833(LOC107418833),107435692(LOC107435692),107405991(LOC10…	107427575(LOC107427575),107430028(LOC107430028),107418832(LOC107418832),107420289(LOC107420289),107423892(LOC107423892),107424368(LOC107424368),107428003(LOC107428003),107410717(LOC107410717),107418833(LOC107418833),107421422(LOC107421422),107427576(LOC107427576),107422596(LOC107422596),107422581(LOC107422581),	107430002(LOC107430002),107410145(LOC107410145),107413585(LOC107413585),107404788(LOC107404788),107406305(LOC107406305),107403962(LOC107403962),107435692(LOC107435692),107405991(LOC107405991),107406537(LOC107406537),	2.22917	0.000540661	0.0102234
ko00363	Bisphenol degradation	31	15	16	1057	85	6319	107418866(LOC107418866),107433678(LOC107433678),107415142(LOC107415142),107420320(LOC107420320),107424758(LOC107424758),107420507(LOC107420507),107424742(LOC107424742),107409696(LOC107409696),107404433(LOC107404433),107426595(LOC107426595),107405738(LOC107405738),107424876(LOC107424876),107420297(LOC107420297),107418224(LOC107418224),107420287(LOC107420287),107433700(LOC107433700),107405740(LOC10…	107418866(LOC107418866),107433678(LOC107433678),107420507(LOC107420507),107424742(LOC107424742),107409696(LOC107409696),107418224(LOC107418224),107420287(LOC107420287),107433700(LOC107433700),107420562(LOC107420562),107405735(LOC107405735),107420508(LOC107420508),107418236(LOC107418236),107404429(LOC107404429),107405741(LOC107405741),107433991(LOC107433991),	107415142(LOC107415142),107420320(LOC107420320),107424758(LOC107424758),107404433(LOC107404433),107426595(LOC107426595),107405738(LOC107405738),107424876(LOC107424876),107420297(LOC107420297),107405740(LOC107405740),107413183(LOC107413183),107420211(LOC107420211),107428459(LOC107428459),107424878(LOC107424878),107420345(LOC107420345),107405743(LOC107405743),107420286(LOC107420286),	2.1803	8.04036e-05	0.00334479
ko00624	Polycyclic aromatic hydrocarbon degradation	31	15	16	1057	85	6319	107418866(LOC107418866),107433678(LOC107433678),107415142(LOC107415142),107420320(LOC107420320),107424758(LOC107424758),107420507(LOC107420507),107424742(LOC107424742),107409696(LOC107409696),107404433(LOC107404433),107426595(LOC107426595),107405738(LOC107405738),107424876(LOC107424876),107420297(LOC107420297),107418224(LOC107418224),107420287(LOC107420287),107433700(LOC107433700),107405740(LOC10…	107418866(LOC107418866),107433678(LOC107433678),107420507(LOC107420507),107424742(LOC107424742),107409696(LOC107409696),107418224(LOC107418224),107420287(LOC107420287),107433700(LOC107433700),107420562(LOC107420562),107405735(LOC107405735),107420508(LOC107420508),107418236(LOC107418236),107404429(LOC107404429),107405741(LOC107405741),107433991(LOC107433991),	107415142(LOC107415142),107420320(LOC107420320),107424758(LOC107424758),107404433(LOC107404433),107426595(LOC107426595),107405738(LOC107405738),107424876(LOC107424876),107420297(LOC107420297),107405740(LOC107405740),107413183(LOC107413183),107420211(LOC107420211),107428459(LOC107428459),107424878(LOC107424878),107420345(LOC107420345),107405743(LOC107405743),107420286(LOC107420286),	2.1803	8.04036e-05	0.00334479
ko00982	Drug metabolism	27	8	19	1057	77	6319	107415171(LOC107415171),107433279(LOC107433279),107422872(LOC107422872),107409328(LOC107409328),107405508(LOC107405508),107423369(LOC107423369),107427247(LOC107427247),107422605(LOC107422605),107423451(LOC107423451),107409956(LOC107409956),107411578(LOC107411578),107405514(LOC107405514),107430679(LOC107430679),107428781(LOC107428781),107414727(LOC107414727),107426457(LOC107426457),107426286(LOC10…	107415171(LOC107415171),107423369(LOC107423369),107423451(LOC107423451),107414727(LOC107414727),107426286(LOC107426286),107403792(LOC107403792),107426258(LOC107426258),107405983(LOC107405983),	107433279(LOC107433279),107422872(LOC107422872),107409328(LOC107409328),107405508(LOC107405508),107427247(LOC107427247),107422605(LOC107422605),107409956(LOC107409956),107411578(LOC107411578),107405514(LOC107405514),107430679(LOC107430679),107428781(LOC107428781),107426457(LOC107426457),107428790(LOC107428790),107430668(LOC107430668),107430677(LOC107430677),107430684(LOC107430684),107405515(LOC10…	2.09627	0.000397589	0.00918873
ko04111	Cell cycle	41	38	3	1057	117	6319	107428398(LOC107428398),107405603(LOC107405603),107421009(LOC107421009),107433770(LOC107433770),107424604(LOC107424604),107429029(LOC107429029),107413435(LOC107413435),107426627(LOC107426627),107431705(LOC107431705),107414846(LOC107414846),107417104(LOC107417104),107432986(LOC107432986),107414725(LOC107414725),107427154(LOC107427154),107429217(LOC107429217),107406249(LOC107406249),107427758(LOC10…	107428398(LOC107428398),107405603(LOC107405603),107421009(LOC107421009),107433770(LOC107433770),107424604(LOC107424604),107429029(LOC107429029),107413435(LOC107413435),107426627(LOC107426627),107414846(LOC107414846),107417104(LOC107417104),107432986(LOC107432986),107414725(LOC107414725),107427154(LOC107427154),107429217(LOC107429217),107406249(LOC107406249),107427758(LOC107427758),107428994(LOC10…	107431705(LOC107431705),107414130(LOC107414130),107422245(LOC107422245),	2.09494	1.85347e-05	0.000963807
ko00904	Diterpenoid biosynthesis	14	7	7	1057	41	6319	107430486(LOC107430486),107430491(LOC107430491),107428821(LOC107428821),107430488(LOC107430488),107430487(LOC107430487),107429538(LOC107429538),107404807(LOC107404807),107404715(LOC107404715),107414377(LOC107414377),107406664(LOC107406664),107409715(LOC107409715),107413744(LOC107413744),107433345(LOC107433345),107420337(LOC107420337),	107430486(LOC107430486),107428821(LOC107428821),107430487(LOC107430487),107414377(LOC107414377),107406664(LOC107406664),107409715(LOC107409715),107420337(LOC107420337),	107430491(LOC107430491),107430488(LOC107430488),107429538(LOC107429538),107404807(LOC107404807),107404715(LOC107404715),107413744(LOC107413744),107433345(LOC107433345),	2.04135	0.00992827	0.0764845
ko00966	Glucosinolate biosynthesis	3	1	2	1057	9	6319	107419884(LOC107419884),107419915(LOC107419915),107419916(LOC107419916),	107419916(LOC107419916),	107419884(LOC107419884),107419915(LOC107419915),	1.99275	0.133287	0.42652
ko04914	Progesterone-mediated oocyte maturation	22	18	4	1057	66	6319	107428398(LOC107428398),107406728(LOC107406728),107424451(LOC107424451),107412624(LOC107412624),107424322(LOC107424322),107419780(LOC107419780),107421350(LOC107421350),107420530(LOC107420530),107420528(LOC107420528),107433703(LOC107433703),107413881(LOC107413881),107411280(LOC107411280),107430166(LOC107430166),107430207(LOC107430207),107411133(LOC107411133),107416067(LOC107416067),107421028(LOC10…	107428398(LOC107428398),107406728(LOC107406728),107424451(LOC107424451),107412624(LOC107412624),107424322(LOC107424322),107419780(LOC107419780),107421350(LOC107421350),107420530(LOC107420530),107420528(LOC107420528),107433703(LOC107433703),107413881(LOC107413881),107416067(LOC107416067),107421028(LOC107421028),107413396(LOC107413396),107410303(LOC107410303),107431525(LOC107431525),107433704(LOC10…	107411280(LOC107411280),107430166(LOC107430166),107430207(LOC107430207),107411133(LOC107411133),	1.99275	0.00235822	0.0272506
ko04110	Cell cycle	49	46	3	1057	148	6319	107428398(LOC107428398),107406728(LOC107406728),107405811(LOC107405811),107405603(LOC107405603),107421009(LOC107421009),107424451(LOC107424451),107428883(LOC107428883),107412624(LOC107412624),107424322(LOC107424322),107424604(LOC107424604),107419780(LOC107419780),107429029(LOC107429029),107413435(LOC107413435),107426627(LOC107426627),107421350(LOC107421350),107431705(LOC107431705),107420530(LOC10…	107428398(LOC107428398),107406728(LOC107406728),107405811(LOC107405811),107405603(LOC107405603),107421009(LOC107421009),107424451(LOC107424451),107428883(LOC107428883),107412624(LOC107412624),107424322(LOC107424322),107424604(LOC107424604),107419780(LOC107419780),107429029(LOC107429029),107413435(LOC107413435),107426627(LOC107426627),107421350(LOC107421350),107420530(LOC107420530),107414846(LOC10…	107431705(LOC107431705),107414130(LOC107414130),107418389(LOC107418389),	1.97928	1.47663e-05	0.0010238
ko00903	Limonene and pinene degradation	31	15	16	1057	95	6319	107418866(LOC107418866),107433678(LOC107433678),107415142(LOC107415142),107420320(LOC107420320),107424758(LOC107424758),107420507(LOC107420507),107424742(LOC107424742),107409696(LOC107409696),107404433(LOC107404433),107426595(LOC107426595),107405738(LOC107405738),107424876(LOC107424876),107420297(LOC107420297),107418224(LOC107418224),107420287(LOC107420287),107433700(LOC107433700),107405740(LOC10…	107418866(LOC107418866),107433678(LOC107433678),107420507(LOC107420507),107424742(LOC107424742),107409696(LOC107409696),107418224(LOC107418224),107420287(LOC107420287),107433700(LOC107433700),107420562(LOC107420562),107405735(LOC107405735),107420508(LOC107420508),107418236(LOC107418236),107404429(LOC107404429),107405741(LOC107405741),107433991(LOC107433991),	107415142(LOC107415142),107420320(LOC107420320),107424758(LOC107424758),107404433(LOC107404433),107426595(LOC107426595),107405738(LOC107405738),107424876(LOC107424876),107420297(LOC107420297),107405740(LOC107405740),107413183(LOC107413183),107420211(LOC107420211),107428459(LOC107428459),107424878(LOC107424878),107420345(LOC107420345),107405743(LOC107405743),107420286(LOC107420286),	1.95079	0.000562985	0.0097584
ko00945	Stilbenoid, diarylheptanoid and gingerol biosynthesis	33	15	18	1057	102	6319	107418866(LOC107418866),107433678(LOC107433678),107415142(LOC107415142),107420320(LOC107420320),107424758(LOC107424758),107420507(LOC107420507),107424742(LOC107424742),107409696(LOC107409696),107404433(LOC107404433),107426595(LOC107426595),107405738(LOC107405738),107424876(LOC107424876),107420297(LOC107420297),107418224(LOC107418224),107420287(LOC107420287),107433700(LOC107433700),107405740(LOC10…	107418866(LOC107418866),107433678(LOC107433678),107420507(LOC107420507),107424742(LOC107424742),107409696(LOC107409696),107418224(LOC107418224),107420287(LOC107420287),107433700(LOC107433700),107420562(LOC107420562),107405735(LOC107405735),107420508(LOC107420508),107418236(LOC107418236),107404429(LOC107404429),107405741(LOC107405741),107433991(LOC107433991),	107415142(LOC107415142),107420320(LOC107420320),107424758(LOC107424758),107404433(LOC107404433),107426595(LOC107426595),107405738(LOC107405738),107424876(LOC107424876),107420297(LOC107420297),107405740(LOC107405740),107413183(LOC107413183),107420211(LOC107420211),107428459(LOC107428459),107406305(LOC107406305),107424878(LOC107424878),107420345(LOC107420345),107405743(LOC107405743),107406537(LOC10…	1.93414	0.000451832	0.00939811
ko00960	Tropane, piperidine and pyridine alkaloid biosynthesis	11	6	5	1057	34	6319	107423205(LOC107423205),107423190(LOC107423190),107432580(LOC107432580),107411045(LOC107411045),107419477(LOC107419477),107418485(LOC107418485),107423187(LOC107423187),107417415(LOC107417415),107417320(LOC107417320),107421646(LOC107421646),107430788(LOC107430788),	107423190(LOC107423190),107419477(LOC107419477),107418485(LOC107418485),107417415(LOC107417415),107417320(LOC107417320),107421646(LOC107421646),	107423205(LOC107423205),107432580(LOC107432580),107411045(LOC107411045),107423187(LOC107423187),107430788(LOC107430788),	1.93414	0.0285152	0.179732
ko04744	Phototransduction	11	2	9	1057	34	6319	107424823(LOC107424823),107417689(LOC107417689),107435006(LOC107435006),107404544(LOC107404544),107417690(LOC107417690),107434111(LOC107434111),107409714(LOC107409714),107415541(LOC107415541),107425895(LOC107425895),107420979(LOC107420979),107416394(LOC107416394),	107435006(LOC107435006),107420979(LOC107420979),	107424823(LOC107424823),107417689(LOC107417689),107404544(LOC107404544),107417690(LOC107417690),107434111(LOC107434111),107409714(LOC107409714),107415541(LOC107415541),107425895(LOC107425895),107416394(LOC107416394),	1.93414	0.0285152	0.179732
ko04740	Olfactory transduction	11	2	9	1057	34	6319	107424823(LOC107424823),107417689(LOC107417689),107435006(LOC107435006),107404544(LOC107404544),107417690(LOC107417690),107434111(LOC107434111),107409714(LOC107409714),107415541(LOC107415541),107425895(LOC107425895),107420979(LOC107420979),107416394(LOC107416394),	107435006(LOC107435006),107420979(LOC107420979),	107424823(LOC107424823),107417689(LOC107417689),107404544(LOC107404544),107417690(LOC107417690),107434111(LOC107434111),107409714(LOC107409714),107415541(LOC107415541),107425895(LOC107425895),107416394(LOC107416394),	1.93414	0.0285152	0.179732
ko00905	Brassinosteroid biosynthesis	9	3	6	1057	28	6319	107421994(LOC107421994),107428769(LOC107428769),107424559(LOC107424559),107428776(LOC107428776),107413844(LOC107413844),107428756(LOC107428756),107429080(LOC107429080),107428760(LOC107428760),107435268(LOC107435268),	107424559(LOC107424559),107429080(LOC107429080),107435268(LOC107435268),	107421994(LOC107421994),107428769(LOC107428769),107428776(LOC107428776),107413844(LOC107413844),107428756(LOC107428756),107428760(LOC107428760),	1.92158	0.0442772	0.204659
ko04925	Aldosterone synthesis and secretion	11	2	9	1057	35	6319	107424823(LOC107424823),107417689(LOC107417689),107435006(LOC107435006),107404544(LOC107404544),107417690(LOC107417690),107434111(LOC107434111),107409714(LOC107409714),107415541(LOC107415541),107425895(LOC107425895),107420979(LOC107420979),107416394(LOC107416394),	107435006(LOC107435006),107420979(LOC107420979),	107424823(LOC107424823),107417689(LOC107417689),107404544(LOC107404544),107417690(LOC107417690),107434111(LOC107434111),107409714(LOC107409714),107415541(LOC107415541),107425895(LOC107425895),107416394(LOC107416394),	1.87888	0.0348097	0.185652
ko00650	Butanoate metabolism	10	3	7	1057	32	6319	107416854(LOC107416854),107433893(LOC107433893),107434877(LOC107434877),107410657(LOC107410657),107404602(LOC107404602),107410015(LOC107410015),107405248(LOC107405248),107416820(LOC107416820),107428053(LOC107428053),107404604(LOC107404604),	107416854(LOC107416854),107410657(LOC107410657),107404604(LOC107404604),	107433893(LOC107433893),107434877(LOC107434877),107404602(LOC107404602),107410015(LOC107410015),107405248(LOC107405248),107416820(LOC107416820),107428053(LOC107428053),	1.8682	0.043448	0.20539
ko00750	Vitamin B6 metabolism	5	0	5	1057	16	6319	107403782(LOC107403782),107411338(LOC107411338),107410863(LOC107410863),107424359(LOC107424359),107414971(LOC107414971),	-	107403782(LOC107403782),107411338(LOC107411338),107410863(LOC107410863),107424359(LOC107424359),107414971(LOC107414971),	1.8682	0.110567	0.365045
ko04713	Circadian entrainment	13	2	11	1057	42	6319	107424823(LOC107424823),107417689(LOC107417689),107435006(LOC107435006),107404544(LOC107404544),107411280(LOC107411280),107417690(LOC107417690),107411133(LOC107411133),107434111(LOC107434111),107409714(LOC107409714),107415541(LOC107415541),107425895(LOC107425895),107420979(LOC107420979),107416394(LOC107416394),	107435006(LOC107435006),107420979(LOC107420979),	107424823(LOC107424823),107417689(LOC107417689),107404544(LOC107404544),107411280(LOC107411280),107417690(LOC107417690),107411133(LOC107411133),107434111(LOC107434111),107409714(LOC107409714),107415541(LOC107415541),107425895(LOC107425895),107416394(LOC107416394),	1.85041	0.027127	0.176325
ko04745	Phototransduction	12	3	9	1057	39	6319	107424823(LOC107424823),107417689(LOC107417689),107435006(LOC107435006),107404544(LOC107404544),107417690(LOC107417690),107409643(LOC107409643),107434111(LOC107434111),107409714(LOC107409714),107415541(LOC107415541),107425895(LOC107425895),107420979(LOC107420979),107416394(LOC107416394),	107435006(LOC107435006),107409643(LOC107409643),107420979(LOC107420979),	107424823(LOC107424823),107417689(LOC107417689),107404544(LOC107404544),107417690(LOC107417690),107434111(LOC107434111),107409714(LOC107409714),107415541(LOC107415541),107425895(LOC107425895),107416394(LOC107416394),	1.83946	0.033751	0.189735
ko00830	Retinol metabolism	4	3	1	1057	13	6319	107415171(LOC107415171),107424129(LOC107424129),107414727(LOC107414727),107403792(LOC107403792),	107415171(LOC107415171),107414727(LOC107414727),107403792(LOC107403792),	107424129(LOC107424129),	1.83946	0.140379	0.429395
ko00627	Aminobenzoate degradation	33	17	16	1057	108	6319	107418866(LOC107418866),107433678(LOC107433678),107415142(LOC107415142),107420320(LOC107420320),107424758(LOC107424758),107420507(LOC107420507),107424742(LOC107424742),107409696(LOC107409696),107404433(LOC107404433),107426595(LOC107426595),107405738(LOC107405738),107424876(LOC107424876),107420297(LOC107420297),107405481(LOC107405481),107418224(LOC107418224),107420287(LOC107420287),107433700(LOC10…	107418866(LOC107418866),107433678(LOC107433678),107420507(LOC107420507),107424742(LOC107424742),107409696(LOC107409696),107405481(LOC107405481),107418224(LOC107418224),107420287(LOC107420287),107433700(LOC107433700),107420562(LOC107420562),107405735(LOC107405735),107420508(LOC107420508),107418236(LOC107418236),107404429(LOC107404429),107405741(LOC107405741),107433991(LOC107433991),107406169(LOC10…	107415142(LOC107415142),107420320(LOC107420320),107424758(LOC107424758),107404433(LOC107404433),107426595(LOC107426595),107405738(LOC107405738),107424876(LOC107424876),107420297(LOC107420297),107405740(LOC107405740),107413183(LOC107413183),107420211(LOC107420211),107428459(LOC107428459),107424878(LOC107424878),107420345(LOC107420345),107405743(LOC107405743),107420286(LOC107420286),	1.82668	0.00119996	0.0166395
ko00940	Phenylpropanoid biosynthesis	83	47	36	1057	273	6319	107426188(LOC107426188),107410667(LOC107410667),107403644(LOC107403644),107410669(LOC107410669),107420428(LOC107420428),107424108(LOC107424108),107432445(LOC107432445),107404886(LOC107404886),107424697(LOC107424697),107407047(LOC107407047),107417274(LOC107417274),107409091(LOC107409091),107410359(LOC107410359),107430599(LOC107430599),107412853(LOC107412853),107404213(LOC107404213),107414954(LOC10…	107410667(LOC107410667),107403644(LOC107403644),107410669(LOC107410669),107432445(LOC107432445),107404886(LOC107404886),107424697(LOC107424697),107417274(LOC107417274),107410359(LOC107410359),107430599(LOC107430599),107412853(LOC107412853),107414954(LOC107414954),107410255(LOC107410255),107417029(LOC107417029),107428642(LOC107428642),107435998(LOC107435998),107410248(LOC107410248),107435903(LOC10…	107426188(LOC107426188),107420428(LOC107420428),107424108(LOC107424108),107407047(LOC107407047),107409091(LOC107409091),107404213(LOC107404213),107411709(LOC107411709),107428187(LOC107428187),107405100(LOC107405100),107415104(LOC107415104),107425057(LOC107425057),107434023(LOC107434023),107411607(LOC107411607),107408651(LOC107408651),107428052(LOC107428052),107408760(LOC107408760),107416547(LOC10…	1.81756	9.64782e-07	0.000200675
ko00480	Glutathione metabolism	36	9	27	1057	120	6319	107433279(LOC107433279),107422872(LOC107422872),107409328(LOC107409328),107406679(LOC107406679),107405508(LOC107405508),107410025(LOC107410025),107423369(LOC107423369),107432767(LOC107432767),107422605(LOC107422605),107423451(LOC107423451),107409956(LOC107409956),107411578(LOC107411578),107405514(LOC107405514),107408486(LOC107408486),107430679(LOC107430679),107421087(LOC107421087),107422492(LOC10…	107423369(LOC107423369),107423451(LOC107423451),107408486(LOC107408486),107426286(LOC107426286),107425421(LOC107425421),107426258(LOC107426258),107419226(LOC107419226),107405983(LOC107405983),107406734(LOC107406734),	107433279(LOC107433279),107422872(LOC107422872),107409328(LOC107409328),107406679(LOC107406679),107405508(LOC107405508),107410025(LOC107410025),107432767(LOC107432767),107422605(LOC107422605),107409956(LOC107409956),107411578(LOC107411578),107405514(LOC107405514),107430679(LOC107430679),107421087(LOC107421087),107422492(LOC107422492),107428781(LOC107428781),107422515(LOC107422515),107426457(LOC10…	1.79347	0.00104755	0.0155636
ko01524	Platinum drug resistance	31	8	23	1057	104	6319	107433279(LOC107433279),107422872(LOC107422872),107409328(LOC107409328),107405508(LOC107405508),107418858(LOC107418858),107423369(LOC107423369),107422605(LOC107422605),107423451(LOC107423451),107429878(LOC107429878),107409956(LOC107409956),107417559(LOC107417559),107411578(LOC107411578),107405514(LOC107405514),107430679(LOC107430679),107411280(LOC107411280),107428781(LOC107428781),107426457(LOC10…	107418858(LOC107418858),107423369(LOC107423369),107423451(LOC107423451),107417559(LOC107417559),107426286(LOC107426286),107426258(LOC107426258),107405983(LOC107405983),107426147(LOC107426147),	107433279(LOC107433279),107422872(LOC107422872),107409328(LOC107409328),107405508(LOC107405508),107422605(LOC107422605),107429878(LOC107429878),107409956(LOC107409956),107411578(LOC107411578),107405514(LOC107405514),107430679(LOC107430679),107411280(LOC107411280),107428781(LOC107428781),107426457(LOC107426457),107428790(LOC107428790),107411133(LOC107411133),107418389(LOC107418389),107430668(LOC10…	1.78198	0.00240651	0.0263449
ko04540	Gap junction	8	6	2	1057	27	6319	107407790(LOC107407790),107410151(LOC107410151),107408672(LOC107408672),107430752(LOC107430752),107411280(LOC107411280),107415605(LOC107415605),107409465(LOC107409465),107411133(LOC107411133),	107407790(LOC107407790),107410151(LOC107410151),107408672(LOC107408672),107430752(LOC107430752),107415605(LOC107415605),107409465(LOC107409465),	107411280(LOC107411280),107411133(LOC107411133),	1.77133	0.0831428	0.314431
ko00910	Nitrogen metabolism	13	10	3	1057	44	6319	107428580(LOC107428580),107431973(LOC107431973),107411468(LOC107411468),107420975(LOC107420975),107431924(LOC107431924),107427052(LOC107427052),107428718(LOC107428718),107414132(LOC107414132),107418393(LOC107418393),107423244(LOC107423244),107432686(LOC107432686),107435000(LOC107435000),107428679(LOC107428679),	107428580(LOC107428580),107431973(LOC107431973),107411468(LOC107411468),107420975(LOC107420975),107427052(LOC107427052),107428718(LOC107428718),107418393(LOC107418393),107423244(LOC107423244),107435000(LOC107435000),107428679(LOC107428679),	107431924(LOC107431924),107414132(LOC107414132),107432686(LOC107432686),	1.7663	0.0385348	0.200381
ko01220	Degradation of aromatic compounds	5	3	2	1057	17	6319	107415171(LOC107415171),107414727(LOC107414727),107403792(LOC107403792),107427628(LOC107427628),107429630(LOC107429630),	107415171(LOC107415171),107414727(LOC107414727),107403792(LOC107403792),	107427628(LOC107427628),107429630(LOC107429630),	1.75831	0.138973	0.437975
ko00040	Pentose and glucuronate interconversions	35	23	12	1057	120	6319	107414333(LOC107414333),107412941(LOC107412941),107414456(LOC107414456),107406625(LOC107406625),107415231(LOC107415231),107409699(LOC107409699),107421292(LOC107421292),107430946(LOC107430946),107413230(LOC107413230),107431897(LOC107431897),107428892(LOC107428892),107405033(LOC107405033),107407569(LOC107407569),107428464(LOC107428464),107405186(LOC107405186),107420185(LOC107420185),107426316(LOC10…	107414333(LOC107414333),107412941(LOC107412941),107414456(LOC107414456),107415231(LOC107415231),107409699(LOC107409699),107421292(LOC107421292),107430946(LOC107430946),107413230(LOC107413230),107431897(LOC107431897),107428464(LOC107428464),107420185(LOC107420185),107406730(LOC107406730),107418263(LOC107418263),107405035(LOC107405035),107414312(LOC107414312),107426243(LOC107426243),107432780(LOC10…	107406625(LOC107406625),107428892(LOC107428892),107405033(LOC107405033),107407569(LOC107407569),107405186(LOC107405186),107426316(LOC107426316),107427628(LOC107427628),107426315(LOC107426315),107415573(LOC107415573),107408251(LOC107408251),107429630(LOC107429630),107426184(LOC107426184),	1.74365	0.00195301	0.0253891
ko00260	Glycine, serine and threonine metabolism	26	14	12	1057	90	6319	107427957(LOC107427957),107423205(LOC107423205),107432636(LOC107432636),107427284(LOC107427284),107406338(LOC107406338),107423190(LOC107423190),107420981(LOC107420981),107410735(LOC107410735),107426985(LOC107426985),107404775(LOC107404775),107419477(LOC107419477),107429585(LOC107429585),107423187(LOC107423187),107433558(LOC107433558),107412325(LOC107412325),107416482(LOC107416482),107429922(LOC10…	107432636(LOC107432636),107427284(LOC107427284),107423190(LOC107423190),107410735(LOC107410735),107404775(LOC107404775),107419477(LOC107419477),107433558(LOC107433558),107429922(LOC107429922),107432643(LOC107432643),107431291(LOC107431291),107424321(LOC107424321),107421646(LOC107421646),107432637(LOC107432637),107425887(LOC107425887),	107427957(LOC107427957),107423205(LOC107423205),107406338(LOC107406338),107420981(LOC107420981),107426985(LOC107426985),107429585(LOC107429585),107423187(LOC107423187),107412325(LOC107412325),107416482(LOC107416482),107424359(LOC107424359),107406999(LOC107406999),107432042(LOC107432042),	1.72705	0.00750743	0.0650644
ko03430	Mismatch repair	14	13	1	1057	49	6319	107434165(LOC107434165),107418858(LOC107418858),107431114(LOC107431114),107404520(LOC107404520),107411306(LOC107411306),107424672(LOC107424672),107411427(LOC107411427),107412920(LOC107412920),107409159(LOC107409159),107420782(LOC107420782),107418933(LOC107418933),107410938(LOC107410938),107426147(LOC107426147),107411334(LOC107411334),	107434165(LOC107434165),107418858(LOC107418858),107404520(LOC107404520),107411306(LOC107411306),107424672(LOC107424672),107411427(LOC107411427),107412920(LOC107412920),107409159(LOC107409159),107420782(LOC107420782),107418933(LOC107418933),107410938(LOC107410938),107426147(LOC107426147),107411334(LOC107411334),	107431114(LOC107431114),	1.70807	0.0428528	0.207288
ko04924	Renin secretion	13	4	9	1057	46	6319	107424823(LOC107424823),107429798(LOC107429798),107414799(LOC107414799),107417689(LOC107417689),107435006(LOC107435006),107404544(LOC107404544),107417690(LOC107417690),107434111(LOC107434111),107409714(LOC107409714),107415541(LOC107415541),107425895(LOC107425895),107420979(LOC107420979),107416394(LOC107416394),	107429798(LOC107429798),107414799(LOC107414799),107435006(LOC107435006),107420979(LOC107420979),	107424823(LOC107424823),107417689(LOC107417689),107404544(LOC107404544),107417690(LOC107417690),107434111(LOC107434111),107409714(LOC107409714),107415541(LOC107415541),107425895(LOC107425895),107416394(LOC107416394),	1.6895	0.0532356	0.22598
ko00950	Isoquinoline alkaloid biosynthesis	9	5	4	1057	32	6319	107423205(LOC107423205),107423190(LOC107423190),107432580(LOC107432580),107419477(LOC107419477),107423187(LOC107423187),107427386(LOC107427386),107417415(LOC107417415),107417320(LOC107417320),107421646(LOC107421646),	107423190(LOC107423190),107419477(LOC107419477),107417415(LOC107417415),107417320(LOC107417320),107421646(LOC107421646),	107423205(LOC107423205),107432580(LOC107432580),107423187(LOC107423187),107427386(LOC107427386),	1.68138	0.094337	0.344247
ko00603	Glycosphingolipid biosynthesis	5	3	2	1057	18	6319	107410661(LOC107410661),107430777(LOC107430777),107422770(LOC107422770),107421976(LOC107421976),107409623(LOC107409623),	107410661(LOC107410661),107422770(LOC107422770),107409623(LOC107409623),	107430777(LOC107430777),107421976(LOC107421976),	1.66062	0.171199	0.508707
ko00592	alpha-Linolenic acid metabolism	18	5	13	1057	65	6319	107423913(LOC107423913),107432157(LOC107432157),107421475(LOC107421475),107405871(LOC107405871),107429485(LOC107429485),107416558(LOC107416558),107415195(LOC107415195),107424141(LOC107424141),107424087(LOC107424087),107423872(LOC107423872),107409504(LOC107409504),107423912(LOC107423912),107409898(LOC107409898),107421423(LOC107421423),107432179(LOC107432179),107430956(LOC107430956),107421479(LOC10…	107432157(LOC107432157),107405871(LOC107405871),107429485(LOC107429485),107415195(LOC107415195),107421423(LOC107421423),	107423913(LOC107423913),107421475(LOC107421475),107416558(LOC107416558),107424141(LOC107424141),107424087(LOC107424087),107423872(LOC107423872),107409504(LOC107409504),107423912(LOC107423912),107409898(LOC107409898),107432179(LOC107432179),107430956(LOC107430956),107421479(LOC107421479),107403689(LOC107403689),	1.65551	0.0330927	0.191202
ko04750	Inflammatory mediator regulation of TRP channels	13	3	10	1057	47	6319	107435250(LOC107435250),107424823(LOC107424823),107417689(LOC107417689),107435006(LOC107435006),107404544(LOC107404544),107417690(LOC107417690),107435683(LOC107435683),107434111(LOC107434111),107409714(LOC107409714),107415541(LOC107415541),107425895(LOC107425895),107420979(LOC107420979),107416394(LOC107416394),	107435250(LOC107435250),107435006(LOC107435006),107420979(LOC107420979),	107424823(LOC107424823),107417689(LOC107417689),107404544(LOC107404544),107417690(LOC107417690),107435683(LOC107435683),107434111(LOC107434111),107409714(LOC107409714),107415541(LOC107415541),107425895(LOC107425895),107416394(LOC107416394),	1.65356	0.0619703	0.252742
ko00900	Terpenoid backbone biosynthesis	17	6	11	1057	62	6319	107433893(LOC107433893),107413508(LOC107413508),107434877(LOC107434877),107409570(LOC107409570),107412479(LOC107412479),107430958(LOC107430958),107413046(LOC107413046),107416294(LOC107416294),107410015(LOC107410015),107405248(LOC107405248),107416820(LOC107416820),107424303(LOC107424303),107425053(LOC107425053),107424275(LOC107424275),107416295(LOC107416295),107412029(LOC107412029),107416506(LOC10…	107413508(LOC107413508),107416294(LOC107416294),107424303(LOC107424303),107425053(LOC107425053),107424275(LOC107424275),107416295(LOC107416295),	107433893(LOC107433893),107434877(LOC107434877),107409570(LOC107409570),107412479(LOC107412479),107430958(LOC107430958),107413046(LOC107413046),107410015(LOC107410015),107405248(LOC107405248),107416820(LOC107416820),107412029(LOC107412029),107416506(LOC107416506),	1.63919	0.0407173	0.206566
ko00626	Naphthalene degradation	3	3	0	1057	11	6319	107415171(LOC107415171),107414727(LOC107414727),107403792(LOC107403792),	107415171(LOC107415171),107414727(LOC107414727),107403792(LOC107403792),	-	1.63043	0.231349	0.668341
ko04712	Circadian rhythm	16	6	10	1057	59	6319	107427575(LOC107427575),107432866(LOC107432866),107421718(LOC107421718),107423826(LOC107423826),107429253(LOC107429253),107414998(LOC107414998),107424156(LOC107424156),107428003(LOC107428003),107426646(LOC107426646),107421599(LOC107421599),107423791(LOC107423791),107427576(LOC107427576),107422596(LOC107422596),107411166(LOC107411166),107413622(LOC107413622),107422581(LOC107422581),	107427575(LOC107427575),107423826(LOC107423826),107428003(LOC107428003),107427576(LOC107427576),107422596(LOC107422596),107422581(LOC107422581),	107432866(LOC107432866),107421718(LOC107421718),107429253(LOC107429253),107414998(LOC107414998),107424156(LOC107424156),107426646(LOC107426646),107421599(LOC107421599),107423791(LOC107423791),107411166(LOC107411166),107413622(LOC107413622),	1.62122	0.0501511	0.217322
ko04113	Meiosis	26	25	1	1057	96	6319	107428398(LOC107428398),107405603(LOC107405603),107424604(LOC107424604),107413435(LOC107413435),107426627(LOC107426627),107414846(LOC107414846),107432986(LOC107432986),107414725(LOC107414725),107427154(LOC107427154),107429217(LOC107429217),107406249(LOC107406249),107427758(LOC107427758),107428994(LOC107428994),107413881(LOC107413881),107414130(LOC107414130),107429407(LOC107429407),107427351(LOC10…	107428398(LOC107428398),107405603(LOC107405603),107424604(LOC107424604),107413435(LOC107413435),107426627(LOC107426627),107414846(LOC107414846),107432986(LOC107432986),107414725(LOC107414725),107427154(LOC107427154),107429217(LOC107429217),107406249(LOC107406249),107427758(LOC107427758),107428994(LOC107428994),107413881(LOC107413881),107429407(LOC107429407),107427351(LOC107427351),107423149(LOC10…	107414130(LOC107414130),	1.61911	0.0166711	0.119572
ko04015	Rap1 signaling pathway	17	6	11	1057	63	6319	107424823(LOC107424823),107431777(LOC107431777),107417689(LOC107417689),107435006(LOC107435006),107404544(LOC107404544),107411280(LOC107411280),107417690(LOC107417690),107411133(LOC107411133),107403766(LOC107403766),107409643(LOC107409643),107434111(LOC107434111),107409714(LOC107409714),107415541(LOC107415541),107425895(LOC107425895),107420979(LOC107420979),107435338(LOC107435338),107416394(LOC10…	107431777(LOC107431777),107435006(LOC107435006),107403766(LOC107403766),107409643(LOC107409643),107420979(LOC107420979),107435338(LOC107435338),	107424823(LOC107424823),107417689(LOC107417689),107404544(LOC107404544),107411280(LOC107411280),107417690(LOC107417690),107411133(LOC107411133),107434111(LOC107434111),107409714(LOC107409714),107415541(LOC107415541),107425895(LOC107425895),107416394(LOC107416394),	1.61318	0.046637	0.21088
ko00100	Steroid biosynthesis	8	4	4	1057	30	6319	107425735(LOC107425735),107431850(LOC107431850),107413371(LOC107413371),107422799(LOC107422799),107417569(LOC107417569),107427482(LOC107427482),107425040(LOC107425040),107427347(LOC107427347),	107425735(LOC107425735),107431850(LOC107431850),107413371(LOC107413371),107422799(LOC107422799),	107417569(LOC107417569),107427482(LOC107427482),107425040(LOC107425040),107427347(LOC107427347),	1.5942	0.140137	0.435052
ko00680	Methane metabolism	20	7	13	1057	76	6319	107415171(LOC107415171),107406338(LOC107406338),107420981(LOC107420981),107410735(LOC107410735),107426985(LOC107426985),107429574(LOC107429574),107406990(LOC107406990),107432540(LOC107432540),107416407(LOC107416407),107430723(LOC107430723),107406885(LOC107406885),107435049(LOC107435049),107414727(LOC107414727),107403792(LOC107403792),107424359(LOC107424359),107407446(LOC107407446),107421671(LOC10…	107415171(LOC107415171),107410735(LOC107410735),107429574(LOC107429574),107430723(LOC107430723),107414727(LOC107414727),107403792(LOC107403792),107426784(LOC107426784),	107406338(LOC107406338),107420981(LOC107420981),107426985(LOC107426985),107406990(LOC107406990),107432540(LOC107432540),107416407(LOC107416407),107406885(LOC107406885),107435049(LOC107435049),107424359(LOC107424359),107407446(LOC107407446),107421671(LOC107421671),107415423(LOC107415423),107406999(LOC107406999),	1.57322	0.0423334	0.209651
ko03440	Homologous recombination	14	13	1	1057	54	6319	107434165(LOC107434165),107415180(LOC107415180),107431114(LOC107431114),107407342(LOC107407342),107409159(LOC107409159),107420782(LOC107420782),107418933(LOC107418933),107421776(LOC107421776),107423821(LOC107423821),107423609(LOC107423609),107422363(LOC107422363),107427161(LOC107427161),107431037(LOC107431037),107427069(LOC107427069),	107434165(LOC107434165),107415180(LOC107415180),107407342(LOC107407342),107409159(LOC107409159),107420782(LOC107420782),107418933(LOC107418933),107421776(LOC107421776),107423821(LOC107423821),107423609(LOC107423609),107422363(LOC107422363),107427161(LOC107427161),107431037(LOC107431037),107427069(LOC107427069),	107431114(LOC107431114),	1.54991	0.0870406	0.323294
ko03460	Fanconi anemia pathway	15	14	1	1057	58	6319	107431848(LOC107431848),107434165(LOC107434165),107433136(LOC107433136),107415180(LOC107415180),107431114(LOC107431114),107405260(LOC107405260),107407342(LOC107407342),107407482(LOC107407482),107420782(LOC107420782),107418933(LOC107418933),107421776(LOC107421776),107423821(LOC107423821),107423609(LOC107423609),107431037(LOC107431037),107419791(LOC107419791),	107431848(LOC107431848),107434165(LOC107434165),107433136(LOC107433136),107415180(LOC107415180),107405260(LOC107405260),107407342(LOC107407342),107407482(LOC107407482),107420782(LOC107420782),107418933(LOC107418933),107421776(LOC107421776),107423821(LOC107423821),107423609(LOC107423609),107431037(LOC107431037),107419791(LOC107419791),	107431114(LOC107431114),	1.5461	0.0802838	0.309241
ko04020	Calcium signaling pathway	16	5	11	1057	62	6319	107424823(LOC107424823),107429798(LOC107429798),107414799(LOC107414799),107412685(LOC107412685),107417689(LOC107417689),107410786(LOC107410786),107435006(LOC107435006),107404544(LOC107404544),107417690(LOC107417690),107415860(LOC107415860),107434111(LOC107434111),107409714(LOC107409714),107415541(LOC107415541),107425895(LOC107425895),107420979(LOC107420979),107416394(LOC107416394),	107429798(LOC107429798),107414799(LOC107414799),107410786(LOC107410786),107435006(LOC107435006),107420979(LOC107420979),	107424823(LOC107424823),107412685(LOC107412685),107417689(LOC107417689),107404544(LOC107404544),107417690(LOC107417690),107415860(LOC107415860),107434111(LOC107434111),107409714(LOC107409714),107415541(LOC107415541),107425895(LOC107425895),107416394(LOC107416394),	1.54277	0.074058	0.290643
ko04010	MAPK signaling pathway	13	4	9	1057	51	6319	107431777(LOC107431777),107406481(LOC107406481),107429798(LOC107429798),107414799(LOC107414799),107411280(LOC107411280),107413529(LOC107413529),107426626(LOC107426626),107411133(LOC107411133),107403766(LOC107403766),107413482(LOC107413482),107405906(LOC107405906),107411076(LOC107411076),107413527(LOC107413527),	107431777(LOC107431777),107429798(LOC107429798),107414799(LOC107414799),107403766(LOC107403766),	107406481(LOC107406481),107411280(LOC107411280),107413529(LOC107413529),107426626(LOC107426626),107411133(LOC107411133),107413482(LOC107413482),107405906(LOC107405906),107411076(LOC107411076),107413527(LOC107413527),	1.52387	0.107385	0.36026
ko04075	Plant hormone signal transduction	73	58	15	1057	287	6319	107419907(LOC107419907),107406564(LOC107406564),107432098(LOC107432098),107403983(LOC107403983),107429183(LOC107429183),107434943(LOC107434943),107427102(LOC107427102),107413132(LOC107413132),107411165(LOC107411165),107404357(LOC107404357),107431869(LOC107431869),107425559(LOC107425559),107422868(LOC107422868),107422467(LOC107422467),107403858(LOC107403858),107427415(LOC107427415),107423312(LOC10…	107419907(LOC107419907),107429183(LOC107429183),107427102(LOC107427102),107413132(LOC107413132),107404357(LOC107404357),107425559(LOC107425559),107422467(LOC107422467),107403858(LOC107403858),107427415(LOC107427415),107423312(LOC107423312),107435327(LOC107435327),107435535(LOC107435535),107431055(LOC107431055),107408788(LOC107408788),107407617(LOC107407617),107419317(LOC107419317),107416301(LOC10…	107406564(LOC107406564),107432098(LOC107432098),107403983(LOC107403983),107434943(LOC107434943),107411165(LOC107411165),107431869(LOC107431869),107422868(LOC107422868),107418994(LOC107418994),107434645(LOC107434645),107427472(LOC107427472),107427103(LOC107427103),107429170(LOC107429170),107418950(LOC107418950),107403308(LOC107403308),107414614(LOC107414614),	1.5206	0.000837171	0.0133947
ko00604	Glycosphingolipid biosynthesis	2	2	0	1057	8	6319	107410661(LOC107410661),107422770(LOC107422770),	107410661(LOC107410661),107422770(LOC107422770),	-	1.49456	0.304331	0.801277
ko00362	Benzoate degradation	2	0	2	1057	8	6319	107433893(LOC107433893),107416820(LOC107416820),	-	107433893(LOC107433893),107416820(LOC107416820),	1.49456	0.304331	0.801277
ko00350	Tyrosine metabolism	15	10	5	1057	60	6319	107415171(LOC107415171),107423205(LOC107423205),107423190(LOC107423190),107432580(LOC107432580),107415195(LOC107415195),107419477(LOC107419477),107423187(LOC107423187),107414727(LOC107414727),107427386(LOC107427386),107403792(LOC107403792),107425635(LOC107425635),107417415(LOC107417415),107417320(LOC107417320),107408748(LOC107408748),107421646(LOC107421646),	107415171(LOC107415171),107423190(LOC107423190),107415195(LOC107415195),107419477(LOC107419477),107414727(LOC107414727),107403792(LOC107403792),107417415(LOC107417415),107417320(LOC107417320),107408748(LOC107408748),107421646(LOC107421646),	107423205(LOC107423205),107432580(LOC107432580),107423187(LOC107423187),107427386(LOC107427386),107425635(LOC107425635),	1.49456	0.102371	0.360902
ko04626	Plant-pathogen interaction	62	10	52	1057	253	6319	107416380(LOC107416380),107434542(LOC107434542),107417331(LOC107417331),107407463(LOC107407463),107431823(LOC107431823),107408732(LOC107408732),107420658(LOC107420658),107427102(LOC107427102),107434534(LOC107434534),107426320(LOC107426320),107413335(LOC107413335),107424831(LOC107424831),107434565(LOC107434565),107403736(LOC107403736),107424823(LOC107424823),107429972(LOC107429972),107411616(LOC10…	107416380(LOC107416380),107407463(LOC107407463),107420658(LOC107420658),107427102(LOC107427102),107413335(LOC107413335),107435006(LOC107435006),107405187(LOC107405187),107407641(LOC107407641),107420979(LOC107420979),107419337(LOC107419337),	107434542(LOC107434542),107417331(LOC107417331),107431823(LOC107431823),107408732(LOC107408732),107434534(LOC107434534),107426320(LOC107426320),107424831(LOC107424831),107434565(LOC107434565),107403736(LOC107403736),107424823(LOC107424823),107429972(LOC107429972),107411616(LOC107411616),107431258(LOC107431258),107434572(LOC107434572),107433642(LOC107433642),107414583(LOC107414583),107419326(LOC10…	1.46502	0.00438187	0.0434014
ko00052	Galactose metabolism	23	4	19	1057	94	6319	107414286(LOC107414286),107403967(LOC107403967),107418487(LOC107418487),107432445(LOC107432445),107408088(LOC107408088),107415484(LOC107415484),107406990(LOC107406990),107429837(LOC107429837),107411641(LOC107411641),107419312(LOC107419312),107416407(LOC107416407),107417705(LOC107417705),107415531(LOC107415531),107406885(LOC107406885),107407854(LOC107407854),107435049(LOC107435049),107426117(LOC10…	107414286(LOC107414286),107432445(LOC107432445),107415531(LOC107415531),107407854(LOC107407854),	107403967(LOC107403967),107418487(LOC107418487),107408088(LOC107408088),107415484(LOC107415484),107406990(LOC107406990),107429837(LOC107429837),107411641(LOC107411641),107419312(LOC107419312),107416407(LOC107416407),107417705(LOC107417705),107406885(LOC107406885),107435049(LOC107435049),107426117(LOC107426117),107421976(LOC107421976),107418222(LOC107418222),107425264(LOC107425264),107411640(LOC10…	1.46276	0.0648027	0.259211
ko00460	Cyanoamino acid metabolism	26	15	11	1057	107	6319	107410667(LOC107410667),107403644(LOC107403644),107410669(LOC107410669),107432123(LOC107432123),107432445(LOC107432445),107404886(LOC107404886),107406338(LOC107406338),107420981(LOC107420981),107410359(LOC107410359),107432124(LOC107432124),107430599(LOC107430599),107432125(LOC107432125),107414223(LOC107414223),107432767(LOC107432767),107414194(LOC107414194),107404100(LOC107404100),107410829(LOC10…	107410667(LOC107410667),107403644(LOC107403644),107410669(LOC107410669),107432123(LOC107432123),107432445(LOC107432445),107404886(LOC107404886),107410359(LOC107410359),107432124(LOC107432124),107430599(LOC107430599),107404100(LOC107404100),107432427(LOC107432427),107425421(LOC107425421),107432444(LOC107432444),107403645(LOC107403645),107432441(LOC107432441),	107406338(LOC107406338),107420981(LOC107420981),107432125(LOC107432125),107414223(LOC107414223),107432767(LOC107432767),107414194(LOC107414194),107410829(LOC107410829),107407673(LOC107407673),107432212(LOC107432212),107412640(LOC107412640),107414258(LOC107414258),	1.45266	0.0559032	0.232557
ko00380	Tryptophan metabolism	15	8	7	1057	62	6319	107433893(LOC107433893),107428581(LOC107428581),107410390(LOC107410390),107426050(LOC107426050),107410358(LOC107410358),107419884(LOC107419884),107418435(LOC107418435),107419915(LOC107419915),107418323(LOC107418323),107410391(LOC107410391),107416820(LOC107416820),107410346(LOC107410346),107418282(LOC107418282),107419916(LOC107419916),107415123(LOC107415123),	107428581(LOC107428581),107410390(LOC107410390),107426050(LOC107426050),107418435(LOC107418435),107418323(LOC107418323),107410346(LOC107410346),107418282(LOC107418282),107419916(LOC107419916),	107433893(LOC107433893),107410358(LOC107410358),107419884(LOC107419884),107419915(LOC107419915),107410391(LOC107410391),107416820(LOC107416820),107415123(LOC107415123),	1.44635	0.128373	0.417211
ko04933	AGE-RAGE signaling pathway in diabetic complications	5	3	2	1057	21	6319	107431777(LOC107431777),107410786(LOC107410786),107411280(LOC107411280),107411133(LOC107411133),107403766(LOC107403766),	107431777(LOC107431777),107410786(LOC107410786),107403766(LOC107403766),	107411280(LOC107411280),107411133(LOC107411133),	1.42339	0.289688	0.772501
ko00500	Starch and sucrose metabolism	69	42	27	1057	292	6319	107432604(LOC107432604),107433941(LOC107433941),107414286(LOC107414286),107410667(LOC107410667),107403644(LOC107403644),107410669(LOC107410669),107426335(LOC107426335),107403967(LOC107403967),107418487(LOC107418487),107432445(LOC107432445),107404886(LOC107404886),107409215(LOC107409215),107414574(LOC107414574),107421001(LOC107421001),107414333(LOC107414333),107412941(LOC107412941),107410359(LOC10…	107432604(LOC107432604),107433941(LOC107433941),107414286(LOC107414286),107410667(LOC107410667),107403644(LOC107403644),107410669(LOC107410669),107426335(LOC107426335),107432445(LOC107432445),107404886(LOC107404886),107421001(LOC107421001),107414333(LOC107414333),107412941(LOC107412941),107410359(LOC107410359),107430599(LOC107430599),107426379(LOC107426379),107409699(LOC107409699),107407180(LOC10…	107403967(LOC107403967),107418487(LOC107418487),107409215(LOC107409215),107414574(LOC107414574),107406625(LOC107406625),107419956(LOC107419956),107409917(LOC107409917),107428892(LOC107428892),107405033(LOC107405033),107407569(LOC107407569),107405186(LOC107405186),107425430(LOC107425430),107426316(LOC107426316),107426315(LOC107426315),107425431(LOC107425431),107432212(LOC107432212),107420958(LOC10…	1.41267	0.00643901	0.0582311
ko00300	Lysine biosynthesis	4	0	4	1057	17	6319	107427957(LOC107427957),107429585(LOC107429585),107405078(LOC107405078),107422667(LOC107422667),	-	107427957(LOC107427957),107429585(LOC107429585),107405078(LOC107405078),107422667(LOC107422667),	1.40664	0.319714	0.820994
ko04141	Protein processing in endoplasmic reticulum	55	3	52	1057	234	6319	107410942(LOC107410942),107415246(LOC107415246),107422699(LOC107422699),107414306(LOC107414306),107410914(LOC107410914),107404752(LOC107404752),107411115(LOC107411115),107413815(LOC107413815),107406481(LOC107406481),107410965(LOC107410965),107410947(LOC107410947),107424261(LOC107424261),107431705(LOC107431705),107427494(LOC107427494),107413907(LOC107413907),107418537(LOC107418537),107420159(LOC10…	107413061(LOC107413061),107433203(LOC107433203),107426382(LOC107426382),	107410942(LOC107410942),107415246(LOC107415246),107422699(LOC107422699),107414306(LOC107414306),107410914(LOC107410914),107404752(LOC107404752),107411115(LOC107411115),107413815(LOC107413815),107406481(LOC107406481),107410965(LOC107410965),107410947(LOC107410947),107424261(LOC107424261),107431705(LOC107431705),107427494(LOC107427494),107413907(LOC107413907),107418537(LOC107418537),107420159(LOC10…	1.40514	0.0151428	0.11249
ko00720	Carbon fixation pathways in prokaryotes	7	2	5	1057	30	6319	107433893(LOC107433893),107433052(LOC107433052),107428716(LOC107428716),107429574(LOC107429574),107432540(LOC107432540),107416820(LOC107416820),107419004(LOC107419004),	107433052(LOC107433052),107429574(LOC107429574),	107433893(LOC107433893),107428716(LOC107428716),107432540(LOC107432540),107416820(LOC107416820),107419004(LOC107419004),	1.39492	0.272545	0.766071
ko00310	Lysine degradation	8	5	3	1057	35	6319	107433893(LOC107433893),107423840(LOC107423840),107404775(LOC107404775),107421144(LOC107421144),107418485(LOC107418485),107416820(LOC107416820),107429922(LOC107429922),107429683(LOC107429683),	107404775(LOC107404775),107421144(LOC107421144),107418485(LOC107418485),107429922(LOC107429922),107429683(LOC107429683),	107433893(LOC107433893),107423840(LOC107423840),107416820(LOC107416820),	1.36645	0.278479	0.772316
ko04130	SNARE interactions in vesicular transport	9	4	5	1057	40	6319	107413788(LOC107413788),107433634(LOC107433634),107414488(LOC107414488),107408898(LOC107408898),107423509(LOC107423509),107422953(LOC107422953),107406871(LOC107406871),107425879(LOC107425879),107433109(LOC107433109),	107413788(LOC107413788),107423509(LOC107423509),107425879(LOC107425879),107433109(LOC107433109),	107433634(LOC107433634),107414488(LOC107414488),107408898(LOC107408898),107422953(LOC107422953),107406871(LOC107406871),	1.3451	0.281693	0.77095
ko01110	Biosynthesis of secondary metabolites	346	169	177	1057	1541	6319	107414899(LOC107414899),107426188(LOC107426188),107430441(LOC107430441),107418866(LOC107418866),107433893(LOC107433893),107423985(LOC107423985),107427575(LOC107427575),107433678(LOC107433678),107423913(LOC107423913),107410667(LOC107410667),107415142(LOC107415142),107406014(LOC107406014),107415171(LOC107415171),107403620(LOC107403620),107427957(LOC107427957),107403644(LOC107403644),107426771(LOC10…	107414899(LOC107414899),107418866(LOC107418866),107423985(LOC107423985),107427575(LOC107427575),107433678(LOC107433678),107410667(LOC107410667),107406014(LOC107406014),107415171(LOC107415171),107403620(LOC107403620),107403644(LOC107403644),107410669(LOC107410669),107432123(LOC107432123),107421119(LOC107421119),107432157(LOC107432157),107413508(LOC107413508),107432636(LOC107432636),107416652(LOC10…	107426188(LOC107426188),107430441(LOC107430441),107433893(LOC107433893),107423913(LOC107423913),107415142(LOC107415142),107427957(LOC107427957),107426771(LOC107426771),107423205(LOC107423205),107420320(LOC107420320),107434877(LOC107434877),107409570(LOC107409570),107430002(LOC107430002),107424108(LOC107424108),107431281(LOC107431281),107412479(LOC107412479),107430958(LOC107430958),107413046(LOC10…	1.34229	3.22649e-06	0.000335555
ko03410	Base excision repair	14	12	2	1057	63	6319	107419650(LOC107419650),107406762(LOC107406762),107421847(LOC107421847),107411427(LOC107411427),107410533(LOC107410533),107428008(LOC107428008),107409159(LOC107409159),107413857(LOC107413857),107434012(LOC107434012),107424404(LOC107424404),107407367(LOC107407367),107404723(LOC107404723),107410938(LOC107410938),107424652(LOC107424652),	107419650(LOC107419650),107421847(LOC107421847),107411427(LOC107411427),107410533(LOC107410533),107428008(LOC107428008),107409159(LOC107409159),107413857(LOC107413857),107434012(LOC107434012),107424404(LOC107424404),107407367(LOC107407367),107404723(LOC107404723),107410938(LOC107410938),	107406762(LOC107406762),107424652(LOC107424652),	1.3285	0.232474	0.662393
ko00524	Butirosin and neomycin biosynthesis	2	1	1	1057	9	6319	107407854(LOC107407854),107432849(LOC107432849),	107407854(LOC107407854),	107432849(LOC107432849),	1.3285	0.385943	0.944425
ko00196	Photosynthesis	4	0	4	1057	18	6319	107410137(LOC107410137),107413540(LOC107413540),107427642(LOC107427642),107413633(LOC107413633),	-	107410137(LOC107410137),107413540(LOC107413540),107427642(LOC107427642),107413633(LOC107413633),	1.3285	0.374584	0.938716
ko00270	Cysteine and methionine metabolism	26	10	16	1057	119	6319	107423985(LOC107423985),107427957(LOC107427957),107421119(LOC107421119),107415089(LOC107415089),107403319(LOC107403319),107432580(LOC107432580),107420625(LOC107420625),107429585(LOC107429585),107430205(LOC107430205),107427008(LOC107427008),107404325(LOC107404325),107418882(LOC107418882),107411715(LOC107411715),107428270(LOC107428270),107415427(LOC107415427),107430206(LOC107430206),107417415(LOC10…	107423985(LOC107423985),107421119(LOC107421119),107415089(LOC107415089),107420625(LOC107420625),107404325(LOC107404325),107417415(LOC107417415),107417320(LOC107417320),107431291(LOC107431291),107415803(LOC107415803),107412265(LOC107412265),	107427957(LOC107427957),107403319(LOC107403319),107432580(LOC107432580),107429585(LOC107429585),107430205(LOC107430205),107427008(LOC107427008),107418882(LOC107418882),107411715(LOC107411715),107428270(LOC107428270),107415427(LOC107415427),107430206(LOC107430206),107423145(LOC107423145),107427009(LOC107427009),107417150(LOC107417150),107432945(LOC107432945),107432928(LOC107432928),	1.30617	0.154454	0.4656
ko04922	Glucagon signaling pathway	19	8	11	1057	88	6319	107434327(LOC107434327),107424823(LOC107424823),107429798(LOC107429798),107414799(LOC107414799),107417689(LOC107417689),107435006(LOC107435006),107425941(LOC107425941),107404544(LOC107404544),107417690(LOC107417690),107418882(LOC107418882),107435588(LOC107435588),107434216(LOC107434216),107434111(LOC107434111),107409714(LOC107409714),107415541(LOC107415541),107425895(LOC107425895),107430461(LOC10…	107434327(LOC107434327),107429798(LOC107429798),107414799(LOC107414799),107435006(LOC107435006),107435588(LOC107435588),107434216(LOC107434216),107430461(LOC107430461),107420979(LOC107420979),	107424823(LOC107424823),107417689(LOC107417689),107425941(LOC107425941),107404544(LOC107404544),107417690(LOC107417690),107418882(LOC107418882),107434111(LOC107434111),107409714(LOC107409714),107415541(LOC107415541),107425895(LOC107425895),107416394(LOC107416394),	1.29076	0.224012	0.656261
ko04380	Osteoclast differentiation	7	4	3	1057	33	6319	107431777(LOC107431777),107429798(LOC107429798),107419438(LOC107419438),107414799(LOC107414799),107411280(LOC107411280),107411133(LOC107411133),107403766(LOC107403766),	107431777(LOC107431777),107429798(LOC107429798),107414799(LOC107414799),107403766(LOC107403766),	107419438(LOC107419438),107411280(LOC107411280),107411133(LOC107411133),	1.26811	0.388236	0.938989
ko04014	Ras signaling pathway	18	6	12	1057	86	6319	107432157(LOC107432157),107424823(LOC107424823),107431777(LOC107431777),107405253(LOC107405253),107417689(LOC107417689),107435006(LOC107435006),107404544(LOC107404544),107411280(LOC107411280),107434819(LOC107434819),107417690(LOC107417690),107411133(LOC107411133),107403766(LOC107403766),107434111(LOC107434111),107409714(LOC107409714),107415541(LOC107415541),107425895(LOC107425895),107420979(LOC10…	107432157(LOC107432157),107431777(LOC107431777),107435006(LOC107435006),107434819(LOC107434819),107403766(LOC107403766),107420979(LOC107420979),	107424823(LOC107424823),107405253(LOC107405253),107417689(LOC107417689),107404544(LOC107404544),107411280(LOC107411280),107417690(LOC107417690),107411133(LOC107411133),107434111(LOC107434111),107409714(LOC107409714),107415541(LOC107415541),107425895(LOC107425895),107416394(LOC107416394),	1.25126	0.284475	0.768452
ko04360	Axon guidance	9	4	5	1057	43	6319	107431777(LOC107431777),107429798(LOC107429798),107414799(LOC107414799),107409775(LOC107409775),107411280(LOC107411280),107411133(LOC107411133),107403766(LOC107403766),107407248(LOC107407248),107405540(LOC107405540),	107431777(LOC107431777),107429798(LOC107429798),107414799(LOC107414799),107403766(LOC107403766),	107409775(LOC107409775),107411280(LOC107411280),107411133(LOC107411133),107407248(LOC107407248),107405540(LOC107405540),	1.25126	0.381909	0.94568
ko01120	Microbial metabolism in diverse environments	111	48	63	1057	531	6319	107418866(LOC107418866),107416854(LOC107416854),107433893(LOC107433893),107433678(LOC107433678),107419772(LOC107419772),107415142(LOC107415142),107415171(LOC107415171),107427957(LOC107427957),107420320(LOC107420320),107433052(LOC107433052),107424758(LOC107424758),107406338(LOC107406338),107420507(LOC107420507),107420981(LOC107420981),107410735(LOC107410735),107426985(LOC107426985),107424742(LOC10…	107418866(LOC107418866),107416854(LOC107416854),107433678(LOC107433678),107419772(LOC107419772),107415171(LOC107415171),107433052(LOC107433052),107420507(LOC107420507),107410735(LOC107410735),107424742(LOC107424742),107420975(LOC107420975),107429574(LOC107429574),107427982(LOC107427982),107427052(LOC107427052),107415195(LOC107415195),107409696(LOC107409696),107403380(LOC107403380),107423371(LOC10…	107433893(LOC107433893),107415142(LOC107415142),107427957(LOC107427957),107420320(LOC107420320),107424758(LOC107424758),107406338(LOC107406338),107420981(LOC107420981),107426985(LOC107426985),107428716(LOC107428716),107403319(LOC107403319),107404602(LOC107404602),107406679(LOC107406679),107410025(LOC107410025),107406990(LOC107406990),107427247(LOC107427247),107404433(LOC107404433),107432540(LOC10…	1.24969	0.0260602	0.174856
ko00630	Glyoxylate and dicarboxylate metabolism	18	9	9	1057	89	6319	107433893(LOC107433893),107432636(LOC107432636),107427284(LOC107427284),107433052(LOC107433052),107406338(LOC107406338),107420981(LOC107420981),107410735(LOC107410735),107423371(LOC107423371),107433558(LOC107433558),107416820(LOC107416820),107435083(LOC107435083),107423244(LOC107423244),107432643(LOC107432643),107415024(LOC107415024),107419340(LOC107419340),107415423(LOC107415423),107432637(LOC10…	107432636(LOC107432636),107427284(LOC107427284),107433052(LOC107433052),107410735(LOC107410735),107423371(LOC107423371),107433558(LOC107433558),107423244(LOC107423244),107432643(LOC107432643),107432637(LOC107432637),	107433893(LOC107433893),107406338(LOC107406338),107420981(LOC107420981),107416820(LOC107416820),107435083(LOC107435083),107415024(LOC107415024),107419340(LOC107419340),107415423(LOC107415423),107416543(LOC107416543),	1.20908	0.350263	0.888472
ko00053	Ascorbate and aldarate metabolism	12	2	10	1057	60	6319	107430170(LOC107430170),107432793(LOC107432793),107429605(LOC107429605),107419355(LOC107419355),107428892(LOC107428892),107421087(LOC107421087),107407569(LOC107407569),107416393(LOC107416393),107416252(LOC107416252),107424432(LOC107424432),107410428(LOC107410428),107424630(LOC107424630),	107430170(LOC107430170),107410428(LOC107410428),	107432793(LOC107432793),107429605(LOC107429605),107419355(LOC107419355),107428892(LOC107428892),107421087(LOC107421087),107407569(LOC107407569),107416393(LOC107416393),107416252(LOC107416252),107424432(LOC107424432),107424630(LOC107424630),	1.19565	0.427388	1
ko04320	Dorso-ventral axis formation	2	0	2	1057	10	6319	107411280(LOC107411280),107411133(LOC107411133),	-	107411280(LOC107411280),107411133(LOC107411133),	1.19565	0.47216	1
ko00590	Arachidonic acid metabolism	5	3	2	1057	25	6319	107432157(LOC107432157),107432767(LOC107432767),107425421(LOC107425421),107424812(LOC107424812),107418554(LOC107418554),	107432157(LOC107432157),107425421(LOC107425421),107424812(LOC107424812),	107432767(LOC107432767),107418554(LOC107418554),	1.19565	0.489601	1
ko00660	C5-Branched dibasic acid metabolism	2	1	1	1057	10	6319	107410657(LOC107410657),107410287(LOC107410287),	107410657(LOC107410657),	107410287(LOC107410287),	1.19565	0.47216	1
ko00920	Sulfur metabolism	10	5	5	1057	51	6319	107403319(LOC107403319),107403380(LOC107403380),107404915(LOC107404915),107415427(LOC107415427),107420715(LOC107420715),107424933(LOC107424933),107416115(LOC107416115),107423131(LOC107423131),107412265(LOC107412265),107432744(LOC107432744),	107403380(LOC107403380),107424933(LOC107424933),107416115(LOC107416115),107412265(LOC107412265),107432744(LOC107432744),	107403319(LOC107403319),107404915(LOC107404915),107415427(LOC107415427),107420715(LOC107420715),107423131(LOC107423131),	1.1722	0.48322	1
ko04213	Longevity regulating pathway	8	1	7	1057	41	6319	107406481(LOC107406481),107413959(LOC107413959),107413529(LOC107413529),107426626(LOC107426626),107413482(LOC107413482),107405906(LOC107405906),107411076(LOC107411076),107413527(LOC107413527),	107413959(LOC107413959),	107406481(LOC107406481),107413529(LOC107413529),107426626(LOC107426626),107413482(LOC107413482),107405906(LOC107405906),107411076(LOC107411076),107413527(LOC107413527),	1.16649	0.507827	1
ko00640	Propanoate metabolism	8	2	6	1057	41	6319	107433893(LOC107433893),107412891(LOC107412891),107418882(LOC107418882),107416820(LOC107416820),107419342(LOC107419342),107425649(LOC107425649),107425622(LOC107425622),107412944(LOC107412944),	107412891(LOC107412891),107419342(LOC107419342),	107433893(LOC107433893),107418882(LOC107418882),107416820(LOC107416820),107425649(LOC107425649),107425622(LOC107425622),107412944(LOC107412944),	1.16649	0.507827	1
ko01100	Metabolic pathways	476	229	247	1057	2444	6319	107414899(LOC107414899),107429862(LOC107429862),107426188(LOC107426188),107404472(LOC107404472),107430441(LOC107430441),107418866(LOC107418866),107416854(LOC107416854),107433893(LOC107433893),107423985(LOC107423985),107427575(LOC107427575),107432604(LOC107432604),107433678(LOC107433678),107423913(LOC107423913),107419772(LOC107419772),107418627(LOC107418627),107414286(LOC107414286),107410667(LOC10…	107414899(LOC107414899),107429862(LOC107429862),107418866(LOC107418866),107416854(LOC107416854),107423985(LOC107423985),107427575(LOC107427575),107432604(LOC107432604),107433678(LOC107433678),107419772(LOC107419772),107414286(LOC107414286),107410667(LOC107410667),107406014(LOC107406014),107415171(LOC107415171),107403620(LOC107403620),107403644(LOC107403644),107410669(LOC107410669),107421119(LOC10…	107426188(LOC107426188),107404472(LOC107404472),107430441(LOC107430441),107433893(LOC107433893),107423913(LOC107423913),107418627(LOC107418627),107415142(LOC107415142),107427957(LOC107427957),107426771(LOC107426771),107423205(LOC107423205),107420320(LOC107420320),107434877(LOC107434877),107409570(LOC107409570),107403967(LOC107403967),107430002(LOC107430002),107418487(LOC107418487),107424108(LOC10…	1.16434	0.00605906	0.0572857
ko04024	cAMP signaling pathway	17	5	12	1057	88	6319	107424823(LOC107424823),107431777(LOC107431777),107405253(LOC107405253),107417689(LOC107417689),107435006(LOC107435006),107404544(LOC107404544),107411280(LOC107411280),107434819(LOC107434819),107417690(LOC107417690),107411133(LOC107411133),107403766(LOC107403766),107434111(LOC107434111),107409714(LOC107409714),107415541(LOC107415541),107425895(LOC107425895),107420979(LOC107420979),107416394(LOC10…	107431777(LOC107431777),107435006(LOC107435006),107434819(LOC107434819),107403766(LOC107403766),107420979(LOC107420979),	107424823(LOC107424823),107405253(LOC107405253),107417689(LOC107417689),107404544(LOC107404544),107411280(LOC107411280),107417690(LOC107417690),107411133(LOC107411133),107434111(LOC107434111),107409714(LOC107409714),107415541(LOC107415541),107425895(LOC107425895),107416394(LOC107416394),	1.15489	0.460576	1
ko00902	Monoterpenoid biosynthesis	5	3	2	1057	26	6319	107414899(LOC107414899),107431281(LOC107431281),107421788(LOC107421788),107417025(LOC107417025),107434733(LOC107434733),	107414899(LOC107414899),107421788(LOC107421788),107417025(LOC107417025),	107431281(LOC107431281),107434733(LOC107434733),	1.14966	0.544887	1
ko04022	cGMP-PKG signaling pathway	17	4	13	1057	90	6319	107424823(LOC107424823),107429798(LOC107429798),107414799(LOC107414799),107412685(LOC107412685),107417689(LOC107417689),107435006(LOC107435006),107404544(LOC107404544),107411280(LOC107411280),107417690(LOC107417690),107415860(LOC107415860),107411133(LOC107411133),107434111(LOC107434111),107409714(LOC107409714),107415541(LOC107415541),107425895(LOC107425895),107420979(LOC107420979),107416394(LOC10…	107429798(LOC107429798),107414799(LOC107414799),107435006(LOC107435006),107420979(LOC107420979),	107424823(LOC107424823),107412685(LOC107412685),107417689(LOC107417689),107404544(LOC107404544),107411280(LOC107411280),107417690(LOC107417690),107415860(LOC107415860),107411133(LOC107411133),107434111(LOC107434111),107409714(LOC107409714),107415541(LOC107415541),107425895(LOC107425895),107416394(LOC107416394),	1.12922	0.516327	1
ko00400	Phenylalanine, tyrosine and tryptophan biosynthesis	10	4	6	1057	53	6319	107404770(LOC107404770),107432580(LOC107432580),107419758(LOC107419758),107405913(LOC107405913),107412113(LOC107412113),107416482(LOC107416482),107417415(LOC107417415),107417320(LOC107417320),107426070(LOC107426070),107425887(LOC107425887),	107417415(LOC107417415),107417320(LOC107417320),107426070(LOC107426070),107425887(LOC107425887),	107404770(LOC107404770),107432580(LOC107432580),107419758(LOC107419758),107405913(LOC107405913),107412113(LOC107412113),107416482(LOC107416482),	1.12797	0.559424	1
ko04370	VEGF signaling pathway	6	4	2	1057	32	6319	107431777(LOC107431777),107429798(LOC107429798),107414799(LOC107414799),107411280(LOC107411280),107411133(LOC107411133),107403766(LOC107403766),	107431777(LOC107431777),107429798(LOC107429798),107414799(LOC107414799),107403766(LOC107403766),	107411280(LOC107411280),107411133(LOC107411133),	1.12092	0.584065	1
ko00280	Valine, leucine and isoleucine degradation	13	4	9	1057	71	6319	107433893(LOC107433893),107434877(LOC107434877),107410015(LOC107410015),107420625(LOC107420625),107412891(LOC107412891),107405248(LOC107405248),107416820(LOC107416820),107419342(LOC107419342),107431291(LOC107431291),107407358(LOC107407358),107425649(LOC107425649),107425622(LOC107425622),107412944(LOC107412944),	107420625(LOC107420625),107412891(LOC107412891),107419342(LOC107419342),107431291(LOC107431291),	107433893(LOC107433893),107434877(LOC107434877),107410015(LOC107410015),107405248(LOC107405248),107416820(LOC107416820),107407358(LOC107407358),107425649(LOC107425649),107425622(LOC107425622),107412944(LOC107412944),	1.09461	0.614614	1
ko01200	Carbon metabolism	56	24	32	1057	307	6319	107433893(LOC107433893),107419772(LOC107419772),107415171(LOC107415171),107432636(LOC107432636),107427284(LOC107427284),107433052(LOC107433052),107406338(LOC107406338),107420981(LOC107420981),107410735(LOC107410735),107426985(LOC107426985),107403319(LOC107403319),107429574(LOC107429574),107406679(LOC107406679),107427982(LOC107427982),107410025(LOC107410025),107406990(LOC107406990),107432540(LOC10…	107419772(LOC107419772),107415171(LOC107415171),107432636(LOC107432636),107427284(LOC107427284),107433052(LOC107433052),107410735(LOC107410735),107429574(LOC107429574),107427982(LOC107427982),107412891(LOC107412891),107423371(LOC107423371),107430723(LOC107430723),107403725(LOC107403725),107407854(LOC107407854),107433558(LOC107433558),107414727(LOC107414727),107403792(LOC107403792),107435588(LOC10…	107433893(LOC107433893),107406338(LOC107406338),107420981(LOC107420981),107426985(LOC107426985),107403319(LOC107403319),107406679(LOC107406679),107410025(LOC107410025),107406990(LOC107406990),107432540(LOC107432540),107416407(LOC107416407),107425941(LOC107425941),107414132(LOC107414132),107406885(LOC107406885),107430459(LOC107430459),107435049(LOC107435049),107416820(LOC107416820),107435083(LOC10…	1.09049	0.479242	1
ko04114	Oocyte meiosis	24	11	13	1057	132	6319	107428398(LOC107428398),107428883(LOC107428883),107424823(LOC107424823),107429798(LOC107429798),107414799(LOC107414799),107431705(LOC107431705),107414846(LOC107414846),107417689(LOC107417689),107435006(LOC107435006),107427758(LOC107427758),107404544(LOC107404544),107413881(LOC107413881),107411280(LOC107411280),107417690(LOC107417690),107414130(LOC107414130),107433203(LOC107433203),107411133(LOC10…	107428398(LOC107428398),107428883(LOC107428883),107429798(LOC107429798),107414799(LOC107414799),107414846(LOC107414846),107435006(LOC107435006),107427758(LOC107427758),107413881(LOC107413881),107433203(LOC107433203),107416067(LOC107416067),107420979(LOC107420979),	107424823(LOC107424823),107431705(LOC107431705),107417689(LOC107417689),107404544(LOC107404544),107411280(LOC107411280),107417690(LOC107417690),107414130(LOC107414130),107411133(LOC107411133),107434111(LOC107434111),107409714(LOC107409714),107415541(LOC107415541),107425895(LOC107425895),107416394(LOC107416394),	1.08695	0.594555	1
ko01130	Biosynthesis of antibiotics	97	37	60	1057	536	6319	107433893(LOC107433893),107406014(LOC107406014),107415171(LOC107415171),107427957(LOC107427957),107413508(LOC107413508),107432636(LOC107432636),107434877(LOC107434877),107409570(LOC107409570),107410657(LOC107410657),107427284(LOC107427284),107433052(LOC107433052),107412479(LOC107412479),107430958(LOC107430958),107413046(LOC107413046),107406338(LOC107406338),107416294(LOC107416294),107420981(LOC10…	107406014(LOC107406014),107415171(LOC107415171),107413508(LOC107413508),107432636(LOC107432636),107410657(LOC107410657),107427284(LOC107427284),107433052(LOC107433052),107416294(LOC107416294),107425735(LOC107425735),107410735(LOC107410735),107420625(LOC107420625),107423371(LOC107423371),107433769(LOC107433769),107430723(LOC107430723),107415531(LOC107415531),107407854(LOC107407854),107433558(LOC10…	107433893(LOC107433893),107427957(LOC107427957),107434877(LOC107434877),107409570(LOC107409570),107412479(LOC107412479),107430958(LOC107430958),107413046(LOC107413046),107406338(LOC107406338),107420981(LOC107420981),107404770(LOC107404770),107423840(LOC107423840),107426985(LOC107426985),107428716(LOC107428716),107432580(LOC107432580),107406679(LOC107406679),107418063(LOC107418063),107410025(LOC10…	1.08188	0.427264	1
ko00030	Pentose phosphate pathway	13	3	10	1057	72	6319	107406679(LOC107406679),107410025(LOC107410025),107406990(LOC107406990),107416407(LOC107416407),107430723(LOC107430723),107406885(LOC107406885),107430459(LOC107430459),107435049(LOC107435049),107415153(LOC107415153),107406734(LOC107406734),107407446(LOC107407446),107421671(LOC107421671),107426784(LOC107426784),	107430723(LOC107430723),107406734(LOC107406734),107426784(LOC107426784),	107406679(LOC107406679),107410025(LOC107410025),107406990(LOC107406990),107416407(LOC107416407),107406885(LOC107406885),107430459(LOC107430459),107435049(LOC107435049),107415153(LOC107415153),107407446(LOC107407446),107421671(LOC107421671),	1.0794	0.649713	1
ko00250	Alanine, aspartate and glutamate metabolism	11	6	5	1057	62	6319	107416854(LOC107416854),107406014(LOC107406014),107410735(LOC107410735),107404602(LOC107404602),107415443(LOC107415443),107414132(LOC107414132),107428053(LOC107428053),107423244(LOC107423244),107431291(LOC107431291),107432686(LOC107432686),107404604(LOC107404604),	107416854(LOC107416854),107406014(LOC107406014),107410735(LOC107410735),107423244(LOC107423244),107431291(LOC107431291),107404604(LOC107404604),	107404602(LOC107404602),107415443(LOC107415443),107414132(LOC107414132),107428053(LOC107428053),107432686(LOC107432686),	1.06066	0.695203	1
ko03420	Nucleotide excision repair	12	11	1	1057	68	6319	107434165(LOC107434165),107419650(LOC107419650),107431114(LOC107431114),107411306(LOC107411306),107424672(LOC107424672),107411427(LOC107411427),107410533(LOC107410533),107409159(LOC107409159),107420782(LOC107420782),107418933(LOC107418933),107410938(LOC107410938),107411334(LOC107411334),	107434165(LOC107434165),107419650(LOC107419650),107411306(LOC107411306),107424672(LOC107424672),107411427(LOC107411427),107410533(LOC107410533),107409159(LOC107409159),107420782(LOC107420782),107418933(LOC107418933),107410938(LOC107410938),107411334(LOC107411334),	107431114(LOC107431114),	1.05498	0.708966	1
ko00430	Taurine and hypotaurine metabolism	3	1	2	1057	17	6319	107432767(LOC107432767),107428053(LOC107428053),107425421(LOC107425421),	107425421(LOC107425421),	107432767(LOC107432767),107428053(LOC107428053),	1.05498	0.636866	1
ko04070	Phosphatidylinositol signaling system	17	6	11	1057	98	6319	107430441(LOC107430441),107403620(LOC107403620),107424823(LOC107424823),107424864(LOC107424864),107417689(LOC107417689),107410786(LOC107410786),107435006(LOC107435006),107404544(LOC107404544),107417690(LOC107417690),107434111(LOC107434111),107409714(LOC107409714),107415541(LOC107415541),107425895(LOC107425895),107426826(LOC107426826),107420979(LOC107420979),107416394(LOC107416394),107403694(LOC10…	107403620(LOC107403620),107424864(LOC107424864),107410786(LOC107410786),107435006(LOC107435006),107420979(LOC107420979),107403694(LOC107403694),	107430441(LOC107430441),107424823(LOC107424823),107417689(LOC107417689),107404544(LOC107404544),107417690(LOC107417690),107434111(LOC107434111),107409714(LOC107409714),107415541(LOC107415541),107425895(LOC107425895),107426826(LOC107426826),107416394(LOC107416394),	1.03704	0.759267	1
ko04341	Hedgehog signaling pathway	5	3	2	1057	29	6319	107413973(LOC107413973),107431705(LOC107431705),107433203(LOC107433203),107414896(LOC107414896),107435302(LOC107435302),	107413973(LOC107413973),107433203(LOC107433203),107414896(LOC107414896),	107431705(LOC107431705),107435302(LOC107435302),	1.03073	0.717525	1
ko00983	Drug metabolism	1	1	0	1057	25	6319	107416993(LOC107416993),	107416993(LOC107416993),	-	0.23913	1	1
ko00510	N-Glycan biosynthesis	1	0	1	1057	52	6319	107411475(LOC107411475),	-	107411475(LOC107411475),	0.114966	1	1
ko00513	Various types of N-glycan biosynthesis	1	0	1	1057	37	6319	107429018(LOC107429018),	-	107429018(LOC107429018),	0.161574	1	1
ko00140	Steroid hormone biosynthesis	1	0	1	1057	5	6319	107404553(LOC107404553),	-	107404553(LOC107404553),	1.19565	1	1
ko03070	Bacterial secretion system	1	0	1	1057	14	6319	107412167(LOC107412167),	-	107412167(LOC107412167),	0.427017	1	1
ko03022	Basal transcription factors	1	1	0	1057	50	6319	107415558(LOC107415558),	107415558(LOC107415558),	-	0.119565	1	1
ko00232	Caffeine metabolism	1	1	0	1057	2	6319	107413131(LOC107413131),	107413131(LOC107413131),	-	2.98912	1	1
ko00540	Lipopolysaccharide biosynthesis	1	1	0	1057	8	6319	107425757(LOC107425757),	107425757(LOC107425757),	-	0.74728	1	1
ko03450	Non-homologous end-joining	1	1	0	1057	9	6319	107422363(LOC107422363),	107422363(LOC107422363),	-	0.664249	1	1
ko03015	mRNA surveillance pathway	1	0	1	1057	148	6319	107416289(LOC107416289),	-	107416289(LOC107416289),	0.0403935	1	1
ko00531	Glycosaminoglycan degradation	3	3	0	1057	18	6319	107415667(LOC107415667),107410661(LOC107410661),107422770(LOC107422770),	107415667(LOC107415667),107410661(LOC107410661),107422770(LOC107422770),	-	0.996373	1	1
ko00051	Fructose and mannose metabolism	14	5	9	1057	85	6319	107420267(LOC107420267),107414456(LOC107414456),107417250(LOC107417250),107406990(LOC107406990),107416407(LOC107416407),107430723(LOC107430723),107406885(LOC107406885),107407854(LOC107407854),107435049(LOC107435049),107417245(LOC107417245),107407446(LOC107407446),107421671(LOC107421671),107432849(LOC107432849),107426784(LOC107426784),	107420267(LOC107420267),107414456(LOC107414456),107430723(LOC107430723),107407854(LOC107407854),107426784(LOC107426784),	107417250(LOC107417250),107406990(LOC107406990),107416407(LOC107416407),107406885(LOC107406885),107435049(LOC107435049),107417245(LOC107417245),107407446(LOC107407446),107421671(LOC107421671),107432849(LOC107432849),	0.984651	1	1
ko00520	Amino sugar and nucleotide sugar metabolism	31	11	20	1057	189	6319	107433941(LOC107433941),107404966(LOC107404966),107426379(LOC107426379),107417250(LOC107417250),107410661(LOC107410661),107429837(LOC107429837),107406053(LOC107406053),107414540(LOC107414540),107410605(LOC107410605),107428892(LOC107428892),107419108(LOC107419108),107427268(LOC107427268),107407854(LOC107407854),107427301(LOC107427301),107407569(LOC107407569),107424313(LOC107424313),107422770(LOC10…	107433941(LOC107433941),107426379(LOC107426379),107410661(LOC107410661),107414540(LOC107414540),107410605(LOC107410605),107407854(LOC107407854),107427301(LOC107427301),107422770(LOC107422770),107420338(LOC107420338),107416404(LOC107416404),107404774(LOC107404774),	107404966(LOC107404966),107417250(LOC107417250),107429837(LOC107429837),107406053(LOC107406053),107428892(LOC107428892),107419108(LOC107419108),107427268(LOC107427268),107407569(LOC107407569),107424313(LOC107424313),107423732(LOC107423732),107427075(LOC107427075),107417245(LOC107417245),107433155(LOC107433155),107427017(LOC107427017),107406019(LOC107406019),107432849(LOC107432849),107414538(LOC10…	0.980558	1	1
ko00010	Glycolysis / Gluconeogenesis	25	11	14	1057	153	6319	107415171(LOC107415171),107412670(LOC107412670),107415195(LOC107415195),107406990(LOC107406990),107419312(LOC107419312),107416407(LOC107416407),107425941(LOC107425941),107430723(LOC107430723),107415531(LOC107415531),107406885(LOC107406885),107407854(LOC107407854),107418882(LOC107418882),107435049(LOC107435049),107414727(LOC107414727),107403792(LOC107403792),107427628(LOC107427628),107435588(LOC10…	107415171(LOC107415171),107415195(LOC107415195),107430723(LOC107430723),107415531(LOC107415531),107407854(LOC107407854),107414727(LOC107414727),107403792(LOC107403792),107435588(LOC107435588),107434216(LOC107434216),107430461(LOC107430461),107426784(LOC107426784),	107412670(LOC107412670),107406990(LOC107406990),107419312(LOC107419312),107416407(LOC107416407),107425941(LOC107425941),107406885(LOC107406885),107418882(LOC107418882),107435049(LOC107435049),107427628(LOC107427628),107407446(LOC107407446),107421671(LOC107421671),107429630(LOC107429630),107432849(LOC107432849),107415317(LOC107415317),	0.976837	1	1
ko00906	Carotenoid biosynthesis	7	6	1	1057	43	6319	107409264(LOC107409264),107432234(LOC107432234),107410118(LOC107410118),107422241(LOC107422241),107416592(LOC107416592),107427259(LOC107427259),107433597(LOC107433597),	107409264(LOC107409264),107432234(LOC107432234),107410118(LOC107410118),107422241(LOC107422241),107416592(LOC107416592),107433597(LOC107433597),	107427259(LOC107427259),	0.973202	1	1
ko02010	ABC transporters	7	4	3	1057	43	6319	107422318(LOC107422318),107415585(LOC107415585),107421938(LOC107421938),107433292(LOC107433292),107415346(LOC107415346),107422319(LOC107422319),107432927(LOC107432927),	107415585(LOC107415585),107433292(LOC107433292),107415346(LOC107415346),107432927(LOC107432927),	107422318(LOC107422318),107421938(LOC107421938),107422319(LOC107422319),	0.973202	1	1
ko00909	Sesquiterpenoid and triterpenoid biosynthesis	6	3	3	1057	37	6319	107431377(LOC107431377),107427482(LOC107427482),107425040(LOC107425040),107428101(LOC107428101),107431573(LOC107431573),107431448(LOC107431448),	107428101(LOC107428101),107431573(LOC107431573),107431448(LOC107431448),	107431377(LOC107431377),107427482(LOC107427482),107425040(LOC107425040),	0.969444	1	1
ko00410	beta-Alanine metabolism	9	4	5	1057	56	6319	107426771(LOC107426771),107423205(LOC107423205),107423190(LOC107423190),107419477(LOC107419477),107412891(LOC107412891),107423187(LOC107423187),107428053(LOC107428053),107421646(LOC107421646),107412944(LOC107412944),	107423190(LOC107423190),107419477(LOC107419477),107412891(LOC107412891),107421646(LOC107421646),	107426771(LOC107426771),107423205(LOC107423205),107423187(LOC107423187),107428053(LOC107428053),107412944(LOC107412944),	0.960789	1	1
ko00620	Pyruvate metabolism	16	6	10	1057	101	6319	107433893(LOC107433893),107429574(LOC107429574),107432540(LOC107432540),107425941(LOC107425941),107419306(LOC107419306),107418882(LOC107418882),107416820(LOC107416820),107434708(LOC107434708),107435588(LOC107435588),107434216(LOC107434216),107415024(LOC107415024),107419340(LOC107419340),107430461(LOC107430461),107420388(LOC107420388),107419478(LOC107419478),107419809(LOC107419809),	107429574(LOC107429574),107419306(LOC107419306),107435588(LOC107435588),107434216(LOC107434216),107430461(LOC107430461),107419478(LOC107419478),	107433893(LOC107433893),107432540(LOC107432540),107425941(LOC107425941),107418882(LOC107418882),107416820(LOC107416820),107434708(LOC107434708),107415024(LOC107415024),107419340(LOC107419340),107420388(LOC107420388),107419809(LOC107419809),	0.947048	1	1
ko04068	FoxO signaling pathway	11	8	3	1057	70	6319	107424451(LOC107424451),107412624(LOC107412624),107424322(LOC107424322),107424864(LOC107424864),107419780(LOC107419780),107413959(LOC107413959),107411280(LOC107411280),107411133(LOC107411133),107418389(LOC107418389),107410303(LOC107410303),107431525(LOC107431525),	107424451(LOC107424451),107412624(LOC107412624),107424322(LOC107424322),107424864(LOC107424864),107419780(LOC107419780),107413959(LOC107413959),107410303(LOC107410303),107431525(LOC107431525),	107411280(LOC107411280),107411133(LOC107411133),107418389(LOC107418389),	0.939438	1	1
ko01230	Biosynthesis of amino acids	46	16	30	1057	293	6319	107406014(LOC107406014),107427957(LOC107427957),107410657(LOC107410657),107433052(LOC107433052),107406338(LOC107406338),107420981(LOC107420981),107404770(LOC107404770),107426985(LOC107426985),107403319(LOC107403319),107432580(LOC107432580),107418063(LOC107418063),107406990(LOC107406990),107420625(LOC107420625),107416407(LOC107416407),107433769(LOC107433769),107410287(LOC107410287),107429585(LOC10…	107406014(LOC107406014),107410657(LOC107410657),107433052(LOC107433052),107420625(LOC107420625),107433769(LOC107433769),107423244(LOC107423244),107435588(LOC107435588),107417415(LOC107417415),107434216(LOC107434216),107417320(LOC107417320),107431667(LOC107431667),107430461(LOC107430461),107412265(LOC107412265),107426070(LOC107426070),107426784(LOC107426784),107425887(LOC107425887),	107427957(LOC107427957),107406338(LOC107406338),107420981(LOC107420981),107404770(LOC107404770),107426985(LOC107426985),107403319(LOC107403319),107432580(LOC107432580),107418063(LOC107418063),107406990(LOC107406990),107416407(LOC107416407),107410287(LOC107410287),107429585(LOC107429585),107419758(LOC107419758),107425941(LOC107425941),107406885(LOC107406885),107405913(LOC107405913),107430459(LOC10…	0.938563	1	1
ko00565	Ether lipid metabolism	5	3	2	1057	32	6319	107432157(LOC107432157),107419749(LOC107419749),107405253(LOC107405253),107434819(LOC107434819),107410701(LOC107410701),	107432157(LOC107432157),107419749(LOC107419749),107434819(LOC107434819),	107405253(LOC107405253),107410701(LOC107410701),	0.9341	1	1
ko04210	Apoptosis	10	5	5	1057	65	6319	107410151(LOC107410151),107406762(LOC107406762),107413907(LOC107413907),107434012(LOC107434012),107411280(LOC107411280),107415605(LOC107415605),107409465(LOC107409465),107411133(LOC107411133),107418389(LOC107418389),107409643(LOC107409643),	107410151(LOC107410151),107434012(LOC107434012),107415605(LOC107415605),107409465(LOC107409465),107409643(LOC107409643),	107406762(LOC107406762),107413907(LOC107413907),107411280(LOC107411280),107411133(LOC107411133),107418389(LOC107418389),	0.919729	1	1
ko00780	Biotin metabolism	4	0	4	1057	26	6319	107435295(LOC107435295),107429805(LOC107429805),107432338(LOC107432338),107435286(LOC107435286),	-	107435295(LOC107435295),107429805(LOC107429805),107432338(LOC107432338),107435286(LOC107435286),	0.919729	1	1
ko04152	AMPK signaling pathway	17	10	7	1057	111	6319	107406728(LOC107406728),107406990(LOC107406990),107421350(LOC107421350),107414970(LOC107414970),107420530(LOC107420530),107416407(LOC107416407),107420528(LOC107420528),107433703(LOC107433703),107430723(LOC107430723),107406885(LOC107406885),107435049(LOC107435049),107427980(LOC107427980),107421028(LOC107421028),107433704(LOC107433704),107421671(LOC107421671),107424303(LOC107424303),107424275(LOC10…	107406728(LOC107406728),107421350(LOC107421350),107420530(LOC107420530),107420528(LOC107420528),107433703(LOC107433703),107430723(LOC107430723),107421028(LOC107421028),107433704(LOC107433704),107424303(LOC107424303),107424275(LOC107424275),	107406990(LOC107406990),107414970(LOC107414970),107416407(LOC107416407),107406885(LOC107406885),107435049(LOC107435049),107427980(LOC107427980),107421671(LOC107421671),	0.915586	1	1
ko04350	TGF-beta signaling pathway	5	2	3	1057	33	6319	107431705(LOC107431705),107428703(LOC107428703),107411280(LOC107411280),107433203(LOC107433203),107411133(LOC107411133),	107428703(LOC107428703),107433203(LOC107433203),	107431705(LOC107431705),107411280(LOC107411280),107411133(LOC107411133),	0.905794	1	1
ko00908	Zeatin biosynthesis	3	3	0	1057	20	6319	107416560(LOC107416560),107423992(LOC107423992),107423266(LOC107423266),	107416560(LOC107416560),107423992(LOC107423992),107423266(LOC107423266),	-	0.896736	1	1
ko01210	2-Oxocarboxylic acid metabolism	11	4	7	1057	74	6319	107427957(LOC107427957),107410657(LOC107410657),107433052(LOC107433052),107418063(LOC107418063),107420625(LOC107420625),107410287(LOC107410287),107429585(LOC107429585),107419884(LOC107419884),107419915(LOC107419915),107435083(LOC107435083),107419916(LOC107419916),	107410657(LOC107410657),107433052(LOC107433052),107420625(LOC107420625),107419916(LOC107419916),	107427957(LOC107427957),107418063(LOC107418063),107410287(LOC107410287),107429585(LOC107429585),107419884(LOC107419884),107419915(LOC107419915),107435083(LOC107435083),	0.888657	1	1
ko00290	Valine, leucine and isoleucine biosynthesis	4	2	2	1057	27	6319	107410657(LOC107410657),107420625(LOC107420625),107410287(LOC107410287),107432042(LOC107432042),	107410657(LOC107410657),107420625(LOC107420625),	107410287(LOC107410287),107432042(LOC107432042),	0.885665	1	1
ko00360	Phenylalanine metabolism	10	5	5	1057	68	6319	107423205(LOC107423205),107424108(LOC107424108),107423190(LOC107423190),107404213(LOC107404213),107432580(LOC107432580),107419477(LOC107419477),107423187(LOC107423187),107417415(LOC107417415),107417320(LOC107417320),107421646(LOC107421646),	107423190(LOC107423190),107419477(LOC107419477),107417415(LOC107417415),107417320(LOC107417320),107421646(LOC107421646),	107423205(LOC107423205),107424108(LOC107424108),107404213(LOC107404213),107432580(LOC107432580),107423187(LOC107423187),	0.879153	1	1
ko04510	Focal adhesion	6	4	2	1057	42	6319	107431777(LOC107431777),107424864(LOC107424864),107411280(LOC107411280),107411133(LOC107411133),107403766(LOC107403766),107409643(LOC107409643),	107431777(LOC107431777),107424864(LOC107424864),107403766(LOC107403766),107409643(LOC107409643),	107411280(LOC107411280),107411133(LOC107411133),	0.854034	1	1
ko00625	Chloroalkane and chloroalkene degradation	4	4	0	1057	28	6319	107415171(LOC107415171),107414727(LOC107414727),107403792(LOC107403792),107424812(LOC107424812),	107415171(LOC107415171),107414727(LOC107414727),107403792(LOC107403792),107424812(LOC107424812),	-	0.854034	1	1
ko04340	Hedgehog signaling pathway	3	2	1	1057	21	6319	107413973(LOC107413973),107433203(LOC107433203),107435302(LOC107435302),	107413973(LOC107413973),107433203(LOC107433203),	107435302(LOC107435302),	0.854034	1	1
ko04115	p53 signaling pathway	8	7	1	1057	59	6319	107424451(LOC107424451),107412624(LOC107412624),107424322(LOC107424322),107424864(LOC107424864),107419780(LOC107419780),107418389(LOC107418389),107410303(LOC107410303),107431525(LOC107431525),	107424451(LOC107424451),107412624(LOC107412624),107424322(LOC107424322),107424864(LOC107424864),107419780(LOC107419780),107410303(LOC107410303),107431525(LOC107431525),	107418389(LOC107418389),	0.810609	1	1
ko00710	Carbon fixation in photosynthetic organisms	10	6	4	1057	74	6319	107419772(LOC107419772),107429574(LOC107429574),107427982(LOC107427982),107432540(LOC107432540),107430723(LOC107430723),107403725(LOC107403725),107407446(LOC107407446),107420388(LOC107420388),107421671(LOC107421671),107426784(LOC107426784),	107419772(LOC107419772),107429574(LOC107429574),107427982(LOC107427982),107430723(LOC107430723),107403725(LOC107403725),107426784(LOC107426784),	107432540(LOC107432540),107407446(LOC107407446),107420388(LOC107420388),107421671(LOC107421671),	0.80787	1	1
ko04550	Signaling pathways regulating pluripotency of stem cells	2	0	2	1057	15	6319	107411280(LOC107411280),107411133(LOC107411133),	-	107411280(LOC107411280),107411133(LOC107411133),	0.797099	1	1
ko04064	NF-kappa B signaling pathway	6	2	4	1057	45	6319	107410432(LOC107410432),107419303(LOC107419303),107410409(LOC107410409),107428825(LOC107428825),107418389(LOC107418389),107410410(LOC107410410),	107419303(LOC107419303),107410410(LOC107410410),	107410432(LOC107410432),107410409(LOC107410409),107428825(LOC107428825),107418389(LOC107418389),	0.797099	1	1
ko04668	TNF signaling pathway	2	0	2	1057	15	6319	107411280(LOC107411280),107411133(LOC107411133),	-	107411280(LOC107411280),107411133(LOC107411133),	0.797099	1	1
ko00195	Photosynthesis	6	6	0	1057	45	6319	107425881(LOC107425881),107415178(LOC107415178),107422616(LOC107422616),107409976(LOC107409976),107425674(LOC107425674),107407767(LOC107407767),	107425881(LOC107425881),107415178(LOC107415178),107422616(LOC107422616),107409976(LOC107409976),107425674(LOC107425674),107407767(LOC107407767),	-	0.797099	1	1
ko04145	Phagosome	14	10	4	1057	106	6319	107407790(LOC107407790),107410151(LOC107410151),107431777(LOC107431777),107408672(LOC107408672),107430752(LOC107430752),107414488(LOC107414488),107415605(LOC107415605),107435487(LOC107435487),107409465(LOC107409465),107412296(LOC107412296),107403766(LOC107403766),107433106(LOC107433106),107409643(LOC107409643),107412492(LOC107412492),	107407790(LOC107407790),107410151(LOC107410151),107431777(LOC107431777),107408672(LOC107408672),107430752(LOC107430752),107415605(LOC107415605),107409465(LOC107409465),107403766(LOC107403766),107433106(LOC107433106),107409643(LOC107409643),	107414488(LOC107414488),107435487(LOC107435487),107412296(LOC107412296),107412492(LOC107412492),	0.789579	1	1
ko04520	Adherens junction	5	3	2	1057	38	6319	107431777(LOC107431777),107411280(LOC107411280),107411133(LOC107411133),107403766(LOC107403766),107409643(LOC107409643),	107431777(LOC107431777),107403766(LOC107403766),107409643(LOC107409643),	107411280(LOC107411280),107411133(LOC107411133),	0.786611	1	1
ko00860	Porphyrin and chlorophyll metabolism	7	5	2	1057	54	6319	107416652(LOC107416652),107420114(LOC107420114),107422620(LOC107422620),107431688(LOC107431688),107426811(LOC107426811),107421394(LOC107421394),107423584(LOC107423584),	107416652(LOC107416652),107422620(LOC107422620),107431688(LOC107431688),107421394(LOC107421394),107423584(LOC107423584),	107420114(LOC107420114),107426811(LOC107426811),	0.774957	1	1
ko00071	Fatty acid degradation	7	5	2	1057	56	6319	107433893(LOC107433893),107415171(LOC107415171),107415195(LOC107415195),107414727(LOC107414727),107416820(LOC107416820),107403792(LOC107403792),107426141(LOC107426141),	107415171(LOC107415171),107415195(LOC107415195),107414727(LOC107414727),107403792(LOC107403792),107426141(LOC107426141),	107433893(LOC107433893),107416820(LOC107416820),	0.74728	1	1
ko04391	Hippo signaling pathway	4	3	1	1057	32	6319	107428883(LOC107428883),107430961(LOC107430961),107409643(LOC107409643),107422245(LOC107422245),	107428883(LOC107428883),107430961(LOC107430961),107409643(LOC107409643),	107422245(LOC107422245),	0.74728	1	1
ko00130	Ubiquinone and other terpenoid-quinone biosynthesis	6	5	1	1057	48	6319	107432580(LOC107432580),107428577(LOC107428577),107417415(LOC107417415),107417320(LOC107417320),107425921(LOC107425921),107413125(LOC107413125),	107428577(LOC107428577),107417415(LOC107417415),107417320(LOC107417320),107425921(LOC107425921),107413125(LOC107413125),	107432580(LOC107432580),	0.74728	1	1
ko00230	Purine metabolism	21	16	5	1057	172	6319	107413224(LOC107413224),107419650(LOC107419650),107410533(LOC107410533),107403380(LOC107403380),107408486(LOC107408486),107404915(LOC107404915),107409159(LOC107409159),107425941(LOC107425941),107424534(LOC107424534),107430459(LOC107430459),107435588(LOC107435588),107424933(LOC107424933),107434216(LOC107434216),107419226(LOC107419226),107413131(LOC107413131),107419659(LOC107419659),107424327(LOC10…	107413224(LOC107413224),107419650(LOC107419650),107410533(LOC107410533),107403380(LOC107403380),107408486(LOC107408486),107409159(LOC107409159),107424534(LOC107424534),107435588(LOC107435588),107424933(LOC107424933),107434216(LOC107434216),107419226(LOC107419226),107413131(LOC107413131),107419659(LOC107419659),107424327(LOC107424327),107430461(LOC107430461),107428297(LOC107428297),	107404915(LOC107404915),107425941(LOC107425941),107430459(LOC107430459),107424091(LOC107424091),107423131(LOC107423131),	0.729901	1	1
ko00061	Fatty acid biosynthesis	8	3	5	1057	66	6319	107435295(LOC107435295),107429805(LOC107429805),107406654(LOC107406654),107421632(LOC107421632),107432338(LOC107432338),107426141(LOC107426141),107421619(LOC107421619),107435286(LOC107435286),	107421632(LOC107421632),107426141(LOC107426141),107421619(LOC107421619),	107435295(LOC107435295),107429805(LOC107429805),107406654(LOC107406654),107432338(LOC107432338),107435286(LOC107435286),	0.724635	1	1
ko04142	Lysosome	11	6	5	1057	93	6319	107415667(LOC107415667),107417586(LOC107417586),107410511(LOC107410511),107419438(LOC107419438),107410661(LOC107410661),107435434(LOC107435434),107434671(LOC107434671),107422770(LOC107422770),107435487(LOC107435487),107415208(LOC107415208),107419822(LOC107419822),	107415667(LOC107415667),107417586(LOC107417586),107410661(LOC107410661),107435434(LOC107435434),107422770(LOC107422770),107419822(LOC107419822),	107410511(LOC107410511),107419438(LOC107419438),107434671(LOC107434671),107435487(LOC107435487),107415208(LOC107415208),	0.707104	1	1
ko00521	Streptomycin biosynthesis	2	1	1	1057	17	6319	107407854(LOC107407854),107432849(LOC107432849),	107407854(LOC107407854),	107432849(LOC107432849),	0.703322	1	1
ko04710	Circadian rhythm	2	1	1	1057	17	6319	107431705(LOC107431705),107433203(LOC107433203),	107433203(LOC107433203),	107431705(LOC107431705),	0.703322	1	1
ko04810	Regulation of actin cytoskeleton	10	5	5	1057	85	6319	107426151(LOC107426151),107431777(LOC107431777),107409775(LOC107409775),107411280(LOC107411280),107411133(LOC107411133),107403766(LOC107403766),107407248(LOC107407248),107409643(LOC107409643),107405540(LOC107405540),107435338(LOC107435338),	107426151(LOC107426151),107431777(LOC107431777),107403766(LOC107403766),107409643(LOC107409643),107435338(LOC107435338),	107409775(LOC107409775),107411280(LOC107411280),107411133(LOC107411133),107407248(LOC107407248),107405540(LOC107405540),	0.703322	1	1
ko04012	ErbB signaling pathway	2	0	2	1057	17	6319	107411280(LOC107411280),107411133(LOC107411133),	-	107411280(LOC107411280),107411133(LOC107411133),	0.703322	1	1
ko00561	Glycerolipid metabolism	8	0	8	1057	69	6319	107430441(LOC107430441),107430726(LOC107430726),107424129(LOC107424129),107413407(LOC107413407),107421976(LOC107421976),107427628(LOC107427628),107407197(LOC107407197),107429630(LOC107429630),	-	107430441(LOC107430441),107430726(LOC107430726),107424129(LOC107424129),107413407(LOC107413407),107421976(LOC107421976),107427628(LOC107427628),107407197(LOC107407197),107429630(LOC107429630),	0.693129	1	1
ko00511	Other glycan degradation	3	3	0	1057	26	6319	107410661(LOC107410661),107422770(LOC107422770),107428482(LOC107428482),	107410661(LOC107410661),107422770(LOC107422770),107428482(LOC107428482),	-	0.689797	1	1
ko01521	EGFR tyrosine kinase inhibitor resistance	3	1	2	1057	26	6319	107424864(LOC107424864),107411280(LOC107411280),107411133(LOC107411133),	107424864(LOC107424864),	107411280(LOC107411280),107411133(LOC107411133),	0.689797	1	1
ko00770	Pantothenate and CoA biosynthesis	4	2	2	1057	35	6319	107426771(LOC107426771),107410657(LOC107410657),107424665(LOC107424665),107420625(LOC107420625),	107410657(LOC107410657),107420625(LOC107420625),	107426771(LOC107426771),107424665(LOC107424665),	0.683227	1	1
ko00330	Arginine and proline metabolism	9	2	7	1057	79	6319	107404472(LOC107404472),107416498(LOC107416498),107433574(LOC107433574),107433769(LOC107433769),107427141(LOC107427141),107422492(LOC107422492),107403669(LOC107403669),107428270(LOC107428270),107431667(LOC107431667),	107433769(LOC107433769),107431667(LOC107431667),	107404472(LOC107404472),107416498(LOC107416498),107433574(LOC107433574),107427141(LOC107427141),107422492(LOC107422492),107403669(LOC107403669),107428270(LOC107428270),	0.681065	1	1
ko04013	MAPK signaling pathway	9	4	5	1057	79	6319	107431777(LOC107431777),107413959(LOC107413959),107427494(LOC107427494),107411280(LOC107411280),107427499(LOC107427499),107411133(LOC107411133),107422480(LOC107422480),107403766(LOC107403766),107435338(LOC107435338),	107431777(LOC107431777),107413959(LOC107413959),107403766(LOC107403766),107435338(LOC107435338),	107427494(LOC107427494),107411280(LOC107411280),107427499(LOC107427499),107411133(LOC107411133),107422480(LOC107422480),	0.681065	1	1
ko00062	Fatty acid elongation	6	3	3	1057	53	6319	107407428(LOC107407428),107407609(LOC107407609),107408446(LOC107408446),107413152(LOC107413152),107403372(LOC107403372),107403629(LOC107403629),	107407428(LOC107407428),107407609(LOC107407609),107408446(LOC107408446),	107413152(LOC107413152),107403372(LOC107403372),107403629(LOC107403629),	0.676782	1	1
ko01212	Fatty acid metabolism	10	3	7	1057	89	6319	107433893(LOC107433893),107435295(LOC107435295),107429805(LOC107429805),107406654(LOC107406654),107416820(LOC107416820),107421632(LOC107421632),107432338(LOC107432338),107426141(LOC107426141),107421619(LOC107421619),107435286(LOC107435286),	107421632(LOC107421632),107426141(LOC107426141),107421619(LOC107421619),	107433893(LOC107433893),107435295(LOC107435295),107429805(LOC107429805),107406654(LOC107406654),107416820(LOC107416820),107432338(LOC107432338),107435286(LOC107435286),	0.671712	1	1
ko00564	Glycerophospholipid metabolism	11	5	6	1057	99	6319	107430441(LOC107430441),107403620(LOC107403620),107432157(LOC107432157),107419749(LOC107419749),107430726(LOC107430726),107405253(LOC107405253),107418540(LOC107418540),107434819(LOC107434819),107413407(LOC107413407),107410701(LOC107410701),107421609(LOC107421609),	107403620(LOC107403620),107432157(LOC107432157),107419749(LOC107419749),107418540(LOC107418540),107434819(LOC107434819),	107430441(LOC107430441),107430726(LOC107430726),107405253(LOC107405253),107413407(LOC107413407),107410701(LOC107410701),107421609(LOC107421609),	0.664249	1	1
ko04144	Endocytosis	23	10	13	1057	209	6319	107422995(LOC107422995),107426151(LOC107426151),107432501(LOC107432501),107406481(LOC107406481),107433842(LOC107433842),107425758(LOC107425758),107405253(LOC107405253),107433328(LOC107433328),107424351(LOC107424351),107413529(LOC107413529),107434819(LOC107434819),107427515(LOC107427515),107418652(LOC107418652),107404475(LOC107404475),107414548(LOC107414548),107426626(LOC107426626),107422167(LOC10…	107426151(LOC107426151),107432501(LOC107432501),107433842(LOC107433842),107433328(LOC107433328),107424351(LOC107424351),107434819(LOC107434819),107418652(LOC107418652),107414548(LOC107414548),107422167(LOC107422167),107404536(LOC107404536),	107422995(LOC107422995),107406481(LOC107406481),107425758(LOC107425758),107405253(LOC107405253),107413529(LOC107413529),107427515(LOC107427515),107404475(LOC107404475),107426626(LOC107426626),107413482(LOC107413482),107431830(LOC107431830),107405906(LOC107405906),107411076(LOC107411076),107413527(LOC107413527),	0.657892	1	1
ko04151	PI3K-Akt signaling pathway	10	4	6	1057	94	6319	107428883(LOC107428883),107431777(LOC107431777),107424864(LOC107424864),107411280(LOC107411280),107430166(LOC107430166),107430207(LOC107430207),107411133(LOC107411133),107403766(LOC107403766),107424134(LOC107424134),107416948(LOC107416948),	107428883(LOC107428883),107431777(LOC107431777),107424864(LOC107424864),107403766(LOC107403766),	107411280(LOC107411280),107430166(LOC107430166),107430207(LOC107430207),107411133(LOC107411133),107424134(LOC107424134),107416948(LOC107416948),	0.635983	1	1
ko00643	Styrene degradation	2	1	1	1057	19	6319	107425635(LOC107425635),107408748(LOC107408748),	107408748(LOC107408748),	107425635(LOC107425635),	0.629288	1	1
ko00562	Inositol phosphate metabolism	8	3	5	1057	77	6319	107432793(LOC107432793),107424864(LOC107424864),107429605(LOC107429605),107410786(LOC107410786),107410701(LOC107410701),107426826(LOC107426826),107424630(LOC107424630),107403694(LOC107403694),	107424864(LOC107424864),107410786(LOC107410786),107403694(LOC107403694),	107432793(LOC107432793),107429605(LOC107429605),107410701(LOC107410701),107426826(LOC107426826),107424630(LOC107424630),	0.621116	1	1
ko04120	Ubiquitin mediated proteolysis	15	7	8	1057	145	6319	107424757(LOC107424757),107431705(LOC107431705),107414846(LOC107414846),107427494(LOC107427494),107413881(LOC107413881),107414130(LOC107414130),107433203(LOC107433203),107427499(LOC107427499),107410867(LOC107410867),107422480(LOC107422480),107413396(LOC107413396),107413440(LOC107413440),107420489(LOC107420489),107418976(LOC107418976),107404473(LOC107404473),	107424757(LOC107424757),107414846(LOC107414846),107413881(LOC107413881),107433203(LOC107433203),107410867(LOC107410867),107413396(LOC107413396),107413440(LOC107413440),	107431705(LOC107431705),107427494(LOC107427494),107414130(LOC107414130),107427499(LOC107427499),107422480(LOC107422480),107420489(LOC107420489),107418976(LOC107418976),107404473(LOC107404473),	0.618439	1	1
ko01040	Biosynthesis of unsaturated fatty acids	4	2	2	1057	39	6319	107435295(LOC107435295),107421632(LOC107421632),107421619(LOC107421619),107435286(LOC107435286),	107421632(LOC107421632),107421619(LOC107421619),	107435295(LOC107435295),107435286(LOC107435286),	0.613153	1	1
ko04071	Sphingolipid signaling pathway	8	5	3	1057	79	6319	107431777(LOC107431777),107424864(LOC107424864),107405253(LOC107405253),107423895(LOC107423895),107411280(LOC107411280),107434819(LOC107434819),107411133(LOC107411133),107403766(LOC107403766),	107431777(LOC107431777),107424864(LOC107424864),107423895(LOC107423895),107434819(LOC107434819),107403766(LOC107403766),	107405253(LOC107405253),107411280(LOC107411280),107411133(LOC107411133),	0.605391	1	1
ko00073	Cutin, suberine and wax biosynthesis	3	2	1	1057	30	6319	107429862(LOC107429862),107403493(LOC107403493),107410846(LOC107410846),	107429862(LOC107429862),107403493(LOC107403493),	107410846(LOC107410846),	0.597824	1	1
ko00970	Aminoacyl-tRNA biosynthesis	7	1	6	1057	72	6319	107430861(LOC107430861),107411983(LOC107411983),107432779(LOC107432779),107411841(LOC107411841),107432778(LOC107432778),107411843(LOC107411843),107408352(LOC107408352),	107411983(LOC107411983),	107430861(LOC107430861),107432779(LOC107432779),107411841(LOC107411841),107432778(LOC107432778),107411843(LOC107411843),107408352(LOC107408352),	0.581218	1	1
ko00190	Oxidative phosphorylation	12	2	10	1057	125	6319	107418627(LOC107418627),107403657(LOC107403657),107406160(LOC107406160),107406162(LOC107406162),107406645(LOC107406645),107406236(LOC107406236),107415589(LOC107415589),107420789(LOC107420789),107435487(LOC107435487),107435642(LOC107435642),107433106(LOC107433106),107406125(LOC107406125),	107403657(LOC107403657),107433106(LOC107433106),	107418627(LOC107418627),107406160(LOC107406160),107406162(LOC107406162),107406645(LOC107406645),107406236(LOC107406236),107415589(LOC107415589),107420789(LOC107420789),107435487(LOC107435487),107435642(LOC107435642),107406125(LOC107406125),	0.573911	1	1
ko00240	Pyrimidine metabolism	14	11	3	1057	146	6319	107420239(LOC107420239),107419650(LOC107419650),107410533(LOC107410533),107408486(LOC107408486),107409159(LOC107409159),107424534(LOC107424534),107422862(LOC107422862),107419226(LOC107419226),107422874(LOC107422874),107420240(LOC107420240),107424327(LOC107424327),107416993(LOC107416993),107424091(LOC107424091),107428297(LOC107428297),	107420239(LOC107420239),107419650(LOC107419650),107410533(LOC107410533),107408486(LOC107408486),107409159(LOC107409159),107424534(LOC107424534),107419226(LOC107419226),107420240(LOC107420240),107424327(LOC107424327),107416993(LOC107416993),107428297(LOC107428297),	107422862(LOC107422862),107422874(LOC107422874),107424091(LOC107424091),	0.573256	1	1
ko04390	Hippo signaling pathway	4	3	1	1057	42	6319	107428883(LOC107428883),107430961(LOC107430961),107409643(LOC107409643),107422245(LOC107422245),	107428883(LOC107428883),107430961(LOC107430961),107409643(LOC107409643),	107422245(LOC107422245),	0.569356	1	1
ko00220	Arginine biosynthesis	5	2	3	1057	54	6319	107406014(LOC107406014),107418063(LOC107418063),107414132(LOC107414132),107423244(LOC107423244),107432686(LOC107432686),	107406014(LOC107406014),107423244(LOC107423244),	107418063(LOC107418063),107414132(LOC107414132),107432686(LOC107432686),	0.553541	1	1
ko04214	Apoptosis	5	1	4	1057	54	6319	107406762(LOC107406762),107434012(LOC107434012),107411280(LOC107411280),107411133(LOC107411133),107418389(LOC107418389),	107434012(LOC107434012),	107406762(LOC107406762),107411280(LOC107411280),107411133(LOC107411133),107418389(LOC107418389),	0.553541	1	1
ko00670	One carbon pool by folate	2	0	2	1057	22	6319	107406338(LOC107406338),107420981(LOC107420981),	-	107406338(LOC107406338),107420981(LOC107420981),	0.543476	1	1
ko04146	Peroxisome	9	8	1	1057	102	6319	107410735(LOC107410735),107404775(LOC107404775),107413959(LOC107413959),107423371(LOC107423371),107426141(LOC107426141),107424812(LOC107424812),107429922(LOC107429922),107412029(LOC107412029),107421118(LOC107421118),	107410735(LOC107410735),107404775(LOC107404775),107413959(LOC107413959),107423371(LOC107423371),107426141(LOC107426141),107424812(LOC107424812),107429922(LOC107429922),107421118(LOC107421118),	107412029(LOC107412029),	0.527492	1	1
ko04931	Insulin resistance	4	3	1	1057	46	6319	107424864(LOC107424864),107435535(LOC107435535),107420119(LOC107420119),107414614(LOC107414614),	107424864(LOC107424864),107435535(LOC107435535),107420119(LOC107420119),	107414614(LOC107414614),	0.519847	1	1
ko00760	Nicotinate and nicotinamide metabolism	2	0	2	1057	23	6319	107415443(LOC107415443),107418310(LOC107418310),	-	107415443(LOC107415443),107418310(LOC107418310),	0.519847	1	1
ko04011	MAPK signaling pathway	5	2	3	1057	58	6319	107428883(LOC107428883),107426825(LOC107426825),107411280(LOC107411280),107411133(LOC107411133),107426826(LOC107426826),	107428883(LOC107428883),107426825(LOC107426825),	107411280(LOC107411280),107411133(LOC107411133),107426826(LOC107426826),	0.515366	1	1
ko00790	Folate biosynthesis	2	1	1	1057	24	6319	107426726(LOC107426726),107432513(LOC107432513),	107432513(LOC107432513),	107426726(LOC107426726),	0.498187	1	1
ko04066	HIF-1 signaling pathway	4	1	3	1057	48	6319	107411280(LOC107411280),107407854(LOC107407854),107411133(LOC107411133),107432849(LOC107432849),	107407854(LOC107407854),	107411280(LOC107411280),107411133(LOC107411133),107432849(LOC107432849),	0.498187	1	1
ko04211	Longevity regulating pathway	3	2	1	1057	37	6319	107413959(LOC107413959),107427980(LOC107427980),107429683(LOC107429683),	107413959(LOC107413959),107429683(LOC107429683),	107427980(LOC107427980),	0.484722	1	1
ko03060	Protein export	4	0	4	1057	50	6319	107412167(LOC107412167),107404146(LOC107404146),107412296(LOC107412296),107411934(LOC107411934),	-	107412167(LOC107412167),107404146(LOC107404146),107412296(LOC107412296),107411934(LOC107411934),	0.478259	1	1
ko04310	Wnt signaling pathway	6	5	1	1057	76	6319	107431777(LOC107431777),107429798(LOC107429798),107414799(LOC107414799),107431705(LOC107431705),107433203(LOC107433203),107403766(LOC107403766),	107431777(LOC107431777),107429798(LOC107429798),107414799(LOC107414799),107433203(LOC107433203),107403766(LOC107403766),	107431705(LOC107431705),	0.471966	1	1
ko04072	Phospholipase D signaling pathway	6	2	4	1057	76	6319	107430441(LOC107430441),107405253(LOC107405253),107433328(LOC107433328),107411280(LOC107411280),107434819(LOC107434819),107411133(LOC107411133),	107433328(LOC107433328),107434819(LOC107434819),	107430441(LOC107430441),107405253(LOC107405253),107411280(LOC107411280),107411133(LOC107411133),	0.471966	1	1
ko03018	RNA degradation	11	1	10	1057	141	6319	107407851(LOC107407851),107411701(LOC107411701),107406990(LOC107406990),107416407(LOC107416407),107404147(LOC107404147),107406885(LOC107406885),107435049(LOC107435049),107405809(LOC107405809),107408413(LOC107408413),107404149(LOC107404149),107406983(LOC107406983),	107411701(LOC107411701),	107407851(LOC107407851),107406990(LOC107406990),107416407(LOC107416407),107404147(LOC107404147),107406885(LOC107406885),107435049(LOC107435049),107405809(LOC107405809),107408413(LOC107408413),107404149(LOC107404149),107406983(LOC107406983),	0.466388	1	1
ko02020	Two-component system	3	1	2	1057	39	6319	107433893(LOC107433893),107416820(LOC107416820),107423244(LOC107423244),	107423244(LOC107423244),	107433893(LOC107433893),107416820(LOC107416820),	0.459865	1	1
ko00600	Sphingolipid metabolism	2	1	1	1057	28	6319	107423895(LOC107423895),107421976(LOC107421976),	107423895(LOC107423895),	107421976(LOC107421976),	0.427017	1	1
ko00020	Citrate cycle (TCA cycle)	4	1	3	1057	57	6319	107433052(LOC107433052),107428716(LOC107428716),107435083(LOC107435083),107419004(LOC107419004),	107433052(LOC107433052),	107428716(LOC107428716),107435083(LOC107435083),107419004(LOC107419004),	0.419526	1	1
ko00450	Selenocompound metabolism	2	0	2	1057	30	6319	107404915(LOC107404915),107423131(LOC107423131),	-	107404915(LOC107404915),107423131(LOC107423131),	0.398549	1	1
ko03040	Spliceosome	13	0	13	1057	224	6319	107416289(LOC107416289),107416378(LOC107416378),107406481(LOC107406481),107415499(LOC107415499),107413529(LOC107413529),107426626(LOC107426626),107418251(LOC107418251),107404103(LOC107404103),107413482(LOC107413482),107405906(LOC107405906),107428762(LOC107428762),107411076(LOC107411076),107413527(LOC107413527),	-	107416289(LOC107416289),107416378(LOC107416378),107406481(LOC107406481),107415499(LOC107415499),107413529(LOC107413529),107426626(LOC107426626),107418251(LOC107418251),107404103(LOC107404103),107413482(LOC107413482),107405906(LOC107405906),107428762(LOC107428762),107411076(LOC107411076),107413527(LOC107413527),	0.346951	1	1
ko04212	Longevity regulating pathway	4	3	1	1057	70	6319	107424864(LOC107424864),107406762(LOC107406762),107413959(LOC107413959),107434012(LOC107434012),	107424864(LOC107424864),107413959(LOC107413959),107434012(LOC107434012),	107406762(LOC107406762),	0.341614	1	1
ko04150	mTOR signaling pathway	4	2	2	1057	72	6319	107424864(LOC107424864),107411280(LOC107411280),107411133(LOC107411133),107433106(LOC107433106),	107424864(LOC107424864),107433106(LOC107433106),	107411280(LOC107411280),107411133(LOC107411133),	0.332124	1	1
ko04530	Tight junction	2	2	0	1057	37	6319	107424864(LOC107424864),107409643(LOC107409643),	107424864(LOC107424864),107409643(LOC107409643),	-	0.323148	1	1
ko03020	RNA polymerase	2	1	1	1057	52	6319	107424327(LOC107424327),107424091(LOC107424091),	107424327(LOC107424327),	107424091(LOC107424091),	0.229932	1	1
ko03050	Proteasome	2	0	2	1057	53	6319	107416726(LOC107416726),107422354(LOC107422354),	-	107416726(LOC107416726),107422354(LOC107422354),	0.225594	1	1
ko03013	RNA transport	7	1	6	1057	214	6319	107416289(LOC107416289),107433035(LOC107433035),107413907(LOC107413907),107434126(LOC107434126),107422461(LOC107422461),107433044(LOC107433044),107418895(LOC107418895),	107434126(LOC107434126),	107416289(LOC107416289),107433035(LOC107433035),107413907(LOC107413907),107422461(LOC107422461),107433044(LOC107433044),107418895(LOC107418895),	0.19555	1	1
ko03008	Ribosome biogenesis in eukaryotes	3	0	3	1057	103	6319	107404147(LOC107404147),107404149(LOC107404149),107406983(LOC107406983),	-	107404147(LOC107404147),107404149(LOC107404149),107406983(LOC107406983),	0.174124	1	1
ko03010	Ribosome	5	5	0	1057	332	6319	107411887(LOC107411887),107416893(LOC107416893),107416855(LOC107416855),107403690(LOC107403690),107429441(LOC107429441),	107411887(LOC107411887),107416893(LOC107416893),107416855(LOC107416855),107403690(LOC107403690),107429441(LOC107429441),	-	0.0900337	1	1
