# Supplementary material for: Transcriptome analysis of genes involved in defense against alkaline stress in roots of wild jujube (Ziziphus acidojujuba)
Source: PLoS One. 2017 Oct 4;12(10):e0185732. doi: 10.1371/journal.pone.0185732 (PMC5627934; doi:10.1371/journal.pone.0185732)
Supplement: S7 Table — (XLSX) [file pone.0185732.s007.xlsx]

## Sheet: Sheet1
		KEGG ID	Pathway	Number of DEGs
		ko01100	Metabolic pathways	51
		ko01110	Biosynthesis of secondary metabolites	37
		ko04626	Plant-pathogen interaction	24
		ko04014	Ras signaling pathway	12
		ko04024	cAMP signaling pathway	12
		ko04022	cGMP-PKG signaling pathway	12
		ko04713	Circadian entrainment	11
		ko04020	Calcium signaling pathway	11
		ko04015	Rap1 signaling pathway	11
		ko04114	Oocyte meiosis	11
		ko01120	Microbial metabolism in diverse environments	11
		KEGG ID	Pathway	Number of DEGs
		ko01100	Metabolic pathways	164
		ko01110	Biosynthesis of secondary metabolites	116
		ko00940	Phenylpropanoid biosynthesis	41
		ko04141	Protein processing in endoplasmic reticulum	31
		ko01120	Microbial metabolism in diverse environments	29
		ko00500	Starch and sucrose metabolism	23
		ko01130	Biosynthesis of antibiotics	19
		ko04626	Plant-pathogen interaction	18
		ko00480	Glutathione metabolism	17
		ko00627	Aminobenzoate degradation	15
		ko00040	Pentose and glucuronate interconversions	15
		KEGG ID	Pathway	Number of DEGs
		ko01100	Metabolic pathways	229
		ko01110	Biosynthesis of secondary metabolites	177
		ko00940	Phenylpropanoid biosynthesis	51
		ko01120	Microbial metabolism in diverse environments	40
		ko04110	Cell cycle	38
		ko04626	Plant-pathogen interaction	38
		ko04141	Protein processing in endoplasmic reticulum	37
		ko01130	Biosynthesis of antibiotics	35
		ko04111	Cell cycle	33
		ko00500	Starch and sucrose metabolism	31
