# Supplementary material for: Transcriptome analysis of genes involved in defense against alkaline stress in roots of wild jujube (Ziziphus acidojujuba)
Source: PLoS One. 2017 Oct 4;12(10):e0185732. doi: 10.1371/journal.pone.0185732 (PMC5627934; doi:10.1371/journal.pone.0185732)
Supplement: S8 Table — (XLSX) [file pone.0185732.s008.xlsx]

## Sheet: 0 vs. 1 h
Gene ID	Gene name	Description	GO_id	GO_term	KO_ID	KO_Description	kegg_id	kegg_term	locus	0 h	1 h	log2(FC)	P value	Q value	UPDOWN
107404975	LOC107404975	ethylene-responsive transcription factor ERF017	GO:0005623|GO:0023052|GO:0050896|GO:0008152|GO:0003700|GO:0051716|GO:0005622|GO:0044237|GO:0009058|GO:0006807|GO:0044238|GO:0009725|GO:0007165|GO:0043231|GO:0003676|GO:0006139|GO:0006725|GO:0070887|GO:0007154|GO:0009723|GO:0019438|GO:0010467|GO:0005634|GO:0003677|GO:0010468|GO:0009755|GO:0051252|GO:0035556|GO:0016070|GO:0000160|GO:0009873|GO:0032774|GO:0006351|GO:2001141|GO:0006355|GO:0071369|GO:…	cell|signaling|response to stimulus|metabolic process|transcription factor activity, sequence-specific DNA binding|cellular response to stimulus|intracellular|cellular metabolic process|biosynthetic process|nitrogen compound metabolic process|primary metabolic process|response to hormone|signal transduction|intracellular membrane-bounded organelle|nucleic acid binding|nucleobase-containing compou…	-	-	-	-	NW_015453831.1:39673-40826	0.403927	2.67545	2.72761	0.00152588	0.0290409	UP
107404986	LOC107404986	ethylene-responsive transcription factor ERF018-like	GO:0032502|GO:0005623|GO:0023052|GO:0050896|GO:0008152|GO:0003700|GO:0006950|GO:0051716|GO:0005622|GO:0044237|GO:0009607|GO:0009058|GO:0006807|GO:0051707|GO:0044238|GO:0009725|GO:0009625|GO:0007165|GO:0043231|GO:0007275|GO:0006952|GO:0003676|GO:0006139|GO:0006725|GO:0070887|GO:0009611|GO:0007154|GO:0051301|GO:0009723|GO:0001944|GO:0019438|GO:0010467|GO:0002213|GO:0005634|GO:0003677|GO:0010468|GO:…	developmental process|cell|signaling|response to stimulus|metabolic process|transcription factor activity, sequence-specific DNA binding|response to stress|cellular response to stimulus|intracellular|cellular metabolic process|response to biotic stimulus|biosynthetic process|nitrogen compound metabolic process|response to other organism|primary metabolic process|response to hormone|response to in…	-	-	-	-	NW_015453831.1:37568-38251	0.413805	3.52047	3.08874	0.00132221	0.0259102	UP
107405052	LOC107405052	ethylene-responsive transcription factor ERF027-like	GO:0005623|GO:0023052|GO:0050896|GO:0008152|GO:0003700|GO:0006950|GO:0051716|GO:0005622|GO:0044237|GO:0009607|GO:0009058|GO:0006807|GO:0051707|GO:0044238|GO:0009725|GO:0009620|GO:0007165|GO:0043231|GO:0006952|GO:0003676|GO:0006139|GO:0006725|GO:0070887|GO:0007154|GO:0009723|GO:0019438|GO:0010467|GO:0005634|GO:0003677|GO:0010468|GO:0009755|GO:0051252|GO:0035556|GO:0050832|GO:0016070|GO:0000160|GO:…	cell|signaling|response to stimulus|metabolic process|transcription factor activity, sequence-specific DNA binding|response to stress|cellular response to stimulus|intracellular|cellular metabolic process|response to biotic stimulus|biosynthetic process|nitrogen compound metabolic process|response to other organism|primary metabolic process|response to hormone|response to fungus|signal transducti…	-	-	-	-	NW_015453851.1:68757-71047	1.96902	21.3653	3.43972	2.12e-13	4.99e-11	UP
107406029	LOC107406029	ethylene-responsive transcription factor ERF014	GO:0005623|GO:0023052|GO:0050896|GO:0008152|GO:0003700|GO:0006950|GO:0051716|GO:0005622|GO:0044237|GO:0009058|GO:0006807|GO:0044238|GO:0009725|GO:0009408|GO:0007165|GO:0043231|GO:0009266|GO:0003676|GO:0009409|GO:0006139|GO:0006725|GO:0070887|GO:0007154|GO:0009723|GO:0034605|GO:0070417|GO:0019438|GO:0010467|GO:0050826|GO:0005634|GO:0003677|GO:0009753|GO:0010468|GO:0009755|GO:0010628|GO:0051252|GO:…	cell|signaling|response to stimulus|metabolic process|transcription factor activity, sequence-specific DNA binding|response to stress|cellular response to stimulus|intracellular|cellular metabolic process|biosynthetic process|nitrogen compound metabolic process|primary metabolic process|response to hormone|response to heat|signal transduction|intracellular membrane-bounded organelle|response to t…	-	-	-	-	NW_015454072.1:5367-6736	1.04958	10.43	3.31286	1.88e-06	9.37e-05	UP
107407922	LOC107407922	ethylene-responsive transcription factor ERF039-like	GO:0005623|GO:0040007|GO:0008152|GO:0003700|GO:0005622|GO:0044237|GO:0009058|GO:0006807|GO:0016049|GO:0044238|GO:0043231|GO:0003676|GO:0006139|GO:0006725|GO:0009825|GO:0019438|GO:0010467|GO:0005634|GO:0003677|GO:0010468|GO:0051252|GO:0016070|GO:0032774|GO:0006351|GO:2001141|GO:0006355|GO:1903506	cell|growth|metabolic process|transcription factor activity, sequence-specific DNA binding|intracellular|cellular metabolic process|biosynthetic process|nitrogen compound metabolic process|cell growth|primary metabolic process|intracellular membrane-bounded organelle|nucleic acid binding|nucleobase-containing compound metabolic process|cellular aromatic compound metabolic process|multidimensional…	-	-	-	-	NW_015455035.1:5478-6634	3.35374	35.7963	3.41596	2.55e-16	1e-13	UP
107407963	LOC107407963	ethylene-responsive transcription factor ERF039-like	GO:0005623|GO:0040007|GO:0008152|GO:0003700|GO:0005622|GO:0044237|GO:0009058|GO:0006807|GO:0016049|GO:0044238|GO:0043231|GO:0003676|GO:0006139|GO:0006725|GO:0009825|GO:0019438|GO:0010467|GO:0005634|GO:0003677|GO:0010468|GO:0051252|GO:0016070|GO:0032774|GO:0006351|GO:2001141|GO:0006355|GO:1903506	cell|growth|metabolic process|transcription factor activity, sequence-specific DNA binding|intracellular|cellular metabolic process|biosynthetic process|nitrogen compound metabolic process|cell growth|primary metabolic process|intracellular membrane-bounded organelle|nucleic acid binding|nucleobase-containing compound metabolic process|cellular aromatic compound metabolic process|multidimensional…	-	-	-	-	NW_015455070.1:5442-6598	3.91537	37.113	3.2447	5.67e-15	1.81e-12	UP
107408006	LOC107408006	ethylene-responsive transcription factor ERF039-like	GO:0005623|GO:0040007|GO:0008152|GO:0003700|GO:0005622|GO:0044237|GO:0009058|GO:0006807|GO:0016049|GO:0044238|GO:0043231|GO:0003676|GO:0006139|GO:0006725|GO:0009825|GO:0019438|GO:0010467|GO:0005634|GO:0003677|GO:0010468|GO:0051252|GO:0016070|GO:0032774|GO:0006351|GO:2001141|GO:0006355|GO:1903506	cell|growth|metabolic process|transcription factor activity, sequence-specific DNA binding|intracellular|cellular metabolic process|biosynthetic process|nitrogen compound metabolic process|cell growth|primary metabolic process|intracellular membrane-bounded organelle|nucleic acid binding|nucleobase-containing compound metabolic process|cellular aromatic compound metabolic process|multidimensional…	-	-	-	-	NW_015455102.1:5474-6335	0.759931	11.2471	3.88754	2.11e-07	1.34e-05	UP
107414472	LOC107414472	ethylene-responsive transcription factor ERF027	GO:0005623|GO:0023052|GO:0050896|GO:0008152|GO:0003700|GO:0006950|GO:0051716|GO:0005622|GO:0044237|GO:0009607|GO:0009058|GO:0006807|GO:0051707|GO:0044238|GO:0009725|GO:0009620|GO:0007165|GO:0043231|GO:0006952|GO:0003676|GO:0006139|GO:0006725|GO:0070887|GO:0007154|GO:0009723|GO:0019438|GO:0010467|GO:0005634|GO:0003677|GO:0010468|GO:0009755|GO:0051252|GO:0035556|GO:0050832|GO:0016070|GO:0000160|GO:…	cell|signaling|response to stimulus|metabolic process|transcription factor activity, sequence-specific DNA binding|response to stress|cellular response to stimulus|intracellular|cellular metabolic process|response to biotic stimulus|biosynthetic process|nitrogen compound metabolic process|response to other organism|primary metabolic process|response to hormone|response to fungus|signal transducti…	-	-	-	-	chr3:22292923-22295317	0.971445	7.98528	3.03914	6.88e-07	3.84e-05	UP
107417357	LOC107417357	ethylene-responsive transcription factor ERF053	GO:0005623|GO:0023052|GO:0050896|GO:0008152|GO:0003700|GO:0006950|GO:0051716|GO:0005622|GO:0044237|GO:0009058|GO:0006807|GO:0044238|GO:0009725|GO:0007165|GO:0043231|GO:0006970|GO:0003676|GO:0006139|GO:0006725|GO:0005737|GO:0070887|GO:0009415|GO:0009414|GO:0007154|GO:0009723|GO:0019438|GO:0010467|GO:0005634|GO:0003677|GO:2000070|GO:0010468|GO:0009755|GO:0051252|GO:0035556|GO:0009651|GO:0016070|GO:…	cell|signaling|response to stimulus|metabolic process|transcription factor activity, sequence-specific DNA binding|response to stress|cellular response to stimulus|intracellular|cellular metabolic process|biosynthetic process|nitrogen compound metabolic process|primary metabolic process|response to hormone|signal transduction|intracellular membrane-bounded organelle|response to osmotic stress|nuc…	-	-	-	-	chr4:29330625-29332675	0.912215	6.51656	2.83666	4.59e-07	2.65e-05	UP
107421273	LOC107421273	ethylene-responsive transcription factor ERF020-like	GO:0005623|GO:0023052|GO:0050896|GO:0008152|GO:0003700|GO:0051716|GO:0005622|GO:0044237|GO:0009058|GO:0006807|GO:0044238|GO:0009725|GO:0007165|GO:0043231|GO:0003676|GO:0006139|GO:0006725|GO:0070887|GO:0007154|GO:0009723|GO:0019438|GO:0010467|GO:0005634|GO:0003677|GO:0010468|GO:0009755|GO:0010200|GO:0051252|GO:0035556|GO:0016070|GO:0000160|GO:0009873|GO:0032774|GO:0006351|GO:2001141|GO:0006355|GO:…	cell|signaling|response to stimulus|metabolic process|transcription factor activity, sequence-specific DNA binding|cellular response to stimulus|intracellular|cellular metabolic process|biosynthetic process|nitrogen compound metabolic process|primary metabolic process|response to hormone|signal transduction|intracellular membrane-bounded organelle|nucleic acid binding|nucleobase-containing compou…	-	-	-	-	chr6:15649888-15650682	0.139604	2.17419	3.96106	0.00122258	0.0243092	UP
107422868	LOC107422868	ethylene-responsive transcription factor 1B	GO:0005623|GO:0023052|GO:0050896|GO:0008152|GO:0003700|GO:0006950|GO:0051716|GO:0005622|GO:0044237|GO:0009058|GO:0006807|GO:0044238|GO:0009725|GO:0007165|GO:0043231|GO:0006952|GO:0003676|GO:0006139|GO:0006725|GO:0070887|GO:0007154|GO:0009723|GO:0019438|GO:0010467|GO:0005634|GO:0003677|GO:0009753|GO:0010468|GO:0009755|GO:0051252|GO:0035556|GO:0016070|GO:0009867|GO:0071395|GO:0000160|GO:0009873|GO:…	cell|signaling|response to stimulus|metabolic process|transcription factor activity, sequence-specific DNA binding|response to stress|cellular response to stimulus|intracellular|cellular metabolic process|biosynthetic process|nitrogen compound metabolic process|primary metabolic process|response to hormone|signal transduction|intracellular membrane-bounded organelle|defense response|nucleic acid …	-	-	ko04075	Plant hormone signal transduction	chr7:18365985-18366751	5.31974	22.0894	2.05393	0.000633419	0.0141274	UP
107424796	LOC107424796	ethylene-responsive transcription factor ERF109-like	GO:0032502|GO:0005623|GO:0023052|GO:0050896|GO:0008152|GO:0003700|GO:0006950|GO:0051716|GO:0005622|GO:0044237|GO:0009607|GO:0009058|GO:0006807|GO:0051707|GO:0044238|GO:0009725|GO:0009620|GO:0007165|GO:0043231|GO:0007275|GO:0006952|GO:0003676|GO:0006139|GO:0006725|GO:0070887|GO:0007154|GO:0051301|GO:0009723|GO:0001944|GO:0019438|GO:0010467|GO:0005634|GO:0003677|GO:0010468|GO:0009755|GO:0010200|GO:…	developmental process|cell|signaling|response to stimulus|metabolic process|transcription factor activity, sequence-specific DNA binding|response to stress|cellular response to stimulus|intracellular|cellular metabolic process|response to biotic stimulus|biosynthetic process|nitrogen compound metabolic process|response to other organism|primary metabolic process|response to hormone|response to fu…	-	-	-	-	chr8:8714767-8715903	0.0439551	13.6751	8.2813	3.43e-17	1.58e-14	UP
107425503	LOC107425503	ethylene-responsive transcription factor ABR1	GO:0005623|GO:0023052|GO:0050896|GO:0008152|GO:0003700|GO:0006950|GO:0051716|GO:0005622|GO:0044237|GO:0009607|GO:0009058|GO:0006807|GO:0051707|GO:0044238|GO:0009725|GO:0009620|GO:0007165|GO:0043231|GO:0006970|GO:0006952|GO:0003676|GO:0006139|GO:0006725|GO:0070887|GO:0009968|GO:0007154|GO:0009966|GO:0009723|GO:0009737|GO:0009788|GO:0019438|GO:0010467|GO:0005634|GO:0003677|GO:0009743|GO:0010468|GO:…	cell|signaling|response to stimulus|metabolic process|transcription factor activity, sequence-specific DNA binding|response to stress|cellular response to stimulus|intracellular|cellular metabolic process|response to biotic stimulus|biosynthetic process|nitrogen compound metabolic process|response to other organism|primary metabolic process|response to hormone|response to fungus|signal transducti…	-	-	-	-	chr8:17165237-17166884	1.03919	7.95249	2.93595	2.73e-09	2.81e-07	UP
107425900	LOC107425900	ethylene-responsive transcription factor ERF098-like	GO:0005623|GO:0023052|GO:0050896|GO:0008152|GO:0003700|GO:0051716|GO:0005622|GO:0044237|GO:0009058|GO:0006807|GO:0044238|GO:0009725|GO:0007165|GO:0043231|GO:0003676|GO:0006139|GO:0006725|GO:0070887|GO:0007154|GO:0009723|GO:0019438|GO:0010467|GO:0005634|GO:0003677|GO:0010468|GO:0009755|GO:0010200|GO:0051252|GO:0035556|GO:0016070|GO:0000160|GO:0009873|GO:0032774|GO:0006351|GO:2001141|GO:0006355|GO:…	cell|signaling|response to stimulus|metabolic process|transcription factor activity, sequence-specific DNA binding|cellular response to stimulus|intracellular|cellular metabolic process|biosynthetic process|nitrogen compound metabolic process|primary metabolic process|response to hormone|signal transduction|intracellular membrane-bounded organelle|nucleic acid binding|nucleobase-containing compou…	-	-	-	-	chr9:729713-730956	0.0490423	0.992746	4.33933	0.00155965	0.0294974	UP
107427051	LOC107427051	ethylene-responsive transcription factor ERF109	GO:0032502|GO:0005623|GO:0023052|GO:0050896|GO:0008152|GO:0003700|GO:0006950|GO:0051716|GO:0005622|GO:0044237|GO:0009607|GO:0009058|GO:0006807|GO:0051707|GO:0044238|GO:0009725|GO:0009620|GO:0007165|GO:0043231|GO:0007275|GO:0006952|GO:0003676|GO:0006139|GO:0006725|GO:0070887|GO:0007154|GO:0051301|GO:0009723|GO:0001944|GO:0019438|GO:0010467|GO:0005634|GO:0003677|GO:0010468|GO:0009755|GO:0010200|GO:…	developmental process|cell|signaling|response to stimulus|metabolic process|transcription factor activity, sequence-specific DNA binding|response to stress|cellular response to stimulus|intracellular|cellular metabolic process|response to biotic stimulus|biosynthetic process|nitrogen compound metabolic process|response to other organism|primary metabolic process|response to hormone|response to fu…	-	-	-	-	chr9:12430953-12432551	0.125082	2.02139	4.0144	0.000320852	0.0081098	UP
107406558	LOC107406558	transcription factor bHLH19-like	GO:0005623|GO:0008152|GO:0003700|GO:0005622|GO:0044237|GO:0009058|GO:0006807|GO:0044238|GO:0005515|GO:0043231|GO:0003676|GO:0006139|GO:0006725|GO:0046983|GO:0019438|GO:0010467|GO:0005634|GO:0003677|GO:0010468|GO:0051252|GO:0016070|GO:0032774|GO:0006351|GO:2001141|GO:0006355|GO:1903506	cell|metabolic process|transcription factor activity, sequence-specific DNA binding|intracellular|cellular metabolic process|biosynthetic process|nitrogen compound metabolic process|primary metabolic process|protein binding|intracellular membrane-bounded organelle|nucleic acid binding|nucleobase-containing compound metabolic process|cellular aromatic compound metabolic process|protein dimerizatio…	-	-	-	-	NW_015454266.1:22443-24105	0.169556	2.73015	4.00915	0.00040563	0.00989307	UP
107406559	LOC107406559	transcription factor bHLH18-like	GO:0005623|GO:0008152|GO:0003700|GO:0005622|GO:0044237|GO:0009058|GO:0006807|GO:0044238|GO:0005515|GO:0043231|GO:0003676|GO:0006139|GO:0006725|GO:0046983|GO:0019438|GO:0010467|GO:0005634|GO:0003677|GO:0010468|GO:0051252|GO:0016070|GO:0032774|GO:0006351|GO:2001141|GO:0006355|GO:1903506	cell|metabolic process|transcription factor activity, sequence-specific DNA binding|intracellular|cellular metabolic process|biosynthetic process|nitrogen compound metabolic process|primary metabolic process|protein binding|intracellular membrane-bounded organelle|nucleic acid binding|nucleobase-containing compound metabolic process|cellular aromatic compound metabolic process|protein dimerizatio…	-	-	-	-	NW_015454266.1:24550-26404	0.256776	4.90714	4.2563	9.59e-07	5.22e-05	UP
107420728	LOC107420728	transcription factor bHLH94-like	GO:0005623|GO:0008152|GO:0003700|GO:0005622|GO:0044237|GO:0009058|GO:0006807|GO:0044238|GO:0005515|GO:0043231|GO:0003676|GO:0006139|GO:0006725|GO:0046983|GO:0043177|GO:0031406|GO:0019438|GO:0010467|GO:0005634|GO:0003677|GO:0010468|GO:0051252|GO:0016070|GO:0016597|GO:0032774|GO:0006351|GO:2001141|GO:0006355|GO:1903506	cell|metabolic process|transcription factor activity, sequence-specific DNA binding|intracellular|cellular metabolic process|biosynthetic process|nitrogen compound metabolic process|primary metabolic process|protein binding|intracellular membrane-bounded organelle|nucleic acid binding|nucleobase-containing compound metabolic process|cellular aromatic compound metabolic process|protein dimerizatio…	-	-	-	-	chr6:8653030-8655627	10.0694	2.43547	-2.0477	0.000395616	0.00970117	DOWN
107422831	LOC107422831	transcription factor bHLH92	GO:0005623|GO:0008152|GO:0003700|GO:0005622|GO:0044237|GO:0009058|GO:0006807|GO:0044238|GO:0005515|GO:0043231|GO:0003676|GO:0006139|GO:0006725|GO:0046983|GO:0019438|GO:0010467|GO:0005634|GO:0003677|GO:0010468|GO:0051252|GO:0016070|GO:0032774|GO:0006351|GO:2001141|GO:0006355|GO:1903506	cell|metabolic process|transcription factor activity, sequence-specific DNA binding|intracellular|cellular metabolic process|biosynthetic process|nitrogen compound metabolic process|primary metabolic process|protein binding|intracellular membrane-bounded organelle|nucleic acid binding|nucleobase-containing compound metabolic process|cellular aromatic compound metabolic process|protein dimerizatio…	-	-	-	-	chr7:17938445-17940388	0.506045	5.75916	3.50852	6.4e-08	4.71e-06	UP
107424071	LOC107424071	putative transcription factor bHLH041	GO:0005623|GO:0050896|GO:0008152|GO:0003700|GO:0005622|GO:0044237|GO:0009058|GO:0006807|GO:0044238|GO:0005515|GO:0043231|GO:0003676|GO:0006139|GO:0006725|GO:0046983|GO:0019438|GO:0010467|GO:0005634|GO:0003677|GO:0010468|GO:0010200|GO:0051252|GO:0016070|GO:0032774|GO:0006351|GO:2001141|GO:0006355|GO:1903506	cell|response to stimulus|metabolic process|transcription factor activity, sequence-specific DNA binding|intracellular|cellular metabolic process|biosynthetic process|nitrogen compound metabolic process|primary metabolic process|protein binding|intracellular membrane-bounded organelle|nucleic acid binding|nucleobase-containing compound metabolic process|cellular aromatic compound metabolic proces…	-	-	-	-	chr8:3831364-3835353	1.79206	18.8313	3.39344	4.71e-12	8.45e-10	UP
107425035	LOC107425035	transcription factor bHLH25-like	GO:0005623|GO:0005622|GO:0043231|GO:0005634	cell|intracellular|intracellular membrane-bounded organelle|nucleus	-	-	-	-	chr8:10659020-10661555	0.301125	3.74698	3.63729	9.58e-05	0.00290579	UP
107405053	LOC107405053	dehydration-responsive element-binding protein 1A-like	GO:0005623|GO:0023052|GO:0050896|GO:0008152|GO:0003700|GO:0051716|GO:0005622|GO:0044237|GO:0009058|GO:0006807|GO:0044238|GO:0009725|GO:0007165|GO:0043231|GO:0003676|GO:0006139|GO:0006725|GO:0070887|GO:0007154|GO:0009737|GO:0019438|GO:0010467|GO:0005634|GO:0003677|GO:0010468|GO:0009755|GO:0051252|GO:0016070|GO:0009738|GO:0032774|GO:0006351|GO:2001141|GO:0006355|GO:0071215|GO:1903506	cell|signaling|response to stimulus|metabolic process|transcription factor activity, sequence-specific DNA binding|cellular response to stimulus|intracellular|cellular metabolic process|biosynthetic process|nitrogen compound metabolic process|primary metabolic process|response to hormone|signal transduction|intracellular membrane-bounded organelle|nucleic acid binding|nucleobase-containing compou…	-	-	-	-	NW_015453851.1:75409-76721	0.131041	19.3885	7.20904	8.62e-25	1.56e-21	UP
107414421	LOC107414421	dehydration-responsive element-binding protein 1A-like	GO:0005623|GO:0023052|GO:0050896|GO:0008152|GO:0003700|GO:0051716|GO:0005622|GO:0044237|GO:0009058|GO:0006807|GO:0044238|GO:0009725|GO:0007165|GO:0043231|GO:0003676|GO:0006139|GO:0006725|GO:0070887|GO:0007154|GO:0009737|GO:0019438|GO:0010467|GO:0005634|GO:0003677|GO:0010468|GO:0009755|GO:0051252|GO:0016070|GO:0009738|GO:0032774|GO:0006351|GO:2001141|GO:0006355|GO:0071215|GO:1903506	cell|signaling|response to stimulus|metabolic process|transcription factor activity, sequence-specific DNA binding|cellular response to stimulus|intracellular|cellular metabolic process|biosynthetic process|nitrogen compound metabolic process|primary metabolic process|response to hormone|signal transduction|intracellular membrane-bounded organelle|nucleic acid binding|nucleobase-containing compou…	-	-	-	-	chr3:22299938-22301280	0.165327	17.1803	6.69929	3.55e-20	2.83e-17	UP
107414569	LOC107414569	probable WRKY transcription factor 53	GO:0050896|GO:0009725|GO:0009737	response to stimulus|response to hormone|response to abscisic acid	-	-	-	-	chr3:23929120-23931718	1.4047	60.4175	5.42663	7.04e-23	9.54e-20	UP
107419747	LOC107419747	probable WRKY transcription factor 40	GO:0005623|GO:0050896|GO:0008152|GO:0003700|GO:0006950|GO:0005622|GO:0044237|GO:0009607|GO:0009058|GO:0006807|GO:0051707|GO:0044238|GO:0005515|GO:0009615|GO:0009620|GO:0043231|GO:0051607|GO:0006952|GO:0003676|GO:0006139|GO:0006725|GO:0009611|GO:0009617|GO:0050688|GO:0050691|GO:0002237|GO:0019438|GO:0010467|GO:0005634|GO:0003677|GO:0031347|GO:0010468|GO:0010200|GO:0051252|GO:0009751|GO:0050832|GO:…	cell|response to stimulus|metabolic process|transcription factor activity, sequence-specific DNA binding|response to stress|intracellular|cellular metabolic process|response to biotic stimulus|biosynthetic process|nitrogen compound metabolic process|response to other organism|primary metabolic process|protein binding|response to virus|response to fungus|intracellular membrane-bounded organelle|de…	-	-	-	-	chr6:114991-115613	0.534542	15.5887	4.86605	1.78e-10	2.32e-08	UP
107419756	LOC107419756	probable WRKY transcription factor 40	GO:0005623|GO:0050896|GO:0008152|GO:0003700|GO:0006950|GO:0005622|GO:0044237|GO:0009607|GO:0009058|GO:0006807|GO:0051707|GO:0044238|GO:0005515|GO:0009615|GO:0009620|GO:0043231|GO:0051607|GO:0006952|GO:0003676|GO:0006139|GO:0006725|GO:0009611|GO:0009617|GO:0050688|GO:0050691|GO:0002237|GO:0019438|GO:0010467|GO:0005634|GO:0003677|GO:0031347|GO:0010468|GO:0010200|GO:0051252|GO:0009751|GO:0050832|GO:…	cell|response to stimulus|metabolic process|transcription factor activity, sequence-specific DNA binding|response to stress|intracellular|cellular metabolic process|response to biotic stimulus|biosynthetic process|nitrogen compound metabolic process|response to other organism|primary metabolic process|protein binding|response to virus|response to fungus|intracellular membrane-bounded organelle|de…	-	-	-	-	chr6:106954-109045	0.369131	3.16399	3.09954	0.00141126	0.0273197	UP
107420304	LOC107420304	probable WRKY transcription factor 40	GO:0005623|GO:0050896|GO:0008152|GO:0003700|GO:0006950|GO:0005622|GO:0044237|GO:0009607|GO:0009058|GO:0006807|GO:0051707|GO:0044238|GO:0005515|GO:0009615|GO:0009620|GO:0043231|GO:0051607|GO:0006952|GO:0003676|GO:0006139|GO:0006725|GO:0009611|GO:0009617|GO:0050688|GO:0050691|GO:0002237|GO:0019438|GO:0010467|GO:0005634|GO:0003677|GO:0031347|GO:0010468|GO:0010200|GO:0051252|GO:0009751|GO:0050832|GO:…	cell|response to stimulus|metabolic process|transcription factor activity, sequence-specific DNA binding|response to stress|intracellular|cellular metabolic process|response to biotic stimulus|biosynthetic process|nitrogen compound metabolic process|response to other organism|primary metabolic process|protein binding|response to virus|response to fungus|intracellular membrane-bounded organelle|de…	-	-	-	-	chr6:4218800-4221279	0.927036	27.0482	4.86676	2.97e-21	2.87e-18	UP
107423623	LOC107423623	probable WRKY transcription factor 53	GO:0050896|GO:0009725|GO:0009737	response to stimulus|response to hormone|response to abscisic acid	-	-	-	-	chr8:57000-59273	1.39791	8.45269	2.59614	2.34e-07	1.47e-05	UP
107424152	LOC107424152	probable WRKY transcription factor 53	GO:0050896|GO:0009725|GO:0009737	response to stimulus|response to hormone|response to abscisic acid	-	-	-	-	chr8:4418044-4420564	1.78016	10.4663	2.55567	3.51e-06	0.000161833	UP
107430000	LOC107430000	probable WRKY transcription factor 41	GO:0050896|GO:0009725|GO:0009737	response to stimulus|response to hormone|response to abscisic acid	-	-	-	-	chr11:2147679-2149727	14.9584	136.164	3.18632	7.36e-14	1.92e-11	UP
107430975	LOC107430975	probable WRKY transcription factor 70	GO:0032502|GO:0005623|GO:0023052|GO:0050896|GO:0008152|GO:0003700|GO:0006950|GO:0051716|GO:0005622|GO:0009892|GO:0044237|GO:0009607|GO:0009058|GO:0006807|GO:0050793|GO:0051707|GO:0044238|GO:0006955|GO:0005515|GO:0009725|GO:0009864|GO:2000026|GO:0009620|GO:0007165|GO:0043231|GO:0031349|GO:0007275|GO:0050776|GO:0006952|GO:0003676|GO:0006139|GO:0007568|GO:0006725|GO:1900056|GO:0070887|GO:0009617|GO:…	developmental process|cell|signaling|response to stimulus|metabolic process|transcription factor activity, sequence-specific DNA binding|response to stress|cellular response to stimulus|intracellular|negative regulation of metabolic process|cellular metabolic process|response to biotic stimulus|biosynthetic process|nitrogen compound metabolic process|regulation of developmental process|response t…	-	-	-	-	chr11:14589105-14591793	2.57899	14.4075	2.48194	1.38e-07	9.36e-06	UP
107431286	LOC107431286	probable WRKY transcription factor 33	GO:0005623|GO:0050896|GO:0008152|GO:0003700|GO:0006950|GO:0051716|GO:0005622|GO:0044237|GO:0009607|GO:0009058|GO:0006807|GO:0051707|GO:0006914|GO:0044238|GO:0005515|GO:0009408|GO:0010508|GO:0009620|GO:0010506|GO:0043231|GO:0006970|GO:0009266|GO:0006952|GO:0009409|GO:0006139|GO:0006725|GO:0006790|GO:0019748|GO:0009415|GO:0009414|GO:0009617|GO:0034605|GO:0019438|GO:0010467|GO:0005634|GO:0044550|GO:…	cell|response to stimulus|metabolic process|transcription factor activity, sequence-specific DNA binding|response to stress|cellular response to stimulus|intracellular|cellular metabolic process|response to biotic stimulus|biosynthetic process|nitrogen compound metabolic process|response to other organism|autophagy|primary metabolic process|protein binding|response to heat|positive regulation of …	-	-	ko04626	Plant-pathogen interaction	chr11:16834986-16837675	5.88231	158.749	4.75422	2.3e-35	1.56e-31	UP
107406290	LOC107406290	probable WRKY transcription factor 70	GO:0032502|GO:0005623|GO:0023052|GO:0050896|GO:0008152|GO:0003700|GO:0006950|GO:0051716|GO:0005622|GO:0009892|GO:0044237|GO:0009607|GO:0009058|GO:0006807|GO:0050793|GO:0051707|GO:0044238|GO:0006955|GO:0005515|GO:0009725|GO:0009864|GO:2000026|GO:0009620|GO:0007165|GO:0043231|GO:0031349|GO:0007275|GO:0050776|GO:0006952|GO:0003676|GO:0006139|GO:0007568|GO:0006725|GO:1900056|GO:0070887|GO:0009617|GO:…	developmental process|cell|signaling|response to stimulus|metabolic process|transcription factor activity, sequence-specific DNA binding|response to stress|cellular response to stimulus|intracellular|negative regulation of metabolic process|cellular metabolic process|response to biotic stimulus|biosynthetic process|nitrogen compound metabolic process|regulation of developmental process|response t…	-	-	-	-	NW_015454161.1:10180-12261	5.98072	65.9537	3.46306	8.43e-21	7.89e-18	UP
107406933	LOC107406933	probable WRKY transcription factor 40	GO:0005623|GO:0050896|GO:0008152|GO:0003700|GO:0006950|GO:0005622|GO:0044237|GO:0009607|GO:0009058|GO:0006807|GO:0051707|GO:0044238|GO:0005515|GO:0009615|GO:0009620|GO:0043231|GO:0051607|GO:0006952|GO:0003676|GO:0006139|GO:0006725|GO:0009611|GO:0009617|GO:0050688|GO:0050691|GO:0002237|GO:0019438|GO:0010467|GO:0005634|GO:0003677|GO:0031347|GO:0010468|GO:0010200|GO:0051252|GO:0009751|GO:0050832|GO:…	cell|response to stimulus|metabolic process|transcription factor activity, sequence-specific DNA binding|response to stress|intracellular|cellular metabolic process|response to biotic stimulus|biosynthetic process|nitrogen compound metabolic process|response to other organism|primary metabolic process|protein binding|response to virus|response to fungus|intracellular membrane-bounded organelle|de…	-	-	-	-	NW_015454434.1:11750-14130	6.3476	67.4725	3.41002	5.91e-20	4.44e-17	UP
107407232	LOC107407232	probable WRKY transcription factor 40	GO:0005623|GO:0050896|GO:0008152|GO:0003700|GO:0006950|GO:0005622|GO:0044237|GO:0009607|GO:0009058|GO:0006807|GO:0051707|GO:0044238|GO:0005515|GO:0009615|GO:0009620|GO:0043231|GO:0051607|GO:0006952|GO:0003676|GO:0006139|GO:0006725|GO:0009611|GO:0009617|GO:0050688|GO:0050691|GO:0002237|GO:0019438|GO:0010467|GO:0005634|GO:0003677|GO:0031347|GO:0010468|GO:0010200|GO:0051252|GO:0009751|GO:0050832|GO:…	cell|response to stimulus|metabolic process|transcription factor activity, sequence-specific DNA binding|response to stress|intracellular|cellular metabolic process|response to biotic stimulus|biosynthetic process|nitrogen compound metabolic process|response to other organism|primary metabolic process|protein binding|response to virus|response to fungus|intracellular membrane-bounded organelle|de…	-	-	-	-	NW_015454595.1:516-2740	7.86307	77.0946	3.29346	5.97e-20	4.44e-17	UP
107407304	LOC107407304	probable WRKY transcription factor 40	GO:0005623|GO:0050896|GO:0008152|GO:0003700|GO:0006950|GO:0005622|GO:0044237|GO:0009607|GO:0009058|GO:0006807|GO:0051707|GO:0044238|GO:0005515|GO:0009615|GO:0009620|GO:0043231|GO:0051607|GO:0006952|GO:0003676|GO:0006139|GO:0006725|GO:0009611|GO:0009617|GO:0050688|GO:0050691|GO:0002237|GO:0019438|GO:0010467|GO:0005634|GO:0003677|GO:0031347|GO:0010468|GO:0010200|GO:0051252|GO:0009751|GO:0050832|GO:…	cell|response to stimulus|metabolic process|transcription factor activity, sequence-specific DNA binding|response to stress|intracellular|cellular metabolic process|response to biotic stimulus|biosynthetic process|nitrogen compound metabolic process|response to other organism|primary metabolic process|protein binding|response to virus|response to fungus|intracellular membrane-bounded organelle|de…	-	-	-	-	NW_015454643.1:10965-13366	11.8761	59.3734	2.32176	7.97e-12	1.38e-09	UP
107407364	LOC107407364	probable WRKY transcription factor 51	GO:0005623|GO:0023052|GO:0050896|GO:0008152|GO:0003700|GO:0006950|GO:0051716|GO:0005622|GO:0044237|GO:0009607|GO:0009058|GO:0006807|GO:0051707|GO:0044238|GO:0005515|GO:0009725|GO:0009620|GO:0007165|GO:0043231|GO:0006952|GO:0006139|GO:0006725|GO:0070887|GO:0009617|GO:0007154|GO:0019438|GO:0010467|GO:0005634|GO:0009753|GO:0010468|GO:0009755|GO:0051252|GO:0050832|GO:0016070|GO:0042742|GO:0009867|GO:…	cell|signaling|response to stimulus|metabolic process|transcription factor activity, sequence-specific DNA binding|response to stress|cellular response to stimulus|intracellular|cellular metabolic process|response to biotic stimulus|biosynthetic process|nitrogen compound metabolic process|response to other organism|primary metabolic process|protein binding|response to hormone|response to fungus|s…	-	-	-	-	NW_015454680.1:3023-8182	1.56371	7.05664	2.17401	0.000715454	0.0155979	UP
107411616	LOC107411616	probable WRKY transcription factor 33	GO:0005623|GO:0050896|GO:0008152|GO:0003700|GO:0006950|GO:0051716|GO:0005622|GO:0044237|GO:0009607|GO:0009058|GO:0006807|GO:0051707|GO:0006914|GO:0044238|GO:0005515|GO:0009408|GO:0010508|GO:0009620|GO:0010506|GO:0043231|GO:0006970|GO:0009266|GO:0006952|GO:0009409|GO:0006139|GO:0006725|GO:0006790|GO:0019748|GO:0009415|GO:0009414|GO:0009617|GO:0034605|GO:0019438|GO:0010467|GO:0005634|GO:0044550|GO:…	cell|response to stimulus|metabolic process|transcription factor activity, sequence-specific DNA binding|response to stress|cellular response to stimulus|intracellular|cellular metabolic process|response to biotic stimulus|biosynthetic process|nitrogen compound metabolic process|response to other organism|autophagy|primary metabolic process|protein binding|response to heat|positive regulation of …	-	-	ko04626	Plant-pathogen interaction	chr2:18632226-18633681	33.552	136.319	2.02252	1.42e-09	1.56e-07	UP
107422870	LOC107422870	myb-related protein Myb4-like	GO:0005623|GO:0050896|GO:0008152|GO:0003700|GO:0006950|GO:0005622|GO:0044237|GO:0009058|GO:0006807|GO:0044238|GO:0009725|GO:0003682|GO:0043231|GO:0006970|GO:0003676|GO:0006139|GO:0006725|GO:0009723|GO:0019438|GO:0010467|GO:0005634|GO:0003677|GO:0009733|GO:0009753|GO:0010468|GO:0010038|GO:0010200|GO:0051252|GO:0009651|GO:0016070|GO:0046686|GO:0032774|GO:0006351|GO:2001141|GO:0006355|GO:1903506	cell|response to stimulus|metabolic process|transcription factor activity, sequence-specific DNA binding|response to stress|intracellular|cellular metabolic process|biosynthetic process|nitrogen compound metabolic process|primary metabolic process|response to hormone|chromatin binding|intracellular membrane-bounded organelle|response to osmotic stress|nucleic acid binding|nucleobase-containing co…	-	-	-	-	chr7:18215005-18217059	4.40199	20.9834	2.25302	5.03e-07	2.89e-05	UP
107427192	LOC107427192	transcription factor MYB44-like	GO:0005623|GO:0050896|GO:0008152|GO:0003700|GO:0005622|GO:0044237|GO:0009058|GO:0006807|GO:0044238|GO:0009725|GO:0003682|GO:0043231|GO:0003676|GO:0006139|GO:0006725|GO:0009723|GO:0009737|GO:0019438|GO:0010467|GO:0005634|GO:0003677|GO:0009753|GO:0010468|GO:0010038|GO:0010200|GO:0051252|GO:0009751|GO:0016070|GO:0046686|GO:0032774|GO:0006351|GO:2001141|GO:0006355|GO:0000975|GO:1903506|GO:0044212	cell|response to stimulus|metabolic process|transcription factor activity, sequence-specific DNA binding|intracellular|cellular metabolic process|biosynthetic process|nitrogen compound metabolic process|primary metabolic process|response to hormone|chromatin binding|intracellular membrane-bounded organelle|nucleic acid binding|nucleobase-containing compound metabolic process|cellular aromatic com…	-	-	-	-	chr9:15571953-15572973	2.72967	18.2784	2.74334	4.3e-08	3.3e-06	UP
107429773	LOC107429773	myb-related protein 308-like	GO:0005623|GO:0008152|GO:0003700|GO:0005622|GO:0044237|GO:0009058|GO:0006807|GO:0044238|GO:0003682|GO:0043231|GO:0009812|GO:0003676|GO:0006139|GO:0006725|GO:0019438|GO:0010467|GO:0046148|GO:0005634|GO:0003677|GO:0010468|GO:0009813|GO:0051252|GO:0016070|GO:0051555|GO:0032774|GO:0006351|GO:2001141|GO:0006355|GO:1903506	cell|metabolic process|transcription factor activity, sequence-specific DNA binding|intracellular|cellular metabolic process|biosynthetic process|nitrogen compound metabolic process|primary metabolic process|chromatin binding|intracellular membrane-bounded organelle|flavonoid metabolic process|nucleic acid binding|nucleobase-containing compound metabolic process|cellular aromatic compound metabol…	-	-	-	-	chr11:486754-487951	0.881247	4.51006	2.35553	0.00106568	0.0216822	UP
107405576	LOC107405576	myb-related protein Zm38-like	GO:0005623|GO:0050896|GO:0008152|GO:0003700|GO:0006950|GO:0005622|GO:0044237|GO:0009058|GO:0006807|GO:0044238|GO:0003682|GO:0043231|GO:0044281|GO:0009812|GO:0006970|GO:0003676|GO:0006139|GO:0006725|GO:0019748|GO:0044255|GO:0006629|GO:0000166|GO:0009698|GO:0006631|GO:0019438|GO:0010467|GO:0017076|GO:0005634|GO:0003677|GO:0009699|GO:0044550|GO:0010468|GO:0009813|GO:0051252|GO:0008610|GO:0016070|GO:…	cell|response to stimulus|metabolic process|transcription factor activity, sequence-specific DNA binding|response to stress|intracellular|cellular metabolic process|biosynthetic process|nitrogen compound metabolic process|primary metabolic process|chromatin binding|intracellular membrane-bounded organelle|small molecule metabolic process|flavonoid metabolic process|response to osmotic stress|nucl…	-	-	-	-	NW_015453963.1:16111-17548	6.62537	1.21645	-2.44533	0.000218904	0.00592405	DOWN
107409894	LOC107409894	NAC domain-containing protein 2-like	GO:0032502|GO:0005623|GO:0023052|GO:0050896|GO:0008152|GO:0003700|GO:0006950|GO:0051716|GO:0005622|GO:0044237|GO:0009058|GO:0006807|GO:0044238|GO:0009725|GO:0007165|GO:0043231|GO:0007275|GO:0003676|GO:0006139|GO:0006725|GO:0070887|GO:0009611|GO:0009968|GO:0007154|GO:0009966|GO:0009737|GO:0009788|GO:0019438|GO:0010467|GO:0005634|GO:0003677|GO:0010468|GO:0009755|GO:0051252|GO:0009787|GO:0016070|GO:…	developmental process|cell|signaling|response to stimulus|metabolic process|transcription factor activity, sequence-specific DNA binding|response to stress|cellular response to stimulus|intracellular|cellular metabolic process|biosynthetic process|nitrogen compound metabolic process|primary metabolic process|response to hormone|signal transduction|intracellular membrane-bounded organelle|multicel…	-	-	-	-	NW_015457635.1:182-1623	20.4106	169.09	3.0504	3.97e-19	2.76e-16	UP
107409987	LOC107409987	NAC domain-containing protein 90-like	GO:0032502|GO:0005623|GO:0050896|GO:0008152|GO:0003700|GO:0005622|GO:0044237|GO:0009058|GO:0006807|GO:0044238|GO:0043231|GO:0007275|GO:0003676|GO:0006139|GO:0006725|GO:0019438|GO:0010467|GO:0005634|GO:0003677|GO:0010468|GO:0010200|GO:0051252|GO:0016070|GO:0032774|GO:0006351|GO:2001141|GO:0006355|GO:1903506	developmental process|cell|response to stimulus|metabolic process|transcription factor activity, sequence-specific DNA binding|intracellular|cellular metabolic process|biosynthetic process|nitrogen compound metabolic process|primary metabolic process|intracellular membrane-bounded organelle|multicellular organism development|nucleic acid binding|nucleobase-containing compound metabolic process|ce…	-	-	-	-	chr2:318611-320076	1.29458	29.1839	4.49461	8.56e-18	4.74e-15	UP
107427314	LOC107427314	putative NAC domain-containing protein 94	GO:0032502|GO:0005623|GO:0000003|GO:0050896|GO:0008152|GO:0003006|GO:0003700|GO:0009653|GO:0005622|GO:0044237|GO:0009058|GO:0006807|GO:0044238|GO:0009791|GO:0009887|GO:0043231|GO:0007275|GO:0003676|GO:0006139|GO:0006725|GO:0048281|GO:0009886|GO:0048513|GO:0010016|GO:0048367|GO:0008361|GO:0019438|GO:0010467|GO:0005634|GO:0003677|GO:0048827|GO:0010468|GO:0009965|GO:0010229|GO:0010200|GO:0051252|GO:…	developmental process|cell|reproduction|response to stimulus|metabolic process|developmental process involved in reproduction|transcription factor activity, sequence-specific DNA binding|anatomical structure morphogenesis|intracellular|cellular metabolic process|biosynthetic process|nitrogen compound metabolic process|primary metabolic process|post-embryonic development|organ morphogenesis|intrac…	-	-	-	-	chr9:17729144-17731079	0.443738	3.37314	2.92631	0.000388191	0.00956211	UP
107429528	LOC107429528	B-box zinc finger protein 32	GO:0032502|GO:0005623|GO:0000003|GO:0023052|GO:0050896|GO:0008152|GO:0003006|GO:0003700|GO:0051716|GO:0005622|GO:0009892|GO:0044237|GO:0009058|GO:0006807|GO:0050793|GO:0044238|GO:0005515|GO:2000026|GO:0009791|GO:0009909|GO:0007165|GO:0043231|GO:0007275|GO:0043169|GO:0006139|GO:0006725|GO:0005737|GO:0009314|GO:0007154|GO:0048367|GO:0048831|GO:0019438|GO:0010467|GO:0010017|GO:0009640|GO:0005634|GO:…	developmental process|cell|reproduction|signaling|response to stimulus|metabolic process|developmental process involved in reproduction|transcription factor activity, sequence-specific DNA binding|cellular response to stimulus|intracellular|negative regulation of metabolic process|cellular metabolic process|biosynthetic process|nitrogen compound metabolic process|regulation of developmental proce…	-	-	-	-	chr10:19099141-19100507	2.79352	18.6417	2.73838	1.43e-09	1.56e-07	UP
107433725	LOC107433725	zinc finger protein ZAT10-like	GO:0032502|GO:0005623|GO:0040007|GO:0050896|GO:0008152|GO:0003700|GO:0006950|GO:0005622|GO:0009892|GO:0044237|GO:0009058|GO:0006807|GO:0044238|GO:0048589|GO:0009725|GO:0035264|GO:0043231|GO:0006970|GO:0009266|GO:0006979|GO:0043169|GO:0003676|GO:0009409|GO:0006139|GO:0006725|GO:0009611|GO:0015979|GO:0009415|GO:0009414|GO:0009314|GO:0009737|GO:0019438|GO:0010467|GO:0005634|GO:0003677|GO:0009416|GO:…	developmental process|cell|growth|response to stimulus|metabolic process|transcription factor activity, sequence-specific DNA binding|response to stress|intracellular|negative regulation of metabolic process|cellular metabolic process|biosynthetic process|nitrogen compound metabolic process|primary metabolic process|developmental growth|response to hormone|multicellular organism growth|intracellu…	-	-	-	-	NW_015453409.1:278518-280548	17.407	104.053	2.57958	2.22e-15	7.61e-13	UP
107433817	LOC107433817	zinc finger CCCH domain-containing protein 38-like	GO:0005623|GO:0005622|GO:0043231|GO:0043169|GO:0003676|GO:0005634|GO:0003677|GO:0046872	cell|intracellular|intracellular membrane-bounded organelle|cation binding|nucleic acid binding|nucleus|DNA binding|metal ion binding	-	-	-	-	NW_015453412.1:370934-374521	4.43186	0.790905	-2.48633	0.000992375	0.02044	DOWN
107404189	LOC107404189	zinc finger CCCH domain-containing protein 29-like	GO:0005623|GO:0050896|GO:0008152|GO:0003700|GO:0006950|GO:0005622|GO:0044237|GO:0009607|GO:0009058|GO:0006807|GO:0051707|GO:0044238|GO:0009620|GO:0043231|GO:0009266|GO:0006952|GO:0043169|GO:0003676|GO:0009409|GO:0006139|GO:0006725|GO:0019438|GO:0010467|GO:0005634|GO:0003677|GO:0046872|GO:0010468|GO:0010200|GO:0051252|GO:0050832|GO:0016070|GO:0032774|GO:0006351|GO:2001141|GO:0006355|GO:1903506	cell|response to stimulus|metabolic process|transcription factor activity, sequence-specific DNA binding|response to stress|intracellular|cellular metabolic process|response to biotic stimulus|biosynthetic process|nitrogen compound metabolic process|response to other organism|primary metabolic process|response to fungus|intracellular membrane-bounded organelle|response to temperature stimulus|def…	-	-	-	-	NW_015453705.1:31622-34008	37.5288	266.492	2.82802	2.84e-17	1.4e-14	UP
107411056	LOC107411056	zinc finger protein ZAT12-like	GO:0005623|GO:0050896|GO:0008152|GO:0003700|GO:0006950|GO:0005622|GO:0044237|GO:0009058|GO:0006807|GO:0044238|GO:0009408|GO:0043231|GO:0006970|GO:0009266|GO:0006979|GO:0043169|GO:0003676|GO:0009409|GO:0006139|GO:0006725|GO:0009611|GO:0009314|GO:0006972|GO:0019438|GO:0010467|GO:0005634|GO:0009416|GO:0046872|GO:0009631|GO:0010468|GO:0010200|GO:0051252|GO:0009651|GO:0016070|GO:0042538|GO:0032774|GO:…	cell|response to stimulus|metabolic process|transcription factor activity, sequence-specific DNA binding|response to stress|intracellular|cellular metabolic process|biosynthetic process|nitrogen compound metabolic process|primary metabolic process|response to heat|intracellular membrane-bounded organelle|response to osmotic stress|response to temperature stimulus|response to oxidative stress|cati…	-	-	-	-	chr2:9124095-9125128	3.11865	42.1721	3.7573	1.68e-16	7.11e-14	UP
107415446	LOC107415446	zinc finger AN1 domain-containing stress-associated protein 12	GO:0005623|GO:0050896|GO:0005622|GO:0009725|GO:0043231|GO:0043169|GO:0009737|GO:0005634|GO:0046872|GO:0010200|GO:0046914|GO:0008270	cell|response to stimulus|intracellular|response to hormone|intracellular membrane-bounded organelle|cation binding|response to abscisic acid|nucleus|metal ion binding|response to chitin|transition metal ion binding|zinc ion binding	-	-	-	-	chr4:2853299-2854182	13.3624	87.0241	2.70324	4.24e-14	1.16e-11	UP
107421684	LOC107421684	dof zinc finger protein DOF1.2-like	GO:0005623|GO:0008152|GO:0003700|GO:0005622|GO:0044237|GO:0009058|GO:0006807|GO:0044238|GO:0043231|GO:0043169|GO:0003676|GO:0006139|GO:0006725|GO:0019438|GO:0010467|GO:0005634|GO:0003677|GO:0046872|GO:0010468|GO:0051252|GO:0016070|GO:0032774|GO:0006351|GO:2001141|GO:0006355|GO:1903506	cell|metabolic process|transcription factor activity, sequence-specific DNA binding|intracellular|cellular metabolic process|biosynthetic process|nitrogen compound metabolic process|primary metabolic process|intracellular membrane-bounded organelle|cation binding|nucleic acid binding|nucleobase-containing compound metabolic process|cellular aromatic compound metabolic process|aromatic compound bi…	-	-	-	-	chr6:24169297-24170510	4.52722	20.2833	2.16359	7.49e-07	4.16e-05	UP
107426833	LOC107426833	zinc finger protein ZAT10	GO:0032502|GO:0005623|GO:0040007|GO:0050896|GO:0008152|GO:0003700|GO:0006950|GO:0005622|GO:0009892|GO:0044237|GO:0009058|GO:0006807|GO:0044238|GO:0048589|GO:0009725|GO:0035264|GO:0043231|GO:0006970|GO:0009266|GO:0006979|GO:0043169|GO:0003676|GO:0009409|GO:0006139|GO:0006725|GO:0009611|GO:0015979|GO:0009415|GO:0009414|GO:0009314|GO:0009737|GO:0019438|GO:0010467|GO:0005634|GO:0003677|GO:0009416|GO:…	developmental process|cell|growth|response to stimulus|metabolic process|transcription factor activity, sequence-specific DNA binding|response to stress|intracellular|negative regulation of metabolic process|cellular metabolic process|biosynthetic process|nitrogen compound metabolic process|primary metabolic process|developmental growth|response to hormone|multicellular organism growth|intracellu…	-	-	-	-	chr9:9269620-9270780	11.6625	78.3636	2.74831	2.56e-13	5.94e-11	UP
107426119	LOC107426119	bZIP transcription factor 53-like	GO:0032502|GO:0005623|GO:0000003|GO:0050896|GO:0008152|GO:0003006|GO:0003700|GO:0048609|GO:0006950|GO:0051716|GO:0005622|GO:0044237|GO:0032504|GO:0009058|GO:0006807|GO:0050793|GO:0044238|GO:0005515|GO:0042594|GO:2000026|GO:2000693|GO:0010431|GO:0009791|GO:0043231|GO:0007275|GO:0003676|GO:0006139|GO:0006725|GO:0046983|GO:0048316|GO:0007154|GO:0046982|GO:0010154|GO:0019438|GO:0010467|GO:0005634|GO:…	developmental process|cell|reproduction|response to stimulus|metabolic process|developmental process involved in reproduction|transcription factor activity, sequence-specific DNA binding|multicellular organismal reproductive process|response to stress|cellular response to stimulus|intracellular|cellular metabolic process|multicellular organism reproduction|biosynthetic process|nitrogen compound m…	-	-	-	-	chr9:2832961-2833647	10.7058	43.1816	2.01202	2.7e-06	0.00012829	UP

## Sheet: 0 vs. 12 h
Gene ID	Gene name	Description	GO_id	GO_term	KO_ID	KO_Description	kegg_id	kegg_term	locus	0 h	12 h	log2(FC)	P value	Q value	UPDOWN
107424796	LOC107424796	ethylene-responsive transcription factor ERF109-like	GO:0032502|GO:0005623|GO:0023052|GO:0050896|GO:0008152|GO:0003700|GO:0006950|GO:0051716|GO:0005622|GO:0044237|GO:0009607|GO:0009058|GO:0006807|GO:0051707|GO:0044238|GO:0009725|GO:0009620|GO:0007165|GO:0043231|GO:0007275|GO:0006952|GO:0003676|GO:0006139|GO:0006725|GO:0070887|GO:0007154|GO:0051301|GO:0009723|GO:0001944|GO:0019438|GO:0010467|GO:0005634|GO:0003677|GO:0010468|GO:0009755|GO:0010200|GO:…	developmental process|cell|signaling|response to stimulus|metabolic process|transcription factor activity, sequence-specific DNA binding|response to stress|cellular response to stimulus|intracellular|cellular metabolic process|response to biotic stimulus|biosynthetic process|nitrogen compound metabolic process|response to other organism|primary metabolic process|response to hormone|response to fu…	-	-	-	-	chr8:8714767-8715903	0.0439551	6.95586	7.30605	3.56e-13	1.52e-11	UP
107425913	LOC107425913	ethylene-responsive transcription factor ERF098-like	GO:0005623|GO:0023052|GO:0050896|GO:0008152|GO:0003700|GO:0051716|GO:0005622|GO:0044237|GO:0009058|GO:0006807|GO:0044238|GO:0009725|GO:0007165|GO:0043231|GO:0003676|GO:0006139|GO:0006725|GO:0070887|GO:0007154|GO:0009723|GO:0019438|GO:0010467|GO:0005634|GO:0003677|GO:0010468|GO:0009755|GO:0010200|GO:0051252|GO:0035556|GO:0016070|GO:0000160|GO:0009873|GO:0032774|GO:0006351|GO:2001141|GO:0006355|GO:…	cell|signaling|response to stimulus|metabolic process|transcription factor activity, sequence-specific DNA binding|cellular response to stimulus|intracellular|cellular metabolic process|biosynthetic process|nitrogen compound metabolic process|primary metabolic process|response to hormone|signal transduction|intracellular membrane-bounded organelle|nucleic acid binding|nucleobase-containing compou…	-	-	-	-	chr9:734280-734790	0.119391	12.9437	6.76042	2.97e-09	6.99e-08	UP
107425900	LOC107425900	ethylene-responsive transcription factor ERF098-like	GO:0005623|GO:0023052|GO:0050896|GO:0008152|GO:0003700|GO:0051716|GO:0005622|GO:0044237|GO:0009058|GO:0006807|GO:0044238|GO:0009725|GO:0007165|GO:0043231|GO:0003676|GO:0006139|GO:0006725|GO:0070887|GO:0007154|GO:0009723|GO:0019438|GO:0010467|GO:0005634|GO:0003677|GO:0010468|GO:0009755|GO:0010200|GO:0051252|GO:0035556|GO:0016070|GO:0000160|GO:0009873|GO:0032774|GO:0006351|GO:2001141|GO:0006355|GO:…	cell|signaling|response to stimulus|metabolic process|transcription factor activity, sequence-specific DNA binding|cellular response to stimulus|intracellular|cellular metabolic process|biosynthetic process|nitrogen compound metabolic process|primary metabolic process|response to hormone|signal transduction|intracellular membrane-bounded organelle|nucleic acid binding|nucleobase-containing compou…	-	-	-	-	chr9:729713-730956	0.0490423	3.4627	6.14173	4.95e-08	9.25e-07	UP
107414104	LOC107414104	ethylene-responsive transcription factor 2-like	GO:0032502|GO:0005623|GO:0050896|GO:0008152|GO:0003700|GO:0005622|GO:0044237|GO:0009058|GO:0006807|GO:0012505|GO:0044238|GO:0043231|GO:0007275|GO:0003676|GO:0006139|GO:0006725|GO:0051301|GO:0005635|GO:0001944|GO:0019438|GO:0010467|GO:0005634|GO:0003677|GO:0010468|GO:0010628|GO:0010200|GO:0051252|GO:0016070|GO:0005643|GO:0045893|GO:0032774|GO:0006351|GO:2001141|GO:0006355|GO:1903506	developmental process|cell|response to stimulus|metabolic process|transcription factor activity, sequence-specific DNA binding|intracellular|cellular metabolic process|biosynthetic process|nitrogen compound metabolic process|endomembrane system|primary metabolic process|intracellular membrane-bounded organelle|multicellular organism development|nucleic acid binding|nucleobase-containing compound …	-	-	-	-	chr3:19362034-19368994	0.982189	41.8379	5.41267	4.88e-30	1.33e-27	UP
107423725	LOC107423725	ethylene-responsive transcription factor CRF4	GO:0032502|GO:0051179|GO:0005623|GO:0023052|GO:0050896|GO:0008152|GO:0051641|GO:0003700|GO:0051716|GO:0005622|GO:0044237|GO:0009058|GO:0006807|GO:0044238|GO:0005515|GO:0009725|GO:0007165|GO:0043231|GO:0007275|GO:0006810|GO:0003676|GO:0006139|GO:0008104|GO:0006725|GO:0005737|GO:0070887|GO:0007154|GO:0048367|GO:0071702|GO:0009723|GO:0006606|GO:0019438|GO:0010467|GO:0005634|GO:0009735|GO:0003677|GO:…	developmental process|localization|cell|signaling|response to stimulus|metabolic process|cellular localization|transcription factor activity, sequence-specific DNA binding|cellular response to stimulus|intracellular|cellular metabolic process|biosynthetic process|nitrogen compound metabolic process|primary metabolic process|protein binding|response to hormone|signal transduction|intracellular mem…	-	-	-	-	chr8:603454-605004	0.221866	8.86035	5.3196	1.59e-14	8.3e-13	UP
107404986	LOC107404986	ethylene-responsive transcription factor ERF018-like	GO:0032502|GO:0005623|GO:0023052|GO:0050896|GO:0008152|GO:0003700|GO:0006950|GO:0051716|GO:0005622|GO:0044237|GO:0009607|GO:0009058|GO:0006807|GO:0051707|GO:0044238|GO:0009725|GO:0009625|GO:0007165|GO:0043231|GO:0007275|GO:0006952|GO:0003676|GO:0006139|GO:0006725|GO:0070887|GO:0009611|GO:0007154|GO:0051301|GO:0009723|GO:0001944|GO:0019438|GO:0010467|GO:0002213|GO:0005634|GO:0003677|GO:0010468|GO:…	developmental process|cell|signaling|response to stimulus|metabolic process|transcription factor activity, sequence-specific DNA binding|response to stress|cellular response to stimulus|intracellular|cellular metabolic process|response to biotic stimulus|biosynthetic process|nitrogen compound metabolic process|response to other organism|primary metabolic process|response to hormone|response to in…	-	-	-	-	NW_015453831.1:37568-38251	0.413805	10.0101	4.59636	4.39e-09	1e-07	UP
107427051	LOC107427051	ethylene-responsive transcription factor ERF109	GO:0032502|GO:0005623|GO:0023052|GO:0050896|GO:0008152|GO:0003700|GO:0006950|GO:0051716|GO:0005622|GO:0044237|GO:0009607|GO:0009058|GO:0006807|GO:0051707|GO:0044238|GO:0009725|GO:0009620|GO:0007165|GO:0043231|GO:0007275|GO:0006952|GO:0003676|GO:0006139|GO:0006725|GO:0070887|GO:0007154|GO:0051301|GO:0009723|GO:0001944|GO:0019438|GO:0010467|GO:0005634|GO:0003677|GO:0010468|GO:0009755|GO:0010200|GO:…	developmental process|cell|signaling|response to stimulus|metabolic process|transcription factor activity, sequence-specific DNA binding|response to stress|cellular response to stimulus|intracellular|cellular metabolic process|response to biotic stimulus|biosynthetic process|nitrogen compound metabolic process|response to other organism|primary metabolic process|response to hormone|response to fu…	-	-	-	-	chr9:12430953-12432551	0.125082	2.78336	4.47588	0.000178484	0.00151861	UP
107421273	LOC107421273	ethylene-responsive transcription factor ERF020-like	GO:0005623|GO:0023052|GO:0050896|GO:0008152|GO:0003700|GO:0051716|GO:0005622|GO:0044237|GO:0009058|GO:0006807|GO:0044238|GO:0009725|GO:0007165|GO:0043231|GO:0003676|GO:0006139|GO:0006725|GO:0070887|GO:0007154|GO:0009723|GO:0019438|GO:0010467|GO:0005634|GO:0003677|GO:0010468|GO:0009755|GO:0010200|GO:0051252|GO:0035556|GO:0016070|GO:0000160|GO:0009873|GO:0032774|GO:0006351|GO:2001141|GO:0006355|GO:…	cell|signaling|response to stimulus|metabolic process|transcription factor activity, sequence-specific DNA binding|cellular response to stimulus|intracellular|cellular metabolic process|biosynthetic process|nitrogen compound metabolic process|primary metabolic process|response to hormone|signal transduction|intracellular membrane-bounded organelle|nucleic acid binding|nucleobase-containing compou…	-	-	-	-	chr6:15649888-15650682	0.139604	2.52566	4.17725	0.000460198	0.00347712	UP
107425503	LOC107425503	ethylene-responsive transcription factor ABR1	GO:0005623|GO:0023052|GO:0050896|GO:0008152|GO:0003700|GO:0006950|GO:0051716|GO:0005622|GO:0044237|GO:0009607|GO:0009058|GO:0006807|GO:0051707|GO:0044238|GO:0009725|GO:0009620|GO:0007165|GO:0043231|GO:0006970|GO:0006952|GO:0003676|GO:0006139|GO:0006725|GO:0070887|GO:0009968|GO:0007154|GO:0009966|GO:0009723|GO:0009737|GO:0009788|GO:0019438|GO:0010467|GO:0005634|GO:0003677|GO:0009743|GO:0010468|GO:…	cell|signaling|response to stimulus|metabolic process|transcription factor activity, sequence-specific DNA binding|response to stress|cellular response to stimulus|intracellular|cellular metabolic process|response to biotic stimulus|biosynthetic process|nitrogen compound metabolic process|response to other organism|primary metabolic process|response to hormone|response to fungus|signal transducti…	-	-	-	-	chr8:17165237-17166884	1.03919	17.8258	4.10044	7.11e-09	1.55e-07	UP
107404975	LOC107404975	ethylene-responsive transcription factor ERF017	GO:0005623|GO:0023052|GO:0050896|GO:0008152|GO:0003700|GO:0051716|GO:0005622|GO:0044237|GO:0009058|GO:0006807|GO:0044238|GO:0009725|GO:0007165|GO:0043231|GO:0003676|GO:0006139|GO:0006725|GO:0070887|GO:0007154|GO:0009723|GO:0019438|GO:0010467|GO:0005634|GO:0003677|GO:0010468|GO:0009755|GO:0051252|GO:0035556|GO:0016070|GO:0000160|GO:0009873|GO:0032774|GO:0006351|GO:2001141|GO:0006355|GO:0071369|GO:…	cell|signaling|response to stimulus|metabolic process|transcription factor activity, sequence-specific DNA binding|cellular response to stimulus|intracellular|cellular metabolic process|biosynthetic process|nitrogen compound metabolic process|primary metabolic process|response to hormone|signal transduction|intracellular membrane-bounded organelle|nucleic acid binding|nucleobase-containing compou…	-	-	-	-	NW_015453831.1:39673-40826	0.403927	5.99159	3.89077	8.57e-07	1.25e-05	UP
107409847	LOC107409847	ethylene-responsive transcription factor ABR1-like	GO:0005623|GO:0023052|GO:0050896|GO:0008152|GO:0003700|GO:0006950|GO:0051716|GO:0005622|GO:0044237|GO:0009607|GO:0009058|GO:0006807|GO:0051707|GO:0044238|GO:0009725|GO:0009620|GO:0007165|GO:0043231|GO:0006970|GO:0006952|GO:0003676|GO:0006139|GO:0006725|GO:0070887|GO:0009968|GO:0007154|GO:0009966|GO:0009723|GO:0009737|GO:0009788|GO:0019438|GO:0010467|GO:0005634|GO:0003677|GO:0009743|GO:0010468|GO:…	cell|signaling|response to stimulus|metabolic process|transcription factor activity, sequence-specific DNA binding|response to stress|cellular response to stimulus|intracellular|cellular metabolic process|response to biotic stimulus|biosynthetic process|nitrogen compound metabolic process|response to other organism|primary metabolic process|response to hormone|response to fungus|signal transducti…	-	-	-	-	NW_015457584.1:11-1707	3.19162	42.8246	3.74608	1.05e-19	9.78e-18	UP
107424149	LOC107424149	ethylene-responsive transcription factor CRF4-like	GO:0032502|GO:0051179|GO:0005623|GO:0023052|GO:0050896|GO:0008152|GO:0051641|GO:0003700|GO:0051716|GO:0005622|GO:0044237|GO:0009058|GO:0006807|GO:0044238|GO:0005515|GO:0009725|GO:0007165|GO:0043231|GO:0007275|GO:0006810|GO:0003676|GO:0006139|GO:0008104|GO:0006725|GO:0005737|GO:0070887|GO:0007154|GO:0048367|GO:0071702|GO:0009723|GO:0006606|GO:0019438|GO:0010467|GO:0005634|GO:0009735|GO:0003677|GO:…	developmental process|localization|cell|signaling|response to stimulus|metabolic process|cellular localization|transcription factor activity, sequence-specific DNA binding|cellular response to stimulus|intracellular|cellular metabolic process|biosynthetic process|nitrogen compound metabolic process|primary metabolic process|protein binding|response to hormone|signal transduction|intracellular mem…	-	-	-	-	chr8:4310592-4312152	0.732427	8.66663	3.56471	1.23e-09	3.12e-08	UP
107417357	LOC107417357	ethylene-responsive transcription factor ERF053	GO:0005623|GO:0023052|GO:0050896|GO:0008152|GO:0003700|GO:0006950|GO:0051716|GO:0005622|GO:0044237|GO:0009058|GO:0006807|GO:0044238|GO:0009725|GO:0007165|GO:0043231|GO:0006970|GO:0003676|GO:0006139|GO:0006725|GO:0005737|GO:0070887|GO:0009415|GO:0009414|GO:0007154|GO:0009723|GO:0019438|GO:0010467|GO:0005634|GO:0003677|GO:2000070|GO:0010468|GO:0009755|GO:0051252|GO:0035556|GO:0009651|GO:0016070|GO:…	cell|signaling|response to stimulus|metabolic process|transcription factor activity, sequence-specific DNA binding|response to stress|cellular response to stimulus|intracellular|cellular metabolic process|biosynthetic process|nitrogen compound metabolic process|primary metabolic process|response to hormone|signal transduction|intracellular membrane-bounded organelle|response to osmotic stress|nuc…	-	-	-	-	chr4:29330625-29332675	0.912215	8.58111	3.23372	6.94e-11	2.16e-09	UP
107435149	LOC107435149	ethylene-responsive transcription factor ERF098-like	GO:0005623|GO:0023052|GO:0050896|GO:0008152|GO:0003700|GO:0051716|GO:0005622|GO:0044237|GO:0009058|GO:0006807|GO:0044238|GO:0009725|GO:0007165|GO:0043231|GO:0003676|GO:0006139|GO:0006725|GO:0070887|GO:0007154|GO:0009723|GO:0019438|GO:0010467|GO:0005634|GO:0003677|GO:0010468|GO:0009755|GO:0010200|GO:0051252|GO:0035556|GO:0016070|GO:0000160|GO:0009873|GO:0032774|GO:0006351|GO:2001141|GO:0006355|GO:…	cell|signaling|response to stimulus|metabolic process|transcription factor activity, sequence-specific DNA binding|cellular response to stimulus|intracellular|cellular metabolic process|biosynthetic process|nitrogen compound metabolic process|primary metabolic process|response to hormone|signal transduction|intracellular membrane-bounded organelle|nucleic acid binding|nucleobase-containing compou…	-	-	-	-	NW_015453509.1:188418-189413	0.557336	3.19585	2.51958	0.00677497	0.0338118	UP
107414106	LOC107414106	ethylene-responsive transcription factor ERF105-like	GO:0032502|GO:0005623|GO:0023052|GO:0050896|GO:0008152|GO:0003700|GO:0006950|GO:0051716|GO:0005622|GO:0044237|GO:0009607|GO:0009058|GO:0006807|GO:0051707|GO:0044238|GO:0005515|GO:0009725|GO:0009620|GO:0007165|GO:0043231|GO:0007275|GO:0006952|GO:0003676|GO:0006139|GO:0006725|GO:0070887|GO:0007154|GO:0051301|GO:0009723|GO:0001944|GO:0019438|GO:0010467|GO:0005634|GO:0003677|GO:0010468|GO:0009755|GO:…	developmental process|cell|signaling|response to stimulus|metabolic process|transcription factor activity, sequence-specific DNA binding|response to stress|cellular response to stimulus|intracellular|cellular metabolic process|response to biotic stimulus|biosynthetic process|nitrogen compound metabolic process|response to other organism|primary metabolic process|protein binding|response to hormon…	-	-	-	-	chr3:19390637-19391811	38.908	197.606	2.34449	5.63e-17	3.93e-15	UP
107408867	LOC107408867	ethylene-responsive transcription factor ERF003-like	GO:0005623|GO:0023052|GO:0050896|GO:0008152|GO:0003700|GO:0051716|GO:0005622|GO:0044237|GO:0009058|GO:0006807|GO:0044238|GO:0009725|GO:0007165|GO:0043231|GO:0003676|GO:0006139|GO:0006725|GO:0070887|GO:0007154|GO:0009723|GO:0019438|GO:0010467|GO:0005634|GO:0003677|GO:0010468|GO:0009755|GO:0051252|GO:0035556|GO:0016070|GO:0000160|GO:0009873|GO:0032774|GO:0006351|GO:2001141|GO:0006355|GO:0071369|GO:…	cell|signaling|response to stimulus|metabolic process|transcription factor activity, sequence-specific DNA binding|cellular response to stimulus|intracellular|cellular metabolic process|biosynthetic process|nitrogen compound metabolic process|primary metabolic process|response to hormone|signal transduction|intracellular membrane-bounded organelle|nucleic acid binding|nucleobase-containing compou…	-	-	-	-	chr1:42085192-42086194	1.31881	6.39285	2.27723	0.000683484	0.00487231	UP
107430378	LOC107430378	ethylene-responsive transcription factor 1A-like	GO:0032502|GO:0005623|GO:0050896|GO:0008152|GO:0003700|GO:0005622|GO:0044237|GO:0009058|GO:0006807|GO:0012505|GO:0044238|GO:0043231|GO:0007275|GO:0003676|GO:0006139|GO:0006725|GO:0051301|GO:0005635|GO:0001944|GO:0019438|GO:0010467|GO:0005634|GO:0003677|GO:0010468|GO:0010628|GO:0010200|GO:0051252|GO:0016070|GO:0005643|GO:0045893|GO:0032774|GO:0006351|GO:2001141|GO:0006355|GO:1903506	developmental process|cell|response to stimulus|metabolic process|transcription factor activity, sequence-specific DNA binding|intracellular|cellular metabolic process|biosynthetic process|nitrogen compound metabolic process|endomembrane system|primary metabolic process|intracellular membrane-bounded organelle|multicellular organism development|nucleic acid binding|nucleobase-containing compound …	-	-	-	-	chr11:8599164-8600182	60.0307	242.713	2.01548	7.72e-10	2.03e-08	UP
107422687	LOC107422687	ethylene-responsive transcription factor ERF034	GO:0005623|GO:0023052|GO:0050896|GO:0008152|GO:0003700|GO:0051716|GO:0005622|GO:0044237|GO:0009058|GO:0006807|GO:0044238|GO:0009725|GO:0007165|GO:0043231|GO:0003676|GO:0006139|GO:0006725|GO:0070887|GO:0007154|GO:0009723|GO:0019438|GO:0010467|GO:0005634|GO:0003677|GO:0010468|GO:0009755|GO:0051252|GO:0035556|GO:0016070|GO:0000160|GO:0009873|GO:0032774|GO:0006351|GO:2001141|GO:0006355|GO:0071369|GO:…	cell|signaling|response to stimulus|metabolic process|transcription factor activity, sequence-specific DNA binding|cellular response to stimulus|intracellular|cellular metabolic process|biosynthetic process|nitrogen compound metabolic process|primary metabolic process|response to hormone|signal transduction|intracellular membrane-bounded organelle|nucleic acid binding|nucleobase-containing compou…	-	-	-	-	chr7:15618187-15619230	8.99228	1.79542	-2.32437	0.00060488	0.00439736	DOWN
107410052	LOC107410052	ethylene-responsive transcription factor ERF017-like	GO:0032502|GO:0005623|GO:0023052|GO:0050896|GO:0008152|GO:0003700|GO:0006950|GO:0051716|GO:0005622|GO:0044237|GO:0009058|GO:0006807|GO:0044238|GO:0009725|GO:0009791|GO:0007165|GO:0043231|GO:0007275|GO:0048569|GO:0006979|GO:0003676|GO:0006139|GO:0006725|GO:0070887|GO:0048364|GO:0048513|GO:0007154|GO:0009723|GO:0019438|GO:0010467|GO:0005634|GO:0003677|GO:0010468|GO:0009755|GO:0010038|GO:0051252|GO:…	developmental process|cell|signaling|response to stimulus|metabolic process|transcription factor activity, sequence-specific DNA binding|response to stress|cellular response to stimulus|intracellular|cellular metabolic process|biosynthetic process|nitrogen compound metabolic process|primary metabolic process|response to hormone|post-embryonic development|signal transduction|intracellular membrane…	-	-	-	-	NW_015457864.1:207-896	43.9237	3.06751	-3.83986	1.97e-05	0.000212696	DOWN
107412485	LOC107412485	AP2-like ethylene-responsive transcription factor BBM	GO:0032502|GO:0005623|GO:0008152|GO:0003700|GO:0009653|GO:0005622|GO:0044237|GO:0009058|GO:0006807|GO:0044238|GO:0009887|GO:0043231|GO:0007275|GO:0003676|GO:0006139|GO:0006725|GO:0048513|GO:0019438|GO:0010467|GO:0005634|GO:0003677|GO:0010468|GO:0051252|GO:0016070|GO:0032774|GO:0006351|GO:2001141|GO:0006355|GO:1903506	developmental process|cell|metabolic process|transcription factor activity, sequence-specific DNA binding|anatomical structure morphogenesis|intracellular|cellular metabolic process|biosynthetic process|nitrogen compound metabolic process|primary metabolic process|organ morphogenesis|intracellular membrane-bounded organelle|multicellular organism development|nucleic acid binding|nucleobase-contai…	-	-	-	-	chr2:26324489-26328344	14.6892	0.75209	-4.28771	6.05e-14	2.93e-12	DOWN
107406159	LOC107406159	transcription factor bHLH36	GO:0005623|GO:0050896|GO:0008152|GO:0003700|GO:0006950|GO:0005622|GO:0044237|GO:0009607|GO:0009058|GO:0006807|GO:0051707|GO:0044238|GO:0005515|GO:0009620|GO:0043231|GO:0006952|GO:0003676|GO:0006139|GO:0006725|GO:0046983|GO:0019438|GO:0010467|GO:0005634|GO:0003677|GO:0010468|GO:0051252|GO:0050832|GO:0016070|GO:0032774|GO:0006351|GO:2001141|GO:0006355|GO:1903506	cell|response to stimulus|metabolic process|transcription factor activity, sequence-specific DNA binding|response to stress|intracellular|cellular metabolic process|response to biotic stimulus|biosynthetic process|nitrogen compound metabolic process|response to other organism|primary metabolic process|protein binding|response to fungus|intracellular membrane-bounded organelle|defense response|nuc…	-	-	-	-	NW_015454116.1:26783-27808	0.123705	8.21087	6.05256	5.68e-09	1.27e-07	UP
107425035	LOC107425035	transcription factor bHLH25-like	GO:0005623|GO:0005622|GO:0043231|GO:0005634	cell|intracellular|intracellular membrane-bounded organelle|nucleus	-	-	-	-	chr8:10659020-10661555	0.301125	7.27135	4.59379	4.3e-06	5.43e-05	UP
107434077	LOC107434077	transcription factor bHLH36-like	GO:0005623|GO:0050896|GO:0008152|GO:0003700|GO:0006950|GO:0005622|GO:0044237|GO:0009607|GO:0009058|GO:0006807|GO:0051707|GO:0044238|GO:0005515|GO:0009620|GO:0043231|GO:0006952|GO:0003676|GO:0006139|GO:0006725|GO:0046983|GO:0019438|GO:0010467|GO:0005634|GO:0003677|GO:0010468|GO:0051252|GO:0050832|GO:0016070|GO:0032774|GO:0006351|GO:2001141|GO:0006355|GO:1903506	cell|response to stimulus|metabolic process|transcription factor activity, sequence-specific DNA binding|response to stress|intracellular|cellular metabolic process|response to biotic stimulus|biosynthetic process|nitrogen compound metabolic process|response to other organism|primary metabolic process|protein binding|response to fungus|intracellular membrane-bounded organelle|defense response|nuc…	-	-	-	-	NW_015453424.1:167081-168529	0.570409	10.0783	4.14311	2.46e-06	3.26e-05	UP
107406559	LOC107406559	transcription factor bHLH18-like	GO:0005623|GO:0008152|GO:0003700|GO:0005622|GO:0044237|GO:0009058|GO:0006807|GO:0044238|GO:0005515|GO:0043231|GO:0003676|GO:0006139|GO:0006725|GO:0046983|GO:0019438|GO:0010467|GO:0005634|GO:0003677|GO:0010468|GO:0051252|GO:0016070|GO:0032774|GO:0006351|GO:2001141|GO:0006355|GO:1903506	cell|metabolic process|transcription factor activity, sequence-specific DNA binding|intracellular|cellular metabolic process|biosynthetic process|nitrogen compound metabolic process|primary metabolic process|protein binding|intracellular membrane-bounded organelle|nucleic acid binding|nucleobase-containing compound metabolic process|cellular aromatic compound metabolic process|protein dimerizatio…	-	-	-	-	NW_015454266.1:24550-26404	0.256776	4.47478	4.12323	8.5e-05	0.000785827	UP
107419948	LOC107419948	transcription factor bHLH95	GO:0032502|GO:0005623|GO:0000003|GO:0008152|GO:0003006|GO:0003700|GO:0005622|GO:0044237|GO:0009058|GO:0006807|GO:0044238|GO:0005515|GO:0009791|GO:0043231|GO:0007275|GO:0003676|GO:0006139|GO:0006725|GO:0046983|GO:0048316|GO:0009793|GO:0010154|GO:0019438|GO:0010467|GO:0005634|GO:0003677|GO:0009790|GO:0010468|GO:0051252|GO:0016070|GO:0032774|GO:0006351|GO:2001141|GO:0006355|GO:1903506	developmental process|cell|reproduction|metabolic process|developmental process involved in reproduction|transcription factor activity, sequence-specific DNA binding|intracellular|cellular metabolic process|biosynthetic process|nitrogen compound metabolic process|primary metabolic process|protein binding|post-embryonic development|intracellular membrane-bounded organelle|multicellular organism de…	-	-	-	-	chr6:1769028-1771348	0.116496	1.52531	3.71075	0.0070616	0.0350057	UP
107424071	LOC107424071	putative transcription factor bHLH041	GO:0005623|GO:0050896|GO:0008152|GO:0003700|GO:0005622|GO:0044237|GO:0009058|GO:0006807|GO:0044238|GO:0005515|GO:0043231|GO:0003676|GO:0006139|GO:0006725|GO:0046983|GO:0019438|GO:0010467|GO:0005634|GO:0003677|GO:0010468|GO:0010200|GO:0051252|GO:0016070|GO:0032774|GO:0006351|GO:2001141|GO:0006355|GO:1903506	cell|response to stimulus|metabolic process|transcription factor activity, sequence-specific DNA binding|intracellular|cellular metabolic process|biosynthetic process|nitrogen compound metabolic process|primary metabolic process|protein binding|intracellular membrane-bounded organelle|nucleic acid binding|nucleobase-containing compound metabolic process|cellular aromatic compound metabolic proces…	-	-	-	-	chr8:3831364-3835353	1.79206	14.2982	2.99614	2.7e-12	1.03e-10	UP
107422831	LOC107422831	transcription factor bHLH92	GO:0005623|GO:0008152|GO:0003700|GO:0005622|GO:0044237|GO:0009058|GO:0006807|GO:0044238|GO:0005515|GO:0043231|GO:0003676|GO:0006139|GO:0006725|GO:0046983|GO:0019438|GO:0010467|GO:0005634|GO:0003677|GO:0010468|GO:0051252|GO:0016070|GO:0032774|GO:0006351|GO:2001141|GO:0006355|GO:1903506	cell|metabolic process|transcription factor activity, sequence-specific DNA binding|intracellular|cellular metabolic process|biosynthetic process|nitrogen compound metabolic process|primary metabolic process|protein binding|intracellular membrane-bounded organelle|nucleic acid binding|nucleobase-containing compound metabolic process|cellular aromatic compound metabolic process|protein dimerizatio…	-	-	-	-	chr7:17938445-17940388	0.506045	2.94309	2.54	0.000543093	0.0040014	UP
107404361	LOC107404361	transcription factor bHLH123-like	-	-	-	-	-	-	NW_015453733.1:28529-30897	1.54629	8.39516	2.44075	8.34e-07	1.22e-05	UP
107425110	LOC107425110	transcription factor bHLH93-like	GO:0032502|GO:0005623|GO:0008152|GO:0003700|GO:0005622|GO:0044237|GO:0009058|GO:0006807|GO:0044238|GO:0005515|GO:0043231|GO:0007275|GO:0003676|GO:0006139|GO:0006725|GO:0046983|GO:0019438|GO:0010467|GO:0005634|GO:0003677|GO:0010468|GO:0051252|GO:0016070|GO:0032774|GO:0006351|GO:2001141|GO:0006355|GO:1903506	developmental process|cell|metabolic process|transcription factor activity, sequence-specific DNA binding|intracellular|cellular metabolic process|biosynthetic process|nitrogen compound metabolic process|primary metabolic process|protein binding|intracellular membrane-bounded organelle|multicellular organism development|nucleic acid binding|nucleobase-containing compound metabolic process|cellula…	-	-	-	-	chr8:11691363-11693320	24.9633	5.43349	-2.19986	2.37e-09	5.63e-08	DOWN
107425275	LOC107425275	transcription factor bHLH94-like	GO:0005623|GO:0005622|GO:0043231|GO:0005634	cell|intracellular|intracellular membrane-bounded organelle|nucleus	-	-	-	-	chr8:13545305-13547725	32.4353	4.69126	-2.78952	3.39e-15	1.93e-13	DOWN
107424642	LOC107424642	transcription factor bHLH110-like	GO:0005623|GO:0008152|GO:0003700|GO:0005622|GO:0044237|GO:0009058|GO:0006807|GO:0044238|GO:0005515|GO:0043231|GO:0003676|GO:0006139|GO:0006725|GO:0046983|GO:0019438|GO:0010467|GO:0005634|GO:0003677|GO:0010468|GO:0051252|GO:0016070|GO:0032774|GO:0006351|GO:2001141|GO:0006355|GO:1903506	cell|metabolic process|transcription factor activity, sequence-specific DNA binding|intracellular|cellular metabolic process|biosynthetic process|nitrogen compound metabolic process|primary metabolic process|protein binding|intracellular membrane-bounded organelle|nucleic acid binding|nucleobase-containing compound metabolic process|cellular aromatic compound metabolic process|protein dimerizatio…	-	-	-	-	chr8:8125648-8129097	1.24933	0.166948	-2.90368	0.00419408	0.0228014	DOWN
107416235	LOC107416235	putative transcription factor bHLH086	GO:0005623|GO:0008152|GO:0003700|GO:0005622|GO:0044237|GO:0009058|GO:0006807|GO:0044238|GO:0005515|GO:0043231|GO:0003676|GO:0006139|GO:0006725|GO:0046983|GO:0019438|GO:0010467|GO:0005634|GO:0003677|GO:0010468|GO:0051252|GO:0016070|GO:0032774|GO:0006351|GO:2001141|GO:0006355|GO:1903506	cell|metabolic process|transcription factor activity, sequence-specific DNA binding|intracellular|cellular metabolic process|biosynthetic process|nitrogen compound metabolic process|primary metabolic process|protein binding|intracellular membrane-bounded organelle|nucleic acid binding|nucleobase-containing compound metabolic process|cellular aromatic compound metabolic process|protein dimerizatio…	-	-	-	-	chr4:11993763-11995197	2.93877	0.311235	-3.23914	0.00286846	0.0165384	DOWN
107424976	LOC107424976	transcription factor bHLH25-like	GO:0005623|GO:0005622|GO:0043231|GO:0005634	cell|intracellular|intracellular membrane-bounded organelle|nucleus	-	-	-	-	chr8:10623060-10624525	5.70711	0.513963	-3.47302	0.000853342	0.0058965	DOWN
107424974	LOC107424974	transcription factor bHLH18-like	GO:0005623|GO:0005622|GO:0043231|GO:0005634	cell|intracellular|intracellular membrane-bounded organelle|nucleus	-	-	-	-	chr8:10593595-10594580	7.85038	0.473062	-4.05266	2.61e-06	3.44e-05	DOWN
107423782	LOC107423782	transcription factor bHLH67-like	GO:0005623|GO:0008152|GO:0003700|GO:0005622|GO:0044237|GO:0009058|GO:0006807|GO:0044238|GO:0005515|GO:0043231|GO:0003676|GO:0006139|GO:0006725|GO:0046983|GO:0019438|GO:0010467|GO:0005634|GO:0003677|GO:0010468|GO:0051252|GO:0016070|GO:0032774|GO:0006351|GO:2001141|GO:0006355|GO:1903506	cell|metabolic process|transcription factor activity, sequence-specific DNA binding|intracellular|cellular metabolic process|biosynthetic process|nitrogen compound metabolic process|primary metabolic process|protein binding|intracellular membrane-bounded organelle|nucleic acid binding|nucleobase-containing compound metabolic process|cellular aromatic compound metabolic process|protein dimerizatio…	-	-	-	-	chr8:1516362-1519516	1.93004	0.0669456	-4.8495	2.84e-06	3.72e-05	DOWN
107405053	LOC107405053	dehydration-responsive element-binding protein 1A-like	GO:0005623|GO:0023052|GO:0050896|GO:0008152|GO:0003700|GO:0051716|GO:0005622|GO:0044237|GO:0009058|GO:0006807|GO:0044238|GO:0009725|GO:0007165|GO:0043231|GO:0003676|GO:0006139|GO:0006725|GO:0070887|GO:0007154|GO:0009737|GO:0019438|GO:0010467|GO:0005634|GO:0003677|GO:0010468|GO:0009755|GO:0051252|GO:0016070|GO:0009738|GO:0032774|GO:0006351|GO:2001141|GO:0006355|GO:0071215|GO:1903506	cell|signaling|response to stimulus|metabolic process|transcription factor activity, sequence-specific DNA binding|cellular response to stimulus|intracellular|cellular metabolic process|biosynthetic process|nitrogen compound metabolic process|primary metabolic process|response to hormone|signal transduction|intracellular membrane-bounded organelle|nucleic acid binding|nucleobase-containing compou…	-	-	-	-	NW_015453851.1:75409-76721	0.131041	5.26872	5.32936	2.27e-10	6.54e-09	UP
107414421	LOC107414421	dehydration-responsive element-binding protein 1A-like	GO:0005623|GO:0023052|GO:0050896|GO:0008152|GO:0003700|GO:0051716|GO:0005622|GO:0044237|GO:0009058|GO:0006807|GO:0044238|GO:0009725|GO:0007165|GO:0043231|GO:0003676|GO:0006139|GO:0006725|GO:0070887|GO:0007154|GO:0009737|GO:0019438|GO:0010467|GO:0005634|GO:0003677|GO:0010468|GO:0009755|GO:0051252|GO:0016070|GO:0009738|GO:0032774|GO:0006351|GO:2001141|GO:0006355|GO:0071215|GO:1903506	cell|signaling|response to stimulus|metabolic process|transcription factor activity, sequence-specific DNA binding|cellular response to stimulus|intracellular|cellular metabolic process|biosynthetic process|nitrogen compound metabolic process|primary metabolic process|response to hormone|signal transduction|intracellular membrane-bounded organelle|nucleic acid binding|nucleobase-containing compou…	-	-	-	-	chr3:22299938-22301280	0.165327	6.46144	5.28846	8.2e-12	2.9e-10	UP
107413944	LOC107413944	dehydration-responsive element-binding protein 2C-like	GO:0005623|GO:0050896|GO:0008152|GO:0003700|GO:0006950|GO:0005622|GO:0044237|GO:0009058|GO:0006807|GO:0044238|GO:0005515|GO:0009725|GO:0009408|GO:0043231|GO:0009266|GO:0003676|GO:0006139|GO:0006725|GO:0009737|GO:0019438|GO:0010467|GO:0005634|GO:0003677|GO:0010286|GO:0010468|GO:0010628|GO:0051252|GO:0016070|GO:0045893|GO:0032774|GO:0043565|GO:0006351|GO:2001141|GO:0006355|GO:0000975|GO:1903506|GO:…	cell|response to stimulus|metabolic process|transcription factor activity, sequence-specific DNA binding|response to stress|intracellular|cellular metabolic process|biosynthetic process|nitrogen compound metabolic process|primary metabolic process|protein binding|response to hormone|response to heat|intracellular membrane-bounded organelle|response to temperature stimulus|nucleic acid binding|nuc…	-	-	-	-	chr3:17711463-17714545	3.9181	64.8896	4.04976	7.18e-32	2.26e-29	UP
107431079	LOC107431079	dehydration-responsive element-binding protein 2B-like	GO:0005623|GO:0050896|GO:0008152|GO:0003700|GO:0006950|GO:0005622|GO:0044237|GO:0009058|GO:0006807|GO:0044238|GO:0005515|GO:0009725|GO:0009408|GO:0043231|GO:0009266|GO:0003676|GO:0006139|GO:0006725|GO:0009737|GO:0019438|GO:0010467|GO:0005634|GO:0003677|GO:0010286|GO:0010468|GO:0010628|GO:0051252|GO:0016070|GO:0045893|GO:0032774|GO:0043565|GO:0006351|GO:2001141|GO:0006355|GO:0000975|GO:1903506|GO:…	cell|response to stimulus|metabolic process|transcription factor activity, sequence-specific DNA binding|response to stress|intracellular|cellular metabolic process|biosynthetic process|nitrogen compound metabolic process|primary metabolic process|protein binding|response to hormone|response to heat|intracellular membrane-bounded organelle|response to temperature stimulus|nucleic acid binding|nuc…	-	-	-	-	chr11:15500380-15502249	0.810959	9.13369	3.4935	1.17e-08	2.46e-07	UP
107434942	LOC107434942	dehydration-responsive element-binding protein 1B-like	GO:0005623|GO:0023052|GO:0050896|GO:0008152|GO:0003700|GO:0051716|GO:0005622|GO:0044237|GO:0009058|GO:0006807|GO:0044238|GO:0009725|GO:0007165|GO:0043231|GO:0003676|GO:0006139|GO:0006725|GO:0070887|GO:0007154|GO:0009737|GO:0019438|GO:0010467|GO:0005634|GO:0003677|GO:0010468|GO:0009755|GO:0051252|GO:0016070|GO:0009738|GO:0032774|GO:0006351|GO:2001141|GO:0006355|GO:0071215|GO:1903506	cell|signaling|response to stimulus|metabolic process|transcription factor activity, sequence-specific DNA binding|cellular response to stimulus|intracellular|cellular metabolic process|biosynthetic process|nitrogen compound metabolic process|primary metabolic process|response to hormone|signal transduction|intracellular membrane-bounded organelle|nucleic acid binding|nucleobase-containing compou…	-	-	-	-	NW_015453491.1:171690-172707	0.256303	2.74632	3.42158	0.00112149	0.00744815	UP
107409025	LOC107409025	probable WRKY transcription factor 75	GO:0032502|GO:0005623|GO:0050896|GO:0008152|GO:0003700|GO:0006950|GO:0051716|GO:0009653|GO:0005622|GO:0009892|GO:0044237|GO:0009058|GO:0006807|GO:0044238|GO:0009791|GO:0043231|GO:0007275|GO:0048569|GO:0003676|GO:0006139|GO:0006725|GO:0010015|GO:0048364|GO:0048513|GO:0048869|GO:0019438|GO:0010467|GO:0005634|GO:0003677|GO:0030154|GO:0010468|GO:0010053|GO:0043620|GO:0051252|GO:0010629|GO:0048528|GO:…	developmental process|cell|response to stimulus|metabolic process|transcription factor activity, sequence-specific DNA binding|response to stress|cellular response to stimulus|anatomical structure morphogenesis|intracellular|negative regulation of metabolic process|cellular metabolic process|biosynthetic process|nitrogen compound metabolic process|primary metabolic process|post-embryonic developm…	-	-	-	-	NW_015456196.1:1211-3080	0.485112	12.6939	4.70968	5.95e-11	1.87e-09	UP
107420087	LOC107420087	probable WRKY transcription factor 50	GO:0005623|GO:0023052|GO:0050896|GO:0008152|GO:0003700|GO:0006950|GO:0051716|GO:0005622|GO:0044237|GO:0009607|GO:0009058|GO:0006807|GO:0051707|GO:0044238|GO:0009725|GO:0009620|GO:0007165|GO:0043231|GO:0006952|GO:0003676|GO:0006139|GO:0006725|GO:0070887|GO:0007154|GO:0019438|GO:0010467|GO:0005634|GO:0003677|GO:0009753|GO:0010468|GO:0009755|GO:0051252|GO:0050832|GO:0016070|GO:0009867|GO:0071395|GO:…	cell|signaling|response to stimulus|metabolic process|transcription factor activity, sequence-specific DNA binding|response to stress|cellular response to stimulus|intracellular|cellular metabolic process|response to biotic stimulus|biosynthetic process|nitrogen compound metabolic process|response to other organism|primary metabolic process|response to hormone|response to fungus|signal transducti…	-	-	-	-	chr6:2553966-2555112	1.2369	30.3615	4.61744	1.12e-16	7.5e-15	UP
107407016	LOC107407016	probable WRKY transcription factor 75	GO:0032502|GO:0005623|GO:0050896|GO:0008152|GO:0003700|GO:0006950|GO:0051716|GO:0009653|GO:0005622|GO:0009892|GO:0044237|GO:0009058|GO:0006807|GO:0044238|GO:0009791|GO:0043231|GO:0007275|GO:0048569|GO:0003676|GO:0006139|GO:0006725|GO:0010015|GO:0048364|GO:0048513|GO:0048869|GO:0019438|GO:0010467|GO:0005634|GO:0003677|GO:0030154|GO:0010468|GO:0010053|GO:0043620|GO:0051252|GO:0010629|GO:0048528|GO:…	developmental process|cell|response to stimulus|metabolic process|transcription factor activity, sequence-specific DNA binding|response to stress|cellular response to stimulus|anatomical structure morphogenesis|intracellular|negative regulation of metabolic process|cellular metabolic process|biosynthetic process|nitrogen compound metabolic process|primary metabolic process|post-embryonic developm…	-	-	-	-	NW_015454471.1:13654-15523	0.51478	11.681	4.50406	2.87e-10	8.13e-09	UP
107407364	LOC107407364	probable WRKY transcription factor 51	GO:0005623|GO:0023052|GO:0050896|GO:0008152|GO:0003700|GO:0006950|GO:0051716|GO:0005622|GO:0044237|GO:0009607|GO:0009058|GO:0006807|GO:0051707|GO:0044238|GO:0005515|GO:0009725|GO:0009620|GO:0007165|GO:0043231|GO:0006952|GO:0006139|GO:0006725|GO:0070887|GO:0009617|GO:0007154|GO:0019438|GO:0010467|GO:0005634|GO:0009753|GO:0010468|GO:0009755|GO:0051252|GO:0050832|GO:0016070|GO:0042742|GO:0009867|GO:…	cell|signaling|response to stimulus|metabolic process|transcription factor activity, sequence-specific DNA binding|response to stress|cellular response to stimulus|intracellular|cellular metabolic process|response to biotic stimulus|biosynthetic process|nitrogen compound metabolic process|response to other organism|primary metabolic process|protein binding|response to hormone|response to fungus|s…	-	-	-	-	NW_015454680.1:3023-8182	1.56371	23.8052	3.92824	5.94e-14	2.88e-12	UP
107414569	LOC107414569	probable WRKY transcription factor 53	GO:0050896|GO:0009725|GO:0009737	response to stimulus|response to hormone|response to abscisic acid	-	-	-	-	chr3:23929120-23931718	1.4047	19.4533	3.79168	8.02e-14	3.8e-12	UP
107431286	LOC107431286	probable WRKY transcription factor 33	GO:0005623|GO:0050896|GO:0008152|GO:0003700|GO:0006950|GO:0051716|GO:0005622|GO:0044237|GO:0009607|GO:0009058|GO:0006807|GO:0051707|GO:0006914|GO:0044238|GO:0005515|GO:0009408|GO:0010508|GO:0009620|GO:0010506|GO:0043231|GO:0006970|GO:0009266|GO:0006952|GO:0009409|GO:0006139|GO:0006725|GO:0006790|GO:0019748|GO:0009415|GO:0009414|GO:0009617|GO:0034605|GO:0019438|GO:0010467|GO:0005634|GO:0044550|GO:…	cell|response to stimulus|metabolic process|transcription factor activity, sequence-specific DNA binding|response to stress|cellular response to stimulus|intracellular|cellular metabolic process|response to biotic stimulus|biosynthetic process|nitrogen compound metabolic process|response to other organism|autophagy|primary metabolic process|protein binding|response to heat|positive regulation of …	-	-	ko04626	Plant-pathogen interaction	chr11:16834986-16837675	5.88231	81.0895	3.78506	1.21e-33	4.45e-31	UP
107424152	LOC107424152	probable WRKY transcription factor 53	GO:0050896|GO:0009725|GO:0009737	response to stimulus|response to hormone|response to abscisic acid	-	-	-	-	chr8:4418044-4420564	1.78016	23.4531	3.7197	5.02e-18	3.95e-16	UP
107423623	LOC107423623	probable WRKY transcription factor 53	GO:0050896|GO:0009725|GO:0009737	response to stimulus|response to hormone|response to abscisic acid	-	-	-	-	chr8:57000-59273	1.39791	18.1324	3.69722	1.37e-20	1.4e-18	UP
107406290	LOC107406290	probable WRKY transcription factor 70	GO:0032502|GO:0005623|GO:0023052|GO:0050896|GO:0008152|GO:0003700|GO:0006950|GO:0051716|GO:0005622|GO:0009892|GO:0044237|GO:0009607|GO:0009058|GO:0006807|GO:0050793|GO:0051707|GO:0044238|GO:0006955|GO:0005515|GO:0009725|GO:0009864|GO:2000026|GO:0009620|GO:0007165|GO:0043231|GO:0031349|GO:0007275|GO:0050776|GO:0006952|GO:0003676|GO:0006139|GO:0007568|GO:0006725|GO:1900056|GO:0070887|GO:0009617|GO:…	developmental process|cell|signaling|response to stimulus|metabolic process|transcription factor activity, sequence-specific DNA binding|response to stress|cellular response to stimulus|intracellular|negative regulation of metabolic process|cellular metabolic process|response to biotic stimulus|biosynthetic process|nitrogen compound metabolic process|regulation of developmental process|response t…	-	-	-	-	NW_015454161.1:10180-12261	5.98072	74.4003	3.63692	6.88e-26	1.18e-23	UP
107419756	LOC107419756	probable WRKY transcription factor 40	GO:0005623|GO:0050896|GO:0008152|GO:0003700|GO:0006950|GO:0005622|GO:0044237|GO:0009607|GO:0009058|GO:0006807|GO:0051707|GO:0044238|GO:0005515|GO:0009615|GO:0009620|GO:0043231|GO:0051607|GO:0006952|GO:0003676|GO:0006139|GO:0006725|GO:0009611|GO:0009617|GO:0050688|GO:0050691|GO:0002237|GO:0019438|GO:0010467|GO:0005634|GO:0003677|GO:0031347|GO:0010468|GO:0010200|GO:0051252|GO:0009751|GO:0050832|GO:…	cell|response to stimulus|metabolic process|transcription factor activity, sequence-specific DNA binding|response to stress|intracellular|cellular metabolic process|response to biotic stimulus|biosynthetic process|nitrogen compound metabolic process|response to other organism|primary metabolic process|protein binding|response to virus|response to fungus|intracellular membrane-bounded organelle|de…	-	-	-	-	chr6:106954-109045	0.369131	3.9137	3.40633	0.000269837	0.00217854	UP
107420304	LOC107420304	probable WRKY transcription factor 40	GO:0005623|GO:0050896|GO:0008152|GO:0003700|GO:0006950|GO:0005622|GO:0044237|GO:0009607|GO:0009058|GO:0006807|GO:0051707|GO:0044238|GO:0005515|GO:0009615|GO:0009620|GO:0043231|GO:0051607|GO:0006952|GO:0003676|GO:0006139|GO:0006725|GO:0009611|GO:0009617|GO:0050688|GO:0050691|GO:0002237|GO:0019438|GO:0010467|GO:0005634|GO:0003677|GO:0031347|GO:0010468|GO:0010200|GO:0051252|GO:0009751|GO:0050832|GO:…	cell|response to stimulus|metabolic process|transcription factor activity, sequence-specific DNA binding|response to stress|intracellular|cellular metabolic process|response to biotic stimulus|biosynthetic process|nitrogen compound metabolic process|response to other organism|primary metabolic process|protein binding|response to virus|response to fungus|intracellular membrane-bounded organelle|de…	-	-	-	-	chr6:4218800-4221279	0.927036	9.41292	3.34394	1.75e-08	3.52e-07	UP
107430000	LOC107430000	probable WRKY transcription factor 41	GO:0050896|GO:0009725|GO:0009737	response to stimulus|response to hormone|response to abscisic acid	-	-	-	-	chr11:2147679-2149727	14.9584	140.108	3.22751	9.3e-21	9.93e-19	UP
107428282	LOC107428282	probable WRKY transcription factor 75	GO:0032502|GO:0005623|GO:0050896|GO:0008152|GO:0003700|GO:0006950|GO:0051716|GO:0009653|GO:0005622|GO:0009892|GO:0044237|GO:0009058|GO:0006807|GO:0044238|GO:0009791|GO:0043231|GO:0007275|GO:0048569|GO:0003676|GO:0006139|GO:0006725|GO:0010015|GO:0048364|GO:0048513|GO:0048869|GO:0019438|GO:0010467|GO:0005634|GO:0003677|GO:0030154|GO:0010468|GO:0010053|GO:0043620|GO:0051252|GO:0010629|GO:0048528|GO:…	developmental process|cell|response to stimulus|metabolic process|transcription factor activity, sequence-specific DNA binding|response to stress|cellular response to stimulus|anatomical structure morphogenesis|intracellular|negative regulation of metabolic process|cellular metabolic process|biosynthetic process|nitrogen compound metabolic process|primary metabolic process|post-embryonic developm…	-	-	-	-	chr10:2958214-2960747	23.0835	189.226	3.03518	1.03e-24	1.55e-22	UP
107430975	LOC107430975	probable WRKY transcription factor 70	GO:0032502|GO:0005623|GO:0023052|GO:0050896|GO:0008152|GO:0003700|GO:0006950|GO:0051716|GO:0005622|GO:0009892|GO:0044237|GO:0009607|GO:0009058|GO:0006807|GO:0050793|GO:0051707|GO:0044238|GO:0006955|GO:0005515|GO:0009725|GO:0009864|GO:2000026|GO:0009620|GO:0007165|GO:0043231|GO:0031349|GO:0007275|GO:0050776|GO:0006952|GO:0003676|GO:0006139|GO:0007568|GO:0006725|GO:1900056|GO:0070887|GO:0009617|GO:…	developmental process|cell|signaling|response to stimulus|metabolic process|transcription factor activity, sequence-specific DNA binding|response to stress|cellular response to stimulus|intracellular|negative regulation of metabolic process|cellular metabolic process|response to biotic stimulus|biosynthetic process|nitrogen compound metabolic process|regulation of developmental process|response t…	-	-	-	-	chr11:14589105-14591793	2.57899	20.9719	3.02358	5.3e-06	6.53e-05	UP
107418018	LOC107418018	probable WRKY transcription factor 75	GO:0032502|GO:0005623|GO:0050896|GO:0008152|GO:0003700|GO:0006950|GO:0051716|GO:0009653|GO:0005622|GO:0009892|GO:0044237|GO:0009058|GO:0006807|GO:0044238|GO:0009791|GO:0043231|GO:0007275|GO:0048569|GO:0003676|GO:0006139|GO:0006725|GO:0010015|GO:0048364|GO:0048513|GO:0048869|GO:0019438|GO:0010467|GO:0005634|GO:0003677|GO:0030154|GO:0010468|GO:0010053|GO:0043620|GO:0051252|GO:0010629|GO:0048528|GO:…	developmental process|cell|response to stimulus|metabolic process|transcription factor activity, sequence-specific DNA binding|response to stress|cellular response to stimulus|anatomical structure morphogenesis|intracellular|negative regulation of metabolic process|cellular metabolic process|biosynthetic process|nitrogen compound metabolic process|primary metabolic process|post-embryonic developm…	-	-	-	-	chr5:6724555-6726611	0.18029	1.40422	2.96138	0.00668952	0.033458	UP
107419747	LOC107419747	probable WRKY transcription factor 40	GO:0005623|GO:0050896|GO:0008152|GO:0003700|GO:0006950|GO:0005622|GO:0044237|GO:0009607|GO:0009058|GO:0006807|GO:0051707|GO:0044238|GO:0005515|GO:0009615|GO:0009620|GO:0043231|GO:0051607|GO:0006952|GO:0003676|GO:0006139|GO:0006725|GO:0009611|GO:0009617|GO:0050688|GO:0050691|GO:0002237|GO:0019438|GO:0010467|GO:0005634|GO:0003677|GO:0031347|GO:0010468|GO:0010200|GO:0051252|GO:0009751|GO:0050832|GO:…	cell|response to stimulus|metabolic process|transcription factor activity, sequence-specific DNA binding|response to stress|intracellular|cellular metabolic process|response to biotic stimulus|biosynthetic process|nitrogen compound metabolic process|response to other organism|primary metabolic process|protein binding|response to virus|response to fungus|intracellular membrane-bounded organelle|de…	-	-	-	-	chr6:114991-115613	0.534542	3.532	2.72411	0.00405945	0.0222104	UP
107404587	LOC107404587	probable WRKY transcription factor 71	GO:0005623|GO:0008152|GO:0003700|GO:0005622|GO:0044237|GO:0009058|GO:0006807|GO:0044238|GO:0043231|GO:0003676|GO:0006139|GO:0006725|GO:0019438|GO:0010467|GO:0005634|GO:0003677|GO:0010468|GO:0051252|GO:0016070|GO:0032774|GO:0043565|GO:0006351|GO:2001141|GO:0006355|GO:1903506	cell|metabolic process|transcription factor activity, sequence-specific DNA binding|intracellular|cellular metabolic process|biosynthetic process|nitrogen compound metabolic process|primary metabolic process|intracellular membrane-bounded organelle|nucleic acid binding|nucleobase-containing compound metabolic process|cellular aromatic compound metabolic process|aromatic compound biosynthetic proc…	-	-	-	-	NW_015453763.1:78048-81549	0.780549	5.11912	2.71333	2.27e-08	4.5e-07	UP
107406933	LOC107406933	probable WRKY transcription factor 40	GO:0005623|GO:0050896|GO:0008152|GO:0003700|GO:0006950|GO:0005622|GO:0044237|GO:0009607|GO:0009058|GO:0006807|GO:0051707|GO:0044238|GO:0005515|GO:0009615|GO:0009620|GO:0043231|GO:0051607|GO:0006952|GO:0003676|GO:0006139|GO:0006725|GO:0009611|GO:0009617|GO:0050688|GO:0050691|GO:0002237|GO:0019438|GO:0010467|GO:0005634|GO:0003677|GO:0031347|GO:0010468|GO:0010200|GO:0051252|GO:0009751|GO:0050832|GO:…	cell|response to stimulus|metabolic process|transcription factor activity, sequence-specific DNA binding|response to stress|intracellular|cellular metabolic process|response to biotic stimulus|biosynthetic process|nitrogen compound metabolic process|response to other organism|primary metabolic process|protein binding|response to virus|response to fungus|intracellular membrane-bounded organelle|de…	-	-	-	-	NW_015454434.1:11750-14130	6.3476	40.9136	2.6883	1.02e-13	4.74e-12	UP
107407232	LOC107407232	probable WRKY transcription factor 40	GO:0005623|GO:0050896|GO:0008152|GO:0003700|GO:0006950|GO:0005622|GO:0044237|GO:0009607|GO:0009058|GO:0006807|GO:0051707|GO:0044238|GO:0005515|GO:0009615|GO:0009620|GO:0043231|GO:0051607|GO:0006952|GO:0003676|GO:0006139|GO:0006725|GO:0009611|GO:0009617|GO:0050688|GO:0050691|GO:0002237|GO:0019438|GO:0010467|GO:0005634|GO:0003677|GO:0031347|GO:0010468|GO:0010200|GO:0051252|GO:0009751|GO:0050832|GO:…	cell|response to stimulus|metabolic process|transcription factor activity, sequence-specific DNA binding|response to stress|intracellular|cellular metabolic process|response to biotic stimulus|biosynthetic process|nitrogen compound metabolic process|response to other organism|primary metabolic process|protein binding|response to virus|response to fungus|intracellular membrane-bounded organelle|de…	-	-	-	-	NW_015454595.1:516-2740	7.86307	47.4313	2.59267	2.32e-13	1.02e-11	UP
107411616	LOC107411616	probable WRKY transcription factor 33	GO:0005623|GO:0050896|GO:0008152|GO:0003700|GO:0006950|GO:0051716|GO:0005622|GO:0044237|GO:0009607|GO:0009058|GO:0006807|GO:0051707|GO:0006914|GO:0044238|GO:0005515|GO:0009408|GO:0010508|GO:0009620|GO:0010506|GO:0043231|GO:0006970|GO:0009266|GO:0006952|GO:0009409|GO:0006139|GO:0006725|GO:0006790|GO:0019748|GO:0009415|GO:0009414|GO:0009617|GO:0034605|GO:0019438|GO:0010467|GO:0005634|GO:0044550|GO:…	cell|response to stimulus|metabolic process|transcription factor activity, sequence-specific DNA binding|response to stress|cellular response to stimulus|intracellular|cellular metabolic process|response to biotic stimulus|biosynthetic process|nitrogen compound metabolic process|response to other organism|autophagy|primary metabolic process|protein binding|response to heat|positive regulation of …	-	-	ko04626	Plant-pathogen interaction	chr2:18632226-18633681	33.552	201.458	2.58601	7.86e-19	6.76e-17	UP
107413404	LOC107413404	probable WRKY transcription factor 71	GO:0005623|GO:0008152|GO:0003700|GO:0005622|GO:0044237|GO:0009058|GO:0006807|GO:0044238|GO:0043231|GO:0003676|GO:0006139|GO:0006725|GO:0019438|GO:0010467|GO:0005634|GO:0003677|GO:0010468|GO:0051252|GO:0016070|GO:0032774|GO:0043565|GO:0006351|GO:2001141|GO:0006355|GO:1903506	cell|metabolic process|transcription factor activity, sequence-specific DNA binding|intracellular|cellular metabolic process|biosynthetic process|nitrogen compound metabolic process|primary metabolic process|intracellular membrane-bounded organelle|nucleic acid binding|nucleobase-containing compound metabolic process|cellular aromatic compound metabolic process|aromatic compound biosynthetic proc…	-	-	-	-	chr1:6200051-6201785	1.67366	9.03558	2.43261	9.62e-07	1.39e-05	UP
107432688	LOC107432688	probable WRKY transcription factor 31	GO:0005623|GO:0008152|GO:0003700|GO:0005622|GO:0009892|GO:0044237|GO:0009058|GO:0006807|GO:0044238|GO:0043231|GO:0003676|GO:0006139|GO:0006725|GO:0019438|GO:0010467|GO:0005634|GO:0003677|GO:0010468|GO:0051252|GO:0010629|GO:0016070|GO:0045892|GO:0032774|GO:0043565|GO:0006351|GO:2001141|GO:0006355|GO:1903507|GO:1903506	cell|metabolic process|transcription factor activity, sequence-specific DNA binding|intracellular|negative regulation of metabolic process|cellular metabolic process|biosynthetic process|nitrogen compound metabolic process|primary metabolic process|intracellular membrane-bounded organelle|nucleic acid binding|nucleobase-containing compound metabolic process|cellular aromatic compound metabolic pr…	-	-	-	-	chr1:34465293-34468350	1.34119	6.50059	2.27706	7.76e-05	0.000723219	UP
107407574	LOC107407574	probable WRKY transcription factor 61	GO:0005623|GO:0050896|GO:0008152|GO:0003700|GO:0006950|GO:0005622|GO:0044237|GO:0009058|GO:0006807|GO:0044238|GO:0043231|GO:0006952|GO:0003676|GO:0006139|GO:0006725|GO:0019438|GO:0010467|GO:0005634|GO:0003677|GO:0010468|GO:0051252|GO:0016070|GO:0032774|GO:0043565|GO:0006351|GO:2001141|GO:0006355|GO:1903506	cell|response to stimulus|metabolic process|transcription factor activity, sequence-specific DNA binding|response to stress|intracellular|cellular metabolic process|biosynthetic process|nitrogen compound metabolic process|primary metabolic process|intracellular membrane-bounded organelle|defense response|nucleic acid binding|nucleobase-containing compound metabolic process|cellular aromatic compo…	-	-	-	-	NW_015454814.1:85-4417	23.2449	5.61976	-2.04833	3.91e-07	6.16e-06	DOWN
107407659	LOC107407659	probable WRKY transcription factor 61	GO:0005623|GO:0050896|GO:0008152|GO:0003700|GO:0006950|GO:0005622|GO:0044237|GO:0009058|GO:0006807|GO:0044238|GO:0043231|GO:0006952|GO:0003676|GO:0006139|GO:0006725|GO:0019438|GO:0010467|GO:0005634|GO:0003677|GO:0010468|GO:0051252|GO:0016070|GO:0032774|GO:0043565|GO:0006351|GO:2001141|GO:0006355|GO:1903506	cell|response to stimulus|metabolic process|transcription factor activity, sequence-specific DNA binding|response to stress|intracellular|cellular metabolic process|biosynthetic process|nitrogen compound metabolic process|primary metabolic process|intracellular membrane-bounded organelle|defense response|nucleic acid binding|nucleobase-containing compound metabolic process|cellular aromatic compo…	-	-	-	-	NW_015454870.1:661-3646	15.0521	3.57016	-2.0759	3.83e-06	4.89e-05	DOWN
107433838	LOC107433838	probable WRKY transcription factor 14	GO:0005623|GO:0008152|GO:0003700|GO:0005622|GO:0044237|GO:0009058|GO:0006807|GO:0044238|GO:0043231|GO:0003676|GO:0006139|GO:0006725|GO:0019438|GO:0010467|GO:0005634|GO:0003677|GO:0010468|GO:0051252|GO:0016070|GO:0032774|GO:0043565|GO:0006351|GO:2001141|GO:0006355|GO:1903506	cell|metabolic process|transcription factor activity, sequence-specific DNA binding|intracellular|cellular metabolic process|biosynthetic process|nitrogen compound metabolic process|primary metabolic process|intracellular membrane-bounded organelle|nucleic acid binding|nucleobase-containing compound metabolic process|cellular aromatic compound metabolic process|aromatic compound biosynthetic proc…	-	-	-	-	NW_015453413.1:320496-325145	7.7916	1.60303	-2.28112	2.36e-07	3.87e-06	DOWN
107428843	LOC107428843	probable WRKY transcription factor 72	GO:0005623|GO:0050896|GO:0008152|GO:0003700|GO:0006950|GO:0005622|GO:0044237|GO:0009058|GO:0006807|GO:0044238|GO:0043231|GO:0006952|GO:0003676|GO:0006139|GO:0006725|GO:0019438|GO:0010467|GO:0005634|GO:0003677|GO:0010468|GO:0051252|GO:0016070|GO:0032774|GO:0043565|GO:0006351|GO:2001141|GO:0006355|GO:1903506	cell|response to stimulus|metabolic process|transcription factor activity, sequence-specific DNA binding|response to stress|intracellular|cellular metabolic process|biosynthetic process|nitrogen compound metabolic process|primary metabolic process|intracellular membrane-bounded organelle|defense response|nucleic acid binding|nucleobase-containing compound metabolic process|cellular aromatic compo…	-	-	-	-	chr10:9316364-9319828	7.70138	1.23021	-2.64621	8.58e-06	0.000100654	DOWN
107410047	LOC107410047	probable WRKY transcription factor 14	GO:0005623|GO:0008152|GO:0003700|GO:0005622|GO:0044237|GO:0009058|GO:0006807|GO:0044238|GO:0043231|GO:0003676|GO:0006139|GO:0006725|GO:0019438|GO:0010467|GO:0005634|GO:0003677|GO:0010468|GO:0051252|GO:0016070|GO:0032774|GO:0043565|GO:0006351|GO:2001141|GO:0006355|GO:1903506	cell|metabolic process|transcription factor activity, sequence-specific DNA binding|intracellular|cellular metabolic process|biosynthetic process|nitrogen compound metabolic process|primary metabolic process|intracellular membrane-bounded organelle|nucleic acid binding|nucleobase-containing compound metabolic process|cellular aromatic compound metabolic process|aromatic compound biosynthetic proc…	-	-	-	-	NW_015457855.1:252-1335	2.82147	0.406419	-2.79541	0.00296116	0.0169584	DOWN
107430925	LOC107430925	probable WRKY transcription factor 64	GO:0032502|GO:0005623|GO:0023052|GO:0050896|GO:0008152|GO:0003700|GO:0006950|GO:0051716|GO:0005622|GO:0009892|GO:0044237|GO:0009607|GO:0009058|GO:0006807|GO:0050793|GO:0051707|GO:0044238|GO:0006955|GO:0005515|GO:0009725|GO:0009864|GO:2000026|GO:0009620|GO:0007165|GO:0043231|GO:0031349|GO:0007275|GO:0050776|GO:0006952|GO:0003676|GO:0006139|GO:0007568|GO:0006725|GO:1900056|GO:0070887|GO:0009617|GO:…	developmental process|cell|signaling|response to stimulus|metabolic process|transcription factor activity, sequence-specific DNA binding|response to stress|cellular response to stimulus|intracellular|negative regulation of metabolic process|cellular metabolic process|response to biotic stimulus|biosynthetic process|nitrogen compound metabolic process|regulation of developmental process|response t…	-	-	-	-	chr11:14237593-14239934	1.37582	0.066009	-4.38149	0.00288057	0.0165816	DOWN
107426114	LOC107426114	transcription factor MYB108	GO:0005623|GO:0050896|GO:0008152|GO:0003700|GO:0006950|GO:0051716|GO:0005622|GO:0044237|GO:0009058|GO:0006807|GO:0044238|GO:0005515|GO:0009725|GO:0042594|GO:0003682|GO:0043231|GO:0006970|GO:0003676|GO:0006139|GO:0006725|GO:0009415|GO:0009414|GO:0007154|GO:0005516|GO:0009723|GO:0009737|GO:0019438|GO:0010467|GO:0005634|GO:0003677|GO:0009267|GO:0010468|GO:0010038|GO:0010628|GO:0051252|GO:0009751|GO:…	cell|response to stimulus|metabolic process|transcription factor activity, sequence-specific DNA binding|response to stress|cellular response to stimulus|intracellular|cellular metabolic process|biosynthetic process|nitrogen compound metabolic process|primary metabolic process|protein binding|response to hormone|response to starvation|chromatin binding|intracellular membrane-bounded organelle|res…	-	-	-	-	chr9:2631251-2633032	2.09175	41.2861	4.30287	2.06e-22	2.56e-20	UP
107433003	LOC107433003	transcription factor MYB28-like	GO:0005623|GO:0008152|GO:0003700|GO:0042995|GO:0005622|GO:0044237|GO:0009058|GO:0006807|GO:0044238|GO:0003682|GO:0043231|GO:0090406|GO:0003676|GO:0006139|GO:0006725|GO:0019438|GO:0010467|GO:0005634|GO:0003677|GO:0010468|GO:0051252|GO:0016070|GO:0032774|GO:0006351|GO:2001141|GO:0006355|GO:1903506	cell|metabolic process|transcription factor activity, sequence-specific DNA binding|cell projection|intracellular|cellular metabolic process|biosynthetic process|nitrogen compound metabolic process|primary metabolic process|chromatin binding|intracellular membrane-bounded organelle|pollen tube|nucleic acid binding|nucleobase-containing compound metabolic process|cellular aromatic compound metabol…	-	-	-	-	chr1:34854884-34856818	0.0889296	1.69993	4.25667	7.87e-06	9.33e-05	UP
107403729	LOC107403729	myb-related protein 315	GO:0005623|GO:0050896|GO:0008152|GO:0003700|GO:0071554|GO:0005622|GO:0044237|GO:0009058|GO:0006807|GO:0044238|GO:0009725|GO:0042546|GO:0003682|GO:0043231|GO:0003676|GO:0006139|GO:0006725|GO:0071669|GO:2000652|GO:0009832|GO:0019438|GO:0010467|GO:0005634|GO:0003677|GO:0009753|GO:0010468|GO:0010628|GO:0051252|GO:0009751|GO:0016070|GO:0009834|GO:0045893|GO:0032774|GO:0006351|GO:2001141|GO:0006355|GO:…	cell|response to stimulus|metabolic process|transcription factor activity, sequence-specific DNA binding|cell wall organization or biogenesis|intracellular|cellular metabolic process|biosynthetic process|nitrogen compound metabolic process|primary metabolic process|response to hormone|cell wall biogenesis|chromatin binding|intracellular membrane-bounded organelle|nucleic acid binding|nucleobase-c…	-	-	-	-	NW_015453640.1:75088-78442	4.12805	23.5764	2.51381	3.53e-12	1.32e-10	UP
107412315	LOC107412315	myb-related protein 308-like	GO:0005623|GO:0050896|GO:0008152|GO:0003700|GO:0006950|GO:0005622|GO:0044237|GO:0009058|GO:0006807|GO:0044238|GO:0009725|GO:0003682|GO:0043231|GO:0006970|GO:0003676|GO:0006139|GO:0006725|GO:0009723|GO:0019438|GO:0010467|GO:0005634|GO:0003677|GO:0009733|GO:0009753|GO:0010468|GO:0010038|GO:0010200|GO:0051252|GO:0009651|GO:0016070|GO:0046686|GO:0032774|GO:0006351|GO:2001141|GO:0006355|GO:1903506	cell|response to stimulus|metabolic process|transcription factor activity, sequence-specific DNA binding|response to stress|intracellular|cellular metabolic process|biosynthetic process|nitrogen compound metabolic process|primary metabolic process|response to hormone|chromatin binding|intracellular membrane-bounded organelle|response to osmotic stress|nucleic acid binding|nucleobase-containing co…	-	-	-	-	chr2:24244618-24246527	3.57084	20.2532	2.50381	4.15e-10	1.14e-08	UP
107427192	LOC107427192	transcription factor MYB44-like	GO:0005623|GO:0050896|GO:0008152|GO:0003700|GO:0005622|GO:0044237|GO:0009058|GO:0006807|GO:0044238|GO:0009725|GO:0003682|GO:0043231|GO:0003676|GO:0006139|GO:0006725|GO:0009723|GO:0009737|GO:0019438|GO:0010467|GO:0005634|GO:0003677|GO:0009753|GO:0010468|GO:0010038|GO:0010200|GO:0051252|GO:0009751|GO:0016070|GO:0046686|GO:0032774|GO:0006351|GO:2001141|GO:0006355|GO:0000975|GO:1903506|GO:0044212	cell|response to stimulus|metabolic process|transcription factor activity, sequence-specific DNA binding|intracellular|cellular metabolic process|biosynthetic process|nitrogen compound metabolic process|primary metabolic process|response to hormone|chromatin binding|intracellular membrane-bounded organelle|nucleic acid binding|nucleobase-containing compound metabolic process|cellular aromatic com…	-	-	-	-	chr9:15571953-15572973	2.72967	15.4761	2.50324	1.29e-05	0.000145177	UP
107433336	LOC107433336	transcription factor MYB108	GO:0005623|GO:0050896|GO:0008152|GO:0003700|GO:0006950|GO:0005622|GO:0044237|GO:0009607|GO:0009058|GO:0006807|GO:0051707|GO:0044238|GO:0009725|GO:0003682|GO:0009620|GO:0043231|GO:0006970|GO:0003676|GO:0006139|GO:0006725|GO:0009723|GO:0009737|GO:0019438|GO:0010467|GO:0005634|GO:0003677|GO:0009753|GO:0010468|GO:0051252|GO:0009651|GO:0016070|GO:0032774|GO:0006351|GO:2001141|GO:0006355|GO:1903506	cell|response to stimulus|metabolic process|transcription factor activity, sequence-specific DNA binding|response to stress|intracellular|cellular metabolic process|response to biotic stimulus|biosynthetic process|nitrogen compound metabolic process|response to other organism|primary metabolic process|response to hormone|chromatin binding|response to fungus|intracellular membrane-bounded organell…	-	-	-	-	chr12:18982047-18984109	1.58093	8.50678	2.42784	1.41e-05	0.000157908	UP
107424134	LOC107424134	myb-related protein 308	GO:0005623|GO:0050896|GO:0008152|GO:0003700|GO:0006950|GO:0005622|GO:0044237|GO:0009058|GO:0006807|GO:0044238|GO:0003682|GO:0043231|GO:0044281|GO:0009812|GO:0006970|GO:0003676|GO:0006139|GO:0006725|GO:0019748|GO:0044255|GO:0006629|GO:0000166|GO:0009698|GO:0006631|GO:0019438|GO:0010467|GO:0017076|GO:0005634|GO:0003677|GO:0009699|GO:0044550|GO:0010468|GO:0009813|GO:0051252|GO:0008610|GO:0016070|GO:…	cell|response to stimulus|metabolic process|transcription factor activity, sequence-specific DNA binding|response to stress|intracellular|cellular metabolic process|biosynthetic process|nitrogen compound metabolic process|primary metabolic process|chromatin binding|intracellular membrane-bounded organelle|small molecule metabolic process|flavonoid metabolic process|response to osmotic stress|nucl…	-	-	ko04151	PI3K-Akt signaling pathway	chr8:3500340-3501770	1.57914	8.42663	2.41582	3.84e-05	0.000385655	UP
107422870	LOC107422870	myb-related protein Myb4-like	GO:0005623|GO:0050896|GO:0008152|GO:0003700|GO:0006950|GO:0005622|GO:0044237|GO:0009058|GO:0006807|GO:0044238|GO:0009725|GO:0003682|GO:0043231|GO:0006970|GO:0003676|GO:0006139|GO:0006725|GO:0009723|GO:0019438|GO:0010467|GO:0005634|GO:0003677|GO:0009733|GO:0009753|GO:0010468|GO:0010038|GO:0010200|GO:0051252|GO:0009651|GO:0016070|GO:0046686|GO:0032774|GO:0006351|GO:2001141|GO:0006355|GO:1903506	cell|response to stimulus|metabolic process|transcription factor activity, sequence-specific DNA binding|response to stress|intracellular|cellular metabolic process|biosynthetic process|nitrogen compound metabolic process|primary metabolic process|response to hormone|chromatin binding|intracellular membrane-bounded organelle|response to osmotic stress|nucleic acid binding|nucleobase-containing co…	-	-	-	-	chr7:18215005-18217059	4.40199	20.4256	2.21415	1.61e-05	0.00017662	UP
107429464	LOC107429464	transcription factor MYB21	GO:0005623|GO:0050896|GO:0008152|GO:0003700|GO:0006950|GO:0051716|GO:0005622|GO:0044237|GO:0009058|GO:0006807|GO:0044238|GO:0042594|GO:0003682|GO:0043231|GO:0044281|GO:0003676|GO:0006139|GO:0006725|GO:0044255|GO:0006629|GO:0007154|GO:0006720|GO:0019438|GO:0010467|GO:0005634|GO:0003677|GO:0009267|GO:0010468|GO:0051252|GO:0009751|GO:0008610|GO:0031669|GO:0016070|GO:0008299|GO:0016036|GO:0032774|GO:…	cell|response to stimulus|metabolic process|transcription factor activity, sequence-specific DNA binding|response to stress|cellular response to stimulus|intracellular|cellular metabolic process|biosynthetic process|nitrogen compound metabolic process|primary metabolic process|response to starvation|chromatin binding|intracellular membrane-bounded organelle|small molecule metabolic process|nuclei…	-	-	-	-	chr10:18545673-18547230	2.12642	9.39726	2.14381	4.4e-05	0.000435088	UP
107404799	LOC107404799	transcription factor MYB108-like	GO:0005623|GO:0050896|GO:0008152|GO:0003700|GO:0006950|GO:0005622|GO:0044237|GO:0009607|GO:0009058|GO:0006807|GO:0051707|GO:0044238|GO:0009725|GO:0003682|GO:0009620|GO:0043231|GO:0006970|GO:0003676|GO:0006139|GO:0006725|GO:0009723|GO:0009737|GO:0019438|GO:0010467|GO:0005634|GO:0003677|GO:0009753|GO:0010468|GO:0051252|GO:0009651|GO:0016070|GO:0032774|GO:0006351|GO:2001141|GO:0006355|GO:1903506	cell|response to stimulus|metabolic process|transcription factor activity, sequence-specific DNA binding|response to stress|intracellular|cellular metabolic process|response to biotic stimulus|biosynthetic process|nitrogen compound metabolic process|response to other organism|primary metabolic process|response to hormone|chromatin binding|response to fungus|intracellular membrane-bounded organell…	-	-	-	-	NW_015453794.1:16330-18434	1.94646	8.44388	2.11705	9.62e-05	0.000875649	UP
107415133	LOC107415133	myb-related protein 315-like	GO:0005623|GO:0008152|GO:0003700|GO:0005622|GO:0044237|GO:0009058|GO:0006807|GO:0044238|GO:0003682|GO:0043231|GO:0003676|GO:0006139|GO:0006725|GO:0019438|GO:0010467|GO:0005634|GO:0003677|GO:0010468|GO:0051252|GO:0016070|GO:0032774|GO:0006351|GO:2001141|GO:0006355|GO:1903506	cell|metabolic process|transcription factor activity, sequence-specific DNA binding|intracellular|cellular metabolic process|biosynthetic process|nitrogen compound metabolic process|primary metabolic process|chromatin binding|intracellular membrane-bounded organelle|nucleic acid binding|nucleobase-containing compound metabolic process|cellular aromatic compound metabolic process|aromatic compound…	-	-	-	-	chr4:901650-904178	8.47896	1.38057	-2.61863	0.000156664	0.00134807	DOWN
107430904	LOC107430904	myb-like protein H	GO:0005623|GO:0008152|GO:0003700|GO:0005622|GO:0044237|GO:0009058|GO:0006807|GO:0044238|GO:0003682|GO:0043231|GO:0003676|GO:0006139|GO:0006725|GO:0019438|GO:0010467|GO:0005634|GO:0003677|GO:0010468|GO:0051252|GO:0016070|GO:0032774|GO:0006351|GO:2001141|GO:0006355|GO:1903506	cell|metabolic process|transcription factor activity, sequence-specific DNA binding|intracellular|cellular metabolic process|biosynthetic process|nitrogen compound metabolic process|primary metabolic process|chromatin binding|intracellular membrane-bounded organelle|nucleic acid binding|nucleobase-containing compound metabolic process|cellular aromatic compound metabolic process|aromatic compound…	-	-	-	-	chr11:13964819-13966743	6.45304	1.03807	-2.63608	0.00325539	0.018374	DOWN
107423630	LOC107423630	myb-related protein 308-like	GO:0032502|GO:0005623|GO:0000003|GO:0008152|GO:0003006|GO:0003700|GO:0048359|GO:0009653|GO:0005622|GO:0044237|GO:0009058|GO:0006807|GO:0044238|GO:0010214|GO:0003682|GO:0009791|GO:0043231|GO:0007275|GO:0048354|GO:0003676|GO:0006139|GO:0006725|GO:0009845|GO:0048316|GO:0090626|GO:0048869|GO:0010154|GO:0000904|GO:0019438|GO:0010467|GO:0010192|GO:0005634|GO:0003677|GO:0030154|GO:0010468|GO:0051252|GO:…	developmental process|cell|reproduction|metabolic process|developmental process involved in reproduction|transcription factor activity, sequence-specific DNA binding|mucilage metabolic process involved in seed coat development|anatomical structure morphogenesis|intracellular|cellular metabolic process|biosynthetic process|nitrogen compound metabolic process|primary metabolic process|seed coat dev…	-	-	-	-	chr8:423519-425064	15.1452	2.13938	-2.82359	1.21e-08	2.52e-07	DOWN
107413888	LOC107413888	putative Myb family transcription factor At1g14600	GO:0005623|GO:0008152|GO:0003700|GO:0005622|GO:0044237|GO:0009058|GO:0006807|GO:0044238|GO:0003682|GO:0043231|GO:0003676|GO:0006139|GO:0006725|GO:0019438|GO:0010467|GO:0005634|GO:0003677|GO:0010468|GO:0051252|GO:0016070|GO:0032774|GO:0006351|GO:2001141|GO:0006355|GO:1903506	cell|metabolic process|transcription factor activity, sequence-specific DNA binding|intracellular|cellular metabolic process|biosynthetic process|nitrogen compound metabolic process|primary metabolic process|chromatin binding|intracellular membrane-bounded organelle|nucleic acid binding|nucleobase-containing compound metabolic process|cellular aromatic compound metabolic process|aromatic compound…	-	-	-	-	chr3:17433413-17435209	2.60037	0.337767	-2.94462	0.000685454	0.00488086	DOWN
107403286	LOC107403286	myb-related protein Zm38-like	GO:0005623|GO:0050896|GO:0008152|GO:0003700|GO:0006950|GO:0005622|GO:0009892|GO:0044237|GO:0009058|GO:0006807|GO:0044238|GO:0009725|GO:0003682|GO:0043231|GO:0044281|GO:0006970|GO:0003676|GO:0006139|GO:0006725|GO:0009611|GO:0019748|GO:0009698|GO:0009737|GO:0019438|GO:0010467|GO:0005634|GO:0003677|GO:0009699|GO:0044550|GO:0010468|GO:0051252|GO:0009751|GO:0009651|GO:0016070|GO:0032774|GO:0019752|GO:…	cell|response to stimulus|metabolic process|transcription factor activity, sequence-specific DNA binding|response to stress|intracellular|negative regulation of metabolic process|cellular metabolic process|biosynthetic process|nitrogen compound metabolic process|primary metabolic process|response to hormone|chromatin binding|intracellular membrane-bounded organelle|small molecule metabolic proces…	-	-	-	-	chr1:38033774-38035285	4.74403	0.344298	-3.78438	1.34e-06	1.88e-05	DOWN
107405576	LOC107405576	myb-related protein Zm38-like	GO:0005623|GO:0050896|GO:0008152|GO:0003700|GO:0006950|GO:0005622|GO:0044237|GO:0009058|GO:0006807|GO:0044238|GO:0003682|GO:0043231|GO:0044281|GO:0009812|GO:0006970|GO:0003676|GO:0006139|GO:0006725|GO:0019748|GO:0044255|GO:0006629|GO:0000166|GO:0009698|GO:0006631|GO:0019438|GO:0010467|GO:0017076|GO:0005634|GO:0003677|GO:0009699|GO:0044550|GO:0010468|GO:0009813|GO:0051252|GO:0008610|GO:0016070|GO:…	cell|response to stimulus|metabolic process|transcription factor activity, sequence-specific DNA binding|response to stress|intracellular|cellular metabolic process|biosynthetic process|nitrogen compound metabolic process|primary metabolic process|chromatin binding|intracellular membrane-bounded organelle|small molecule metabolic process|flavonoid metabolic process|response to osmotic stress|nucl…	-	-	-	-	NW_015453963.1:16111-17548	6.62537	0.368148	-4.16964	7.74e-08	1.39e-06	DOWN
107427314	LOC107427314	putative NAC domain-containing protein 94	GO:0032502|GO:0005623|GO:0000003|GO:0050896|GO:0008152|GO:0003006|GO:0003700|GO:0009653|GO:0005622|GO:0044237|GO:0009058|GO:0006807|GO:0044238|GO:0009791|GO:0009887|GO:0043231|GO:0007275|GO:0003676|GO:0006139|GO:0006725|GO:0048281|GO:0009886|GO:0048513|GO:0010016|GO:0048367|GO:0008361|GO:0019438|GO:0010467|GO:0005634|GO:0003677|GO:0048827|GO:0010468|GO:0009965|GO:0010229|GO:0010200|GO:0051252|GO:…	developmental process|cell|reproduction|response to stimulus|metabolic process|developmental process involved in reproduction|transcription factor activity, sequence-specific DNA binding|anatomical structure morphogenesis|intracellular|cellular metabolic process|biosynthetic process|nitrogen compound metabolic process|primary metabolic process|post-embryonic development|organ morphogenesis|intrac…	-	-	-	-	chr9:17729144-17731079	0.443738	7.93752	4.16091	6.65e-09	1.46e-07	UP
107409894	LOC107409894	NAC domain-containing protein 2-like	GO:0032502|GO:0005623|GO:0023052|GO:0050896|GO:0008152|GO:0003700|GO:0006950|GO:0051716|GO:0005622|GO:0044237|GO:0009058|GO:0006807|GO:0044238|GO:0009725|GO:0007165|GO:0043231|GO:0007275|GO:0003676|GO:0006139|GO:0006725|GO:0070887|GO:0009611|GO:0009968|GO:0007154|GO:0009966|GO:0009737|GO:0009788|GO:0019438|GO:0010467|GO:0005634|GO:0003677|GO:0010468|GO:0009755|GO:0051252|GO:0009787|GO:0016070|GO:…	developmental process|cell|signaling|response to stimulus|metabolic process|transcription factor activity, sequence-specific DNA binding|response to stress|cellular response to stimulus|intracellular|cellular metabolic process|biosynthetic process|nitrogen compound metabolic process|primary metabolic process|response to hormone|signal transduction|intracellular membrane-bounded organelle|multicel…	-	-	-	-	NW_015457635.1:182-1623	20.4106	320.106	3.97116	1.89e-40	1.67e-37	UP
107427761	LOC107427761	NAC transcription factor ONAC010-like	GO:0032502|GO:0005623|GO:0008152|GO:0003700|GO:0005622|GO:0044237|GO:0009058|GO:0006807|GO:0044238|GO:0043231|GO:0008219|GO:0007275|GO:0003676|GO:0006139|GO:0006725|GO:0048367|GO:0019438|GO:0010467|GO:0005634|GO:0003677|GO:0010468|GO:0051252|GO:0010087|GO:0012501|GO:0043067|GO:0016070|GO:0010089|GO:0032774|GO:0006351|GO:2001141|GO:0006355|GO:1903506	developmental process|cell|metabolic process|transcription factor activity, sequence-specific DNA binding|intracellular|cellular metabolic process|biosynthetic process|nitrogen compound metabolic process|primary metabolic process|intracellular membrane-bounded organelle|cell death|multicellular organism development|nucleic acid binding|nucleobase-containing compound metabolic process|cellular aro…	-	-	-	-	chr9:22922292-22924149	0.122941	1.63073	3.72949	0.00199105	0.0121296	UP
107409987	LOC107409987	NAC domain-containing protein 90-like	GO:0032502|GO:0005623|GO:0050896|GO:0008152|GO:0003700|GO:0005622|GO:0044237|GO:0009058|GO:0006807|GO:0044238|GO:0043231|GO:0007275|GO:0003676|GO:0006139|GO:0006725|GO:0019438|GO:0010467|GO:0005634|GO:0003677|GO:0010468|GO:0010200|GO:0051252|GO:0016070|GO:0032774|GO:0006351|GO:2001141|GO:0006355|GO:1903506	developmental process|cell|response to stimulus|metabolic process|transcription factor activity, sequence-specific DNA binding|intracellular|cellular metabolic process|biosynthetic process|nitrogen compound metabolic process|primary metabolic process|intracellular membrane-bounded organelle|multicellular organism development|nucleic acid binding|nucleobase-containing compound metabolic process|ce…	-	-	-	-	chr2:318611-320076	1.29458	16.8954	3.70607	4.79e-13	2.01e-11	UP
107415239	LOC107415239	NAC domain-containing protein 8	GO:0032502|GO:0005623|GO:0008152|GO:0003700|GO:0005622|GO:0044237|GO:0009058|GO:0006807|GO:0044238|GO:0043231|GO:0007275|GO:0003676|GO:0006139|GO:0006725|GO:0019438|GO:0010467|GO:0005634|GO:0003677|GO:0010468|GO:0051252|GO:0016070|GO:0032774|GO:0006351|GO:2001141|GO:0006355|GO:1903506	developmental process|cell|metabolic process|transcription factor activity, sequence-specific DNA binding|intracellular|cellular metabolic process|biosynthetic process|nitrogen compound metabolic process|primary metabolic process|intracellular membrane-bounded organelle|multicellular organism development|nucleic acid binding|nucleobase-containing compound metabolic process|cellular aromatic compo…	-	-	-	-	chr4:1868595-1872255	1.32906	12.3691	3.21826	3.87e-11	1.24e-09	UP
107408661	LOC107408661	NAC domain-containing protein 72-like	-	-	-	-	-	-	NW_015455760.1:1761-3568	4.06286	19.211	2.24136	1.92e-06	2.6e-05	UP
107419962	LOC107419962	NAC domain-containing protein 72-like	GO:0032502|GO:0005623|GO:0050896|GO:0008152|GO:0003700|GO:0006950|GO:0005622|GO:0044237|GO:0009058|GO:0006807|GO:0044238|GO:0009725|GO:0043231|GO:0007275|GO:0003676|GO:0006139|GO:0006725|GO:0009415|GO:0009414|GO:0009737|GO:0019438|GO:0010467|GO:0005634|GO:0003677|GO:0010468|GO:0010628|GO:0051252|GO:0016070|GO:0045893|GO:0032774|GO:0006351|GO:2001141|GO:0006355|GO:1903506	developmental process|cell|response to stimulus|metabolic process|transcription factor activity, sequence-specific DNA binding|response to stress|intracellular|cellular metabolic process|biosynthetic process|nitrogen compound metabolic process|primary metabolic process|response to hormone|intracellular membrane-bounded organelle|multicellular organism development|nucleic acid binding|nucleobase-c…	-	-	-	-	chr6:1749227-1752834	3.55251	16.1943	2.18858	1.25e-09	3.15e-08	UP
107411336	LOC107411336	NAC transcription factor 29-like	GO:0032502|GO:0005623|GO:0000003|GO:0040007|GO:0008152|GO:0003006|GO:0003700|GO:0005622|GO:0044237|GO:0009058|GO:0006807|GO:0016049|GO:0044238|GO:0009791|GO:0043231|GO:0007275|GO:0003676|GO:0006139|GO:0007568|GO:0006725|GO:0048513|GO:0048367|GO:0009825|GO:0019438|GO:0010467|GO:0005634|GO:0003677|GO:0048827|GO:0010260|GO:0009908|GO:0010468|GO:0051252|GO:0016070|GO:0048366|GO:0032774|GO:0006351|GO:…	developmental process|cell|reproduction|growth|metabolic process|developmental process involved in reproduction|transcription factor activity, sequence-specific DNA binding|intracellular|cellular metabolic process|biosynthetic process|nitrogen compound metabolic process|cell growth|primary metabolic process|post-embryonic development|intracellular membrane-bounded organelle|multicellular organism…	-	-	-	-	chr2:13903082-13906231	0.914723	0.128875	-2.82736	0.00217834	0.0131156	DOWN
107411332	LOC107411332	NAC transcription factor 29-like	GO:0032502|GO:0005623|GO:0000003|GO:0040007|GO:0008152|GO:0003006|GO:0003700|GO:0005622|GO:0044237|GO:0009058|GO:0006807|GO:0016049|GO:0044238|GO:0009791|GO:0043231|GO:0007275|GO:0003676|GO:0006139|GO:0007568|GO:0006725|GO:0048513|GO:0048367|GO:0009825|GO:0019438|GO:0010467|GO:0005634|GO:0003677|GO:0048827|GO:0010260|GO:0009908|GO:0010468|GO:0051252|GO:0016070|GO:0048366|GO:0032774|GO:0006351|GO:…	developmental process|cell|reproduction|growth|metabolic process|developmental process involved in reproduction|transcription factor activity, sequence-specific DNA binding|intracellular|cellular metabolic process|biosynthetic process|nitrogen compound metabolic process|cell growth|primary metabolic process|post-embryonic development|intracellular membrane-bounded organelle|multicellular organism…	-	-	-	-	chr2:13896264-13898755	0.978338	0.0667109	-3.87434	0.00106626	0.00711771	DOWN
107424128	LOC107424128	NAC domain-containing protein 76-like	GO:0032502|GO:0005623|GO:0008152|GO:0003700|GO:0071554|GO:0005622|GO:0044237|GO:0009058|GO:0006807|GO:0050793|GO:0044238|GO:0042546|GO:0043231|GO:0007275|GO:0003676|GO:0006139|GO:0007389|GO:0045597|GO:0006725|GO:0071669|GO:0045595|GO:0048829|GO:0048364|GO:0048869|GO:0009832|GO:0019438|GO:0010467|GO:0005634|GO:0003677|GO:0030154|GO:0010455|GO:0010468|GO:0051252|GO:0045165|GO:0003002|GO:0016070|GO:…	developmental process|cell|metabolic process|transcription factor activity, sequence-specific DNA binding|cell wall organization or biogenesis|intracellular|cellular metabolic process|biosynthetic process|nitrogen compound metabolic process|regulation of developmental process|primary metabolic process|cell wall biogenesis|intracellular membrane-bounded organelle|multicellular organism development…	-	-	-	-	chr1:20030705-20042181	8.34815	0.273913	-4.92967	4.61e-08	8.68e-07	DOWN
107411056	LOC107411056	zinc finger protein ZAT12-like	GO:0005623|GO:0050896|GO:0008152|GO:0003700|GO:0006950|GO:0005622|GO:0044237|GO:0009058|GO:0006807|GO:0044238|GO:0009408|GO:0043231|GO:0006970|GO:0009266|GO:0006979|GO:0043169|GO:0003676|GO:0009409|GO:0006139|GO:0006725|GO:0009611|GO:0009314|GO:0006972|GO:0019438|GO:0010467|GO:0005634|GO:0009416|GO:0046872|GO:0009631|GO:0010468|GO:0010200|GO:0051252|GO:0009651|GO:0016070|GO:0042538|GO:0032774|GO:…	cell|response to stimulus|metabolic process|transcription factor activity, sequence-specific DNA binding|response to stress|intracellular|cellular metabolic process|biosynthetic process|nitrogen compound metabolic process|primary metabolic process|response to heat|intracellular membrane-bounded organelle|response to osmotic stress|response to temperature stimulus|response to oxidative stress|cati…	-	-	-	-	chr2:9124095-9125128	3.11865	103.301	5.04979	3.09e-39	2.35e-36	UP
107404781	LOC107404781	zinc finger CCCH domain-containing protein 48-like	GO:0005623|GO:0005622|GO:0043169|GO:0003676|GO:0005737|GO:0003677|GO:0046872	cell|intracellular|cation binding|nucleic acid binding|cytoplasm|DNA binding|metal ion binding	-	-	-	-	NW_015453792.1:40805-42052	0.880712	21.3746	4.60109	2.16e-14	1.11e-12	UP
107426833	LOC107426833	zinc finger protein ZAT10	GO:0032502|GO:0005623|GO:0040007|GO:0050896|GO:0008152|GO:0003700|GO:0006950|GO:0005622|GO:0009892|GO:0044237|GO:0009058|GO:0006807|GO:0044238|GO:0048589|GO:0009725|GO:0035264|GO:0043231|GO:0006970|GO:0009266|GO:0006979|GO:0043169|GO:0003676|GO:0009409|GO:0006139|GO:0006725|GO:0009611|GO:0015979|GO:0009415|GO:0009414|GO:0009314|GO:0009737|GO:0019438|GO:0010467|GO:0005634|GO:0003677|GO:0009416|GO:…	developmental process|cell|growth|response to stimulus|metabolic process|transcription factor activity, sequence-specific DNA binding|response to stress|intracellular|negative regulation of metabolic process|cellular metabolic process|biosynthetic process|nitrogen compound metabolic process|primary metabolic process|developmental growth|response to hormone|multicellular organism growth|intracellu…	-	-	-	-	chr9:9269620-9270780	11.6625	133.705	3.5191	1.89e-26	3.56e-24	UP
107415446	LOC107415446	zinc finger AN1 domain-containing stress-associated protein 12	GO:0005623|GO:0050896|GO:0005622|GO:0009725|GO:0043231|GO:0043169|GO:0009737|GO:0005634|GO:0046872|GO:0010200|GO:0046914|GO:0008270	cell|response to stimulus|intracellular|response to hormone|intracellular membrane-bounded organelle|cation binding|response to abscisic acid|nucleus|metal ion binding|response to chitin|transition metal ion binding|zinc ion binding	-	-	-	-	chr4:2853299-2854182	13.3624	125.477	3.23117	1.18e-21	1.39e-19	UP
107432896	LOC107432896	zinc finger CCCH domain-containing protein 48-like	GO:0005623|GO:0005622|GO:0043169|GO:0003676|GO:0005737|GO:0003677|GO:0046872	cell|intracellular|cation binding|nucleic acid binding|cytoplasm|DNA binding|metal ion binding	-	-	-	-	chr12:12328730-12329977	1.56115	14.4431	3.2097	8.31e-08	1.48e-06	UP
107404189	LOC107404189	zinc finger CCCH domain-containing protein 29-like	GO:0005623|GO:0050896|GO:0008152|GO:0003700|GO:0006950|GO:0005622|GO:0044237|GO:0009607|GO:0009058|GO:0006807|GO:0051707|GO:0044238|GO:0009620|GO:0043231|GO:0009266|GO:0006952|GO:0043169|GO:0003676|GO:0009409|GO:0006139|GO:0006725|GO:0019438|GO:0010467|GO:0005634|GO:0003677|GO:0046872|GO:0010468|GO:0010200|GO:0051252|GO:0050832|GO:0016070|GO:0032774|GO:0006351|GO:2001141|GO:0006355|GO:1903506	cell|response to stimulus|metabolic process|transcription factor activity, sequence-specific DNA binding|response to stress|intracellular|cellular metabolic process|response to biotic stimulus|biosynthetic process|nitrogen compound metabolic process|response to other organism|primary metabolic process|response to fungus|intracellular membrane-bounded organelle|response to temperature stimulus|def…	-	-	-	-	NW_015453705.1:31622-34008	37.5288	239.999	2.67696	4.07e-22	5e-20	UP
107435131	LOC107435131	NF-X1-type zinc finger protein NFXL1-like	GO:0005623|GO:0050896|GO:0008152|GO:0003824|GO:0003700|GO:0006950|GO:0005622|GO:0044237|GO:0016874|GO:0009607|GO:0009058|GO:0006807|GO:0051707|GO:0044238|GO:0043231|GO:0044281|GO:0006970|GO:0006952|GO:0006139|GO:0006725|GO:0009617|GO:0009314|GO:0072593|GO:0009636|GO:0010188|GO:0019438|GO:0010467|GO:0005634|GO:0042743|GO:0009416|GO:2000377|GO:0010468|GO:0051252|GO:0009651|GO:0016070|GO:0042742|GO:…	cell|response to stimulus|metabolic process|catalytic activity|transcription factor activity, sequence-specific DNA binding|response to stress|intracellular|cellular metabolic process|ligase activity|response to biotic stimulus|biosynthetic process|nitrogen compound metabolic process|response to other organism|primary metabolic process|intracellular membrane-bounded organelle|small molecule metab…	-	-	-	-	NW_015453506.1:7-4551	7.063	40.1347	2.5065	4.33e-12	1.6e-10	UP
107419567	LOC107419567	NF-X1-type zinc finger protein NFXL1-like	GO:0005623|GO:0050896|GO:0008152|GO:0003824|GO:0003700|GO:0006950|GO:0005622|GO:0044237|GO:0016874|GO:0009607|GO:0009058|GO:0006807|GO:0051707|GO:0044238|GO:0043231|GO:0044281|GO:0006970|GO:0006952|GO:0006139|GO:0006725|GO:0009617|GO:0009314|GO:0072593|GO:0009636|GO:0010188|GO:0019438|GO:0010467|GO:0005634|GO:0042743|GO:0009416|GO:2000377|GO:0010468|GO:0051252|GO:0009651|GO:0016070|GO:0042742|GO:…	cell|response to stimulus|metabolic process|catalytic activity|transcription factor activity, sequence-specific DNA binding|response to stress|intracellular|cellular metabolic process|ligase activity|response to biotic stimulus|biosynthetic process|nitrogen compound metabolic process|response to other organism|primary metabolic process|intracellular membrane-bounded organelle|small molecule metab…	-	-	-	-	chr5:29155953-29160632	8.51861	45.7963	2.42654	4.53e-11	1.44e-09	UP
107413509	LOC107413509	zinc finger protein ZAT11-like	GO:0005623|GO:0008152|GO:0003700|GO:0005622|GO:0044237|GO:0009058|GO:0006807|GO:0044238|GO:0043231|GO:0043169|GO:0003676|GO:0006139|GO:0006725|GO:0019438|GO:0010467|GO:0005634|GO:0046872|GO:0010468|GO:0051252|GO:0016070|GO:0032774|GO:0006351|GO:2001141|GO:0006355|GO:0046914|GO:1903506|GO:0008270	cell|metabolic process|transcription factor activity, sequence-specific DNA binding|intracellular|cellular metabolic process|biosynthetic process|nitrogen compound metabolic process|primary metabolic process|intracellular membrane-bounded organelle|cation binding|nucleic acid binding|nucleobase-containing compound metabolic process|cellular aromatic compound metabolic process|aromatic compound bi…	-	-	-	-	chr3:8806994-8808079	1.91864	8.51583	2.15006	3.4e-05	0.000345974	UP
107433725	LOC107433725	zinc finger protein ZAT10-like	GO:0032502|GO:0005623|GO:0040007|GO:0050896|GO:0008152|GO:0003700|GO:0006950|GO:0005622|GO:0009892|GO:0044237|GO:0009058|GO:0006807|GO:0044238|GO:0048589|GO:0009725|GO:0035264|GO:0043231|GO:0006970|GO:0009266|GO:0006979|GO:0043169|GO:0003676|GO:0009409|GO:0006139|GO:0006725|GO:0009611|GO:0015979|GO:0009415|GO:0009414|GO:0009314|GO:0009737|GO:0019438|GO:0010467|GO:0005634|GO:0003677|GO:0009416|GO:…	developmental process|cell|growth|response to stimulus|metabolic process|transcription factor activity, sequence-specific DNA binding|response to stress|intracellular|negative regulation of metabolic process|cellular metabolic process|biosynthetic process|nitrogen compound metabolic process|primary metabolic process|developmental growth|response to hormone|multicellular organism growth|intracellu…	-	-	-	-	NW_015453409.1:278518-280548	17.407	74.1589	2.09096	7.04e-14	3.36e-12	UP
107427001	LOC107427001	zinc finger protein 4-like	GO:0005623|GO:0008152|GO:0003700|GO:0005622|GO:0044237|GO:0009058|GO:0006807|GO:0044238|GO:0043231|GO:0043169|GO:0003676|GO:0006139|GO:0006725|GO:0005737|GO:0019438|GO:0010467|GO:0005634|GO:0003677|GO:0046872|GO:0010468|GO:0051252|GO:0016070|GO:0032774|GO:0006351|GO:2001141|GO:0006355|GO:0046914|GO:0000975|GO:1903506|GO:0008270|GO:0044212	cell|metabolic process|transcription factor activity, sequence-specific DNA binding|intracellular|cellular metabolic process|biosynthetic process|nitrogen compound metabolic process|primary metabolic process|intracellular membrane-bounded organelle|cation binding|nucleic acid binding|nucleobase-containing compound metabolic process|cellular aromatic compound metabolic process|cytoplasm|aromatic c…	-	-	-	-	chr9:11228231-11229720	2.92485	0.726106	-2.01011	0.0103767	0.0479029	DOWN
107429458	LOC107429458	zinc finger protein 6	GO:0032502|GO:0005623|GO:0023052|GO:0050896|GO:0008152|GO:0003700|GO:0051716|GO:0009653|GO:0005622|GO:0044237|GO:0009058|GO:0006807|GO:0044238|GO:0009725|GO:0007165|GO:0043231|GO:0003676|GO:0006139|GO:0006725|GO:0070887|GO:0090626|GO:0048869|GO:0007154|GO:0000904|GO:0019438|GO:0010467|GO:0005634|GO:0009735|GO:0003677|GO:0030154|GO:0010468|GO:0009755|GO:0051252|GO:0016070|GO:0010090|GO:0000902|GO:…	developmental process|cell|signaling|response to stimulus|metabolic process|transcription factor activity, sequence-specific DNA binding|cellular response to stimulus|anatomical structure morphogenesis|intracellular|cellular metabolic process|biosynthetic process|nitrogen compound metabolic process|primary metabolic process|response to hormone|signal transduction|intracellular membrane-bounded or…	-	-	-	-	chr10:18590608-18591566	18.1933	4.17025	-2.1252	5.3e-05	0.000513938	DOWN
107433817	LOC107433817	zinc finger CCCH domain-containing protein 38-like	GO:0005623|GO:0005622|GO:0043231|GO:0043169|GO:0003676|GO:0005634|GO:0003677|GO:0046872	cell|intracellular|intracellular membrane-bounded organelle|cation binding|nucleic acid binding|nucleus|DNA binding|metal ion binding	-	-	-	-	NW_015453412.1:370934-374521	4.43186	0.821942	-2.4308	0.00195431	0.0119484	DOWN
107429393	LOC107429393	zinc finger protein 6-like	GO:0032502|GO:0005623|GO:0023052|GO:0050896|GO:0008152|GO:0003700|GO:0051716|GO:0009653|GO:0005622|GO:0044237|GO:0009058|GO:0006807|GO:0044238|GO:0009725|GO:0007165|GO:0043231|GO:0003676|GO:0006139|GO:0006725|GO:0070887|GO:0090626|GO:0048869|GO:0007154|GO:0000904|GO:0019438|GO:0010467|GO:0005634|GO:0009735|GO:0003677|GO:0030154|GO:0010468|GO:0009755|GO:0051252|GO:0016070|GO:0010090|GO:0000902|GO:…	developmental process|cell|signaling|response to stimulus|metabolic process|transcription factor activity, sequence-specific DNA binding|cellular response to stimulus|anatomical structure morphogenesis|intracellular|cellular metabolic process|biosynthetic process|nitrogen compound metabolic process|primary metabolic process|response to hormone|signal transduction|intracellular membrane-bounded or…	-	-	-	-	chr10:18017795-18019082	20.9382	3.68827	-2.50512	7.14e-09	1.56e-07	DOWN
107417196	LOC107417196	zinc finger protein NUTCRACKER-like	GO:0032502|GO:0005623|GO:0000003|GO:0050896|GO:0008152|GO:0003006|GO:0003700|GO:0005622|GO:0044237|GO:0048573|GO:0009058|GO:0006807|GO:0050793|GO:0044238|GO:2000026|GO:0010228|GO:0009791|GO:0043231|GO:0007275|GO:0043169|GO:0003676|GO:0006139|GO:0007568|GO:0006725|GO:0040034|GO:0009314|GO:0048513|GO:0019438|GO:0010467|GO:0005634|GO:0003677|GO:0048507|GO:0010260|GO:0009416|GO:0046872|GO:0010468|GO:…	developmental process|cell|reproduction|response to stimulus|metabolic process|developmental process involved in reproduction|transcription factor activity, sequence-specific DNA binding|intracellular|cellular metabolic process|photoperiodism, flowering|biosynthetic process|nitrogen compound metabolic process|regulation of developmental process|primary metabolic process|regulation of multicellula…	-	-	-	-	chr4:25225266-25227883	16.121	2.64118	-2.60969	1.57e-07	2.67e-06	DOWN
107417193	LOC107417193	zinc finger protein MAGPIE-like	GO:0005623|GO:0008152|GO:0003700|GO:0005622|GO:0044237|GO:0009058|GO:0006807|GO:0044238|GO:0005515|GO:0043231|GO:0043169|GO:0003676|GO:0006139|GO:0006725|GO:0019438|GO:0010467|GO:0005634|GO:0003677|GO:0046872|GO:0010468|GO:0051252|GO:0016070|GO:0032774|GO:0006351|GO:2001141|GO:0006355|GO:0000975|GO:1903506|GO:0044212	cell|metabolic process|transcription factor activity, sequence-specific DNA binding|intracellular|cellular metabolic process|biosynthetic process|nitrogen compound metabolic process|primary metabolic process|protein binding|intracellular membrane-bounded organelle|cation binding|nucleic acid binding|nucleobase-containing compound metabolic process|cellular aromatic compound metabolic process|arom…	-	-	-	-	chr4:25216658-25218122	3.97771	0.612096	-2.70011	0.00897112	0.0427501	DOWN
107405637	LOC107405637	B-box zinc finger protein 22-like	GO:0032502|GO:0005623|GO:0050896|GO:0008152|GO:0003700|GO:0000989|GO:0006950|GO:0005622|GO:0044237|GO:0009058|GO:0006807|GO:0044238|GO:0005515|GO:0003712|GO:0009791|GO:0043231|GO:0006970|GO:0007275|GO:0043169|GO:0003676|GO:0006139|GO:0080167|GO:0006725|GO:1902448|GO:0009314|GO:2000030|GO:0019438|GO:0010467|GO:0009640|GO:0005634|GO:0003677|GO:0009416|GO:0046872|GO:0010468|GO:0051252|GO:0090351|GO:…	developmental process|cell|response to stimulus|metabolic process|transcription factor activity, sequence-specific DNA binding|transcription factor activity, transcription factor binding|response to stress|intracellular|cellular metabolic process|biosynthetic process|nitrogen compound metabolic process|primary metabolic process|protein binding|transcription cofactor activity|post-embryonic develo…	-	-	-	-	NW_015453975.1:614-4217	1.59067	0.24143	-2.71996	0.0019943	0.012144	DOWN
107434651	LOC107434651	zinc finger CCCH domain-containing protein 62-like	GO:0005623|GO:0005622|GO:0043231|GO:0003676|GO:0005634|GO:0003677	cell|intracellular|intracellular membrane-bounded organelle|nucleic acid binding|nucleus|DNA binding	-	-	-	-	chr1:36494215-36497532	5.23224	0.645272	-3.01945	5.29e-06	6.52e-05	DOWN
