# Supplementary material for: Transcriptome analysis of genes involved in defense against alkaline stress in roots of wild jujube (Ziziphus acidojujuba)
Source: PLoS One. 2017 Oct 4;12(10):e0185732. doi: 10.1371/journal.pone.0185732 (PMC5627934; doi:10.1371/journal.pone.0185732)
Supplement: S10 Table — (XLSX) [file pone.0185732.s010.xlsx]

## Sheet: Sheet1
Table S10. Primer used for quantitative real-time PCR
Primer name	Primer sequence (5'-3')
LOC107403577-F	GGTGTCACTGGAAGACCTTTAC
LOC107403577-R	GCTCCTGATTTGGACCCTTT
LOC107409932-F	TCCATCAAGGTTAGAAGCCATAAA
LOC107409932-R	TCCTGGGAAGATGTAGTAGAAGAG
LOC107410915-F	GACTCCGGAAGCTCACATTT
LOC107410915-R	ATCTTCCTCTCTCCGCTGAT
LOC107418147-F	AGTTTCCATCAGGGAGAGAATG
LOC107418147-R	CCCTCATCATGCCATCTACAA
LOC107424796-F	TCTGGGCTGCAACTTCTTT
LOC107424796-R	TTCTTTCTCCTCTTCGCTTCTG
LOC107427870-F	GGAGGTGGAGAGGAAGAGAA
LOC107427870-R	CACTGATCAACGGTGGTAGAC
LOC107404231-F	CCAAACCCACAAGGTTCATTC
LOC107404231-R	GCTTCCCACCAATCCTAGTT
LOC107406783-F	GGCTTGGTCCCTCATATCTTAC
LOC107406783-R	CCTAGACTGAACATAGCCATTCC
LOC107411468-F	AATGGACCGAGGAAGAGAGA
LOC107411468-R	GTCCACGCTCAGACTTACTATTC
ZaActin-F	CTGAAGAGAACTGCCAGAAGAG
ZaActin-R	CTGTCCTTGGAACTGGCATAG
